# Supplementary material for: Integrated multimodel analysis of intestinal inflammation exposes key molecular features of preclinical and clinical IBD
Source: Gut. 2025 Apr 29;74(10):e333729. doi: 10.1136/gutjnl-2024-333729 (PMC12505074; doi:10.1136/gutjnl-2024-333729)
Supplement: online supplemental table 1 [file gutjnl-74-10-s011.xlsx]

## Sheet: Sheet2
Model	Abbreviation	Tissue	Trigger	'n' number (inflamed : control)	Average histological score (inflamed : control)	Reference No.
Acute Dextran sulfate sodium-induced colitis	AcDSS	Colon	Barrier damage	3 : 5	18.0 : 0	7, 8
Chronic Dextran sulfate sodium-induced colitis	cDSS	Colon	Barrier damage	5 : 5	15.1 : 0	7, 8
Caspase 8 intestinal epithelial-specific ablation	Casp8ΔIEC	Colon and ileum	Barrier damage	5 : 3 (colon); 5 : 3 (ileum)	16.5 : 0 (colon), 14.5 : 0 (ileum)	9, 10
Oxazolone-induced colitis	OxC	Colon	Immune modulation	5 : 5	18.0 : 0	7, 12
Acute 2,4,6-trinitrobenzene sulfonic acid-induced colitis	AcTNBS	Colon	Immune modulation	5 : 6	15.7 : 0	7, 13
Chronic 2,4,6-trinitrobenzene sulfonic acid-induced colitis	cTNBS	Colon	Immune modulation	3 : 6	13.5 : 0	7, 13
Adoptive T-cell transfer-induced colitis	TC	Colon	Immune modulation	4 : 5	16.3 : 0	11, 8
ARE element deletion from Tnf gene	TnfΔARE	Colon and ileum	Immune modulation	5 : 5 (colon and ileum)	13.3 : 0 (ileum)	14, 15
Eimeria vermiformis infection	Everm	Ileum	Infection	3 : 3	16.7 : 0	16, 17
Helicobacter hepaticus infection	Hhepa	Colon	Infection	4 : 4	15.5 : 0	18, 19
Citrobacter rodentium infection	Crode	Colon	Infection	5 : 5	15.4 : 0	20, 12
