# Supplementary material for: Integrated multimodel analysis of intestinal inflammation exposes key molecular features of preclinical and clinical IBD
Source: Gut. 2025 Apr 29;74(10):e333729. doi: 10.1136/gutjnl-2024-333729 (PMC12505074; doi:10.1136/gutjnl-2024-333729)
Supplement: online supplemental table 3 [file gutjnl-74-10-s013.xlsx]

## Sheet: col_Crode_excl_dw
	ID	Description	GeneRatio	BgRatio	pvalue	p.adjust	qvalue	geneID	Count
0	GO:0030199	collagen fibril organization	9/359	61/22709	4.69082e-07	0.00108008	0.000937755	Emilin1/Col1a2/Col5a1/Loxl3/Vps33b/Adamts7/Loxl4/Fkbp10/Col11a2	9
1	GO:0032963	collagen metabolic process	12/359	121/22709	5.06606e-07	0.00108008	0.000937755	Pdgfb/Emilin1/Col1a2/Col5a1/Ctsk/Vps33b/Ager/Mrc2/Il6ra/Mmp23/Rcn3/Adam15	12
2	GO:0001568	blood vessel development	30/359	768/22709	5.63396e-06	0.00800774	0.00695251	Pdgfb/Emilin1/Prkcb/Tbx3/Col1a2/Col5a1/Isl1/Gata2/Cdh5/Btg1/Emp2/Plxnd1/Notch2/Plcg1/Sox18/Vash1/Cxcl12/Kif7/Plcd1/Arhgap22/Pecam1/Robo4/Il6ra/Fkbp10/Acvrl1/Itga2b/Map3k3/Qki/Ctsh/Adam15	30
3	GO:0030334	regulation of cell migration	35/359	998/22709	9.78011e-06	0.00923799	0.00802064	Pdgfb/Emilin1/Rabgef1/Ppm1f/Gata2/Rffl/Cdh5/Emp2/Cdh11/Plxnd1/Ager/Plcg1/Miip/Vash1/Cxcl12/Cd200/Camk2b/Lmo4/Fbln1/Pecam1/Rufy3/Ntng2/Plxnb3/Robo4/Rin3/Phactr1/Mitf/Acvrl1/Itga2b/Map3k3/Cdk5/Spata13/Ctsh/Rarres2/Adam15	35
4	GO:0051051	negative regulation of transport	23/359	525/22709	1.20304e-05	0.00923799	0.00802064	Spx/Prkcb/Rabgef1/Sfrp4/Ppm1f/Inha/Akap5/Kcnrg/Mdfic/Gck/Rgs2/Kcne4/Cd200/Pnkd/Gpm6b/Cttnbp2nl/Serpine2/Cacnb3/Ankrd13d/Rin3/Cdk5/Fkbp1b/Pid1	23
5	GO:0001944	vasculature development	30/359	802/22709	1.2999e-05	0.00923799	0.00802064	Pdgfb/Emilin1/Prkcb/Tbx3/Col1a2/Col5a1/Isl1/Gata2/Cdh5/Btg1/Emp2/Plxnd1/Notch2/Plcg1/Sox18/Vash1/Cxcl12/Kif7/Plcd1/Arhgap22/Pecam1/Robo4/Il6ra/Fkbp10/Acvrl1/Itga2b/Map3k3/Qki/Ctsh/Adam15	30
6	GO:1901387	positive regulation of voltage-gated calcium channel activity	5/359	21/22709	1.58645e-05	0.00966373	0.00839028	Stac3/Akap5/Cacnb3/Cdk5/Ehd3	5
7	GO:0043534	blood vessel endothelial cell migration	10/359	124/22709	2.84548e-05	0.0137323	0.0119227	Pdgfb/Gata2/Cdh5/Emp2/Plcg1/Vash1/Cxcl12/Robo4/Acvrl1/Map3k3	10
8	GO:2001257	regulation of cation channel activity	11/359	152/22709	3.14392e-05	0.0137323	0.0119227	Pla2g6/Stac3/Akap5/Kcnrg/Plcg1/Kcne4/Scn1b/Cacnb3/Cdk5/Fkbp1b/Ehd3	11
9	GO:0009792	embryo development ending in birth or egg hatching	31/359	884/22709	3.22051e-05	0.0137323	0.0119227	Pdgfb/Tbx3/Dvl2/Lfng/1700067K01Rik/Isl1/Gata2/Rxrb/Cdkn1c/Cntnap2/Emp2/Sbds/Slc35e2/Rara/Notch2/Crb2/Plcg1/Sox18/Vash1/Lmo4/Tfeb/Ppp4r4/Hoxb6/Plcd1/Fkbp10/Fzd3/Acvrl1/Taf8/Poglut1/Hoxb8/Tctn1	31
10	GO:0140059	dendrite arborization	4/359	13/22709	3.92305e-05	0.0143171	0.0124305	Cntnap2/Sult4a1/Phactr1/Igf2bp1	4
11	GO:0007417	central nervous system development	33/359	983/22709	4.20973e-05	0.0143171	0.0124305	Tbx3/Kcnj10/Ddit4/Isl1/Mal/Gata2/Loxl3/Rogdi/Sirt2/Cntnap2/Nr2f1/Cdh11/Ager/Scn1b/Nrcam/Arsa/Cxcl12/Sptbn4/Macrod2/Lmo4/Gpm6b/Serpine2/Gdf11/Phactr1/Fzd3/Lhx6/Qki/Cdk5/Socs7/Hoxb8/Dmxl2/Tctn1/Igf2bp1	33
12	GO:0010959	regulation of metal ion transport	20/359	460/22709	4.9551e-05	0.0143171	0.0124305	Pdgfb/Pla2g6/P2rx5/Stac3/Akap5/Kcnrg/Gck/Ager/Plcg1/Kcne4/Scn1b/Trpc6/Cxcl12/Sptbn4/Homer3/Serpine2/Cacnb3/Cdk5/Fkbp1b/Ehd3	20
13	GO:0045161	neuronal ion channel clustering	4/359	14/22709	5.42388e-05	0.0143171	0.0124305	Akap5/Cntnap2/Nrcam/Sptbn4	4
14	GO:0043009	chordate embryonic development	30/359	867/22709	5.51962e-05	0.0143171	0.0124305	Pdgfb/Tbx3/Dvl2/Lfng/1700067K01Rik/Isl1/Gata2/Rxrb/Cdkn1c/Cntnap2/Sbds/Slc35e2/Rara/Notch2/Crb2/Plcg1/Sox18/Vash1/Lmo4/Tfeb/Ppp4r4/Hoxb6/Plcd1/Fkbp10/Fzd3/Acvrl1/Taf8/Poglut1/Hoxb8/Tctn1	30
15	GO:0007156	homophilic cell adhesion via plasma membrane adhesion molecules	9/359	109/22709	5.93161e-05	0.0143171	0.0124305	Cdh5/Cdh11/Nrcam/Cadm1/Pecam1/Plxnb3/Pcdhga4/Pcdh10/Clstn2	9
16	GO:0042551	neuron maturation	7/359	63/22709	6.01981e-05	0.0143171	0.0124305	Pdgfb/Akap5/Cdkn1c/Cntnap2/Nrcam/Sptbn4/Lhx6	7
17	GO:2000146	negative regulation of cell motility	16/359	324/22709	6.46864e-05	0.0143171	0.0124305	Pdgfb/Emilin1/Rabgef1/Cdh11/Ager/Miip/Vash1/Cxcl12/Cd200/Fbln1/Plxnb3/Robo4/Rin3/Mitf/Acvrl1/Adam15	16
18	GO:0035239	tube morphogenesis	32/359	962/22709	6.55783e-05	0.0143171	0.0124305	Pdgfb/Emilin1/Prkcb/Tbx3/Dvl2/Isl1/Gata2/Cdh5/Btg1/Emp2/Rara/Plxnd1/Notch2/Plcg1/Sox18/Vash1/Cxcl12/Lmo4/Plcd1/Arhgap22/Pecam1/Robo4/Fkbp10/Fzd3/Acvrl1/Itga2b/Map3k3/Qki/Stx2/Ctsh/Tctn1/Adam15	32
19	GO:0048514	blood vessel morphogenesis	25/359	667/22709	6.71536e-05	0.0143171	0.0124305	Pdgfb/Emilin1/Prkcb/Isl1/Gata2/Cdh5/Btg1/Emp2/Plxnd1/Notch2/Plcg1/Sox18/Vash1/Cxcl12/Plcd1/Arhgap22/Pecam1/Robo4/Fkbp10/Acvrl1/Itga2b/Map3k3/Qki/Ctsh/Adam15	25
20	GO:0043542	endothelial cell migration	13/359	229/22709	7.82408e-05	0.0153135	0.0132956	Pdgfb/Gata2/Cdh5/Emp2/Plxnd1/Ager/Plcg1/Vash1/Cxcl12/Pecam1/Robo4/Acvrl1/Map3k3	13
21	GO:0001525	angiogenesis	22/359	554/22709	8.03782e-05	0.0153135	0.0132956	Emilin1/Prkcb/Isl1/Gata2/Cdh5/Btg1/Emp2/Plxnd1/Notch2/Plcg1/Sox18/Vash1/Cxcl12/Plcd1/Arhgap22/Pecam1/Robo4/Acvrl1/Itga2b/Map3k3/Ctsh/Adam15	22
22	GO:0043269	regulation of monoatomic ion transport	24/359	635/22709	8.26012e-05	0.0153135	0.0132956	Pdgfb/Pla2g6/Kcnj10/P2rx5/Stac3/Akap5/Kcnrg/Gck/Clic3/Ager/Htr3b/Plcg1/Kcne4/Scn1b/Trpc6/Cxcl12/Sptbn4/Homer3/Serpine2/Cacnb3/Cdk5/Fkbp1b/Ehd3/Kcng4	24
23	GO:0001501	skeletal system development	22/359	566/22709	0.000109436	0.0194431	0.016881	Tbx3/Col1a2/Sfrp4/Frzb/Chaserr/Cdkn1c/Sbds/Ctsk/Rara/Vps33b/Notch2/Cadm1/Adamts7/Rassf2/Hoxb6/Maf/Gdf11/Ttc9/Hoxb8/Cyp26b1/Col11a2/Trps1	22
24	GO:0030308	negative regulation of cell growth	12/359	208/22709	0.000125948	0.0196384	0.0170505	Frzb/Ccdc85b/Rgs2/Slit3/Vgll4/Serpine2/Gas2l1/Dcbld2/Acvrl1/Cdk5/Pi16/Adam15	12
25	GO:0140058	neuron projection arborization	5/359	32/22709	0.000136105	0.0196384	0.0170505	Cntnap2/Sult4a1/Ntng2/Phactr1/Igf2bp1	5
26	GO:0010563	negative regulation of phosphorus metabolic process	19/359	458/22709	0.00014038	0.0196384	0.0170505	Pdgfb/Emilin1/Rabgef1/Ppm1f/Ddit4/Sirt2/Cdkn1c/Ager/Rgs2/Cadm1/Ppp4r4/Rassf2/Fbln1/Pecam1/Hexim2/Zfyve28/Pik3ip1/Fkbp1b/Pid1	19
27	GO:0045936	negative regulation of phosphate metabolic process	19/359	458/22709	0.00014038	0.0196384	0.0170505	Pdgfb/Emilin1/Rabgef1/Ppm1f/Ddit4/Sirt2/Cdkn1c/Ager/Rgs2/Cadm1/Ppp4r4/Rassf2/Fbln1/Pecam1/Hexim2/Zfyve28/Pik3ip1/Fkbp1b/Pid1	19
28	GO:0030336	negative regulation of cell migration	15/359	311/22709	0.000141199	0.0196384	0.0170505	Pdgfb/Emilin1/Rabgef1/Cdh11/Ager/Miip/Vash1/Cxcl12/Cd200/Plxnb3/Robo4/Rin3/Mitf/Acvrl1/Adam15	15
29	GO:0051928	positive regulation of calcium ion transport	10/359	150/22709	0.000142073	0.0196384	0.0170505	Pdgfb/P2rx5/Stac3/Akap5/Plcg1/Trpc6/Cxcl12/Cacnb3/Cdk5/Ehd3	10
30	GO:1901019	regulation of calcium ion transmembrane transporter activity	8/359	96/22709	0.000142775	0.0196384	0.0170505	Pla2g6/Stac3/Akap5/Plcg1/Cacnb3/Cdk5/Fkbp1b/Ehd3	8
31	GO:0032409	regulation of transporter activity	15/359	317/22709	0.000173881	0.0231696	0.0201164	Pla2g6/Stac3/Akap5/Kcnrg/Ager/Htr3b/Plcg1/Kcne4/Scn1b/Trpc6/Cttnbp2nl/Cacnb3/Cdk5/Fkbp1b/Ehd3	15
32	GO:0048667	cell morphogenesis involved in neuron differentiation	24/359	670/22709	0.000185482	0.0239666	0.0208083	Isl1/Akap5/Cntnap2/Cdh11/Plxnd1/Sult4a1/Slit3/Scn1b/Nrcam/Ttc26/Trpc6/Cxcl12/Sptbn4/Camk2b/Lmo4/Rufy3/Ntng2/Plxnb3/Phactr1/Fzd3/Zfyve27/Cdk5/Tctn1/Igf2bp1	24
33	GO:0000904	cell morphogenesis involved in differentiation	26/359	756/22709	0.000191257	0.0239858	0.0208251	Isl1/Akap5/Cntnap2/Cdh11/Plxnd1/Sult4a1/Slit3/Scn1b/Nrcam/Ttc26/Trpc6/Cxcl12/Sptbn4/Camk2b/Lmo4/Pecam1/Rufy3/Ntng2/Plxnb3/Phactr1/Fzd3/Zfyve27/Mfap2/Cdk5/Tctn1/Igf2bp1	26
34	GO:0031400	negative regulation of protein modification process	20/359	511/22709	0.000204165	0.0247144	0.0214576	Emilin1/Rabgef1/Ppm1f/Phf1/Hmg20b/Ddit4/Sirt2/Cdkn1c/Ager/Rgs2/Cadm1/Ppp4r4/Rassf2/Fbln1/Pecam1/Hexim2/Zfyve28/Cdk5/Fkbp1b/Pid1	20
35	GO:0040013	negative regulation of locomotion	16/359	359/22709	0.000210754	0.0247144	0.0214576	Pdgfb/Emilin1/Rabgef1/Cdh11/Ager/Miip/Vash1/Cxcl12/Cd200/Fbln1/Plxnb3/Robo4/Rin3/Mitf/Acvrl1/Adam15	16
36	GO:0010631	epithelial cell migration	15/359	325/22709	0.000227534	0.0247144	0.0214576	Pdgfb/Ppm1f/Gata2/Cdh5/Emp2/Plxnd1/Ager/Plcg1/Vash1/Cxcl12/Pecam1/Robo4/Acvrl1/Map3k3/Ctsh	15
37	GO:0032412	regulation of monoatomic ion transmembrane transporter activity	14/359	290/22709	0.000231735	0.0247144	0.0214576	Pla2g6/Stac3/Akap5/Kcnrg/Ager/Htr3b/Plcg1/Kcne4/Scn1b/Trpc6/Cacnb3/Cdk5/Fkbp1b/Ehd3	14
38	GO:0090132	epithelium migration	15/359	327/22709	0.000242994	0.0247144	0.0214576	Pdgfb/Ppm1f/Gata2/Cdh5/Emp2/Plxnd1/Ager/Plcg1/Vash1/Cxcl12/Pecam1/Robo4/Acvrl1/Map3k3/Ctsh	15
39	GO:1900117	regulation of execution phase of apoptosis	4/359	20/22709	0.000243544	0.0247144	0.0214576	Bok/Rffl/Sirt2/Fzd3	4
40	GO:0090678	cell dedifferentiation involved in phenotypic switching	2/359	2/22709	0.00024923	0.0247144	0.0214576	Pdgfb/Olfm2	2
41	GO:1905174	regulation of vascular associated smooth muscle cell dedifferentiation	2/359	2/22709	0.00024923	0.0247144	0.0214576	Pdgfb/Olfm2	2
42	GO:1990936	vascular associated smooth muscle cell dedifferentiation	2/359	2/22709	0.00024923	0.0247144	0.0214576	Pdgfb/Olfm2	2
43	GO:0090130	tissue migration	15/359	329/22709	0.000259353	0.0251337	0.0218216	Pdgfb/Ppm1f/Gata2/Cdh5/Emp2/Plxnd1/Ager/Plcg1/Vash1/Cxcl12/Pecam1/Robo4/Acvrl1/Map3k3/Ctsh	15
44	GO:0031589	cell-substrate adhesion	16/359	369/22709	0.000286476	0.0271452	0.0235681	Pdgfb/Emilin1/Ppm1f/Thsd1/Nid2/Lamc1/Emp2/Cdh11/Gpm6b/Fbln1/Pecam1/Parvb/Acvrl1/Itga2b/Cdk5/Adam15	16
45	GO:0030178	negative regulation of Wnt signaling pathway	10/359	168/22709	0.000355492	0.0327844	0.0284642	2210016L21Rik/Sfrp4/Frzb/Amer2/Hic1/Isl1/Frmd8/Lmbr1l/Vgll4/Tmem88	10
46	GO:0022898	regulation of transmembrane transporter activity	14/359	303/22709	0.000361367	0.0327844	0.0284642	Pla2g6/Stac3/Akap5/Kcnrg/Ager/Htr3b/Plcg1/Kcne4/Scn1b/Trpc6/Cacnb3/Cdk5/Fkbp1b/Ehd3	14
47	GO:0048568	embryonic organ development	20/359	537/22709	0.000387042	0.0343823	0.0298515	Pdgfb/Tbx3/Frzb/Dvl2/Gata2/Cdkn1c/Cntnap2/Rara/Notch2/Crb2/Sox18/Vash1/Tfeb/Hoxb6/Plcd1/Fzd3/Mfap2/Hoxb8/Ttc39c/Rarres2	20
48	GO:0007160	cell-matrix adhesion	12/359	236/22709	0.000402575	0.0350323	0.0304158	Emilin1/Ppm1f/Thsd1/Nid2/Emp2/Cdh11/Gpm6b/Pecam1/Acvrl1/Itga2b/Cdk5/Adam15	12
49	GO:0043270	positive regulation of monoatomic ion transport	13/359	274/22709	0.000453226	0.0386511	0.0335578	Pdgfb/P2rx5/Stac3/Akap5/Ager/Htr3b/Plcg1/Scn1b/Trpc6/Cxcl12/Cacnb3/Cdk5/Ehd3	13
50	GO:0032964	collagen biosynthetic process	6/359	63/22709	0.000476279	0.0392863	0.0341093	Pdgfb/Emilin1/Col5a1/Ager/Il6ra/Rcn3	6
51	GO:0045597	positive regulation of cell differentiation	30/359	983/22709	0.000479101	0.0392863	0.0341093	Sfrp4/Hmg20b/Frzb/Isl1/Gata2/Cdh5/Sirt2/Lamc1/Akap5/Btg1/Emp2/Rara/Plxnd1/Notch2/Ager/Crb2/Olfm2/Trpc6/Cxcl12/Camk2b/Zbtb46/Serpine2/Rufy3/Plxnb3/Fzd3/Acvrl1/Zfyve27/Qki/Cyp26b1/Rarres2	30
52	GO:0001667	ameboidal-type cell migration	18/359	467/22709	0.000503391	0.0404322	0.0351042	Pdgfb/Ppm1f/Isl1/Gata2/Rffl/Cdh5/Emp2/Plxnd1/Ager/Crb2/Plcg1/Vash1/Cxcl12/Pecam1/Robo4/Acvrl1/Map3k3/Ctsh	18
53	GO:0001933	negative regulation of protein phosphorylation	15/359	351/22709	0.00051204	0.0404322	0.0351042	Emilin1/Rabgef1/Ppm1f/Ddit4/Sirt2/Cdkn1c/Ager/Rgs2/Cadm1/Rassf2/Fbln1/Pecam1/Hexim2/Zfyve28/Pid1	15
54	GO:0034762	regulation of transmembrane transport	22/359	634/22709	0.000524627	0.0406729	0.0353132	Prkcb/Pla2g6/Kcnj10/P2rx5/Stac3/Akap5/Kcnrg/Clic3/Ager/Rgs2/Htr3b/Plcg1/Kcne4/Scn1b/Trpc6/Cttnbp2nl/Cacnb3/Cdk5/Fkbp1b/Ehd3/Pid1/Kcng4	22
55	GO:0097028	dendritic cell differentiation	5/359	43/22709	0.000564347	0.0412413	0.0358067	Camk4/Notch2/Ager/Relb/Zbtb46	5
56	GO:0098742	cell-cell adhesion via plasma-membrane adhesion molecules	11/359	211/22709	0.000565341	0.0412413	0.0358067	Cdh5/Cdh11/Crb2/Nrcam/Cadm1/Pecam1/Ntng2/Plxnb3/Pcdhga4/Pcdh10/Clstn2	11
57	GO:0048812	neuron projection morphogenesis	24/359	724/22709	0.000567168	0.0412413	0.0358067	Isl1/Spacdr/Akap5/Cntnap2/Cdh11/Plxnd1/Sult4a1/Slit3/Scn1b/Nrcam/Trpc6/Cxcl12/Sptbn4/Camk2b/Lmo4/Rufy3/Ntng2/Plxnb3/Phactr1/Fzd3/Zfyve27/Cdk5/Tctn1/Igf2bp1	24
58	GO:0019227	neuronal action potential propagation	3/359	11/22709	0.00058831	0.0412413	0.0358067	Scn1b/Nrcam/Fkbp1b	3
59	GO:0098870	action potential propagation	3/359	11/22709	0.00058831	0.0412413	0.0358067	Scn1b/Nrcam/Fkbp1b	3
60	GO:0032990	cell part morphogenesis	25/359	770/22709	0.000590475	0.0412413	0.0358067	Isl1/Spacdr/Akap5/Cntnap2/Cdh11/Plxnd1/Sult4a1/Slit3/Scn1b/Nrcam/Trpc6/Cxcl12/Sptbn4/Camk2b/Lmo4/Rufy3/Ntng2/Plxnb3/Phactr1/Fzd3/Zfyve27/Cdk5/Pid1/Tctn1/Igf2bp1	25
61	GO:0090596	sensory organ morphogenesis	14/359	319/22709	0.000601962	0.0412413	0.0358067	Pdgfb/Tbx3/Col5a1/Frzb/Dvl2/Gata2/Notch2/Crb2/Gdf11/Fzd3/Mfap2/Fjx1/Cyp26b1/Ttc39c	14
62	GO:0030111	regulation of Wnt signaling pathway	14/359	320/22709	0.000620693	0.0412413	0.0358067	2210016L21Rik/Sfrp4/Frzb/Amer2/Hic1/Isl1/Sox7/Frmd8/Fam53b/Mdfic/Lmbr1l/Vgll4/Plekha4/Tmem88	14
63	GO:0085029	extracellular matrix assembly	5/359	44/22709	0.000628539	0.0412413	0.0358067	Emilin1/Col1a2/Gpm6b/Eln/Fkbp10	5
64	GO:0045766	positive regulation of angiogenesis	10/359	181/22709	0.000638351	0.0412413	0.0358067	Emilin1/Prkcb/Isl1/Gata2/Cdh5/Btg1/Emp2/Plcg1/Acvrl1/Ctsh	10
65	GO:1904018	positive regulation of vasculature development	10/359	181/22709	0.000638351	0.0412413	0.0358067	Emilin1/Prkcb/Isl1/Gata2/Cdh5/Btg1/Emp2/Plcg1/Acvrl1/Ctsh	10
66	GO:0060284	regulation of cell development	29/359	956/22709	0.00065381	0.0413635	0.0359128	Frzb/Gata2/Cdh5/Loxl3/Sirt2/Tcim/Akap5/Rara/Plxnd1/Notch2/Ager/Trpc6/Cxcl12/Camk2b/Zbtb46/Trim11/Rassf2/Serpine2/Rufy3/Gas2l1/Plxnb3/Mitf/Fzd3/Zfyve27/Qki/Cdk5/Hoxb8/Cyp26b1/Gpr137	29
67	GO:0030198	extracellular matrix organization	14/359	322/22709	0.000659643	0.0413635	0.0359128	Emilin1/Col1a2/Col5a1/Loxl3/Lamc1/Vps33b/Adamts7/Gpm6b/Loxl4/Fbln1/Eln/Fkbp10/Mmp23/Col11a2	14
68	GO:0043062	extracellular structure organization	14/359	324/22709	0.000700646	0.0426793	0.0370552	Emilin1/Col1a2/Col5a1/Loxl3/Lamc1/Vps33b/Adamts7/Gpm6b/Loxl4/Fbln1/Eln/Fkbp10/Mmp23/Col11a2	14
69	GO:0045229	external encapsulating structure organization	14/359	324/22709	0.000700646	0.0426793	0.0370552	Emilin1/Col1a2/Col5a1/Loxl3/Lamc1/Vps33b/Adamts7/Gpm6b/Loxl4/Fbln1/Eln/Fkbp10/Mmp23/Col11a2	14
70	GO:0001701	in utero embryonic development	20/359	564/22709	0.000714512	0.0429109	0.0372563	Pdgfb/Tbx3/1700067K01Rik/Gata2/Rxrb/Cdkn1c/Cntnap2/Sbds/Slc35e2/Notch2/Plcg1/Sox18/Vash1/Tfeb/Ppp4r4/Plcd1/Fkbp10/Acvrl1/Taf8/Tctn1	20
71	GO:0042326	negative regulation of phosphorylation	16/359	402/22709	0.00072609	0.0430007	0.0373342	Emilin1/Rabgef1/Ppm1f/Ddit4/Sirt2/Cdkn1c/Ager/Rgs2/Cadm1/Rassf2/Fbln1/Pecam1/Hexim2/Zfyve28/Pik3ip1/Pid1	16
72	GO:0042628	mating plug formation	2/359	3/22709	0.000739854	0.0432156	0.0375208	Tgm4/Serpine2	2
73	GO:0120039	plasma membrane bounded cell projection morphogenesis	24/359	739/22709	0.000754321	0.0434652	0.0377375	Isl1/Spacdr/Akap5/Cntnap2/Cdh11/Plxnd1/Sult4a1/Slit3/Scn1b/Nrcam/Trpc6/Cxcl12/Sptbn4/Camk2b/Lmo4/Rufy3/Ntng2/Plxnb3/Phactr1/Fzd3/Zfyve27/Cdk5/Tctn1/Igf2bp1	24
74	GO:0051924	regulation of calcium ion transport	13/359	292/22709	0.000819607	0.0462209	0.04013	Pdgfb/Pla2g6/P2rx5/Stac3/Akap5/Plcg1/Trpc6/Cxcl12/Homer3/Cacnb3/Cdk5/Fkbp1b/Ehd3	13
75	GO:0043535	regulation of blood vessel endothelial cell migration	7/359	96/22709	0.000831704	0.0462209	0.04013	Pdgfb/Gata2/Plcg1/Vash1/Robo4/Acvrl1/Map3k3	7
76	GO:0002686	negative regulation of leukocyte migration	5/359	47/22709	0.000854112	0.0462209	0.04013	Emilin1/Rabgef1/Cxcl12/Cd200/Rin3	5
77	GO:1901385	regulation of voltage-gated calcium channel activity	5/359	47/22709	0.000854112	0.0462209	0.04013	Stac3/Akap5/Cacnb3/Cdk5/Ehd3	5
78	GO:0048858	cell projection morphogenesis	24/359	746/22709	0.000858679	0.0462209	0.04013	Isl1/Spacdr/Akap5/Cntnap2/Cdh11/Plxnd1/Sult4a1/Slit3/Scn1b/Nrcam/Trpc6/Cxcl12/Sptbn4/Camk2b/Lmo4/Rufy3/Ntng2/Plxnb3/Phactr1/Fzd3/Zfyve27/Cdk5/Tctn1/Igf2bp1	24
79	GO:1905114	cell surface receptor signaling pathway involved in cell-cell signaling	20/359	573/22709	0.000867183	0.0462209	0.04013	2210016L21Rik/Sfrp4/Frzb/Dvl2/Amer2/Hic1/Isl1/Sox7/Cntnap2/Frmd8/Fam53b/Mdfic/Lmbr1l/Vgll4/Cacnb3/Plekha4/Mitf/Fzd3/Cdk5/Tmem88	20
80	GO:0034765	regulation of monoatomic ion transmembrane transport	18/359	492/22709	0.000917341	0.0482906	0.0419271	Pla2g6/Kcnj10/P2rx5/Stac3/Akap5/Kcnrg/Clic3/Ager/Htr3b/Plcg1/Kcne4/Scn1b/Trpc6/Cacnb3/Cdk5/Fkbp1b/Ehd3/Kcng4	18
81	GO:0006816	calcium ion transport	17/359	452/22709	0.000936458	0.0486958	0.0422789	Pdgfb/Prkcb/Pla2g6/P2rx5/Stac3/Akap5/Gck/Plcg1/Trpc6/Cxcl12/Camk2b/Homer3/Plcd1/Cacnb3/Cdk5/Fkbp1b/Ehd3	17
82	GO:0048469	cell maturation	11/359	225/22709	0.00095926	0.0492806	0.0427865	Pdgfb/Gata2/Sirt2/Akap5/Cdkn1c/Cntnap2/Sox18/Nrcam/Sptbn4/Gdf11/Lhx6	11
83	GO:0021782	glial cell development	8/359	128/22709	0.000995854	0.0505514	0.0438899	Pdgfb/Kcnj10/Mal/Sirt2/Cntnap2/Ager/Gpm6b/Cdk5	8
84	GO:0061035	regulation of cartilage development	6/359	73/22709	0.00104576	0.0518873	0.0450498	Frzb/Ctsk/Rara/Adamts7/Maf/Trps1	6
85	GO:0016055	Wnt signaling pathway	17/359	457/22709	0.00105528	0.0518873	0.0450498	2210016L21Rik/Sfrp4/Frzb/Dvl2/Amer2/Hic1/Isl1/Sox7/Frmd8/Fam53b/Mdfic/Lmbr1l/Vgll4/Plekha4/Mitf/Fzd3/Tmem88	17
86	GO:0021954	central nervous system neuron development	7/359	100/22709	0.00105868	0.0518873	0.0450498	Gata2/Cdh11/Scn1b/Sptbn4/Lhx6/Cdk5/Tctn1	7
87	GO:0198738	cell-cell signaling by wnt	17/359	459/22709	0.00110628	0.0536041	0.0465403	2210016L21Rik/Sfrp4/Frzb/Dvl2/Amer2/Hic1/Isl1/Sox7/Frmd8/Fam53b/Mdfic/Lmbr1l/Vgll4/Plekha4/Mitf/Fzd3/Tmem88	17
88	GO:0097194	execution phase of apoptosis	6/359	74/22709	0.00112314	0.0537634	0.0466787	Bok/Rffl/Sirt2/Blcap/Dnase2a/Fzd3	6
89	GO:1901021	positive regulation of calcium ion transmembrane transporter activity	5/359	50/22709	0.00113505	0.0537634	0.0466787	Stac3/Akap5/Cacnb3/Cdk5/Ehd3	5
90	GO:0071695	anatomical structure maturation	13/359	303/22709	0.00114739	0.0537634	0.0466787	Pdgfb/Gata2/Cdh5/Sirt2/Akap5/Cdkn1c/Cntnap2/Sox18/Nrcam/Sptbn4/Adamts7/Gdf11/Lhx6	13
91	GO:0045926	negative regulation of growth	12/359	267/22709	0.00118682	0.0544663	0.0472889	Frzb/Ccdc85b/Rgs2/Slit3/Vgll4/Serpine2/Gas2l1/Dcbld2/Acvrl1/Cdk5/Pi16/Adam15	12
92	GO:0032414	positive regulation of ion transmembrane transporter activity	8/359	132/22709	0.0012149	0.0544663	0.0472889	Stac3/Akap5/Ager/Htr3b/Trpc6/Cacnb3/Cdk5/Ehd3	8
93	GO:0022010	central nervous system myelination	4/359	30/22709	0.00121624	0.0544663	0.0472889	Kcnj10/Mal/Cntnap2/Gpm6b	4
94	GO:0032291	axon ensheathment in central nervous system	4/359	30/22709	0.00121624	0.0544663	0.0472889	Kcnj10/Mal/Cntnap2/Gpm6b	4
95	GO:0061564	axon development	19/359	547/22709	0.00122626	0.0544663	0.0472889	Isl1/Cntnap2/Cdh11/Plxnd1/Slit3/Scn1b/Nrcam/Cxcl12/Sptbn4/Lmo4/Gpm6b/Rufy3/Ntng2/Plxnb3/Fzd3/Zfyve27/Cdk5/Fkbp1b/Tctn1	19
96	GO:0022603	regulation of anatomical structure morphogenesis	28/359	953/22709	0.00130305	0.0572803	0.0497321	Emilin1/Prkcb/Dvl2/Lfng/Isl1/Gata2/Cdh5/Akap5/Btg1/Emp2/Plxnd1/Crb2/Plcg1/Trpc6/Vash1/Cxcl12/Camk2b/Rufy3/Ntng2/Plekha4/Plxnb3/Parvb/Fzd3/Acvrl1/Zfyve27/Cdk5/Ctsh/Poglut1	28
97	GO:1903523	negative regulation of blood circulation	4/359	31/22709	0.00137919	0.0600087	0.052101	Spx/Ager/Sptbn4/Fkbp1b	4
98	GO:0021510	spinal cord development	7/359	105/22709	0.00140783	0.0606363	0.0526459	Isl1/Gata2/Loxl3/Lmo4/Gdf11/Hoxb8/Tctn1	7
99	GO:2001200	positive regulation of dendritic cell differentiation	2/359	4/22709	0.00146422	0.0624343	0.0542069	Ager/Zbtb46	2
100	GO:0030001	metal ion transport	27/359	916/22709	0.00151249	0.0638542	0.0554397	Pdgfb/Prkcb/Pla2g6/Kcnj10/P2rx5/Stac3/Nipal4/Akap5/Kcnrg/Gck/Ager/Plcg1/Kcne4/Scn1b/Scnn1g/Trpc6/Cxcl12/Sptbn4/Camk2b/Homer3/Plcd1/Serpine2/Cacnb3/Cdk5/Fkbp1b/Ehd3/Kcng4	27
101	GO:0010459	negative regulation of heart rate	3/359	15/22709	0.00154788	0.063954	0.0555264	Spx/Sptbn4/Fkbp1b	3
102	GO:2001046	positive regulation of integrin-mediated signaling pathway	3/359	15/22709	0.00154788	0.063954	0.0555264	Loxl3/Lamc1/Emp2	3
103	GO:0034329	cell junction assembly	17/359	474/22709	0.00155985	0.063954	0.0555264	Pdgfb/Ppm1f/Thsd1/Cbln2/Cdh5/Lamc1/Akap5/Cntnap2/Cdh11/Plxnd1/Cadm1/Gpm6b/Pecam1/Ntng2/Acvrl1/Cdk5/Clstn2	17
104	GO:0001764	neuron migration	10/359	204/22709	0.00158222	0.064253	0.055786	Ddit4/Gata2/Nr2f1/Cxcl12/Camk2b/Ntng2/Phactr1/Fzd3/Lhx6/Cdk5	10
105	GO:0034767	positive regulation of monoatomic ion transmembrane transport	10/359	206/22709	0.00170069	0.0684128	0.0593976	P2rx5/Stac3/Akap5/Ager/Htr3b/Plcg1/Trpc6/Cacnb3/Cdk5/Ehd3	10
106	GO:0032989	cellular component morphogenesis	26/359	878/22709	0.00172733	0.0684453	0.0594258	Isl1/Spacdr/Neurl2/Akap5/Cntnap2/Cdh11/Plxnd1/Sult4a1/Slit3/Scn1b/Nrcam/Trpc6/Cxcl12/Sptbn4/Camk2b/Lmo4/Rufy3/Ntng2/Plxnb3/Phactr1/Fzd3/Zfyve27/Cdk5/Pid1/Tctn1/Igf2bp1	26
107	GO:1904427	positive regulation of calcium ion transmembrane transport	7/359	109/22709	0.00174703	0.0684453	0.0594258	P2rx5/Stac3/Akap5/Plcg1/Cacnb3/Cdk5/Ehd3	7
108	GO:0061037	negative regulation of cartilage development	4/359	33/22709	0.00174966	0.0684453	0.0594258	Frzb/Ctsk/Rara/Adamts7	4
109	GO:0032411	positive regulation of transporter activity	8/359	140/22709	0.00176755	0.0685165	0.0594876	Stac3/Akap5/Ager/Htr3b/Trpc6/Cacnb3/Cdk5/Ehd3	8
110	GO:0045596	negative regulation of cell differentiation	23/359	743/22709	0.00180251	0.0692425	0.0601179	Pdgfb/Tbx3/Col5a1/Frzb/Isl1/Gata2/Loxl3/Ccdc85b/Sirt2/Rara/Rgs2/Trpc6/Adamts7/Zbtb46/Trim11/Rufy3/Gas2l1/Gdf11/Acvrl1/Cdk5/Hoxb8/Gpr137/Pi16	23
111	GO:0018205	peptidyl-lysine modification	14/359	360/22709	0.00189965	0.0723223	0.0627919	Phf1/Hmg20b/Isl1/Eid1/Gata2/Loxl3/Sirt2/Msl1/Vps33b/Cbx4/Loxl4/Brd8dc/Fkbp10/Phf20	14
112	GO:0010632	regulation of epithelial cell migration	11/359	248/22709	0.00208182	0.0781462	0.0678484	Pdgfb/Ppm1f/Gata2/Emp2/Ager/Plcg1/Vash1/Robo4/Acvrl1/Map3k3/Ctsh	11
113	GO:0010594	regulation of endothelial cell migration	9/359	177/22709	0.00208928	0.0781462	0.0678484	Pdgfb/Gata2/Emp2/Ager/Plcg1/Vash1/Robo4/Acvrl1/Map3k3	9
114	GO:0007507	heart development	21/359	664/22709	0.00218469	0.0810046	0.0703301	Pdgfb/Emilin1/Tbx3/Col5a1/Dvl2/Isl1/Rxrb/Emp2/Rara/Plxnd1/Notch2/Rgs2/Slit3/Sox18/Vgll4/Lmo4/Kif7/Eln/Acvrl1/Pi16/Adam15	21
115	GO:0008015	blood circulation	18/359	536/22709	0.00235542	0.0839815	0.0729147	Pdgfb/Spx/Emilin1/Col1a2/Pla2g6/Isl1/Cdh5/Emp2/Ager/Rgs2/Kcne4/Scn1b/Scnn1g/Sptbn4/Acvrl1/Fkbp1b/Ehd3/Rarres2	18
116	GO:0035567	non-canonical Wnt signaling pathway	5/359	59/22709	0.00238923	0.0839815	0.0729147	Sfrp4/Frzb/Dvl2/Plekha4/Fzd3	5
117	GO:0009566	fertilization	10/359	216/22709	0.00240559	0.0839815	0.0729147	Spa17/Spata33/Arsa/Trpc6/Sptbn4/Camk2b/Plcd4/Stx2/Spag1/Tdrkh	10
118	GO:0009794	regulation of mitotic cell cycle, embryonic	2/359	5/22709	0.00241485	0.0839815	0.0729147	Pdgfb/Fzd3	2
119	GO:0018057	peptidyl-lysine oxidation	2/359	5/22709	0.00241485	0.0839815	0.0729147	Loxl3/Loxl4	2
120	GO:0045448	mitotic cell cycle, embryonic	2/359	5/22709	0.00241485	0.0839815	0.0729147	Pdgfb/Fzd3	2
121	GO:0090677	reversible differentiation	2/359	5/22709	0.00241485	0.0839815	0.0729147	Pdgfb/Olfm2	2
122	GO:0051960	regulation of nervous system development	19/359	581/22709	0.00242254	0.0839815	0.0729147	Gata2/Cbln2/Rxrb/Sirt2/Akap5/Rara/Plxnd1/Trpc6/Cxcl12/Camk2b/Trim11/Serpine2/Rufy3/Plxnb3/Fzd3/Zfyve27/Qki/Cdk5/Clstn2	19
123	GO:0007409	axonogenesis	17/359	498/22709	0.00260779	0.0896744	0.0778574	Isl1/Cntnap2/Cdh11/Plxnd1/Slit3/Scn1b/Nrcam/Cxcl12/Sptbn4/Lmo4/Rufy3/Ntng2/Plxnb3/Fzd3/Zfyve27/Cdk5/Tctn1	17
124	GO:0032966	negative regulation of collagen biosynthetic process	3/359	18/22709	0.00268015	0.0906996	0.0787475	Emilin1/Ager/Il6ra	3
125	GO:0098814	spontaneous synaptic transmission	3/359	18/22709	0.00268015	0.0906996	0.0787475	Cbln2/Ager/Doc2g	3
126	GO:0034763	negative regulation of transmembrane transport	8/359	150/22709	0.00271862	0.0912772	0.0792491	Prkcb/Kcnrg/Rgs2/Kcne4/Cttnbp2nl/Cacnb3/Fkbp1b/Pid1	8
127	GO:0002011	morphogenesis of an epithelial sheet	5/359	62/22709	0.00297176	0.0989967	0.0859512	Col5a1/Dvl2/Notch2/Scnn1g/Acvrl1	5
128	GO:0090100	positive regulation of transmembrane receptor protein serine/threonine kinase signaling pathway	7/359	120/22709	0.00301155	0.0993288	0.0862396	Inha/Cdh5/Cdkn1c/Notch2/Crb2/Gdf11/Acvrl1	7
129	GO:0021700	developmental maturation	14/359	379/22709	0.00302832	0.0993288	0.0862396	Pdgfb/Gata2/Cdh5/Sirt2/Akap5/Cdkn1c/Cntnap2/Sox18/Nrcam/Sptbn4/Camk2b/Adamts7/Gdf11/Lhx6	14
130	GO:0001936	regulation of endothelial cell proliferation	8/359	153/22709	0.00307044	0.0999417	0.0867717	Pdgfb/Gata2/Ager/Plcg1/Vash1/Cxcl12/Plxnb3/Acvrl1	8

## Sheet: col_Crode_excl_up
	ID	Description	GeneRatio	BgRatio	pvalue	p.adjust	qvalue	geneID	Count
0	GO:0048193	Golgi vesicle transport	19/286	278/22709	2.83946e-09	1.01482e-05	9.2656e-06	Mia3/Cog7/Ankfy1/Sec16a/Copb1/Nbas/Myo1b/Sec24d/Myo18a/Cog2/Gosr1/Gcc2/Copa/Ccdc93/Tbc1d20/Exoc6b/Sec31a/Ap1g1/Trappc11	19
1	GO:0016050	vesicle organization	19/286	354/22709	1.36526e-07	0.000243973	0.000222754	Mia3/Ankfy1/Sec16a/Atp6ap2/Osbp/Sec24d/Myo18a/Ap1b1/Gosr1/Samd9l/Chmp3/Shroom2/Tbc1d20/Snx19/Sec31a/Ap1g1/Atp6v1e1/Chmp2b/Trappc11	19
2	GO:0090114	COPII-coated vesicle budding	6/286	35/22709	4.52103e-06	0.00538605	0.00491761	Mia3/Sec16a/Sec24d/Tbc1d20/Sec31a/Trappc11	6
3	GO:0010256	endomembrane system organization	21/286	552/22709	7.77667e-06	0.00694846	0.00634413	Mia3/Cog7/Sec16a/Rtn3/Plec/Osbp/Myo18a/Dctn1/Ap1b1/Plk1/Mapk1/Cog2/Gcc2/Chmp3/Tbc1d20/Snx19/Sec31a/Ap1g1/Chmp2b/Cltc/Trappc11	21
4	GO:0090110	COPII-coated vesicle cargo loading	4/286	14/22709	2.23244e-05	0.0147479	0.0134652	Mia3/Sec24d/Tbc1d20/Sec31a	4
5	GO:0006888	endoplasmic reticulum to Golgi vesicle-mediated transport	9/286	122/22709	2.47587e-05	0.0147479	0.0134652	Mia3/Sec16a/Copb1/Sec24d/Gosr1/Copa/Tbc1d20/Sec31a/Trappc11	9
6	GO:0006900	vesicle budding from membrane	7/286	75/22709	4.46066e-05	0.0227748	0.020794	Mia3/Sec16a/Sec24d/Myo18a/Tbc1d20/Sec31a/Trappc11	7
7	GO:0007030	Golgi organization	9/286	136/22709	5.83027e-05	0.0260467	0.0237814	Cog7/Sec16a/Myo18a/Mapk1/Cog2/Gcc2/Tbc1d20/Cltc/Trappc11	9
8	GO:0016267	O-glycan processing, core 1	2/286	2/22709	0.000158064	0.0565335	0.0516166	C1galt1c1/C1galt1	2
9	GO:0060236	regulation of mitotic spindle organization	5/286	41/22709	0.00015818	0.0565335	0.0516166	Dctn1/Plk1/Sass6/Chmp2b/Cltc	5
10	GO:0035459	vesicle cargo loading	4/286	24/22709	0.000214582	0.0697196	0.0636559	Mia3/Sec24d/Tbc1d20/Sec31a	4
11	GO:0090224	regulation of spindle organization	5/286	45/22709	0.000247514	0.0737178	0.0673064	Dctn1/Plk1/Sass6/Chmp2b/Cltc	5
12	GO:0000041	transition metal ion transport	7/286	100/22709	0.000275432	0.0757227	0.0691369	Tmem165/Mmgt2/Myo1b/Cltc/Heph/Slc39a11/Slc39a8	7
13	GO:0006828	manganese ion transport	3/286	12/22709	0.000399755	0.0992029	0.0905749	Tmem165/Mmgt2/Slc39a8	3
14	GO:0051301	cell division	19/286	628/22709	0.000416353	0.0992029	0.0905749	Plec/Orc4/Mllt3/Kdf1/Cdc27/Mis18bp1/Klhl22/Ckap5/Dctn1/Plk1/Samd9l/Chmp3/Lats1/Exoc6b/Anapc1/Knl1/Chmp2b/Cltc/Mbip	19

## Sheet: col_DSS_excl_dw
	ID	Description	GeneRatio	BgRatio	pvalue	p.adjust	qvalue	geneID	Count
0	GO:0009060	aerobic respiration	98/1796	193/22709	3.88832e-56	2.87697e-52	2.63464e-52	Fh1/Idh3b/Mtfr1/Ndufs4/Atp5a1/Ndufa8/Ndufaf1/Tefm/Cox6a1/Sdhd/Cyc1/Atp5k/Ndufv2/Atp5j/Mdh2/Ndufb11/Uqcr11/Atp5h/Ndufb9/Cdk1/Atp5b/Ogdh/Ndufs7/Ndufa10/Cox6c/Mdh1/Cox7c/Ndufs3/Aco1/Mtch2/Dlst/Ndufb5/Ndufab1/Uqcc3/Uqcrc2/Atp5pb/Cox5b/Msh2/Oxa1l/Ndufa11/Uqcrb/Tmem135/Idh3a/Suclg1/Fxn/Uqcr10/Dld/Ndufb8/Ndufs2/Cox5a/Ndufb10/Atp5e/Idh2/Ndufa13/Ndufb3/Chchd10/Cox4i1/Pdhb/Ndufs1/Dlat/Ppif/Atp5c1/Ndufv3/Co…	98
1	GO:0045333	cellular respiration	110/1796	251/22709	1.3824e-54	5.11418e-51	4.68342e-51	Fh1/Idh3b/Mtfr1/Ndufs4/Atp5a1/Ndufa8/Ndufaf1/Tefm/Cox6a1/Sdhd/Cyc1/Atp5k/Ndufv2/Atp5j/Mdh2/Slc25a13/Ndufb11/Uqcr11/Atp5h/Ndufb9/Prelid1/Cdk1/Atp5b/Ogdh/Ndufs7/Ndufa10/Cox6c/Mdh1/Cox7c/Ndufs3/Aco1/Mtch2/Dlst/Ndufb5/Ndufab1/Uqcc3/Uqcrc2/Atp5pb/Cox5b/Msh2/Oxa1l/Ndufa11/Uqcrb/Tmem135/Idh3a/Suclg1/Fxn/Uqcr10/Dld/Ndufb8/Ndufs2/Cox5a/Ndufb10/Atp5e/Idh2/Ndufa13/Ndufb3/Oas1d/Chchd10/Cox4i1/Pdhb/Etfa/Ndufs…	110
2	GO:0006119	oxidative phosphorylation	79/1796	145/22709	1.72585e-48	4.25653e-45	3.89801e-45	Ndufs4/Atp5a1/Ndufa8/Ndufaf1/Tefm/Cox6a1/Sdhd/Cyc1/Atp5k/Ndufv2/Atp5j/Ndufb11/Uqcr11/Atp5h/Ndufb9/Cdk1/Atp5b/Ndufs7/Ndufa10/Cox6c/Cox7c/Ndufs3/Mtch2/Ndufb5/Ndufab1/Uqcc3/Uqcrc2/Atp5pb/Cox5b/Msh2/Ndufa11/Uqcrb/Tmem135/Fxn/Uqcr10/Dld/Ndufb8/Ndufs2/Cox5a/Ndufb10/Atp5e/Ndufa13/Ndufb3/Chchd10/Cox4i1/Ndufs1/Ppif/Atp5c1/Ndufv3/Coa6/Cox7a2/Atp5o/Ndufs6/Ndufa7/Antkmt/Ndufs8/Ndufv1/Ndufb4/Uqcrc1/Coq7/Uqcrh…	79
3	GO:0015986	proton motive force-driven ATP synthesis	52/1796	69/22709	3.97216e-43	7.34751e-40	6.72863e-40	Ndufs4/Atp5a1/Ndufa8/Sdhd/Atp5k/Ndufv2/Atp5j/Ndufb11/Atp5h/Ndufb9/Atp5b/Ndufs7/Ndufa10/Ndufs3/Ndufb5/Ndufab1/Atp5pb/Ndufa11/Ndufb8/Ndufs2/Ndufb10/Atp5e/Ndufa13/Ndufb3/Ndufs1/Atp5c1/Ndufv3/Atp5o/Ndufs6/Ndufa7/Antkmt/Ndufs8/Ndufv1/Ndufb4/Atp5g1/Ndufa9/Ndufa6/Atp5g2/Atp5d/Atp5g3/Ndufa12/Sdhb/Sdhc/Ndufa1/Atp5j2/Ndufc2/Ndufc1/Ndufb6/Dnajc30/Sdha/Ndufa5/Atp5l	52
4	GO:0007005	mitochondrion organization	150/1796	558/22709	2.20381e-42	3.26121e-39	2.98652e-39	Tomm22/Nubpl/Acad9/Coa4/Micos13/Pparg/Mtx1/Coa8/Mtfr1/Mtx2/Timm50/Ndufs4/Ndufa8/Ndufaf1/Fastkd3/Timm8a1/Dnajc11/Ndufaf7/Tmem70/Higd2a/Ndufaf8/Coa3/Pycard/Vdac1/Foxred1/Slc25a5/Aifm1/Ndufb11/Hebp2/Hmgcl/Fbxl4/Ndufb9/Prelid1/Opa1/Camkmt/Ndufs7/Ndufa10/Hsd17b10/Uqcc1/Yme1l1/Vdac2/Mrpl15/Afg3l2/Ndufs3/Atad3a/Cox16/Mtch2/Pmpcb/Cideb/Ndufb5/Ndufab1/Uqcc3/Letm1/Supv3l1/Mipep/Mcu/Ptcd2/Tomm7/Tmem223/Prdx…	150
5	GO:0015980	energy derivation by oxidation of organic compounds	113/1796	346/22709	6.87063e-41	8.47263e-38	7.75899e-38	Fh1/Idh3b/Mtfr1/Ndufs4/Atp5a1/Slc37a4/Ndufa8/Ndufaf1/Tefm/Cox6a1/Sdhd/Cyc1/Atp5k/Ndufv2/Atp5j/Mdh2/Slc25a13/Ndufb11/Uqcr11/Atp5h/Ndufb9/Prelid1/Cdk1/Atp5b/Ogdh/Ndufs7/Ndufa10/Cox6c/Mdh1/Cox7c/Ndufs3/Aco1/Mtch2/Dlst/Ndufb5/Ndufab1/Uqcc3/Uqcrc2/Atp5pb/Pask/Cox5b/Msh2/Oxa1l/Ndufa11/Uqcrb/Tmem135/Idh3a/Suclg1/Fxn/Uqcr10/Dld/Ndufb8/Ndufs2/Cox5a/Ndufb10/Atp5e/Idh2/Ndufa13/Ndufb3/Oas1d/Chchd10/Cox4i1/Pd…	113
6	GO:0140053	mitochondrial gene expression	77/1796	167/22709	1.92871e-40	2.03864e-37	1.86693e-37	Mpv17l2/Mrps21/Rpusd3/Mtres1/Mrpl28/Fastkd3/Tefm/Aurkaip1/Mrpl19/Mrps6/Coa3/Tbrg4/Mrpl44/Hsd17b10/Gatc/Mrpl12/Mrpl15/Mrpl55/Rars2/Mrps5/Mrpl36/Cdk5rap1/Mrpl21/Supv3l1/Polrmt/Ears2/Mrpl9/Mrps24/Mrpl42/Mrpl34/Mrpl50/Tsfm/Mrps16/Mrps31/Mrps9/Mrpl46/Dap3/Chchd10/Mrps35/Tfb1m/Mrpl51/Mrpl1/Tufm/Mrps17/Mtif3/Mrpl24/Ndufa7/Lrpprc/Prorp/Gatb/Mrps34/Sars2/Mrpl40/Mrps23/Mrps27/Mterf4/Dars2/Mrpl37/C1qbp/Iars…	77
7	GO:0006091	generation of precursor metabolites and energy	133/1796	476/22709	1.33027e-39	1.23033e-36	1.1267e-36	Tpi1/Fh1/Idh3b/Coa8/Mtfr1/Ndufs4/Atp5a1/Slc37a4/Ndufa8/Ndufaf1/Tefm/Cox6a1/Mpi/Sdhd/Cyc1/Atp5k/Ndufv2/Wdr93/Atp5j/Mdh2/Slc25a13/Ndufb11/Hmgcl/Uqcr11/Atp5h/Ndufb9/Prelid1/Cdk1/Atp5b/Ogdh/Ndufs7/Ndufa10/Cox6c/Gale/Mdh1/Cox7c/Ndufs3/Aco1/Mtch2/Dlst/Pgls/Ndufb5/Ndufab1/Uqcc3/Uqcrc2/Pfkl/Atp5pb/Pask/Galt/Cox5b/Msh2/Oxa1l/Ndufa11/Zbtb7a/Uqcrb/Tmem135/Idh3a/Suclg1/Fxn/Uqcr10/Dld/Ndufb8/Ndufs2/Cox5a/Nduf…	133
8	GO:0042776	proton motive force-driven mitochondrial ATP synthesis	48/1796	65/22709	3.5222e-39	2.89564e-36	2.65174e-36	Ndufs4/Atp5a1/Ndufa8/Sdhd/Atp5k/Ndufv2/Atp5j/Ndufb11/Atp5h/Ndufb9/Atp5b/Ndufs7/Ndufa10/Ndufs3/Ndufb5/Ndufab1/Atp5pb/Ndufa11/Ndufb8/Ndufs2/Ndufb10/Atp5e/Ndufa13/Ndufb3/Ndufs1/Atp5c1/Ndufv3/Atp5o/Ndufs6/Ndufa7/Antkmt/Ndufs8/Ndufv1/Ndufb4/Ndufa9/Ndufa6/Atp5d/Ndufa12/Sdhb/Sdhc/Ndufa1/Atp5j2/Ndufc2/Ndufc1/Ndufb6/Dnajc30/Sdha/Ndufa5	48
9	GO:0043604	amide biosynthetic process	179/1796	839/22709	9.00642e-36	6.66385e-33	6.10256e-33	Rpl13/Mpv17l2/Fh1/Mrps21/St6galnac4/Rpusd3/Rpl7a/Smpd3/Ormdl1/Mtres1/Mlycd/Mrpl28/Fastkd3/Aurkaip1/Eef2/Mrpl19/Eefsec/Sptssa/Eif3h/Mrps6/Rpl21/Mapk3/Upf3a/Eif3l/Coa3/Rpl11/Vdac1/Srbd1/Ppcs/Rpl23a/Lgals4/Rpl10a/Plxnb2/Mrpl44/Rpl29/Rpl6/Cyp4f39/Eif3e/Mvk/Dazl/Gatc/Mrpl12/Rpl3/Fars2/Mrpl15/Rpl37rt/Mrpl55/Rars2/Rps4x/Lsm1/Rps14/Mrps5/Aco1/Qars/Mrpl36/Degs2/Cdk5rap1/Rpl10/Mrpl21/Rpl7/Rpl36/Bzw2/Exosc7…	179
10	GO:0033108	mitochondrial respiratory chain complex assembly	56/1796	100/22709	1.38317e-35	9.30369e-33	8.52005e-33	Nubpl/Acad9/Coa4/Coa8/Ndufs4/Ndufa8/Ndufaf1/Fastkd3/Ndufaf7/Ndufaf8/Coa3/Foxred1/Aifm1/Ndufb11/Ndufb9/Ndufs7/Ndufa10/Uqcc1/Ndufs3/Cox16/Ndufb5/Ndufab1/Uqcc3/Tmem223/Oxa1l/Ndufa11/Ndufb8/Ndufs2/Smim20/Ndufb10/Ndufa13/Ndufb3/Tmem126a/Ndufaf2/Ndufs1/Sdhaf4/Ndufs6/Ndufs8/Sco1/Ndufb4/Ndufaf3/Ndufa9/Ndufa6/Samm50/Ndufa12/Cox19/Tfam/Ndufa1/Ndufc2/Ndufc1/Uqcc6/Ndufb6/Lyrm7/Cox14/Ndufa5/Chchd7	56
11	GO:0032543	mitochondrial translation	64/1796	132/22709	1.82299e-35	1.12403e-32	1.02935e-32	Mpv17l2/Mrps21/Rpusd3/Mrpl28/Fastkd3/Aurkaip1/Mrpl19/Mrps6/Coa3/Mrpl44/Gatc/Mrpl12/Mrpl15/Mrpl55/Rars2/Mrps5/Mrpl36/Cdk5rap1/Mrpl21/Ears2/Mrpl9/Mrps24/Mrpl42/Mrpl34/Mrpl50/Tsfm/Mrps16/Mrps31/Mrps9/Mrpl46/Dap3/Mrps35/Mrpl51/Mrpl1/Tufm/Mrps17/Mtif3/Mrpl24/Ndufa7/Lrpprc/Gatb/Mrps34/Sars2/Mrpl40/Mrps23/Mrps27/Dars2/Mrpl37/C1qbp/Iars2/Mrpl49/Qrsl1/Mrpl39/Mrpl47/Mrps33/Mtif2/Mrpl30/Mtrf1l/Noa1/Mrps26/M…	64
12	GO:0006754	ATP biosynthetic process	56/1796	103/22709	1.19195e-34	6.78404e-32	6.21262e-32	Ndufs4/Atp5a1/Ndufa8/Sdhd/Atp5k/Ndufv2/Atp5j/Slc25a13/Ndufb11/Atp5h/Ndufb9/Atp5b/Ndufs7/Ndufa10/Ndufs3/Ndufb5/Ndufab1/Uqcc3/Atp5pb/Ndufa11/Nudt2/Ndufb8/Ndufs2/Ndufb10/Atp5e/Ndufa13/Ndufb3/Ndufs1/Atp5c1/Ndufv3/Atp5o/Ndufs6/Ndufa7/Antkmt/Ndufs8/Ndufv1/Ndufb4/Atp5g1/Ndufa9/Ndufa6/Atp5g2/Atp5d/Atp5g3/Ndufa12/Sdhb/Sdhc/Pklr/Ndufa1/Atp5j2/Ndufc2/Ndufc1/Ndufb6/Dnajc30/Sdha/Ndufa5/Atp5l	56
13	GO:0009206	purine ribonucleoside triphosphate biosynthetic process	58/1796	113/22709	5.21538e-34	2.75633e-31	2.52417e-31	Ndufs4/Atp5a1/Ndufa8/Sdhd/Atp5k/Ndufv2/Atp5j/Slc25a13/Ndufb11/Atp5h/Ndufb9/Atp5b/Ndufs7/Ndufa10/Nme6/Ndufs3/Ndufb5/Ndufab1/Uqcc3/Atp5pb/Ndufa11/Nudt2/Ndufb8/Ndufs2/Ndufb10/Atp5e/Ndufa13/Ndufb3/Ndufs1/Atp5c1/Ndufv3/Atp5o/Ndufs6/Ndufa7/Antkmt/Ndufs8/Ndufv1/Ndufb4/Atp5g1/Ndufa9/Ndufa6/Nme4/Atp5g2/Atp5d/Atp5g3/Ndufa12/Sdhb/Sdhc/Pklr/Ndufa1/Atp5j2/Ndufc2/Ndufc1/Ndufb6/Dnajc30/Sdha/Ndufa5/Atp5l	58
14	GO:0009145	purine nucleoside triphosphate biosynthetic process	58/1796	114/22709	9.8154e-34	4.84161e-31	4.43381e-31	Ndufs4/Atp5a1/Ndufa8/Sdhd/Atp5k/Ndufv2/Atp5j/Slc25a13/Ndufb11/Atp5h/Ndufb9/Atp5b/Ndufs7/Ndufa10/Nme6/Ndufs3/Ndufb5/Ndufab1/Uqcc3/Atp5pb/Ndufa11/Nudt2/Ndufb8/Ndufs2/Ndufb10/Atp5e/Ndufa13/Ndufb3/Ndufs1/Atp5c1/Ndufv3/Atp5o/Ndufs6/Ndufa7/Antkmt/Ndufs8/Ndufv1/Ndufb4/Atp5g1/Ndufa9/Ndufa6/Nme4/Atp5g2/Atp5d/Atp5g3/Ndufa12/Sdhb/Sdhc/Pklr/Ndufa1/Atp5j2/Ndufc2/Ndufc1/Ndufb6/Dnajc30/Sdha/Ndufa5/Atp5l	58
15	GO:0055086	nucleobase-containing small molecule metabolic process	147/1796	633/22709	1.13146e-33	5.23228e-31	4.79157e-31	Tpi1/Idh3b/Ndufs4/Mlycd/Atp5a1/Ndufa8/Mpi/Sdhd/Ak2/Atp5k/Ndufv2/Vdac1/Nudt19/Atp5j/Ppcs/Mdh2/Slc25a13/Ndufb11/Hmgcl/Coasy/Dut/Atp5h/Ndufb9/Opa1/Atp5b/Ogdh/Pfas/Ndufs7/Mvk/Mthfd1/Ndufa10/Dcakd/Gale/Mdh1/Dctd/Nudt14/Acot4/Nme6/Flad1/Uap1/Ndufs3/Umps/Mtch2/Ola1/Pmm2/Dlst/Pgls/Ndufb5/Ndufab1/Nadk2/Uqcc3/Pfkl/Atp5pb/Naxe/Galt/Tyms/Ndufa11/Zbtb7a/Nudt2/Idh3a/Suclg1/Ak7/Gmds/Dld/Dcxr/Ndufb8/Ndufs2/Cmas/…	147
16	GO:0006412	translation	155/1796	694/22709	2.15929e-33	9.39799e-31	8.60641e-31	Rpl13/Mpv17l2/Mrps21/Rpusd3/Rpl7a/Mtres1/Mrpl28/Fastkd3/Aurkaip1/Eef2/Mrpl19/Eefsec/Eif3h/Mrps6/Rpl21/Mapk3/Upf3a/Eif3l/Coa3/Rpl11/Srbd1/Rpl23a/Rpl10a/Plxnb2/Mrpl44/Rpl29/Rpl6/Eif3e/Mvk/Dazl/Gatc/Mrpl12/Rpl3/Fars2/Mrpl15/Rpl37rt/Mrpl55/Rars2/Rps4x/Lsm1/Rps14/Mrps5/Aco1/Qars/Mrpl36/Cdk5rap1/Rpl10/Mrpl21/Rpl7/Rpl36/Bzw2/Exosc7/Rpl26/Tyms/Ears2/Rpl32/Pld1/Mrpl9/Mrps24/Rpl36a/Rpl18a/Larp4b/Mrpl42/Mrp…	155
17	GO:0043043	peptide biosynthetic process	158/1796	719/22709	3.68276e-33	1.51382e-30	1.38631e-30	Rpl13/Mpv17l2/Mrps21/Rpusd3/Rpl7a/Mtres1/Mrpl28/Fastkd3/Aurkaip1/Eef2/Mrpl19/Eefsec/Eif3h/Mrps6/Rpl21/Mapk3/Upf3a/Eif3l/Coa3/Rpl11/Srbd1/Rpl23a/Lgals4/Rpl10a/Plxnb2/Mrpl44/Rpl29/Rpl6/Eif3e/Mvk/Dazl/Gatc/Mrpl12/Rpl3/Fars2/Mrpl15/Rpl37rt/Mrpl55/Rars2/Rps4x/Lsm1/Rps14/Mrps5/Aco1/Qars/Mrpl36/Cdk5rap1/Rpl10/Mrpl21/Rpl7/Rpl36/Bzw2/Exosc7/Rpl26/Tyms/Ears2/Rpl32/Pld1/Mrpl9/Mrps24/Rpl36a/Rpl18a/Larp4b/Mrp…	158
18	GO:0019637	organophosphate metabolic process	192/1796	981/22709	5.1399e-33	2.00158e-30	1.83299e-30	Impa2/Fdps/Pigt/Tpi1/Gata6/Smpd3/Idh3b/Ndufs4/Ormdl1/Mlycd/Atp5a1/Ptpmt1/Ndufa8/Mpi/Sdhd/Isyna1/Ak2/Pigu/Impa1/Atp5k/Ndufv2/Plpp2/Vdac1/Nudt19/Atp5j/Ppcs/Mdh2/Slc25a13/Ndufb11/Hmgcl/Coasy/Dut/Itpka/Atp5h/Ndufb9/Opa1/Atp5b/Ogdh/Pfas/Pik3r2/Ndufs7/Mvk/Mthfd1/Ndufa10/Dcakd/Gale/Pigx/Mdh1/Pigc/Dctd/Nudt14/Acot4/Nme6/Sh3yl1/Ippk/Flad1/Ndufs3/Umps/Mtch2/Ola1/Dlst/Pgls/Ndufb5/Ndufab1/Pip5k1b/Nadk2/Uqcc3…	192
19	GO:0009201	ribonucleoside triphosphate biosynthetic process	58/1796	118/22709	1.12834e-32	4.1743e-30	3.8227e-30	Ndufs4/Atp5a1/Ndufa8/Sdhd/Atp5k/Ndufv2/Atp5j/Slc25a13/Ndufb11/Atp5h/Ndufb9/Atp5b/Ndufs7/Ndufa10/Nme6/Ndufs3/Ndufb5/Ndufab1/Uqcc3/Atp5pb/Ndufa11/Nudt2/Ndufb8/Ndufs2/Ndufb10/Atp5e/Ndufa13/Ndufb3/Ndufs1/Atp5c1/Ndufv3/Atp5o/Ndufs6/Ndufa7/Antkmt/Ndufs8/Ndufv1/Ndufb4/Atp5g1/Ndufa9/Ndufa6/Nme4/Atp5g2/Atp5d/Atp5g3/Ndufa12/Sdhb/Sdhc/Pklr/Ndufa1/Atp5j2/Ndufc2/Ndufc1/Ndufb6/Dnajc30/Sdha/Ndufa5/Atp5l	58
20	GO:0090407	organophosphate biosynthetic process	131/1796	534/22709	1.27154e-32	4.48006e-30	4.10271e-30	Impa2/Fdps/Pigt/Tpi1/Ndufs4/Ormdl1/Mlycd/Atp5a1/Ptpmt1/Ndufa8/Sdhd/Isyna1/Ak2/Pigu/Impa1/Atp5k/Ndufv2/Vdac1/Atp5j/Ppcs/Slc25a13/Ndufb11/Coasy/Dut/Itpka/Atp5h/Ndufb9/Atp5b/Pfas/Pik3r2/Ndufs7/Mvk/Mthfd1/Ndufa10/Dcakd/Pigx/Pigc/Dctd/Nme6/Sh3yl1/Ippk/Flad1/Ndufs3/Umps/Ndufb5/Ndufab1/Pip5k1b/Nadk2/Uqcc3/Atp5pb/Agpat1/Tyms/Pld1/Ndufa11/Pigyl/Nudt2/Ak7/Dld/Dcxr/Ndufb8/Ndufs2/Mboat1/Fcsk/Tpk1/Ndufb10/Atp…	131
21	GO:0009142	nucleoside triphosphate biosynthetic process	60/1796	127/22709	1.59219e-32	5.35483e-30	4.9038e-30	Ndufs4/Atp5a1/Ndufa8/Sdhd/Atp5k/Ndufv2/Atp5j/Slc25a13/Ndufb11/Atp5h/Ndufb9/Atp5b/Ndufs7/Ndufa10/Nme6/Ndufs3/Ndufb5/Ndufab1/Uqcc3/Atp5pb/Ndufa11/Nudt2/Ak7/Ndufb8/Ndufs2/Ndufb10/Atp5e/Ndufa13/Ndufb3/Ndufs1/Atp5c1/Ndufv3/Atp5o/Ndufs6/Ndufa7/Antkmt/Ndufs8/Ndufv1/Ndufb4/Atp5g1/Ndufa9/Ndufa6/Nme4/Atp5g2/Atp5d/Atp5g3/Ndufa12/Cmpk1/Sdhb/Sdhc/Pklr/Ndufa1/Atp5j2/Ndufc2/Ndufc1/Ndufb6/Dnajc30/Sdha/Ndufa5/Atp…	60
22	GO:0009152	purine ribonucleotide biosynthetic process	74/1796	197/22709	1.17577e-31	3.78239e-29	3.46381e-29	Ndufs4/Mlycd/Atp5a1/Ndufa8/Sdhd/Ak2/Atp5k/Ndufv2/Vdac1/Atp5j/Ppcs/Slc25a13/Ndufb11/Coasy/Atp5h/Ndufb9/Atp5b/Pfas/Ndufs7/Mthfd1/Ndufa10/Dcakd/Nme6/Ndufs3/Ndufb5/Ndufab1/Uqcc3/Atp5pb/Ndufa11/Nudt2/Dld/Ndufb8/Ndufs2/Ndufb10/Atp5e/Ndufa13/Ndufb3/Pdhb/Ndufs1/Dlat/Atp5c1/Ndufv3/Acot7/Atp5o/Ndufs6/Ndufa7/Antkmt/Ndufs8/Acat1/Ndufv1/Ndufb4/Atp5g1/Ndufa9/Ndufa6/Pdk1/Nme4/Atp5g2/Atp5d/Atp5g3/Ndufa12/Sdhb/Sd…	74
23	GO:0009260	ribonucleotide biosynthetic process	76/1796	209/22709	2.25854e-31	6.96289e-29	6.37641e-29	Ndufs4/Mlycd/Atp5a1/Ndufa8/Sdhd/Ak2/Atp5k/Ndufv2/Vdac1/Atp5j/Ppcs/Slc25a13/Ndufb11/Coasy/Atp5h/Ndufb9/Atp5b/Pfas/Ndufs7/Mthfd1/Ndufa10/Dcakd/Nme6/Ndufs3/Umps/Ndufb5/Ndufab1/Uqcc3/Atp5pb/Ndufa11/Nudt2/Dld/Ndufb8/Ndufs2/Ndufb10/Atp5e/Ndufa13/Ndufb3/Pdhb/Ndufs1/Dlat/Atp5c1/Ndufv3/Acot7/Atp5o/Ndufs6/Ndufa7/Antkmt/Ndufs8/Acat1/Ndufv1/Ndufb4/Atp5g1/Ndufa9/Ndufa6/Pdk1/Nme4/Atp5g2/Atp5d/Atp5g3/Ndufa12/Cm…	76
24	GO:0042775	mitochondrial ATP synthesis coupled electron transport	46/1796	77/22709	3.3778e-31	9.99694e-29	9.15491e-29	Ndufa8/Ndufaf1/Cox6a1/Sdhd/Cyc1/Ndufv2/Uqcr11/Ndufb9/Cdk1/Ndufs7/Ndufa10/Cox6c/Cox7c/Ndufs3/Mtch2/Uqcc3/Uqcrc2/Cox5b/Uqcrb/Uqcr10/Dld/Ndufb8/Ndufs2/Cox5a/Cox4i1/Ndufs1/Ndufv3/Coa6/Cox7a2/Ndufs6/Ndufa7/Ndufs8/Ndufv1/Uqcrc1/Coq7/Uqcrh/Uqcrq/Ndufa12/Sdhb/Sdhc/Ndufc2/Cox8a/Ndufb6/Uqcrfs1/Sdha/Ccnb1	46
25	GO:0046390	ribose phosphate biosynthetic process	77/1796	218/22709	8.81756e-31	2.48503e-28	2.27572e-28	Ndufs4/Mlycd/Atp5a1/Ndufa8/Sdhd/Ak2/Atp5k/Ndufv2/Vdac1/Atp5j/Ppcs/Slc25a13/Ndufb11/Coasy/Atp5h/Ndufb9/Atp5b/Pfas/Ndufs7/Mthfd1/Ndufa10/Dcakd/Nme6/Ndufs3/Umps/Ndufb5/Ndufab1/Uqcc3/Atp5pb/Ndufa11/Nudt2/Dld/Ndufb8/Ndufs2/Ndufb10/Atp5e/Ndufa13/Ndufb3/Pdhb/Ndufs1/Dlat/Atp5c1/Ndufv3/Acot7/Atp5o/Ndufs6/Ndufa7/Antkmt/Ndufs8/Acat1/Ndufv1/Ndufb4/Atp5g1/Ndufa9/Ndufa6/Pdk1/Nme4/Atp5g2/Atp5d/Atp5g3/Ndufa12/Cm…	77
26	GO:0022900	electron transport chain	55/1796	113/22709	9.06824e-31	2.48503e-28	2.27572e-28	Ndufs4/Ndufa8/Ndufaf1/Cox6a1/Sdhd/Cyc1/Ndufv2/Wdr93/Slc25a13/Uqcr11/Ndufb9/Cdk1/Ndufs7/Ndufa10/Cox6c/Cox7c/Ndufs3/Mtch2/Uqcc3/Uqcrc2/Cox5b/Uqcrb/Uqcr10/Dld/Ndufb8/Ndufs2/Cox5a/Ndufb3/Cox4i1/Etfa/Ndufs1/Ndufv3/Coa6/Cox7a2/Ndufs6/Fdx1/Ndufa7/Ndufs8/Ndufv1/Uqcrc1/Coq7/Uqcrh/Uqcrq/Etfb/Gpd1/Ndufa12/Sdhb/Sdhc/Ndufc2/Cox8a/Ndufb6/Uqcrfs1/Sdha/Ndufa5/Ccnb1	55
27	GO:1901293	nucleoside phosphate biosynthetic process	86/1796	268/22709	1.02366e-30	2.70502e-28	2.47718e-28	Ndufs4/Mlycd/Atp5a1/Ndufa8/Sdhd/Ak2/Atp5k/Ndufv2/Vdac1/Atp5j/Ppcs/Slc25a13/Ndufb11/Coasy/Dut/Atp5h/Ndufb9/Atp5b/Pfas/Ndufs7/Mthfd1/Ndufa10/Dcakd/Dctd/Nme6/Flad1/Ndufs3/Umps/Ndufb5/Ndufab1/Nadk2/Uqcc3/Atp5pb/Tyms/Ndufa11/Nudt2/Ak7/Dld/Ndufb8/Ndufs2/Fcsk/Ndufb10/Atp5e/Idh2/Ndufa13/Ndufb3/Pdhb/Ndufs1/Dlat/Atp5c1/Ndufv3/Acot7/Atp5o/Ndufs6/Ndufa7/Antkmt/Ndufs8/Acat1/Ndufv1/Ndufb4/Atp5g1/Ndufa9/Ndufa6/…	86
28	GO:0042773	ATP synthesis coupled electron transport	46/1796	79/22709	1.68432e-30	4.2429e-28	3.88552e-28	Ndufa8/Ndufaf1/Cox6a1/Sdhd/Cyc1/Ndufv2/Uqcr11/Ndufb9/Cdk1/Ndufs7/Ndufa10/Cox6c/Cox7c/Ndufs3/Mtch2/Uqcc3/Uqcrc2/Cox5b/Uqcrb/Uqcr10/Dld/Ndufb8/Ndufs2/Cox5a/Cox4i1/Ndufs1/Ndufv3/Coa6/Cox7a2/Ndufs6/Ndufa7/Ndufs8/Ndufv1/Uqcrc1/Coq7/Uqcrh/Uqcrq/Ndufa12/Sdhb/Sdhc/Ndufc2/Cox8a/Ndufb6/Uqcrfs1/Sdha/Ccnb1	46
29	GO:0009165	nucleotide biosynthetic process	85/1796	264/22709	1.72033e-30	4.2429e-28	3.88552e-28	Ndufs4/Mlycd/Atp5a1/Ndufa8/Sdhd/Ak2/Atp5k/Ndufv2/Vdac1/Atp5j/Ppcs/Slc25a13/Ndufb11/Coasy/Dut/Atp5h/Ndufb9/Atp5b/Pfas/Ndufs7/Mthfd1/Ndufa10/Dcakd/Dctd/Nme6/Flad1/Ndufs3/Umps/Ndufb5/Ndufab1/Nadk2/Uqcc3/Atp5pb/Tyms/Ndufa11/Nudt2/Dld/Ndufb8/Ndufs2/Fcsk/Ndufb10/Atp5e/Idh2/Ndufa13/Ndufb3/Pdhb/Ndufs1/Dlat/Atp5c1/Ndufv3/Acot7/Atp5o/Ndufs6/Ndufa7/Antkmt/Ndufs8/Acat1/Ndufv1/Ndufb4/Atp5g1/Ndufa9/Ndufa6/Kars…	85
30	GO:0022904	respiratory electron transport chain	52/1796	102/22709	1.9532e-30	4.50705e-28	4.12743e-28	Ndufs4/Ndufa8/Ndufaf1/Cox6a1/Sdhd/Cyc1/Ndufv2/Slc25a13/Uqcr11/Ndufb9/Cdk1/Ndufs7/Ndufa10/Cox6c/Cox7c/Ndufs3/Mtch2/Uqcc3/Uqcrc2/Cox5b/Uqcrb/Uqcr10/Dld/Ndufb8/Ndufs2/Cox5a/Cox4i1/Etfa/Ndufs1/Ndufv3/Coa6/Cox7a2/Ndufs6/Ndufa7/Ndufs8/Ndufv1/Uqcrc1/Coq7/Uqcrh/Uqcrq/Etfb/Gpd1/Ndufa12/Sdhb/Sdhc/Ndufc2/Cox8a/Ndufb6/Uqcrfs1/Sdha/Ndufa5/Ccnb1	52
31	GO:0006518	peptide metabolic process	168/1796	834/22709	1.97107e-30	4.50705e-28	4.12743e-28	Rpl13/Mpv17l2/Mrps21/Atp6ap2/Rpusd3/Rpl7a/Mtres1/Mrpl28/Fastkd3/Aurkaip1/Eef2/Mrpl19/Eefsec/Eif3h/Mrps6/Rpl21/Mapk3/Upf3a/Eif3l/Coa3/Rpl11/Srbd1/Rpl23a/Lgals4/Rpl10a/Cpd/Plxnb2/Lta4h/Mrpl44/Rpl29/Rpl6/Sec11c/Eif3e/Mvk/Dazl/Gatc/Mrpl12/Rpl3/Fars2/Mrpl15/Rpl37rt/Mrpl55/Rars2/Rps4x/Lsm1/Rps14/Mrps5/Aco1/Qars/Mrpl36/Cdk5rap1/Rpl10/Mrpl21/Rpl7/Rpl36/Mipep/Bzw2/Exosc7/Rpl26/Tyms/Ears2/Rpl32/Pld1/Mrpl9/…	168
32	GO:0006753	nucleoside phosphate metabolic process	134/1796	581/22709	2.01017e-30	4.50705e-28	4.12743e-28	Tpi1/Idh3b/Ndufs4/Mlycd/Atp5a1/Ndufa8/Mpi/Sdhd/Ak2/Atp5k/Ndufv2/Vdac1/Nudt19/Atp5j/Ppcs/Mdh2/Slc25a13/Ndufb11/Hmgcl/Coasy/Dut/Atp5h/Ndufb9/Opa1/Atp5b/Ogdh/Pfas/Ndufs7/Mvk/Mthfd1/Ndufa10/Dcakd/Gale/Mdh1/Dctd/Nudt14/Acot4/Nme6/Flad1/Ndufs3/Umps/Mtch2/Ola1/Dlst/Pgls/Ndufb5/Ndufab1/Nadk2/Uqcc3/Pfkl/Atp5pb/Naxe/Galt/Tyms/Ndufa11/Zbtb7a/Nudt2/Idh3a/Suclg1/Ak7/Dld/Dcxr/Ndufb8/Ndufs2/Fcsk/Ndufb10/Rbks/Nt…	134
33	GO:0009117	nucleotide metabolic process	131/1796	574/22709	2.7952e-29	6.08285e-27	5.5705e-27	Tpi1/Idh3b/Ndufs4/Mlycd/Atp5a1/Ndufa8/Mpi/Sdhd/Ak2/Atp5k/Ndufv2/Vdac1/Nudt19/Atp5j/Ppcs/Mdh2/Slc25a13/Ndufb11/Hmgcl/Coasy/Dut/Atp5h/Ndufb9/Opa1/Atp5b/Ogdh/Pfas/Ndufs7/Mvk/Mthfd1/Ndufa10/Dcakd/Gale/Mdh1/Dctd/Acot4/Nme6/Flad1/Ndufs3/Umps/Mtch2/Ola1/Dlst/Pgls/Ndufb5/Ndufab1/Nadk2/Uqcc3/Pfkl/Atp5pb/Naxe/Galt/Tyms/Ndufa11/Zbtb7a/Nudt2/Idh3a/Suclg1/Ak7/Dld/Dcxr/Ndufb8/Ndufs2/Fcsk/Ndufb10/Rbks/Nt5c/Atp5…	131
34	GO:0006164	purine nucleotide biosynthetic process	77/1796	231/22709	7.40327e-29	1.56505e-26	1.43323e-26	Ndufs4/Mlycd/Atp5a1/Ndufa8/Sdhd/Ak2/Atp5k/Ndufv2/Vdac1/Atp5j/Ppcs/Slc25a13/Ndufb11/Coasy/Atp5h/Ndufb9/Atp5b/Pfas/Ndufs7/Mthfd1/Ndufa10/Dcakd/Nme6/Ndufs3/Ndufb5/Ndufab1/Nadk2/Uqcc3/Atp5pb/Ndufa11/Nudt2/Dld/Ndufb8/Ndufs2/Ndufb10/Atp5e/Idh2/Ndufa13/Ndufb3/Pdhb/Ndufs1/Dlat/Atp5c1/Ndufv3/Acot7/Atp5o/Ndufs6/Ndufa7/Antkmt/Ndufs8/Acat1/Ndufv1/Ndufb4/Atp5g1/Ndufa9/Ndufa6/Pdk1/Nme4/Atp5g2/Atp5d/Atp5g3/Nduf…	77
35	GO:0072522	purine-containing compound biosynthetic process	77/1796	239/22709	9.40354e-28	1.93269e-25	1.7699e-25	Ndufs4/Mlycd/Atp5a1/Ndufa8/Sdhd/Ak2/Atp5k/Ndufv2/Vdac1/Atp5j/Ppcs/Slc25a13/Ndufb11/Coasy/Atp5h/Ndufb9/Atp5b/Pfas/Ndufs7/Mthfd1/Ndufa10/Dcakd/Nme6/Ndufs3/Ndufb5/Ndufab1/Nadk2/Uqcc3/Atp5pb/Ndufa11/Nudt2/Dld/Ndufb8/Ndufs2/Ndufb10/Atp5e/Idh2/Ndufa13/Ndufb3/Pdhb/Ndufs1/Dlat/Atp5c1/Ndufv3/Acot7/Atp5o/Ndufs6/Ndufa7/Antkmt/Ndufs8/Acat1/Ndufv1/Ndufb4/Atp5g1/Ndufa9/Ndufa6/Pdk1/Nme4/Atp5g2/Atp5d/Atp5g3/Nduf…	77
36	GO:0019646	aerobic electron transport chain	39/1796	64/22709	4.07491e-27	8.14872e-25	7.46236e-25	Ndufa8/Ndufaf1/Cox6a1/Sdhd/Cyc1/Ndufv2/Uqcr11/Ndufb9/Ndufs7/Ndufa10/Cox6c/Cox7c/Ndufs3/Uqcc3/Uqcrc2/Cox5b/Uqcrb/Uqcr10/Dld/Ndufb8/Ndufs2/Cox5a/Cox4i1/Ndufs1/Cox7a2/Ndufs6/Ndufa7/Ndufs8/Ndufv1/Uqcrc1/Uqcrh/Uqcrq/Sdhb/Sdhc/Ndufc2/Cox8a/Ndufb6/Uqcrfs1/Sdha	39
37	GO:1901137	carbohydrate derivative biosynthetic process	132/1796	611/22709	4.84878e-27	9.44109e-25	8.64588e-25	Pigt/Tpi1/Slc35c1/St6galnac4/Large2/Smpd3/Ndufs4/Mlycd/Atp5a1/Ndufa8/Mpi/Sdhd/Ak2/Pigu/Atp5k/Ndufv2/Vdac1/Chst5/Atp5j/Ppcs/Slc25a13/Ndufb11/Coasy/Dut/Atp5h/Ndufb9/Atp5b/Galnt12/Pfas/Ndufs7/Mthfd1/Ndufa10/Dcakd/Pigx/Pigc/Nme6/Uap1/Ndufs3/Umps/Alg8/Pmm2/Ndufb5/Ndufab1/Uqcc3/Atp5pb/B3galt4/Alg9/Tyms/Ndufa11/Pigyl/Nudt2/Cog3/Dld/Dcxr/Ndufb8/Ndufs2/Lipc/Cmas/Fcsk/Ndufb10/Atp5e/Gnpnat1/Ndufa13/Ndufb3/P…	132
38	GO:0007059	chromosome segregation	106/1796	427/22709	5.16651e-27	9.8018e-25	8.9762e-25	Gpsm2/Rmi2/Cenpk/Kif18b/Nusap1/Shoc1/Rcc1/M1ap/Ankle1/Syce3/Esco2/Tex12/Nek2/Haus4/Misp/Cit/Slc25a5/Kif14/Kif23/Incenp/Knstrn/Prc1/Mnd1/Aurkb/Cenpx/Fbxo5/Ncapd2/Cenpn/Kntc1/Rmi1/Lcmt1/Kif22/Espl1/Kif2c/Trip13/Top2a/Sgo2a/Spc25/Cdca5/Birc5/Ncaph/Ncapg/Sgo1/Srpk1/Tacc3/Nsl1/Cdca2/Kifc5b/Haspin/Nuf2/Racgap1/Syce2/Gen1/Ncaph2/Poldip2/Ect2/Cenph/Aurka/Bub1/Zwilch/Cdca8/Bub1b/Dis3l2/Spag5/Haus8/Kif11/N…	106
39	GO:0006163	purine nucleotide metabolic process	119/1796	521/22709	1.04993e-26	1.9421e-24	1.77852e-24	Tpi1/Idh3b/Ndufs4/Mlycd/Atp5a1/Ndufa8/Mpi/Sdhd/Ak2/Atp5k/Ndufv2/Vdac1/Nudt19/Atp5j/Ppcs/Mdh2/Slc25a13/Ndufb11/Hmgcl/Coasy/Atp5h/Ndufb9/Opa1/Atp5b/Ogdh/Pfas/Ndufs7/Mvk/Mthfd1/Ndufa10/Dcakd/Gale/Mdh1/Acot4/Nme6/Ndufs3/Mtch2/Ola1/Dlst/Pgls/Ndufb5/Ndufab1/Nadk2/Uqcc3/Pfkl/Atp5pb/Galt/Ndufa11/Zbtb7a/Nudt2/Idh3a/Suclg1/Dld/Dcxr/Ndufb8/Ndufs2/Ndufb10/Rbks/Nt5c/Atp5e/Idh2/Ndufa13/Ndufb3/Acot8/Pdhb/Dnph1/…	119
40	GO:0048285	organelle fission	117/1796	508/22709	1.31324e-26	2.366e-24	2.16671e-24	Cenpk/Kif18b/Nusap1/Shoc1/Rcc1/Pparg/M1ap/Smpd3/Mtfr1/Ankle1/Syce3/Esco2/Tex12/Nek2/Cdc25b/Misp/Spire2/Pebp1/Cit/Kif14/Kif23/Kif20b/Incenp/Knstrn/Prc1/Mastl/Mnd1/Aurkb/Cenpx/Dazl/Chek1/Reep4/Fbxo5/Ncapd2/Nme6/Kntc1/Rmi1/Mtch2/Bora/Lcmt1/Kif22/Espl1/Kif2c/Trip13/Top2a/Sgo2a/Spc25/Cdca5/Mcu/Birc5/Ncaph/Myo19/Ncapg/Rad51/Tmem135/Sgo1/Fzr1/Rad51d/Mul1/Nsl1/Cdca2/Kifc5b/Mtfp1/Haspin/Nuf2/Racgap1/Syce2…	117
41	GO:0010257	NADH dehydrogenase complex assembly	38/1796	62/22709	1.37502e-26	2.366e-24	2.16671e-24	Nubpl/Acad9/Ndufs4/Ndufa8/Ndufaf1/Ndufaf7/Ndufaf8/Foxred1/Aifm1/Ndufb11/Ndufb9/Ndufs7/Ndufa10/Ndufs3/Ndufb5/Ndufab1/Oxa1l/Ndufa11/Ndufb8/Ndufs2/Ndufb10/Ndufa13/Ndufb3/Tmem126a/Ndufaf2/Ndufs1/Ndufs6/Ndufs8/Ndufb4/Ndufaf3/Ndufa9/Ndufa6/Ndufa12/Ndufa1/Ndufc2/Ndufc1/Ndufb6/Ndufa5	38
42	GO:0032981	mitochondrial respiratory chain complex I assembly	38/1796	62/22709	1.37502e-26	2.366e-24	2.16671e-24	Nubpl/Acad9/Ndufs4/Ndufa8/Ndufaf1/Ndufaf7/Ndufaf8/Foxred1/Aifm1/Ndufb11/Ndufb9/Ndufs7/Ndufa10/Ndufs3/Ndufb5/Ndufab1/Oxa1l/Ndufa11/Ndufb8/Ndufs2/Ndufb10/Ndufa13/Ndufb3/Tmem126a/Ndufaf2/Ndufs1/Ndufs6/Ndufs8/Ndufb4/Ndufaf3/Ndufa9/Ndufa6/Ndufa12/Ndufa1/Ndufc2/Ndufc1/Ndufb6/Ndufa5	38
43	GO:0072521	purine-containing compound metabolic process	121/1796	556/22709	3.75069e-25	6.30713e-23	5.77589e-23	Tpi1/Idh3b/Ndufs4/Mlycd/Atp5a1/Ndufa8/Mpi/Sdhd/Ak2/Atp5k/Ndufv2/Vdac1/Nudt19/Atp5j/Ppcs/Mdh2/Slc25a13/Ndufb11/Hmgcl/Coasy/Atp5h/Ndufb9/Opa1/Atp5b/Ogdh/Pfas/Ndufs7/Mvk/Mthfd1/Ndufa10/Dcakd/Gale/Mdh1/Acot4/Nme6/Ndufs3/Mtch2/Ola1/Dlst/Pgls/Ndufb5/Ndufab1/Nadk2/Uqcc3/Pfkl/Atp5pb/Galt/Ndufa11/Zbtb7a/Nudt2/Idh3a/Suclg1/Dld/Dcxr/Ndufb8/Ndufs2/Ndufb10/Rbks/Nt5c/Atp5e/Idh2/Ndufa13/Ndufb3/Acot8/Pdhb/Dnph1/…	121
44	GO:1903047	mitotic cell cycle process	146/1796	753/22709	9.30292e-25	1.52961e-22	1.40077e-22	Gpsm2/Tjp3/Cenpk/Kif18b/Nusap1/Nasp/Cdk5rap3/Rcc1/Smpd3/Esco2/Nek2/Cdc25c/Foxm1/Cdc25b/Misp/Cdk18/Pebp1/Cit/Kif14/Kat14/Kif23/Kif20b/Incenp/Knstrn/Ccnf/Prc1/Mastl/Aurkb/Ticrr/Cdk1/Chek1/Reep4/Fbxo5/Ncapd2/Nme6/Anln/Kntc1/Calm1/Lig1/Usp37/Rint1/Bora/Lcmt1/Cntrob/Kif22/Espl1/Orc1/Kif2c/Trip13/Sapcd2/Spc25/Cdca5/Birc5/Ncaph/Rpl26/Ncapg/Msh2/Rad51/Cdk2ap2/Sgo1/Rfwd3/Fzr1/Ccnjl/Tacc3/Nsl1/Ezh2/Cdca2/K…	146
45	GO:0009141	nucleoside triphosphate metabolic process	78/1796	277/22709	7.20805e-24	1.1594e-21	1.06174e-21	Tpi1/Ndufs4/Atp5a1/Ndufa8/Mpi/Sdhd/Ak2/Atp5k/Ndufv2/Atp5j/Slc25a13/Ndufb11/Dut/Atp5h/Ndufb9/Opa1/Atp5b/Ogdh/Ndufs7/Ndufa10/Gale/Nme6/Ndufs3/Mtch2/Ola1/Ndufb5/Ndufab1/Uqcc3/Pfkl/Atp5pb/Galt/Ndufa11/Zbtb7a/Nudt2/Ak7/Ndufb8/Ndufs2/Ndufb10/Atp5e/Ndufa13/Ndufb3/Ndufs1/Atp5c1/Ndufv3/Atp5o/Ndufs6/Ndufa7/Antkmt/Ndufs8/Ndufv1/Ndufb4/Atp5g1/Ndufa9/Ndufa6/Atpif1/Nme4/Atp5g2/Aldoc/Atp5d/Atp5g3/Gpd1/Ndufa12/C…	78
46	GO:0051301	cell division	128/1796	628/22709	8.20118e-24	1.26737e-21	1.16062e-21	Gpsm2/Kif18b/Nusap1/Lmln/Rcc1/Pimreg/Syce3/Nek2/Cdc25c/Haus4/Tada3/Cdc25b/Misp/Spire2/Cit/Kif14/Kat14/Kif23/Kif20b/Incenp/Knstrn/Llgl2/Ccnf/Prc1/Epb41/Mastl/Tsg101/Mcmbp/Aurkb/Cdk1/Cenpx/Reep4/Fbxo5/Ncapd2/Anln/Kntc1/Calm1/Cib1/Lig1/Usp37/Bora/Cntrob/Mllt3/Kif2c/Top2a/Kdf1/Sapcd2/Kmt5a/Sgo2a/Spc25/Cdca5/Birc5/Ssna1/Ncaph/Myo19/Cdk2ap2/Sgo1/Fzr1/Tacc3/Nsl1/Cdca2/Sgf29/Anapc13/Nuf2/Stambp/Stmn1/Dct…	128
47	GO:0009205	purine ribonucleoside triphosphate metabolic process	74/1796	253/22709	8.22187e-24	1.26737e-21	1.16062e-21	Tpi1/Ndufs4/Atp5a1/Ndufa8/Mpi/Sdhd/Ak2/Atp5k/Ndufv2/Atp5j/Slc25a13/Ndufb11/Atp5h/Ndufb9/Opa1/Atp5b/Ogdh/Ndufs7/Ndufa10/Gale/Nme6/Ndufs3/Mtch2/Ola1/Ndufb5/Ndufab1/Uqcc3/Pfkl/Atp5pb/Galt/Ndufa11/Zbtb7a/Nudt2/Ndufb8/Ndufs2/Ndufb10/Atp5e/Ndufa13/Ndufb3/Ndufs1/Atp5c1/Ndufv3/Atp5o/Ndufs6/Ndufa7/Antkmt/Ndufs8/Ndufv1/Ndufb4/Atp5g1/Ndufa9/Ndufa6/Atpif1/Nme4/Atp5g2/Aldoc/Atp5d/Atp5g3/Gpd1/Ndufa12/Sdhb/Sdhc…	74
48	GO:0046034	ATP metabolic process	70/1796	230/22709	1.04462e-23	1.57737e-21	1.44451e-21	Tpi1/Ndufs4/Atp5a1/Ndufa8/Mpi/Sdhd/Ak2/Atp5k/Ndufv2/Atp5j/Slc25a13/Ndufb11/Atp5h/Ndufb9/Atp5b/Ogdh/Ndufs7/Ndufa10/Gale/Ndufs3/Mtch2/Ola1/Ndufb5/Ndufab1/Uqcc3/Pfkl/Atp5pb/Galt/Ndufa11/Zbtb7a/Nudt2/Ndufb8/Ndufs2/Ndufb10/Atp5e/Ndufa13/Ndufb3/Ndufs1/Atp5c1/Ndufv3/Atp5o/Ndufs6/Ndufa7/Antkmt/Ndufs8/Ndufv1/Ndufb4/Atp5g1/Ndufa9/Ndufa6/Atpif1/Atp5g2/Aldoc/Atp5d/Atp5g3/Gpd1/Ndufa12/Sdhb/Sdhc/Pklr/Ndufa1/At…	70
49	GO:0098813	nuclear chromosome segregation	87/1796	337/22709	1.2853e-23	1.90199e-21	1.74178e-21	Rmi2/Cenpk/Kif18b/Nusap1/Shoc1/M1ap/Ankle1/Syce3/Esco2/Tex12/Nek2/Misp/Cit/Kif14/Kif23/Incenp/Knstrn/Prc1/Mnd1/Aurkb/Cenpx/Fbxo5/Ncapd2/Kntc1/Rmi1/Lcmt1/Kif22/Espl1/Kif2c/Trip13/Top2a/Sgo2a/Spc25/Cdca5/Birc5/Ncaph/Ncapg/Sgo1/Tacc3/Nsl1/Kifc5b/Haspin/Nuf2/Racgap1/Syce2/Gen1/Ncaph2/Poldip2/Ect2/Aurka/Bub1/Zwilch/Cdca8/Bub1b/Dis3l2/Spag5/Kif11/Ndc80/Kifc1/Psrc1/Ube2c/Chmp5/Chfr/Ehmt2/Kif4/Rad21/Cdc2…	87
50	GO:0019693	ribose phosphate metabolic process	105/1796	461/22709	1.40936e-23	2.04468e-21	1.87246e-21	Tpi1/Ndufs4/Mlycd/Atp5a1/Ndufa8/Mpi/Sdhd/Ak2/Atp5k/Ndufv2/Vdac1/Nudt19/Atp5j/Ppcs/Slc25a13/Ndufb11/Hmgcl/Coasy/Atp5h/Ndufb9/Opa1/Atp5b/Ogdh/Pfas/Ndufs7/Mvk/Mthfd1/Ndufa10/Dcakd/Gale/Nudt14/Acot4/Nme6/Ndufs3/Umps/Mtch2/Ola1/Ndufb5/Ndufab1/Uqcc3/Pfkl/Atp5pb/Galt/Ndufa11/Zbtb7a/Nudt2/Suclg1/Dld/Ndufb8/Ndufs2/Ndufb10/Nt5c/Atp5e/Ndufa13/Ndufb3/Acot8/Pdhb/Ndufs1/Dlat/Atp5c1/Ndufv3/Urah/Acot7/Hint1/Atp5…	105
51	GO:0009150	purine ribonucleotide metabolic process	100/1796	431/22709	3.81118e-23	5.42287e-21	4.9661e-21	Tpi1/Ndufs4/Mlycd/Atp5a1/Ndufa8/Mpi/Sdhd/Ak2/Atp5k/Ndufv2/Vdac1/Nudt19/Atp5j/Ppcs/Slc25a13/Ndufb11/Hmgcl/Coasy/Atp5h/Ndufb9/Opa1/Atp5b/Ogdh/Pfas/Ndufs7/Mvk/Mthfd1/Ndufa10/Dcakd/Gale/Acot4/Nme6/Ndufs3/Mtch2/Ola1/Ndufb5/Ndufab1/Uqcc3/Pfkl/Atp5pb/Galt/Ndufa11/Zbtb7a/Nudt2/Suclg1/Dld/Ndufb8/Ndufs2/Ndufb10/Nt5c/Atp5e/Ndufa13/Ndufb3/Acot8/Pdhb/Ndufs1/Dlat/Atp5c1/Ndufv3/Urah/Acot7/Hint1/Atp5o/Ndufs6/Ndu…	100
52	GO:0009144	purine nucleoside triphosphate metabolic process	74/1796	259/22709	3.9597e-23	5.52788e-21	5.06228e-21	Tpi1/Ndufs4/Atp5a1/Ndufa8/Mpi/Sdhd/Ak2/Atp5k/Ndufv2/Atp5j/Slc25a13/Ndufb11/Atp5h/Ndufb9/Opa1/Atp5b/Ogdh/Ndufs7/Ndufa10/Gale/Nme6/Ndufs3/Mtch2/Ola1/Ndufb5/Ndufab1/Uqcc3/Pfkl/Atp5pb/Galt/Ndufa11/Zbtb7a/Nudt2/Ndufb8/Ndufs2/Ndufb10/Atp5e/Ndufa13/Ndufb3/Ndufs1/Atp5c1/Ndufv3/Atp5o/Ndufs6/Ndufa7/Antkmt/Ndufs8/Ndufv1/Ndufb4/Atp5g1/Ndufa9/Ndufa6/Atpif1/Nme4/Atp5g2/Aldoc/Atp5d/Atp5g3/Gpd1/Ndufa12/Sdhb/Sdhc…	74
53	GO:0009199	ribonucleoside triphosphate metabolic process	74/1796	260/22709	5.11761e-23	7.01208e-21	6.42146e-21	Tpi1/Ndufs4/Atp5a1/Ndufa8/Mpi/Sdhd/Ak2/Atp5k/Ndufv2/Atp5j/Slc25a13/Ndufb11/Atp5h/Ndufb9/Opa1/Atp5b/Ogdh/Ndufs7/Ndufa10/Gale/Nme6/Ndufs3/Mtch2/Ola1/Ndufb5/Ndufab1/Uqcc3/Pfkl/Atp5pb/Galt/Ndufa11/Zbtb7a/Nudt2/Ndufb8/Ndufs2/Ndufb10/Atp5e/Ndufa13/Ndufb3/Ndufs1/Atp5c1/Ndufv3/Atp5o/Ndufs6/Ndufa7/Antkmt/Ndufs8/Ndufv1/Ndufb4/Atp5g1/Ndufa9/Ndufa6/Atpif1/Nme4/Atp5g2/Aldoc/Atp5d/Atp5g3/Gpd1/Ndufa12/Sdhb/Sdhc…	74
54	GO:0009259	ribonucleotide metabolic process	102/1796	450/22709	9.14228e-23	1.22989e-20	1.12629e-20	Tpi1/Ndufs4/Mlycd/Atp5a1/Ndufa8/Mpi/Sdhd/Ak2/Atp5k/Ndufv2/Vdac1/Nudt19/Atp5j/Ppcs/Slc25a13/Ndufb11/Hmgcl/Coasy/Atp5h/Ndufb9/Opa1/Atp5b/Ogdh/Pfas/Ndufs7/Mvk/Mthfd1/Ndufa10/Dcakd/Gale/Acot4/Nme6/Ndufs3/Umps/Mtch2/Ola1/Ndufb5/Ndufab1/Uqcc3/Pfkl/Atp5pb/Galt/Ndufa11/Zbtb7a/Nudt2/Suclg1/Dld/Ndufb8/Ndufs2/Ndufb10/Nt5c/Atp5e/Ndufa13/Ndufb3/Acot8/Pdhb/Ndufs1/Dlat/Atp5c1/Ndufv3/Urah/Acot7/Hint1/Atp5o/Ndufs…	102
55	GO:0000280	nuclear division	102/1796	454/22709	1.85866e-22	2.45576e-20	2.24891e-20	Cenpk/Kif18b/Nusap1/Shoc1/Rcc1/M1ap/Smpd3/Ankle1/Syce3/Esco2/Tex12/Nek2/Cdc25b/Misp/Spire2/Pebp1/Cit/Kif14/Kif23/Kif20b/Incenp/Knstrn/Prc1/Mastl/Mnd1/Aurkb/Cenpx/Dazl/Chek1/Reep4/Fbxo5/Ncapd2/Nme6/Kntc1/Rmi1/Bora/Lcmt1/Kif22/Espl1/Kif2c/Trip13/Top2a/Sgo2a/Spc25/Cdca5/Birc5/Ncaph/Ncapg/Rad51/Sgo1/Fzr1/Rad51d/Nsl1/Cdca2/Kifc5b/Haspin/Nuf2/Racgap1/Syce2/Gen1/Ncaph2/Poldip2/Aurka/Bub1/Zwilch/Cdca8/Bu…	102
56	GO:0000070	mitotic sister chromatid segregation	61/1796	189/22709	2.66513e-22	3.45953e-20	3.16814e-20	Cenpk/Kif18b/Nusap1/Esco2/Nek2/Misp/Cit/Kif14/Kif23/Incenp/Knstrn/Prc1/Aurkb/Fbxo5/Ncapd2/Kntc1/Lcmt1/Kif22/Espl1/Kif2c/Trip13/Spc25/Cdca5/Birc5/Ncaph/Ncapg/Sgo1/Nsl1/Kifc5b/Haspin/Nuf2/Racgap1/Gen1/Ncaph2/Poldip2/Bub1/Zwilch/Cdca8/Bub1b/Dis3l2/Spag5/Kif11/Ndc80/Kifc1/Psrc1/Chmp5/Rad21/Cdc20/Dscc1/Ccdc61/Mad2l1/Klhl22/Plk1/Chmp6/Chmp1a/Spc24/Ttk/Kif15/Tpx2/Cenpe/Ccnb1	61
57	GO:0000278	mitotic cell cycle	158/1796	901/22709	5.16686e-22	6.59132e-20	6.03614e-20	Gpsm2/Tjp3/Cenpk/Kif18b/Nusap1/Nasp/Cdk5rap3/Rcc1/Smpd3/Esco2/Nek2/Cdc25c/Foxm1/Tada3/Cdc25b/Misp/Cdk18/Pebp1/Cit/Kif14/Kat14/Kif23/Kif20b/Incenp/Knstrn/Ccnf/Prc1/Mastl/Aurkb/Ticrr/Cdk1/Chek1/Nherf1/Reep4/Fbxo5/Ncapd2/Nme6/Anln/Kntc1/Calm1/Cib1/Lig1/Usp37/Rint1/Bora/Lcmt1/Cntrob/Kif22/Espl1/Orc1/Kif2c/Trip13/Sapcd2/Spc25/Cdca5/Sra1/Birc5/Ncaph/Rpl26/Ncapg/Msh2/Rad51/Cdk2ap2/Sgo1/Rfwd3/Fzr1/Ccnjl/…	158
58	GO:0140014	mitotic nuclear division	75/1796	279/22709	1.15e-21	1.44218e-19	1.3207e-19	Cenpk/Kif18b/Nusap1/Rcc1/Smpd3/Esco2/Nek2/Misp/Pebp1/Cit/Kif14/Kif23/Kif20b/Incenp/Knstrn/Prc1/Aurkb/Chek1/Reep4/Fbxo5/Ncapd2/Nme6/Kntc1/Bora/Lcmt1/Kif22/Espl1/Kif2c/Trip13/Spc25/Cdca5/Birc5/Ncaph/Ncapg/Sgo1/Nsl1/Cdca2/Kifc5b/Haspin/Nuf2/Racgap1/Gen1/Ncaph2/Poldip2/Aurka/Bub1/Zwilch/Cdca8/Bub1b/Dis3l2/Spag5/Kif11/Ndc80/Kifc1/Psrc1/Ube2c/Chmp5/Tom1l1/Mki67/Rad21/Cdc20/Dscc1/Ccdc61/Mad2l1/Klhl22/Pl…	75
59	GO:0000819	sister chromatid segregation	68/1796	242/22709	6.43236e-21	7.93218e-19	7.26406e-19	Rmi2/Cenpk/Kif18b/Nusap1/Esco2/Nek2/Misp/Cit/Kif14/Kif23/Incenp/Knstrn/Prc1/Aurkb/Fbxo5/Ncapd2/Kntc1/Lcmt1/Kif22/Espl1/Kif2c/Trip13/Top2a/Sgo2a/Spc25/Cdca5/Birc5/Ncaph/Ncapg/Sgo1/Tacc3/Nsl1/Kifc5b/Haspin/Nuf2/Racgap1/Gen1/Ncaph2/Poldip2/Bub1/Zwilch/Cdca8/Bub1b/Dis3l2/Spag5/Kif11/Ndc80/Kifc1/Psrc1/Ube2c/Chmp5/Chfr/Rad21/Cdc20/Dscc1/Ccdc61/Mad2l1/Klhl22/Plk1/Chmp6/Chmp1a/Spc24/Ttk/Kif15/Tpx2/Smarcd…	68
60	GO:0051276	chromosome organization	114/1796	567/22709	8.10011e-21	9.82503e-19	8.99748e-19	Rmi2/Cenpk/Kif18b/Nusap1/Recql4/Nasp/Shoc1/Syce3/Esco2/Tex12/Nek2/Mapk3/Misp/Cit/Kif14/Kif23/Incenp/Knstrn/Prc1/Mnd1/Mcmbp/Aurkb/Cdk1/Cenpx/Fbxo5/Ncapd2/Ino80b/Cenpn/Xrcc6/Kntc1/H1f5/Lcmt1/Kif22/Espl1/Kif2c/Trip13/Top2a/Sgo2a/Spc25/Cdca5/Supv3l1/Birc5/Ncaph/Ncapg/Msh2/Cenpi/Rad51/Setdb1/Sgo1/Tacc3/Rad51d/Nsl1/Ezh2/Xrcc5/Upf1/Kifc5b/Haspin/Nuf2/Pif1/Racgap1/Syce2/Gen1/Ncaph2/Poldip2/Cenph/Itgb3bp/…	114
61	GO:0140241	translation at synapse	28/1796	48/22709	4.04377e-19	4.74919e-17	4.34917e-17	Rpl13/Rpl7a/Eef2/Rpl23a/Rpl10a/Rpl29/Rpl6/Rps14/Rpl10/Rpl7/Rpl36/Rpl26/Rpl32/Rpl36a/Rpl5/Rpl28/Rpl27a/Rpl8/Rpl12/Rpl37/Rpl14/Rpl9/Rps26/Rpl15/Rpl4/Rps5/Rpl17/Rps15a	28
62	GO:0140242	translation at postsynapse	28/1796	48/22709	4.04377e-19	4.74919e-17	4.34917e-17	Rpl13/Rpl7a/Eef2/Rpl23a/Rpl10a/Rpl29/Rpl6/Rps14/Rpl10/Rpl7/Rpl36/Rpl26/Rpl32/Rpl36a/Rpl5/Rpl28/Rpl27a/Rpl8/Rpl12/Rpl37/Rpl14/Rpl9/Rps26/Rpl15/Rpl4/Rps5/Rpl17/Rps15a	28
63	GO:0140236	translation at presynapse	27/1796	47/22709	3.02858e-18	3.50133e-16	3.20641e-16	Rpl13/Rpl7a/Rpl23a/Rpl10a/Rpl29/Rpl6/Rps14/Rpl10/Rpl7/Rpl36/Rpl26/Rpl32/Rpl36a/Rpl5/Rpl28/Rpl27a/Rpl8/Rpl12/Rpl37/Rpl14/Rpl9/Rps26/Rpl15/Rpl4/Rps5/Rpl17/Rps15a	27
64	GO:0051304	chromosome separation	34/1796	81/22709	4.89006e-17	5.56639e-15	5.09754e-15	M1ap/Incenp/Aurkb/Fbxo5/Ncapd2/Kntc1/Lcmt1/Espl1/Trip13/Top2a/Spc25/Birc5/Ncaph/Ncapg/Haspin/Nuf2/Gen1/Ncaph2/Bub1/Zwilch/Cdca8/Bub1b/Dis3l2/Ndc80/Chfr/Rad21/Cdc20/Mad2l1/Klhl22/Plk1/Spc24/Ttk/Cenpe/Ccnb1	34
65	GO:0002181	cytoplasmic translation	45/1796	142/22709	1.78443e-16	2.00046e-14	1.83196e-14	Rpl13/Rpl7a/Eef2/Rpl21/Rpl11/Rpl23a/Rpl10a/Rpl29/Rpl6/Rpl3/Rps4x/Rps14/Rpl7/Rpl36/Rpl26/Rpl32/Rpl36a/Rpl18a/Rpl19/Rpl5/Rpl28/Rpl27a/Rpl8/Rps7/Rpl12/Rps18/Rpl14/Rpl9/Rps26/Rpl15/Rps8/Eif3i/Eif2d/Rpl18/Rps6/Rps17/Rplp0/Rpl4/Eif3m/Ythdf2/Rps5/Rpl17/Eif2s2/Slbp/Rps15a	45
66	GO:0045839	negative regulation of mitotic nuclear division	28/1796	59/22709	5.65977e-16	6.25025e-14	5.7238e-14	Incenp/Aurkb/Chek1/Fbxo5/Nme6/Kntc1/Lcmt1/Trip13/Spc25/Birc5/Haspin/Nuf2/Gen1/Bub1/Zwilch/Cdca8/Bub1b/Ndc80/Tom1l1/Rad21/Cdc20/Mad2l1/Klhl22/Plk1/Spc24/Ttk/Cenpe/Ccnb1	28
67	GO:0007093	mitotic cell cycle checkpoint signaling	45/1796	146/22709	5.79779e-16	6.3085e-14	5.77714e-14	Cdk5rap3/Incenp/Aurkb/Ticrr/Cdk1/Chek1/Kntc1/Rint1/Lcmt1/Orc1/Trip13/Spc25/Birc5/Rpl26/Msh2/Rfwd3/Fzr1/Haspin/Nuf2/Gen1/Bub1/Zwilch/Cdca8/Bub1b/Ndc80/Brca1/Chfr/Ppp2r5c/Stil/Setmar/Cdc20/Dgkz/Dtl/Rps27l/Rps6/Eme1/Mad2l1/Klhl22/Plk1/Spc24/Ttk/Fancd2/Zfyve19/Cenpe/Ccnb1	45
68	GO:1902100	negative regulation of metaphase/anaphase transition of cell cycle	26/1796	51/22709	6.68519e-16	7.06625e-14	6.47106e-14	Incenp/Aurkb/Fbxo5/Kntc1/Lcmt1/Trip13/Spc25/Birc5/Haspin/Nuf2/Gen1/Bub1/Zwilch/Cdca8/Bub1b/Ndc80/Chfr/Rad21/Cdc20/Mad2l1/Klhl22/Plk1/Spc24/Ttk/Cenpe/Ccnb1	26
69	GO:1905819	negative regulation of chromosome separation	26/1796	51/22709	6.68519e-16	7.06625e-14	6.47106e-14	Incenp/Aurkb/Fbxo5/Kntc1/Lcmt1/Trip13/Spc25/Birc5/Haspin/Nuf2/Gen1/Bub1/Zwilch/Cdca8/Bub1b/Ndc80/Chfr/Rad21/Cdc20/Mad2l1/Klhl22/Plk1/Spc24/Ttk/Cenpe/Ccnb1	26
70	GO:0031577	spindle checkpoint signaling	26/1796	52/22709	1.23676e-15	1.27095e-13	1.1639e-13	Incenp/Aurkb/Kntc1/Lcmt1/Trip13/Spc25/Birc5/Haspin/Nuf2/Gen1/Aurka/Bub1/Zwilch/Cdca8/Bub1b/Ndc80/Chfr/Stil/Cdc20/Mad2l1/Klhl22/Plk1/Spc24/Ttk/Cenpe/Ccnb1	26
71	GO:0051985	negative regulation of chromosome segregation	26/1796	52/22709	1.23676e-15	1.27095e-13	1.1639e-13	Incenp/Aurkb/Fbxo5/Kntc1/Lcmt1/Trip13/Spc25/Birc5/Haspin/Nuf2/Gen1/Bub1/Zwilch/Cdca8/Bub1b/Ndc80/Chfr/Rad21/Cdc20/Mad2l1/Klhl22/Plk1/Spc24/Ttk/Cenpe/Ccnb1	26
72	GO:0006099	tricarboxylic acid cycle	21/1796	34/22709	2.20299e-15	2.23286e-13	2.04479e-13	Fh1/Idh3b/Ndufs4/Sdhd/Mdh2/Ogdh/Mdh1/Aco1/Dlst/Idh3a/Suclg1/Idh2/Pdhb/Dlat/Aco2/Mrps36/Idh3g/Sdhb/Sdhc/Idh1/Sdha	21
73	GO:0033046	negative regulation of sister chromatid segregation	25/1796	49/22709	2.36455e-15	2.27212e-13	2.08074e-13	Incenp/Aurkb/Fbxo5/Kntc1/Lcmt1/Trip13/Spc25/Birc5/Haspin/Nuf2/Gen1/Bub1/Zwilch/Cdca8/Bub1b/Ndc80/Rad21/Cdc20/Mad2l1/Klhl22/Plk1/Spc24/Ttk/Cenpe/Ccnb1	25
74	GO:0033048	negative regulation of mitotic sister chromatid segregation	25/1796	49/22709	2.36455e-15	2.27212e-13	2.08074e-13	Incenp/Aurkb/Fbxo5/Kntc1/Lcmt1/Trip13/Spc25/Birc5/Haspin/Nuf2/Gen1/Bub1/Zwilch/Cdca8/Bub1b/Ndc80/Rad21/Cdc20/Mad2l1/Klhl22/Plk1/Spc24/Ttk/Cenpe/Ccnb1	25
75	GO:0045841	negative regulation of mitotic metaphase/anaphase transition	25/1796	49/22709	2.36455e-15	2.27212e-13	2.08074e-13	Incenp/Aurkb/Fbxo5/Kntc1/Lcmt1/Trip13/Spc25/Birc5/Haspin/Nuf2/Gen1/Bub1/Zwilch/Cdca8/Bub1b/Ndc80/Rad21/Cdc20/Mad2l1/Klhl22/Plk1/Spc24/Ttk/Cenpe/Ccnb1	25
76	GO:2000816	negative regulation of mitotic sister chromatid separation	25/1796	49/22709	2.36455e-15	2.27212e-13	2.08074e-13	Incenp/Aurkb/Fbxo5/Kntc1/Lcmt1/Trip13/Spc25/Birc5/Haspin/Nuf2/Gen1/Bub1/Zwilch/Cdca8/Bub1b/Ndc80/Rad21/Cdc20/Mad2l1/Klhl22/Plk1/Spc24/Ttk/Cenpe/Ccnb1	25
77	GO:1905818	regulation of chromosome separation	30/1796	72/22709	4.30364e-15	4.08239e-13	3.73853e-13	Incenp/Aurkb/Fbxo5/Ncapd2/Kntc1/Lcmt1/Trip13/Spc25/Birc5/Ncaph/Ncapg/Haspin/Nuf2/Gen1/Ncaph2/Bub1/Zwilch/Cdca8/Bub1b/Ndc80/Chfr/Rad21/Cdc20/Mad2l1/Klhl22/Plk1/Spc24/Ttk/Cenpe/Ccnb1	30
78	GO:0051306	mitotic sister chromatid separation	27/1796	60/22709	9.8991e-15	9.27132e-13	8.49041e-13	Incenp/Aurkb/Fbxo5/Kntc1/Lcmt1/Trip13/Spc25/Birc5/Haspin/Nuf2/Gen1/Ncaph2/Bub1/Zwilch/Cdca8/Bub1b/Dis3l2/Ndc80/Rad21/Cdc20/Mad2l1/Klhl22/Plk1/Spc24/Ttk/Cenpe/Ccnb1	27
79	GO:0071174	mitotic spindle checkpoint signaling	24/1796	49/22709	2.80716e-14	2.59627e-12	2.37759e-12	Incenp/Aurkb/Kntc1/Lcmt1/Trip13/Spc25/Birc5/Haspin/Nuf2/Gen1/Bub1/Zwilch/Cdca8/Bub1b/Ndc80/Stil/Cdc20/Mad2l1/Klhl22/Plk1/Spc24/Ttk/Cenpe/Ccnb1	24
80	GO:0033047	regulation of mitotic sister chromatid segregation	25/1796	54/22709	4.26652e-14	3.89728e-12	3.56902e-12	Incenp/Aurkb/Fbxo5/Kntc1/Lcmt1/Trip13/Spc25/Birc5/Haspin/Nuf2/Gen1/Bub1/Zwilch/Cdca8/Bub1b/Ndc80/Rad21/Cdc20/Mad2l1/Klhl22/Plk1/Spc24/Ttk/Cenpe/Ccnb1	25
81	GO:0051784	negative regulation of nuclear division	28/1796	68/22709	5.05227e-14	4.55875e-12	4.17477e-12	Incenp/Aurkb/Chek1/Fbxo5/Nme6/Kntc1/Lcmt1/Trip13/Spc25/Birc5/Haspin/Nuf2/Gen1/Bub1/Zwilch/Cdca8/Bub1b/Ndc80/Tom1l1/Rad21/Cdc20/Mad2l1/Klhl22/Plk1/Spc24/Ttk/Cenpe/Ccnb1	28
82	GO:0007051	spindle organization	49/1796	189/22709	5.73515e-14	5.11257e-12	4.68195e-12	Gpsm2/Rcc1/Nek2/Aunip/Haus4/Misp/Kif23/Incenp/Knstrn/Prc1/Aurkb/Fbxo5/Bora/Espl1/Spc25/Birc5/Tacc3/Kifc5b/Nuf2/Stmn1/Racgap1/Poldip2/Cenph/Poc1a/Aurka/Cdca8/Spag5/Haus8/Kif11/Ndc80/Kifc1/Psrc1/Chmp5/Dlgap5/Sac3d1/Kif4/Trim36/Stil/Cdc20/Ccdc61/Ccnb2/Ezr/Plk1/Chmp6/Chmp1a/Kif15/Tpx2/Cenpe/Ccnb1	49
83	GO:0007094	mitotic spindle assembly checkpoint signaling	23/1796	47/22709	9.92982e-14	8.64362e-12	7.91557e-12	Incenp/Aurkb/Kntc1/Lcmt1/Trip13/Spc25/Birc5/Haspin/Nuf2/Gen1/Bub1/Zwilch/Cdca8/Bub1b/Ndc80/Cdc20/Mad2l1/Klhl22/Plk1/Spc24/Ttk/Cenpe/Ccnb1	23
84	GO:0071173	spindle assembly checkpoint signaling	23/1796	47/22709	9.92982e-14	8.64362e-12	7.91557e-12	Incenp/Aurkb/Kntc1/Lcmt1/Trip13/Spc25/Birc5/Haspin/Nuf2/Gen1/Bub1/Zwilch/Cdca8/Bub1b/Ndc80/Cdc20/Mad2l1/Klhl22/Plk1/Spc24/Ttk/Cenpe/Ccnb1	23
85	GO:0010564	regulation of cell cycle process	117/1796	729/22709	1.03644e-13	8.91703e-12	8.16596e-12	Gpsm2/Tjp3/Rmi2/Nusap1/Recql4/Cdk5rap3/Rcc1/Smpd3/Nek2/Cdc25c/Cdc25b/Plpp2/Pebp1/Cit/Kif14/Kif23/Kif20b/Incenp/Knstrn/Ccnf/Prc1/Aurkb/Ticrr/Cdk1/Dazl/Chek1/Fbxo5/Ncapd2/Nme6/Kntc1/Calm1/Rint1/Bora/Lcmt1/Orc1/Kif2c/Trip13/Sgo2a/Spc25/Cdca5/Birc5/Ncaph/Myo19/Rpl26/Ncapg/Wdr76/Msh2/Rad51/Cdk2ap2/Rfwd3/Fzr1/Tacc3/Ezh2/Cdca2/Haspin/Nuf2/Racgap1/Gen1/Ncaph2/Poldip2/Cdc25a/Ect2/Poc1a/Aurka/Bub1/Zwilch/C…	117
86	GO:0007052	mitotic spindle organization	38/1796	125/22709	1.72511e-13	1.46713e-11	1.34356e-11	Gpsm2/Rcc1/Nek2/Misp/Kif23/Incenp/Prc1/Aurkb/Bora/Spc25/Birc5/Tacc3/Kifc5b/Nuf2/Stmn1/Racgap1/Poldip2/Cenph/Poc1a/Aurka/Cdca8/Kif11/Ndc80/Kifc1/Psrc1/Chmp5/Dlgap5/Kif4/Stil/Cdc20/Ccdc61/Plk1/Chmp6/Chmp1a/Kif15/Tpx2/Cenpe/Ccnb1	38
87	GO:0010965	regulation of mitotic sister chromatid separation	25/1796	57/22709	1.99285e-13	1.67558e-11	1.53445e-11	Incenp/Aurkb/Fbxo5/Kntc1/Lcmt1/Trip13/Spc25/Birc5/Haspin/Nuf2/Gen1/Bub1/Zwilch/Cdca8/Bub1b/Ndc80/Rad21/Cdc20/Mad2l1/Klhl22/Plk1/Spc24/Ttk/Cenpe/Ccnb1	25
88	GO:0000075	cell cycle checkpoint signaling	48/1796	189/22709	2.38886e-13	1.98598e-11	1.8187e-11	Cdk5rap3/Incenp/Aurkb/Ticrr/Cdk1/Chek1/Kntc1/Rint1/Lcmt1/Orc1/Trip13/Spc25/Birc5/Rpl26/Wdr76/Msh2/Rad51/Rfwd3/Fzr1/Haspin/Nuf2/Gen1/Aurka/Bub1/Zwilch/Cdca8/Bub1b/Ndc80/Brca1/Chfr/Ppp2r5c/Stil/Setmar/Cdc20/Dgkz/Dtl/Rps27l/Rps6/Eme1/Mad2l1/Klhl22/Plk1/Spc24/Ttk/Fancd2/Zfyve19/Cenpe/Ccnb1	48
89	GO:0007088	regulation of mitotic nuclear division	36/1796	117/22709	4.96438e-13	4.08127e-11	3.73751e-11	Nusap1/Rcc1/Smpd3/Pebp1/Kif20b/Incenp/Aurkb/Chek1/Fbxo5/Nme6/Kntc1/Bora/Lcmt1/Trip13/Spc25/Birc5/Cdca2/Haspin/Nuf2/Gen1/Bub1/Zwilch/Cdca8/Bub1b/Ndc80/Tom1l1/Mki67/Rad21/Cdc20/Mad2l1/Klhl22/Plk1/Spc24/Ttk/Cenpe/Ccnb1	36
90	GO:0051983	regulation of chromosome segregation	38/1796	129/22709	5.19322e-13	4.22248e-11	3.86683e-11	Rmi2/Cit/Incenp/Aurkb/Fbxo5/Ncapd2/Kntc1/Lcmt1/Kif2c/Trip13/Spc25/Birc5/Ncaph/Ncapg/Tacc3/Cdca2/Haspin/Nuf2/Gen1/Ncaph2/Bub1/Zwilch/Cdca8/Bub1b/Ndc80/Ube2c/Chfr/Mki67/Rad21/Cdc20/Mad2l1/Klhl22/Plk1/Spc24/Ttk/Smarcd2/Cenpe/Ccnb1	38
91	GO:1902850	microtubule cytoskeleton organization involved in mitosis	42/1796	156/22709	9.08671e-13	7.30788e-11	6.69235e-11	Gpsm2/Nusap1/Rcc1/Nek2/Misp/Kif23/Incenp/Prc1/Aurkb/Bora/Sapcd2/Spc25/Birc5/Tacc3/Kifc5b/Nuf2/Stmn1/Racgap1/Poldip2/Cenph/Poc1a/Aurka/Cdca8/Kif11/Ndc80/Cenpa/Kifc1/Psrc1/Chmp5/Dlgap5/Kif4/Stil/Cdc20/Ccdc61/Mad2l1/Plk1/Chmp6/Chmp1a/Kif15/Tpx2/Cenpe/Ccnb1	42
92	GO:0045930	negative regulation of mitotic cell cycle	53/1796	237/22709	3.20401e-12	2.54909e-10	2.33438e-10	Cdk5rap3/Incenp/Aurkb/Ticrr/Cdk1/Chek1/Nherf1/Fbxo5/Nme6/Kntc1/Rint1/Lcmt1/Orc1/Trip13/Spc25/Birc5/Rpl26/Msh2/Cdk2ap2/Rfwd3/Fzr1/Ezh2/Haspin/Nuf2/Gen1/Bub1/Zwilch/Cdca8/Bub1b/Ndc80/Brca1/Chfr/Tom1l1/Ppp2r5c/Stil/Rad21/Setmar/Cdc20/Dgkz/Dtl/Rps27l/Rps6/Eme1/Mad2l1/Klhl22/Scrib/Plk1/Spc24/Ttk/Fancd2/Zfyve19/Cenpe/Ccnb1	53
93	GO:0006120	mitochondrial electron transport, NADH to ubiquinone	17/1796	29/22709	3.56591e-12	2.80682e-10	2.57041e-10	Ndufa8/Ndufaf1/Ndufv2/Ndufb9/Ndufs7/Ndufa10/Ndufs3/Dld/Ndufb8/Ndufs2/Ndufs1/Ndufs6/Ndufa7/Ndufs8/Ndufv1/Ndufc2/Ndufb6	17
94	GO:2001251	negative regulation of chromosome organization	31/1796	96/22709	4.92824e-12	3.83832e-10	3.51502e-10	Recql4/Incenp/Aurkb/Fbxo5/Kntc1/Lcmt1/Trip13/Top2a/Spc25/Birc5/Haspin/Nuf2/Pif1/Gen1/Bub1/Zwilch/Cdca8/Bub1b/Ndc80/Rad21/Setmar/Cdc20/Mcrs1/Mad2l1/Klhl22/Plk1/Spc24/Ttk/Ten1/Cenpe/Ccnb1	31
95	GO:0044772	mitotic cell cycle phase transition	79/1796	449/22709	1.20256e-11	9.26851e-10	8.48783e-10	Tjp3/Nasp/Cdk5rap3/Rcc1/Cdc25c/Foxm1/Cdc25b/Cdk18/Cit/Kif14/Kat14/Incenp/Ccnf/Mastl/Aurkb/Ticrr/Cdk1/Chek1/Fbxo5/Kntc1/Calm1/Usp37/Rint1/Lcmt1/Orc1/Trip13/Spc25/Cdca5/Birc5/Rpl26/Cdk2ap2/Rfwd3/Fzr1/Ccnjl/Tacc3/Ezh2/Haspin/Nuf2/Gen1/Cdc25a/Bub1/Zwilch/Cdca8/Bub1b/Ndc80/Brca1/Ube2c/Chfr/Ppp2r5c/Stil/Rad21/Pole/Cdc20/Dgkz/Tcf19/Calm3/Dtl/Cks2/Rps27l/Tfap4/Rps6/Mad2l1/Klhl22/Ccnb2/Plk1/Spc24/Ttk/Zfyv…	79
96	GO:0033044	regulation of chromosome organization	53/1796	245/22709	1.24057e-11	9.46287e-10	8.66582e-10	Rmi2/Recql4/Nek2/Mapk3/Cit/Incenp/Aurkb/Fbxo5/Ncapd2/Ino80b/Kntc1/Lcmt1/Trip13/Top2a/Sgo2a/Spc25/Cdca5/Birc5/Ncaph/Ncapg/Setdb1/Tacc3/Xrcc5/Upf1/Haspin/Nuf2/Pif1/Gen1/Map3k4/Bub1/Zwilch/Cdca8/Cenpv/Bub1b/Ndc80/Ube2c/Chfr/Rad21/Setmar/Cdc20/Ruvbl2/Mcrs1/Naf1/Mad2l1/Klhl22/Plk1/Cct4/Spc24/Ttk/Ten1/Smarcd2/Cenpe/Ccnb1	53
97	GO:0010948	negative regulation of cell cycle process	60/1796	298/22709	1.35565e-11	1.02352e-09	9.37307e-10	Recql4/Cdk5rap3/Nek2/Incenp/Ccnf/Aurkb/Ticrr/Cdk1/Chek1/Fbxo5/Nme6/Kntc1/Rint1/Lcmt1/Orc1/Trip13/Spc25/Birc5/Rpl26/Wdr76/Msh2/Rad51/Cdk2ap2/Rfwd3/Fzr1/Ezh2/Haspin/Nuf2/Gen1/Aurka/Bub1/Zwilch/Cdca8/Gpr15lg/Bub1b/Ndc80/Brca1/Kifc1/Chfr/Tom1l1/Ppp2r5c/Stil/Rad21/Setmar/Cdc20/Dgkz/Dtl/Rps27l/Rps6/Eme1/E2f8/Mad2l1/Klhl22/Plk1/Spc24/Ttk/Fancd2/Zfyve19/Cenpe/Ccnb1	60
98	GO:1901991	negative regulation of mitotic cell cycle phase transition	43/1796	177/22709	2.03362e-11	1.51987e-09	1.39185e-09	Cdk5rap3/Incenp/Aurkb/Ticrr/Cdk1/Chek1/Fbxo5/Kntc1/Rint1/Lcmt1/Orc1/Trip13/Spc25/Birc5/Rpl26/Cdk2ap2/Rfwd3/Fzr1/Ezh2/Haspin/Nuf2/Gen1/Bub1/Zwilch/Cdca8/Bub1b/Ndc80/Brca1/Chfr/Ppp2r5c/Rad21/Cdc20/Dgkz/Dtl/Rps27l/Mad2l1/Klhl22/Plk1/Spc24/Ttk/Zfyve19/Cenpe/Ccnb1	43
99	GO:0044784	metaphase/anaphase transition of cell cycle	30/1796	97/22709	3.69572e-11	2.73447e-09	2.50414e-09	Cit/Incenp/Aurkb/Fbxo5/Kntc1/Lcmt1/Trip13/Spc25/Birc5/Tacc3/Haspin/Nuf2/Gen1/Bub1/Zwilch/Cdca8/Bub1b/Ndc80/Ube2c/Chfr/Rad21/Cdc20/Mad2l1/Klhl22/Plk1/Spc24/Ttk/Smarcd2/Cenpe/Ccnb1	30
100	GO:0033045	regulation of sister chromatid segregation	31/1796	103/22709	3.83696e-11	2.81085e-09	2.5741e-09	Rmi2/Cit/Incenp/Aurkb/Fbxo5/Kntc1/Lcmt1/Trip13/Spc25/Birc5/Tacc3/Haspin/Nuf2/Gen1/Bub1/Zwilch/Cdca8/Bub1b/Ndc80/Ube2c/Chfr/Rad21/Cdc20/Mad2l1/Klhl22/Plk1/Spc24/Ttk/Smarcd2/Cenpe/Ccnb1	31
101	GO:0044770	cell cycle phase transition	89/1796	546/22709	4.32279e-11	3.13572e-09	2.8716e-09	Tjp3/Nasp/Cdk5rap3/Rcc1/Cdc25c/Foxm1/Cdc25b/Plpp2/Cdk18/Cit/Kif14/Kat14/Incenp/Ccnf/Mastl/Aurkb/Ticrr/Cdk1/Chek1/Fbxo5/Kntc1/Calm1/Usp37/Rint1/Lcmt1/Orc1/Trip13/Spc25/Cdca5/Birc5/Rpl26/Wdr76/Msh2/Rad51/Cdk2ap2/Rfwd3/Fzr1/Ccnjl/Tacc3/Ezh2/Upf1/Haspin/Nuf2/Gen1/Cdc25a/Aurka/Bub1/Zwilch/Cdca8/Gpr15lg/Bub1b/Ndc80/Brca1/Ube2c/Chfr/Ppp2r5c/Stil/Rad21/Pole/Setmar/Cdc20/Dgkz/Tcf19/Calm3/Dtl/Cks2/Rps27l/T…	89
102	GO:0045132	meiotic chromosome segregation	33/1796	116/22709	4.9138e-11	3.52983e-09	3.23251e-09	Shoc1/M1ap/Ankle1/Syce3/Tex12/Mnd1/Cenpx/Fbxo5/Rmi1/Espl1/Trip13/Top2a/Sgo2a/Ncaph/Sgo1/Haspin/Nuf2/Syce2/Ncaph2/Aurka/Bub1/Bub1b/Ndc80/Chfr/Ehmt2/Eme1/Ccnb2/Plk1/Ttk/Fancd2/Bag6/Cenpe/Brip1	33
103	GO:0051783	regulation of nuclear division	38/1796	150/22709	7.87823e-11	5.60491e-09	5.13281e-09	Nusap1/Rcc1/Smpd3/Pebp1/Kif20b/Incenp/Aurkb/Dazl/Chek1/Fbxo5/Nme6/Kntc1/Bora/Lcmt1/Trip13/Spc25/Birc5/Fzr1/Cdca2/Haspin/Nuf2/Gen1/Bub1/Zwilch/Cdca8/Bub1b/Ndc80/Tom1l1/Mki67/Rad21/Cdc20/Mad2l1/Klhl22/Plk1/Spc24/Ttk/Cenpe/Ccnb1	38
104	GO:1901988	negative regulation of cell cycle phase transition	53/1796	257/22709	8.27497e-11	5.82881e-09	5.33785e-09	Cdk5rap3/Incenp/Aurkb/Ticrr/Cdk1/Chek1/Fbxo5/Kntc1/Rint1/Lcmt1/Orc1/Trip13/Spc25/Birc5/Rpl26/Wdr76/Msh2/Rad51/Cdk2ap2/Rfwd3/Fzr1/Ezh2/Haspin/Nuf2/Gen1/Aurka/Bub1/Zwilch/Cdca8/Gpr15lg/Bub1b/Ndc80/Brca1/Chfr/Ppp2r5c/Stil/Rad21/Setmar/Cdc20/Dgkz/Dtl/Rps27l/Rps6/Eme1/Mad2l1/Klhl22/Plk1/Spc24/Ttk/Fancd2/Zfyve19/Cenpe/Ccnb1	53
105	GO:0007091	metaphase/anaphase transition of mitotic cell cycle	29/1796	94/22709	8.3505e-11	5.82881e-09	5.33785e-09	Cit/Incenp/Aurkb/Fbxo5/Kntc1/Lcmt1/Trip13/Spc25/Birc5/Tacc3/Haspin/Nuf2/Gen1/Bub1/Zwilch/Cdca8/Bub1b/Ndc80/Ube2c/Rad21/Cdc20/Mad2l1/Klhl22/Plk1/Spc24/Ttk/Smarcd2/Cenpe/Ccnb1	29
106	GO:1903046	meiotic cell cycle process	49/1796	228/22709	9.3443e-11	6.46154e-09	5.91729e-09	Shoc1/M1ap/Ankle1/Syce3/Tex12/Cdc25c/Cdc25b/Spire2/Incenp/Mastl/Mnd1/Cenpx/Dazl/Fbxo5/Ncapd2/Rmi1/Espl1/Trip13/Top2a/Sgo2a/Birc5/Ncaph/Rad51/Sgo1/Fzr1/Rad51d/Haspin/Nuf2/Syce2/Ncaph2/Cdc25a/Aurka/Bub1/Bub1b/Ndc80/Rad54b/Chfr/Ehmt2/Cdc20/Cks2/Eme1/Ccnb2/Plk1/Ttk/Fancd2/Ythdf2/Bag6/Cenpe/Brip1	49
107	GO:0000910	cytokinesis	41/1796	176/22709	2.383e-10	1.63258e-08	1.49507e-08	Nusap1/Cdc25b/Spire2/Cit/Kif14/Kif23/Kif20b/Incenp/Prc1/Aurkb/Anln/Calm1/Cntrob/Birc5/Myo19/Stambp/Stmn1/Dctn3/Racgap1/Poldip2/Ect2/Aurka/Cdca8/Cenpv/Septin5/Cenpa/Alkbh4/Chmp5/Exoc3/Rab11fip4/Trim36/Calm3/Gipc1/E2f8/Plk1/Chmp6/Chmp1a/Kif20a/Ckap2/Zfyve19/Exoc7	41
108	GO:1902099	regulation of metaphase/anaphase transition of cell cycle	28/1796	92/22709	2.50895e-10	1.70309e-08	1.55964e-08	Incenp/Aurkb/Fbxo5/Kntc1/Lcmt1/Trip13/Spc25/Birc5/Haspin/Nuf2/Gen1/Bub1/Zwilch/Cdca8/Bub1b/Ndc80/Ube2c/Chfr/Rad21/Cdc20/Mad2l1/Klhl22/Plk1/Spc24/Ttk/Smarcd2/Cenpe/Ccnb1	28
109	GO:0051225	spindle assembly	33/1796	123/22709	2.70311e-10	1.81821e-08	1.66506e-08	Gpsm2/Rcc1/Nek2/Haus4/Misp/Kif23/Incenp/Prc1/Aurkb/Fbxo5/Birc5/Kifc5b/Racgap1/Poldip2/Aurka/Cdca8/Spag5/Haus8/Kif11/Ndc80/Kifc1/Chmp5/Sac3d1/Stil/Cdc20/Ccdc61/Ccnb2/Plk1/Chmp6/Chmp1a/Kif15/Tpx2/Cenpe	33
110	GO:1990542	mitochondrial transmembrane transport	27/1796	88/22709	4.26262e-10	2.84137e-08	2.60204e-08	Slc25a15/Timm50/Vdac1/Slc25a5/Aifm1/Slc25a13/Slc25a39/Opa1/Abcb8/Afg3l2/Letm1/Mcu/Tomm7/Sfxn1/Grpel1/Bhlha15/Ccdc51/Tomm40/Timm23/Slc39a8/Slc25a3/Abcb7/Timm44/Ucp2/Micu1/Mpc2/Micu2	27
111	GO:0000281	mitotic cytokinesis	25/1796	77/22709	4.9215e-10	3.25127e-08	2.97742e-08	Nusap1/Cit/Kif23/Kif20b/Incenp/Aurkb/Anln/Cntrob/Birc5/Stambp/Stmn1/Racgap1/Poldip2/Ect2/Cdca8/Cenpa/Chmp5/Exoc3/Trim36/Plk1/Chmp6/Chmp1a/Kif20a/Ckap2/Exoc7	25
112	GO:0140013	meiotic nuclear division	45/1796	209/22709	5.06968e-10	3.31952e-08	3.03992e-08	Shoc1/M1ap/Ankle1/Syce3/Tex12/Cdc25b/Spire2/Incenp/Mastl/Mnd1/Cenpx/Dazl/Fbxo5/Rmi1/Espl1/Trip13/Top2a/Sgo2a/Birc5/Ncaph/Rad51/Sgo1/Fzr1/Rad51d/Haspin/Nuf2/Syce2/Ncaph2/Aurka/Bub1/Bub1b/Ndc80/Rad54b/Chfr/Ehmt2/Cdc20/Cks2/Eme1/Ccnb2/Plk1/Ttk/Fancd2/Bag6/Cenpe/Brip1	45
113	GO:0030071	regulation of mitotic metaphase/anaphase transition	27/1796	89/22709	5.66103e-10	3.6742e-08	3.36473e-08	Incenp/Aurkb/Fbxo5/Kntc1/Lcmt1/Trip13/Spc25/Birc5/Haspin/Nuf2/Gen1/Bub1/Zwilch/Cdca8/Bub1b/Ndc80/Ube2c/Rad21/Cdc20/Mad2l1/Klhl22/Plk1/Spc24/Ttk/Smarcd2/Cenpe/Ccnb1	27
114	GO:0000959	mitochondrial RNA metabolic process	20/1796	51/22709	5.8703e-10	3.7769e-08	3.45878e-08	Mtres1/Fastkd3/Tefm/Tbrg4/Hsd17b10/Mrpl12/Cdk5rap1/Supv3l1/Polrmt/Ears2/Chchd10/Tfb1m/Lrpprc/Prorp/Sars2/Mterf4/Dars2/Tfam/Twnk/Fastk	20
115	GO:0010639	negative regulation of organelle organization	66/1796	379/22709	9.18585e-10	5.85914e-08	5.36563e-08	Recql4/Pparg/Shroom2/Slc25a5/Incenp/Ccnf/Arpin/Pick1/Prelid1/Aurkb/Opa1/Chek1/Spta1/Tbc1d30/Kif24/Fbxo5/Nme6/Vil1/Ssh3/Kntc1/Cib1/Lcmt1/Trip13/Top2a/Spef1/Spc25/Birc5/Fxn/Mul1/Haspin/Gmfb/Nuf2/Pif1/Stmn1/Gen1/Lima1/Ppif/Bub1/Zwilch/Cdca8/Bub1b/Ndc80/Kifc1/Usp30/Tom1l1/Dnm2/Ehmt2/Rad21/Fkbp4/Setmar/Cdc20/Mpv17l/Mcrs1/Ghitm/Mad2l1/Klhl22/Plk1/Spc24/Ttk/Ten1/Mfn1/Parl/Ckap2/Tpx2/Cenpe/Ccnb1	66
116	GO:0007346	regulation of mitotic cell cycle	81/1796	509/22709	1.04954e-09	6.63723e-08	6.07818e-08	Tjp3/Nusap1/Cdk5rap3/Rcc1/Smpd3/Cdc25c/Cdc25b/Pebp1/Kif14/Kif20b/Incenp/Aurkb/Ticrr/Cdk1/Chek1/Nherf1/Fbxo5/Nme6/Kntc1/Rint1/Bora/Lcmt1/Orc1/Trip13/Spc25/Cdca5/Sra1/Birc5/Rpl26/Msh2/Cdk2ap2/Rfwd3/Fzr1/Ezh2/Cdca2/Haspin/Nuf2/Gen1/Poldip2/Cdc25a/Bub1/Zwilch/Cdca8/Bub1b/Ndc80/Brca1/Ube2c/Rpa3/Dlgap5/Chfr/Tom1l1/Mki67/Ppp2r5c/Stil/Rad21/Setmar/Cdc20/Dgkz/Dtl/Cks2/Rps27l/Tfap4/Rps6/Eme1/Ttll12/Mad2l1/…	81
117	GO:0061640	cytoskeleton-dependent cytokinesis	29/1796	104/22709	1.20627e-09	7.56369e-08	6.92661e-08	Nusap1/Spire2/Cit/Kif23/Kif20b/Incenp/Aurkb/Anln/Cntrob/Birc5/Stambp/Stmn1/Dctn3/Racgap1/Poldip2/Ect2/Cdca8/Septin5/Cenpa/Alkbh4/Chmp5/Exoc3/Trim36/Plk1/Chmp6/Chmp1a/Kif20a/Ckap2/Exoc7	29
118	GO:0140694	non-membrane-bounded organelle assembly	67/1796	390/22709	1.22936e-09	7.64375e-08	6.99992e-08	Gpsm2/Mpv17l2/Cenpk/Mrm2/Rcc1/Smim22/Nek2/Haus4/Poc1b/Rpl11/Misp/Kif23/Incenp/Rpl23a/Prc1/Sqle/Aurkb/Rpl6/Cenpx/Fbxo5/Vil1/Cenpn/Kntc1/Rps14/Cntrob/Rpl10/Birc5/Xrcc5/Kifc5b/Rpl5/Racgap1/Poldip2/Cenph/Aurka/Cdca8/Spag5/Haus8/Kif11/Ndc80/Cenpa/Kifc1/Chmp5/Dlgap5/Sac3d1/Stil/Cdc20/Mterf4/Krt8/Arhgef5/Rps27l/C1qbp/Rps6/Ccdc61/Ccnb2/Ezr/Plk1/Rplp0/Chmp6/Chmp1a/Kif15/Pls1/Eif2a/Krt19/Tpx2/Ythdf2/Rps5/C…	67
119	GO:0006839	mitochondrial transport	37/1796	157/22709	1.25452e-09	7.73517e-08	7.08364e-08	Tomm22/Mtx2/Timm50/Timm8a1/Slc25a5/Aifm1/Hebp2/Vdac2/Mtch2/Pmpcb/Slc25a20/Mipep/Tomm7/Tmem14c/Oxa1l/Grpel1/Tomm5/Mul1/Slc25a10/Bloc1s2/Ndufa13/Chchd10/Ppif/Tomm40/Immp1l/Mff/Slc25a24/Timm23/Samm50/Atpif1/Mterf4/Mpv17l/Parl/Bcap31/Timm44/Ucp2/Tmem102	37
120	GO:0045786	negative regulation of cell cycle	66/1796	383/22709	1.43395e-09	8.76845e-08	8.02989e-08	Recql4/Cdk5rap3/Nek2/Incenp/Ccnf/Aurkb/Ticrr/Cdk1/Chek1/Nherf1/Fbxo5/Nme6/Kntc1/Rint1/Lcmt1/Orc1/Cdk5rap1/Trip13/Spc25/Birc5/Rpl26/Wdr76/Msh2/Rad51/Cdk2ap2/Rfwd3/Fzr1/Ezh2/Gmnn/Haspin/Nuf2/Cebpa/Gen1/Aurka/Bub1/Zwilch/Cdca8/Gpr15lg/Bub1b/Ndc80/Brca1/Kifc1/Chfr/Tom1l1/Ppp2r5c/Stil/Rad21/Setmar/Cdc20/Dgkz/Dtl/Rps27l/Tfap4/Rps6/Eme1/E2f8/Mad2l1/Klhl22/Scrib/Plk1/Spc24/Ttk/Fancd2/Zfyve19/Cenpe/Ccnb1	66
121	GO:0006122	mitochondrial electron transport, ubiquinol to cytochrome c	10/1796	13/22709	2.14178e-09	1.29894e-07	1.18953e-07	Cyc1/Uqcr11/Uqcc3/Uqcrc2/Uqcrb/Uqcr10/Uqcrc1/Uqcrh/Uqcrq/Uqcrfs1	10
122	GO:0006066	alcohol metabolic process	61/1796	346/22709	2.42916e-09	1.46125e-07	1.33817e-07	Sc5d/Impa2/Fdps/Tpi1/Idh3b/Qdpr/Sptssa/Rdh14/Ebp/Isyna1/Impa1/Plpp2/Clcn2/Sqle/Itpka/Gfi1/Mvk/Sod1/Fgl1/Ippk/Mttp/Degs2/Slc5a3/Idh3a/Scap/Pcbd2/Lipc/Tpk1/Idh2/Akr1b3/Cebpa/Itpk1/Pecr/Lima1/Erlin2/Fdxr/Pgp/Aco2/Fdx1/Fdft1/Pcbd1/Fgfr4/Dhfr/Sult2b1/Bpnt1/Ldlr/Mvd/Idh3g/Gpd1/Nsdhl/Idh1/Apoc1/Pex2/Sptlc2/Lmf1/Msmo1/Pcsk9/Cln6/Pctp/Lpcat3/Cyp51	61
123	GO:0008610	lipid biosynthetic process	98/1796	675/22709	2.98053e-09	1.77847e-07	1.62867e-07	Sc5d/Impa2/Fdps/Atp1a1/Pigt/St6galnac4/Smpd3/Ormdl1/Mlycd/Ptpmt1/Sptssa/Ebp/Isyna1/Pigu/Impa1/Clcn2/Hmgcl/Sqle/Itpka/Cyp4f39/Gfi1/Pik3r2/Mvk/Hsd17b10/Pigx/Pigc/Sod1/Sh3yl1/Degs2/Ndufab1/Pip5k1b/Gstp3/B3galt4/Agpat1/Pld1/Pigyl/Scap/Ormdl2/Mboat1/Lipc/Pigs/Hint2/Pecr/Erlin2/Amacr/Fut4/Agpat5/Dhrs7b/Gpaa1/Tm9sf2/Acot7/Fdx1/Fdft1/Srd5a1/Dbi/Brca1/Fgfr4/Nr1h4/Dolpp1/Acat1/Sco1/Gstp2/Pdss1/Pigf/Pdss2/A…	98
124	GO:0019752	carboxylic acid metabolic process	129/1796	976/22709	4.18526e-09	2.47734e-07	2.26868e-07	Nagk/Tpi1/Fh1/Gcat/Acad9/Hpdl/Pparg/Idh3b/Qdpr/Mlycd/Slc37a4/Enoph1/Mpi/As3mt/Vdac1/Nudt19/Mdh2/Tha1/Hmgcl/Lta4h/Ogdh/Pfas/Mthfd1/Hsd17b10/Gale/Gatc/Mdh1/Fars2/Acot4/Rars2/Bckdk/Acox2/Aco1/Mtch2/Qars/Dlst/Ndufab1/Pfkl/Cpt2/Erfe/Gstp3/Aig1/Galt/Ears2/Zbtb7a/Sephs2/Aacs/Idh3a/Suclg1/Scap/Pla2g2f/Dld/Dcxr/Mgst3/Lipc/Hadha/Lypla1/Idh2/Akr1b3/Cyb5a/Acot8/Pecr/Vars2/Thap4/Erlin2/Pdhb/Etfa/Amacr/Dlat/Gs…	129
125	GO:0061982	meiosis I cell cycle process	33/1796	136/22709	4.42667e-09	2.59944e-07	2.38049e-07	Shoc1/M1ap/Ankle1/Syce3/Tex12/Cdc25c/Cdc25b/Mnd1/Cenpx/Fbxo5/Rmi1/Espl1/Trip13/Top2a/Sgo2a/Birc5/Rad51/Rad51d/Haspin/Syce2/Cdc25a/Aurka/Ndc80/Rad54b/Ehmt2/Cks2/Eme1/Ccnb2/Plk1/Fancd2/Bag6/Cenpe/Brip1	33
126	GO:0017004	cytochrome complex assembly	16/1796	37/22709	5.68958e-09	3.31474e-07	3.03554e-07	Coa4/Coa8/Fastkd3/Coa3/Uqcc1/Cox16/Uqcc3/Tmem223/Smim20/Coa6/Sco1/Cox19/Cox10/Uqcc6/Lyrm7/Cox14	16
127	GO:0007006	mitochondrial membrane organization	29/1796	111/22709	6.24859e-09	3.61198e-07	3.30774e-07	Tomm22/Micos13/Timm50/Dnajc11/Slc25a5/Hebp2/Opa1/Vdac2/Afg3l2/Mtch2/Uqcc3/Letm1/Oxa1l/Mul1/Apool/Apoo/Mtfp1/Bloc1s2/Ndufa13/Chchd3/Chchd10/Ppif/Tomm40/Immt/Samm50/Atpif1/Mpv17l/Ghitm/Tmem102	29
128	GO:0008608	attachment of spindle microtubules to kinetochore	17/1796	42/22709	6.46407e-09	3.70757e-07	3.39529e-07	Nek2/Incenp/Knstrn/Aurkb/Kif2c/Spc25/Birc5/Sgo1/Nuf2/Racgap1/Ect2/Cdca8/Spag5/Ndc80/Spc24/Cenpe/Ccnb1	17
129	GO:1902652	secondary alcohol metabolic process	36/1796	160/22709	7.84331e-09	4.455e-07	4.07976e-07	Sc5d/Fdps/Idh3b/Ebp/Sqle/Mvk/Sod1/Fgl1/Mttp/Idh3a/Scap/Lipc/Idh2/Cebpa/Lima1/Erlin2/Fdxr/Aco2/Fdx1/Fdft1/Fgfr4/Sult2b1/Ldlr/Mvd/Idh3g/Nsdhl/Idh1/Apoc1/Pex2/Lmf1/Msmo1/Pcsk9/Cln6/Pctp/Lpcat3/Cyp51	36
130	GO:0043436	oxoacid metabolic process	130/1796	996/22709	7.88761e-09	4.455e-07	4.07976e-07	Nagk/Tpi1/Fh1/Gcat/Acad9/Hpdl/Pparg/Idh3b/Qdpr/Mlycd/Slc37a4/Enoph1/Mpi/As3mt/Vdac1/Nudt19/Mdh2/Tha1/Hmgcl/Lta4h/Ogdh/Pfas/Mthfd1/Hsd17b10/Gale/Gatc/Mdh1/Fars2/Acot4/Rars2/Bckdk/Acox2/Aco1/Mtch2/Qars/Dlst/Ndufab1/Pfkl/Cpt2/Erfe/Gstp3/Aig1/Galt/Ears2/Zbtb7a/Sephs2/Aacs/Idh3a/Suclg1/Scap/Pla2g2f/Dld/Dcxr/Mgst3/Lipc/Hadha/Lypla1/Idh2/Akr1b3/Cyb5a/Acot8/Pecr/Vars2/Thap4/Erlin2/Pdhb/Etfa/Amacr/Dlat/Gs…	130
131	GO:0044283	small molecule biosynthetic process	85/1796	568/22709	8.20631e-09	4.59989e-07	4.21244e-07	Sc5d/Fdps/Tpi1/Qdpr/Mlycd/Slc37a4/Enoph1/Sptssa/Ebp/Isyna1/Clcn2/Mdh2/Slc25a13/Tha1/Hmgcl/Itpka/Coq5/Lta4h/Gfi1/Mvk/Mthfd1/Hsd17b10/Coq6/Mdh1/Sod1/Ippk/Coq4/Ndufab1/Erfe/Gstp3/Sephs2/Scap/Pcbd2/Mgst3/Lipc/Slc25a10/Tpk1/Akr1b3/Pecr/Erlin2/Amacr/Fdxr/Gsto1/Pgp/Acot7/Ubiad1/Fdft1/Pcbd1/Fbp2/G6pc3/Brca1/Fgfr4/Dhfr/Sco1/Gstp2/Coq7/Cyp2j6/Ndufa9/Pdss1/Pdss2/Aldoc/Mvd/Gpd1/Acsf3/Pycrl/Nsdhl/Stard3/Sdsl/…	85
132	GO:0042407	cristae formation	11/1796	18/22709	1.38862e-08	7.72512e-07	7.07444e-07	Micos13/Dnajc11/Afg3l2/Uqcc3/Letm1/Apool/Apoo/Chchd3/Chchd10/Immt/Samm50	11
133	GO:0051231	spindle elongation	9/1796	12/22709	2.09748e-08	1.15815e-06	1.0606e-06	Kif23/Incenp/Prc1/Aurkb/Birc5/Racgap1/Cdca8/Kif11/Kif4	9
134	GO:1901990	regulation of mitotic cell cycle phase transition	58/1796	341/22709	2.2733e-08	1.24594e-06	1.14099e-06	Tjp3/Cdk5rap3/Cdc25c/Cdc25b/Kif14/Incenp/Aurkb/Ticrr/Cdk1/Chek1/Fbxo5/Kntc1/Rint1/Lcmt1/Orc1/Trip13/Spc25/Cdca5/Birc5/Rpl26/Cdk2ap2/Rfwd3/Fzr1/Ezh2/Haspin/Nuf2/Gen1/Cdc25a/Bub1/Zwilch/Cdca8/Bub1b/Ndc80/Brca1/Ube2c/Chfr/Ppp2r5c/Stil/Rad21/Cdc20/Dgkz/Dtl/Rps27l/Tfap4/Mad2l1/Klhl22/Plk1/Spc24/Ttk/Zfyve19/Smarcd2/Phb2/Hacd1/Rpl17/Cenpe/Cenpf/Ccnb1/Tm4sf5	58
135	GO:0051988	regulation of attachment of spindle microtubules to kinetochore	11/1796	19/22709	3.0611e-08	1.66537e-06	1.5251e-06	Nek2/Incenp/Knstrn/Aurkb/Birc5/Racgap1/Ect2/Cdca8/Spag5/Cenpe/Ccnb1	11
136	GO:0007127	meiosis I	31/1796	133/22709	3.53708e-08	1.91028e-06	1.74938e-06	Shoc1/M1ap/Ankle1/Syce3/Tex12/Cdc25b/Mnd1/Cenpx/Fbxo5/Rmi1/Espl1/Trip13/Top2a/Sgo2a/Birc5/Rad51/Rad51d/Haspin/Syce2/Aurka/Ndc80/Rad54b/Ehmt2/Cks2/Eme1/Ccnb2/Plk1/Fancd2/Bag6/Cenpe/Brip1	31
137	GO:0032465	regulation of cytokinesis	24/1796	87/22709	3.99249e-08	2.14061e-06	1.96031e-06	Cdc25b/Cit/Kif14/Kif23/Kif20b/Incenp/Prc1/Aurkb/Calm1/Birc5/Myo19/Racgap1/Poldip2/Ect2/Aurka/Cdca8/Cenpv/Rab11fip4/Calm3/Gipc1/E2f8/Plk1/Kif20a/Zfyve19	24
138	GO:1901987	regulation of cell cycle phase transition	68/1796	436/22709	5.11337e-08	2.72186e-06	2.4926e-06	Tjp3/Cdk5rap3/Cdc25c/Cdc25b/Plpp2/Kif14/Incenp/Aurkb/Ticrr/Cdk1/Chek1/Fbxo5/Kntc1/Rint1/Lcmt1/Orc1/Trip13/Spc25/Cdca5/Birc5/Rpl26/Wdr76/Msh2/Rad51/Cdk2ap2/Rfwd3/Fzr1/Ezh2/Haspin/Nuf2/Gen1/Cdc25a/Aurka/Bub1/Zwilch/Cdca8/Gpr15lg/Bub1b/Ndc80/Brca1/Ube2c/Chfr/Ppp2r5c/Stil/Rad21/Setmar/Cdc20/Dgkz/Dtl/Rps27l/Tfap4/Rps6/Eme1/Mad2l1/Klhl22/Plk1/Spc24/Ttk/Fancd2/Zfyve19/Smarcd2/Phb2/Hacd1/Rpl17/Cenpe/Cenp…	68
139	GO:0007080	mitotic metaphase plate congression	18/1796	53/22709	5.94055e-08	3.13958e-06	2.87514e-06	Kif14/Incenp/Aurkb/Kif22/Kif2c/Cdca5/Birc5/Kifc5b/Nuf2/Cdca8/Ndc80/Kifc1/Psrc1/Chmp5/Chmp6/Chmp1a/Cenpe/Ccnb1	18
140	GO:0007143	female meiotic nuclear division	16/1796	43/22709	7.41811e-08	3.88402e-06	3.55688e-06	Cdc25b/Spire2/Mastl/Dazl/Fbxo5/Trip13/Top2a/Sgo2a/Ncaph/Ncaph2/Aurka/Ndc80/Ccnb2/Plk1/Ttk/Cenpe	16
141	GO:0090307	mitotic spindle assembly	21/1796	71/22709	7.45414e-08	3.88402e-06	3.55688e-06	Nek2/Misp/Kif23/Incenp/Prc1/Aurkb/Birc5/Kifc5b/Racgap1/Poldip2/Cdca8/Kif11/Kifc1/Chmp5/Cdc20/Ccdc61/Plk1/Chmp6/Chmp1a/Kif15/Tpx2	21
142	GO:0008535	respiratory chain complex IV assembly	13/1796	29/22709	9.22265e-08	4.77191e-06	4.36998e-06	Coa4/Coa8/Fastkd3/Coa3/Cox16/Tmem223/Smim20/Coa6/Sco1/Cox19/Cox10/Uqcc6/Cox14	13
143	GO:0051321	meiotic cell cycle	54/1796	321/22709	9.99551e-08	5.13589e-06	4.7033e-06	Shoc1/M1ap/Ankle1/Syce3/Tex12/Nek2/Cdc25c/Cdc25b/Spire2/Incenp/Mastl/Mnd1/Cenpx/Dazl/Exo1/Fbxo5/Ncapd2/Rmi1/Espl1/Trip13/Top2a/Sgo2a/Birc5/Ncaph/Rad51/Sgo1/Fzr1/Rad51d/Haspin/Nuf2/Syce2/Ncaph2/Cdc25a/Aurka/Bub1/Bub1b/Ndc80/Rad54b/Tdrd1/Chfr/Mki67/Ehmt2/Cdc20/Cks2/Eme1/Ccnb2/Plk1/Ttk/H2ax/Fancd2/Ythdf2/Bag6/Cenpe/Brip1	54
144	GO:0006399	tRNA metabolic process	36/1796	176/22709	1.05555e-07	5.3862e-06	4.93253e-06	Dtd2/Rpp25/Rtcb/Rpp21/Polr3k/Slfn9/Hsd17b10/Gatc/Fars2/Rars2/Trmt1/Qars/Cdk5rap1/Rtraf/Exosc7/Ears2/Bcdin3d/Pus10/Tsen54/Vars2/Prorp/Gatb/Nars2/Sars2/Kars/Pop5/Dars2/Qtrt1/Iars2/Qrsl1/Trmt1l/2210016F16Rik/Mtfmt/Lcmt2/Elp4/Elp6	36
145	GO:0006260	DNA replication	48/1796	273/22709	1.29793e-07	6.57768e-06	6.02364e-06	Rmi2/Rfc4/Recql4/Nasp/Esco2/Mcmbp/Ticrr/Cdk1/Cenpx/Chaf1b/Rfc5/Fbxo5/Mcm10/Ino80b/Lig1/Usp37/Rmi1/Orc1/Pold2/Rad51/Rnaseh2a/Rfwd3/Rfc3/Gmnn/Upf1/Gen1/Poll/Mms22l/Brca1/Rpa3/Ehmt2/Endog/Pole/Setmar/Ruvbl2/Dscc1/Tonsl/Dtl/Mcrs1/Traip/Cdc45/Eme1/E2f8/Dnaja3/Twnk/Mcm7/Bcar3/Ccna2	48
146	GO:0051256	mitotic spindle midzone assembly	7/1796	8/22709	1.42606e-07	7.17783e-06	6.57324e-06	Kif23/Incenp/Prc1/Aurkb/Birc5/Racgap1/Cdca8	7
147	GO:0007007	inner mitochondrial membrane organization	14/1796	35/22709	1.68635e-07	8.43061e-06	7.72051e-06	Micos13/Dnajc11/Opa1/Afg3l2/Uqcc3/Letm1/Apool/Apoo/Ndufa13/Chchd3/Chchd10/Immt/Samm50/Ghitm	14
148	GO:0006281	DNA repair	81/1796	572/22709	2.05758e-07	1.02175e-05	9.35686e-06	Tdp2/Hrob/Fh1/Rmi2/Rfc4/Recql4/Ankle1/Esco2/Tex12/Aunip/Foxm1/Faap100/Tada3/Spire2/Neil3/Exo5/Zswim7/Fanci/Ticrr/Cenpx/Chek1/Exo1/Chaf1b/Rfc5/Ino80b/Xrcc6/Lig1/Rmi1/Kif22/Trip13/Cdca5/Pold2/Msh2/Rad51/Zbtb7a/Rnaseh2a/Rfwd3/Fzr1/Rfc3/Nsmce4a/Rad51d/Xrcc5/Upf1/Sgf29/Pif1/Parpbp/Gen1/Poldip2/Ung/Poll/Hmga1/Mms22l/Pias4/Rad54b/Cbx8/Brca1/Tex264/Rpa3/Mpnd/Ap5s1/Rad21/Pole/Setmar/Ruvbl2/Vps72/Tonsl/Dtl…	81
149	GO:0051310	metaphase plate congression	20/1796	69/22709	2.19184e-07	1.08116e-05	9.90096e-06	Kif14/Incenp/Aurkb/Kif22/Kif2c/Cdca5/Birc5/Kifc5b/Nuf2/Cdca8/Spag5/Ndc80/Kifc1/Psrc1/Chmp5/Chmp6/Chmp1a/Cenpe/Cenpf/Ccnb1	20
150	GO:0006974	cellular response to DNA damage stimulus	110/1796	855/22709	2.41343e-07	1.18258e-05	1.08297e-05	Tdp2/Hrob/Fh1/Rmi2/Rfc4/Recql4/Cdk5rap3/Ankle1/Esco2/Tex12/Aunip/Ash2l/Foxm1/Faap100/Mapk3/Tada3/Pycard/Spire2/Neil3/Exo5/Rps6ka6/Zswim7/Fanci/Ticrr/Cdk1/Cenpx/Chek1/Exo1/Chaf1b/Rfc5/Fbxo5/Mcm10/Ino80b/Xrcc6/Cib1/Lig1/Rmi1/Rint1/Mtch2/Kif22/Trip13/Cdkn2aip/Top2a/Kmt5a/Cdca5/Pold2/Rpl26/Wdr76/Msh2/Rad51/Zbtb7a/Rnaseh2a/Rfwd3/Fzr1/Rfc3/Bcl2l12/Nsmce4a/Rad51d/Xrcc5/Upf1/Sgf29/Pif1/Cdkn3/Parpbp/Gen1/…	110
151	GO:0090068	positive regulation of cell cycle process	46/1796	262/22709	2.45697e-07	1.196e-05	1.09526e-05	Gpsm2/Nusap1/Smpd3/Cdc25c/Cdc25b/Pebp1/Cit/Kif14/Kif23/Kif20b/Incenp/Aurkb/Cdk1/Dazl/Fbxo5/Ncapd2/Orc1/Sgo2a/Cdca5/Birc5/Ncaph/Ncapg/Ezh2/Racgap1/Gen1/Ncaph2/Poldip2/Cdc25a/Ect2/Poc1a/Aurka/Cdca8/Cenpv/Spag5/Ndc80/Ube2c/Stil/Rad21/Dtl/Gipc1/E2f8/Mad2l1/Phb2/Rpl17/Cenpe/Ccnb1	46
152	GO:0070585	protein localization to mitochondrion	25/1796	104/22709	3.88526e-07	1.87889e-05	1.72063e-05	Tomm22/Timm50/Timm8a1/Aifm1/Mtch2/Pmpcb/Mipep/Tomm7/Oxa1l/Grpel1/Tomm5/Ndufa13/Bag1/Tomm40/Immp1l/Mff/Fkbp8/Timm23/Samm50/Atpif1/Mterf4/Mavs/Parl/Bcap31/Timm44	25
153	GO:0000086	G2/M transition of mitotic cell cycle	29/1796	134/22709	5.19572e-07	2.49631e-05	2.28605e-05	Cdk5rap3/Cdc25c/Foxm1/Cdc25b/Cit/Kif14/Kat14/Mastl/Ticrr/Cdk1/Chek1/Fbxo5/Calm1/Rint1/Orc1/Birc5/Fzr1/Cdc25a/Brca1/Chfr/Rad21/Calm3/Dtl/Plk1/Zfyve19/Ccna2/Hacd1/Cenpf/Ccnb1	29
154	GO:0007031	peroxisome organization	14/1796	38/22709	5.60402e-07	2.65796e-05	2.43408e-05	Pex12/Pex26/Tmem135/Acot8/Pex10/Mff/Pex16/Abcd4/Mavs/Pex6/Pex11g/Pex2/Pex14/Pex11a	14
155	GO:0044743	protein transmembrane import into intracellular organelle	14/1796	38/22709	5.60402e-07	2.65796e-05	2.43408e-05	Pex12/Timm50/Pex26/Aifm1/Tomm7/Grpel1/Pex10/Tomm40/Pex16/Timm23/Pex6/Timm44/Pex2/Pex14	14
156	GO:0000022	mitotic spindle elongation	7/1796	9/22709	5.97527e-07	2.81599e-05	2.5788e-05	Kif23/Incenp/Prc1/Aurkb/Birc5/Racgap1/Cdca8	7
157	GO:0005975	carbohydrate metabolic process	81/1796	587/22709	6.04074e-07	2.82882e-05	2.59055e-05	Ganab/Nagk/Impa2/Manba/Tpi1/St6galnac4/Smpd3/Mlycd/Slc37a4/Tff3/Mpi/Isyna1/Impa1/Chst5/Ydjc/Galk2/Mdh2/Slc25a13/Edem2/Itpka/Fuca1/Ogdh/Gale/Mdh1/Fgl1/Ippk/Bckdk/Mtch2/Lcmt1/Pmm2/Pgls/Pfkl/Erfe/Pask/Galt/Man1b1/Cbr2/Zbtb7a/Fuom/Slc5a3/Dcxr/Fcsk/Slc25a10/Rbks/Idh2/Dera/Akr1b3/Oas1d/Chid1/Itpk1/Pdhb/Dlat/Gsto1/Fut4/Pgp/Pgm3/Chst4/Fbp2/G6pc3/Nr1h4/Mlec/Cyp2j6/Nans/Pdk1/Bpnt1/Aldoc/Fut1/Gfpt1/St6galna…	81
158	GO:0044839	cell cycle G2/M phase transition	31/1796	150/22709	6.24288e-07	2.9051e-05	2.66041e-05	Cdk5rap3/Cdc25c/Foxm1/Cdc25b/Cit/Kif14/Kat14/Mastl/Ticrr/Cdk1/Chek1/Fbxo5/Calm1/Rint1/Orc1/Birc5/Fzr1/Cdc25a/Ndc80/Brca1/Chfr/Rad21/Calm3/Dtl/Ccnb2/Plk1/Zfyve19/Ccna2/Hacd1/Cenpf/Ccnb1	31
159	GO:0033617	mitochondrial cytochrome c oxidase assembly	11/1796	24/22709	6.96876e-07	3.22261e-05	2.95118e-05	Coa4/Coa8/Fastkd3/Coa3/Cox16/Tmem223/Smim20/Sco1/Cox19/Uqcc6/Cox14	11
160	GO:0032467	positive regulation of cytokinesis	14/1796	39/22709	8.10699e-07	3.71661e-05	3.40356e-05	Cdc25b/Cit/Kif14/Kif23/Kif20b/Incenp/Aurkb/Birc5/Racgap1/Poldip2/Ect2/Cdca8/Cenpv/Gipc1	14
161	GO:0009226	nucleotide-sugar biosynthetic process	9/1796	16/22709	8.13746e-07	3.71661e-05	3.40356e-05	Mpi/Uap1/Pmm2/Cmas/Fcsk/Gnpnat1/Pgm3/Gfus/Gfpt1	9
162	GO:0009225	nucleotide-sugar metabolic process	13/1796	34/22709	8.65956e-07	3.9308e-05	3.59971e-05	Mpi/Uap1/Pmm2/Galt/Gmds/Cmas/Fcsk/Gnpnat1/Pgm3/Gfus/Tgds/Gfpt1/Fut8	13
163	GO:0000226	microtubule cytoskeleton organization	87/1796	651/22709	9.22962e-07	4.16402e-05	3.81329e-05	Gpsm2/Dnaaf1/Kif18b/Nusap1/Rcc1/Cep19/Mark2/Nek2/Aunip/Haus4/Poc1b/Misp/Spire2/Kif23/Incenp/Knstrn/Llgl2/Ccnf/Prc1/Aurkb/Chek1/Kif24/Fbxo5/Cib1/Bora/Cntrob/Espl1/Kif2c/Sapcd2/Spef1/Spc25/Birc5/Ssna1/Cep20/Cdk2ap2/Sgo1/Ak7/Tacc3/Kifc5b/Nuf2/Stmn1/Trim46/Racgap1/Gen1/Poldip2/Cenph/Poc1a/Aurka/Cdca8/Spag5/Haus8/Kif11/Ndc80/Brca1/Cenpa/Kifc1/Psrc1/Chmp5/Dlgap5/Sac3d1/Kif4/Trim36/Stil/Fkbp4/Hook1/Cdc2…	87
164	GO:0034508	centromere complex assembly	12/1796	30/22709	1.29742e-06	5.81796e-05	5.32792e-05	Cenpk/Nasp/Cenpx/Cenpn/Kntc1/Cenpi/Cenph/Itgb3bp/Cenpv/Cenpa/Dlgap5/Cenpe	12
165	GO:0006261	DNA-templated DNA replication	30/1796	148/22709	1.44313e-06	6.43234e-05	5.89055e-05	Rfc4/Recql4/Mcmbp/Ticrr/Cenpx/Rfc5/Fbxo5/Mcm10/Lig1/Orc1/Pold2/Rad51/Rfwd3/Rfc3/Upf1/Gen1/Mms22l/Brca1/Endog/Pole/Setmar/Dscc1/Tonsl/Traip/Cdc45/Eme1/E2f8/Dnaja3/Twnk/Mcm7	30
166	GO:0006626	protein targeting to mitochondrion	20/1796	77/22709	1.51092e-06	6.6942e-05	6.13035e-05	Tomm22/Timm50/Timm8a1/Aifm1/Pmpcb/Mipep/Tomm7/Grpel1/Tomm5/Ndufa13/Tomm40/Immp1l/Mff/Timm23/Samm50/Atpif1/Mterf4/Parl/Bcap31/Timm44	20
167	GO:0008654	phospholipid biosynthetic process	39/1796	220/22709	1.53458e-06	6.75854e-05	6.18927e-05	Impa2/Fdps/Pigt/Ormdl1/Ptpmt1/Isyna1/Pigu/Impa1/Itpka/Pik3r2/Mvk/Pigx/Pigc/Sh3yl1/Pip5k1b/Agpat1/Pld1/Pigyl/Mboat1/Pigs/Agpat5/Dhrs7b/Gpaa1/Nr1h4/Pigf/Dgkz/Bpnt1/Ptdss2/Mvd/Hdhd5/Pigo/Pgap2/Idh1/Pcyt2/Pi4k2b/Sptlc2/Crls1/Tamm41/Lpcat3	39
168	GO:0006102	isocitrate metabolic process	6/1796	7/22709	1.58495e-06	6.89826e-05	6.31722e-05	Idh3b/Idh3a/Idh2/Aco2/Idh3g/Idh1	6
169	GO:1903490	positive regulation of mitotic cytokinesis	6/1796	7/22709	1.58495e-06	6.89826e-05	6.31722e-05	Kif20b/Incenp/Aurkb/Birc5/Poldip2/Cdca8	6
170	GO:0006734	NADH metabolic process	9/1796	17/22709	1.60734e-06	6.91439e-05	6.33199e-05	Idh3b/Mdh2/Ogdh/Mdh1/Dlst/Idh3a/Nudt13/Idh3g/Gpd1	9
171	GO:0006744	ubiquinone biosynthetic process	9/1796	17/22709	1.60734e-06	6.91439e-05	6.33199e-05	Coq5/Coq6/Coq4/Fdxr/Ubiad1/Coq7/Ndufa9/Pdss1/Pdss2	9
172	GO:0044771	meiotic cell cycle phase transition	7/1796	10/22709	1.85473e-06	7.93247e-05	7.26433e-05	Cdc25c/Cdc25b/Cdc25a/Ndc80/Chfr/Ccnb2/Ttk	7
173	GO:0046496	nicotinamide nucleotide metabolic process	20/1796	79/22709	2.33415e-06	9.92552e-05	9.0895e-05	Idh3b/Mdh2/Ogdh/Mdh1/Dlst/Pgls/Nadk2/Naxe/Idh3a/Dcxr/Rbks/Idh2/Fdxr/Nudt13/Fdx1/Idh3g/Gpd1/Idh1/Tkt/Rpia	20
174	GO:0051383	kinetochore organization	10/1796	22/22709	2.49064e-06	0.000104706	9.58868e-05	Cenpk/Cenpx/Cenpn/Kntc1/Nuf2/Cenph/Ndc80/Cenpa/Dlgap5/Cenpe	10
175	GO:0090231	regulation of spindle checkpoint	10/1796	22/22709	2.49064e-06	0.000104706	9.58868e-05	Incenp/Aurkb/Lcmt1/Birc5/Gen1/Aurka/Cdca8/Ndc80/Mad2l1/Ccnb1	10
176	GO:1901663	quinone biosynthetic process	9/1796	18/22709	2.98832e-06	0.000124918	0.000114397	Coq5/Coq6/Coq4/Fdxr/Ubiad1/Coq7/Ndufa9/Pdss1/Pdss2	9
177	GO:0006310	DNA recombination	51/1796	330/22709	3.03802e-06	0.000126283	0.000115646	Hrob/Hmgb2/Rmi2/Recql4/Shoc1/Ankle1/Syce3/Aunip/Zswim7/Mnd1/Cenpx/Chek1/Exo1/Ino80b/Xrcc6/H1f5/Lig1/Rmi1/Trip13/Top2a/Supv3l1/Msh2/Rad51/Rfwd3/Rad51d/Ezh2/Xrcc5/Pif1/Parpbp/Gen1/Tnfsf13/Ung/Poll/Mms22l/Pias4/Rad54b/Brca1/Rpa3/Ap5s1/Rad21/Ruvbl2/Vps72/Tonsl/Mcrs1/Cdc45/Eme1/Bcl11b/Mcm7/H2ax/Fancd2/Brip1	51
178	GO:0007057	spindle assembly involved in female meiosis I	5/1796	5/22709	3.07831e-06	0.000126536	0.000115878	Fbxo5/Aurka/Ndc80/Ccnb2/Cenpe	5
179	GO:0008315	G2/MI transition of meiotic cell cycle	5/1796	5/22709	3.07831e-06	0.000126536	0.000115878	Cdc25c/Cdc25b/Cdc25a/Ndc80/Ccnb2	5
180	GO:0019362	pyridine nucleotide metabolic process	20/1796	81/22709	3.5457e-06	0.000144943	0.000132734	Idh3b/Mdh2/Ogdh/Mdh1/Dlst/Pgls/Nadk2/Naxe/Idh3a/Dcxr/Rbks/Idh2/Fdxr/Nudt13/Fdx1/Idh3g/Gpd1/Idh1/Tkt/Rpia	20
181	GO:0006644	phospholipid metabolic process	54/1796	359/22709	3.61901e-06	0.000147127	0.000134734	Impa2/Fdps/Pigt/Gata6/Smpd3/Ormdl1/Ptpmt1/Isyna1/Pigu/Impa1/Plpp2/Itpka/Pik3r2/Mvk/Pigx/Pigc/Sh3yl1/Pip5k1b/Agpat1/Pld1/Pigyl/Pla2g2f/Mboat1/Lipc/Hadha/Pigs/Agpat5/Dhrs7b/Gpaa1/Pgp/Fdft1/Dbi/Nr1h4/Pigf/Dgkz/Serinc2/Bpnt1/Ptdss2/Ldlr/Mvd/Hdhd5/Pigo/Pgap2/Idh1/Pcyt2/Apoc1/Pi4k2b/Plpp5/Sptlc2/Crls1/Tamm41/Phb2/Pcsk9/Lpcat3	54
182	GO:0006605	protein targeting	46/1796	288/22709	3.72565e-06	0.000150634	0.000137946	Rab3ip/Tomm22/Nucb1/Pex12/Timm50/Pex26/Timm8a1/Rpl11/Aifm1/Pick1/Naca/Cib1/Pmpcb/Zfand2b/Mipep/Tomm7/Grpel1/Tomm5/Ndufa13/Vps53/Pex10/Tomm40/Immp1l/Mff/Vps51/Vps13a/Pex16/Timm23/Samm50/Atpif1/Mterf4/Gipc1/Pak1/Arl6ip1/Gcc2/Parl/Bcap31/Pex6/Timm44/Hpca/Zdhhc7/Pex2/Bag6/Herpud1/Pex14/Slc1a1	46
183	GO:0051656	establishment of organelle localization	64/1796	452/22709	3.83135e-06	0.000154066	0.000141089	Gpsm2/Nusap1/Rbm10/Pef1/Smpd3/Cep19/Vamp8/Misp/Shroom2/Spire2/Kif14/Incenp/Llgl2/Tsg101/Aurkb/Nherf1/Kif22/Kif2c/Sapcd2/Bicdl2/Cdca5/Birc5/Myo19/Tacc3/Bloc1s6/Kifc5b/Bloc1s2/Nuf2/Trim46/Wdr11/Bloc1s3/Trappc6a/Nectin2/Myo1d/Cdca8/Gpr15lg/Spag5/Ndc80/Cenpa/Kifc1/Psrc1/Chmp5/Exoc3/Myo5b/Rasl2-9/Mad2l1/Bloc1s5/Ezr/Scrib/Plk1/Chmp6/Stam/Chmp1a/Stard3/Stxbp2/Rab17/Exoc7/Arhgap21/Cenpe/Pex14/Tor1a/Cenpf…	64
184	GO:0008203	cholesterol metabolic process	29/1796	148/22709	4.36522e-06	0.000174585	0.00015988	Sc5d/Fdps/Ebp/Sqle/Mvk/Sod1/Fgl1/Mttp/Scap/Lipc/Cebpa/Lima1/Erlin2/Fdxr/Fdx1/Fdft1/Sult2b1/Ldlr/Mvd/Nsdhl/Apoc1/Pex2/Lmf1/Msmo1/Pcsk9/Cln6/Pctp/Lpcat3/Cyp51	29
185	GO:0072655	establishment of protein localization to mitochondrion	22/1796	96/22709	4.4415e-06	0.000176681	0.000161799	Tomm22/Timm50/Timm8a1/Aifm1/Mtch2/Pmpcb/Mipep/Tomm7/Oxa1l/Grpel1/Tomm5/Ndufa13/Tomm40/Immp1l/Mff/Timm23/Samm50/Atpif1/Mterf4/Parl/Bcap31/Timm44	22
186	GO:0051255	spindle midzone assembly	7/1796	11/22709	4.75004e-06	0.000186944	0.000171198	Kif23/Incenp/Prc1/Aurkb/Birc5/Racgap1/Cdca8	7
187	GO:0051307	meiotic chromosome separation	7/1796	11/22709	4.75004e-06	0.000186944	0.000171198	M1ap/Espl1/Top2a/Ncaph/Ncaph2/Chfr/Ttk	7
188	GO:0051302	regulation of cell division	33/1796	182/22709	5.78552e-06	0.000226492	0.000207415	Kif18b/Tada3/Cdc25b/Cit/Kif14/Kat14/Kif23/Kif20b/Incenp/Prc1/Aurkb/Calm1/Cib1/Mllt3/Kdf1/Birc5/Myo19/Cdk2ap2/Sgf29/Racgap1/Poldip2/Ect2/Aurka/Cdca8/Cenpv/Gpr15lg/Rab11fip4/Calm3/Gipc1/E2f8/Plk1/Kif20a/Zfyve19	33
189	GO:1901661	quinone metabolic process	12/1796	34/22709	6.10323e-06	0.000237673	0.000217654	Coq5/Coq6/Nqo2/Coq4/Cbr3/Akr1b3/Fdxr/Ubiad1/Coq7/Ndufa9/Pdss1/Pdss2	12
190	GO:0051303	establishment of chromosome localization	20/1796	84/22709	6.4453e-06	0.000249679	0.000228649	Kif14/Incenp/Aurkb/Kif22/Kif2c/Cdca5/Birc5/Kifc5b/Nuf2/Cdca8/Spag5/Ndc80/Kifc1/Psrc1/Chmp5/Chmp6/Chmp1a/Cenpe/Cenpf/Ccnb1	20
191	GO:0045787	positive regulation of cell cycle	52/1796	350/22709	7.782e-06	0.000299891	0.000274631	Gpsm2/Fntb/Nusap1/Smpd3/Cdc25c/Cdc25b/Pebp1/Cit/Kif14/Kif23/Kif20b/Incenp/Aurkb/Cdk1/Dazl/Chek1/Fbxo5/Ncapd2/Orc1/Cdk5rap1/Sgo2a/Cdca5/Birc5/Ncaph/Ncapg/Ezh2/Racgap1/Gen1/Ncaph2/Poldip2/Cdc25a/Ect2/Poc1a/Aurka/Cdca8/Cenpv/Spag5/Ndc80/Brca1/Psrc1/Ube2c/Stil/Rad21/Dtl/Gipc1/E2f8/Mad2l1/Phb2/Rpl17/Cenpe/Rps15a/Ccnb1	52
192	GO:0006085	acetyl-CoA biosynthetic process	9/1796	20/22709	8.92222e-06	0.000336814	0.000308444	Mlycd/Vdac1/Ppcs/Dld/Pdhb/Dlat/Acat1/Pdk1/Mpc2	9
193	GO:0006743	ubiquinone metabolic process	9/1796	20/22709	8.92222e-06	0.000336814	0.000308444	Coq5/Coq6/Coq4/Fdxr/Ubiad1/Coq7/Ndufa9/Pdss1/Pdss2	9
194	GO:0090266	regulation of mitotic cell cycle spindle assembly checkpoint	9/1796	20/22709	8.92222e-06	0.000336814	0.000308444	Incenp/Aurkb/Lcmt1/Birc5/Gen1/Cdca8/Ndc80/Mad2l1/Ccnb1	9
195	GO:1903504	regulation of mitotic spindle checkpoint	9/1796	20/22709	8.92222e-06	0.000336814	0.000308444	Incenp/Aurkb/Lcmt1/Birc5/Gen1/Cdca8/Ndc80/Mad2l1/Ccnb1	9
196	GO:0016125	sterol metabolic process	30/1796	162/22709	9.81902e-06	0.000368787	0.000337724	Sc5d/Fdps/Ebp/Sqle/Mvk/Sod1/Fgl1/Mttp/Scap/Lipc/Cebpa/Lima1/Erlin2/Fdxr/Fdx1/Fdft1/Sult2b1/Erg28/Ldlr/Mvd/Nsdhl/Apoc1/Pex2/Lmf1/Msmo1/Pcsk9/Cln6/Pctp/Lpcat3/Cyp51	30
197	GO:0006020	inositol metabolic process	7/1796	12/22709	1.06177e-05	0.0003928	0.000359715	Impa2/Isyna1/Impa1/Itpka/Ippk/Slc5a3/Itpk1	7
198	GO:0090232	positive regulation of spindle checkpoint	7/1796	12/22709	1.06177e-05	0.0003928	0.000359715	Incenp/Aurkb/Birc5/Gen1/Cdca8/Ndc80/Mad2l1	7
199	GO:0090267	positive regulation of mitotic cell cycle spindle assembly checkpoint	7/1796	12/22709	1.06177e-05	0.0003928	0.000359715	Incenp/Aurkb/Birc5/Gen1/Cdca8/Ndc80/Mad2l1	7
200	GO:0043648	dicarboxylic acid metabolic process	21/1796	94/22709	1.1085e-05	0.000408048	0.000373678	Fh1/Idh3b/Mdh2/Ogdh/Mthfd1/Mdh1/Acot4/Dlst/Idh3a/Suclg1/Dld/Acot8/Nit2/Nr1h4/Dhfr/Mrps36/Idh3g/Acsf3/Sdhb/Idh1/Sdha	21
201	GO:1901615	organic hydroxy compound metabolic process	72/1796	546/22709	1.25211e-05	0.000458632	0.000420002	Sc5d/Impa2/Fdps/Tpi1/Idh3b/Qdpr/Ndufs4/Slc37a4/Sptssa/Rdh14/Ebp/Isyna1/Impa1/Plpp2/Ddt/Clcn2/Sqle/Itpka/Gfi1/Mvk/Hsd17b10/Sod1/Fgl1/Ippk/Mtch2/Mttp/Degs2/Slc5a3/Idh3a/Scap/Pcbd2/Lipc/Tpk1/Idh2/Akr1b3/Cebpa/Itpk1/Pecr/Lima1/Erlin2/Amacr/Fdxr/Pgp/Aco2/Fdx1/Fdft1/Pcbd1/Fgfr4/Nr1h4/Dhfr/Sult2b1/Erg28/Bpnt1/Gipc1/Ldlr/Mvd/Idh3g/Gpd1/Gatd1/Nsdhl/Idh1/Apoc1/Pex2/Sptlc2/Lmf1/Msmo1/Pcsk9/Cln6/Pctp/Lpcat3/…	72
202	GO:1901976	regulation of cell cycle checkpoint	14/1796	48/22709	1.31648e-05	0.000479833	0.000439417	Incenp/Aurkb/Lcmt1/Birc5/Wdr76/Rad51/Rfwd3/Gen1/Aurka/Cdca8/Ndc80/Brca1/Mad2l1/Ccnb1	14
203	GO:0006779	porphyrin-containing compound biosynthetic process	11/1796	31/22709	1.40684e-05	0.000507767	0.000464998	Slc25a39/Hmbs/Spta1/Tmem14c/Fxn/Cpox/Iba57/Alad/Atpif1/Cox10/Abcb7	11
204	GO:0033014	tetrapyrrole biosynthetic process	11/1796	31/22709	1.40684e-05	0.000507767	0.000464998	Slc25a39/Hmbs/Spta1/Tmem14c/Fxn/Cpox/Iba57/Alad/Atpif1/Cox10/Abcb7	11
205	GO:0006783	heme biosynthetic process	10/1796	26/22709	1.52449e-05	0.000542293	0.000496617	Slc25a39/Hmbs/Tmem14c/Fxn/Cpox/Iba57/Alad/Atpif1/Cox10/Abcb7	10
206	GO:0016226	iron-sulfur cluster assembly	10/1796	26/22709	1.52449e-05	0.000542293	0.000496617	Nubpl/Ndufab1/Isca1/Fxn/Ciao3/Nfs1/Iba57/Abcb7/Glrx5/Ciao2a	10
207	GO:0031163	metallo-sulfur cluster assembly	10/1796	26/22709	1.52449e-05	0.000542293	0.000496617	Nubpl/Ndufab1/Isca1/Fxn/Ciao3/Nfs1/Iba57/Abcb7/Glrx5/Ciao2a	10
208	GO:0046474	glycerophospholipid biosynthetic process	30/1796	166/22709	1.61177e-05	0.000570597	0.000522536	Impa2/Pigt/Ptpmt1/Pigu/Impa1/Itpka/Pik3r2/Pigx/Pigc/Sh3yl1/Pip5k1b/Agpat1/Pld1/Pigyl/Pigs/Dhrs7b/Gpaa1/Nr1h4/Pigf/Dgkz/Bpnt1/Ptdss2/Hdhd5/Pigo/Pgap2/Pcyt2/Pi4k2b/Crls1/Tamm41/Lpcat3	30
209	GO:0046165	alcohol biosynthetic process	27/1796	142/22709	1.63461e-05	0.000575928	0.000527418	Sc5d/Fdps/Qdpr/Sptssa/Ebp/Isyna1/Clcn2/Itpka/Gfi1/Mvk/Sod1/Ippk/Scap/Pcbd2/Akr1b3/Erlin2/Pgp/Fdft1/Pcbd1/Dhfr/Mvd/Nsdhl/Pex2/Sptlc2/Msmo1/Lpcat3/Cyp51	27
210	GO:1902412	regulation of mitotic cytokinesis	6/1796	9/22709	1.65409e-05	0.000580028	0.000531173	Kif20b/Incenp/Aurkb/Birc5/Poldip2/Cdca8	6
211	GO:0007056	spindle assembly involved in female meiosis	5/1796	6/22709	1.72557e-05	0.000602241	0.000551515	Fbxo5/Aurka/Ndc80/Ccnb2/Cenpe	5
212	GO:0042255	ribosome assembly	16/1796	62/22709	1.80832e-05	0.000628159	0.00057525	Mpv17l2/Mrm2/Rpl11/Rpl23a/Rpl6/Rps14/Rpl10/Xrcc5/Rpl5/Mterf4/Rps27l/C1qbp/Rps6/Rplp0/Eif2a/Rps5	16
213	GO:0006302	double-strand break repair	45/1796	297/22709	1.88468e-05	0.000651624	0.000596739	Tdp2/Fh1/Rmi2/Recql4/Ankle1/Esco2/Aunip/Foxm1/Spire2/Zswim7/Chek1/Xrcc6/Lig1/Rmi1/Trip13/Cdca5/Msh2/Rad51/Zbtb7a/Rfwd3/Rad51d/Xrcc5/Parpbp/Gen1/Poll/Mms22l/Pias4/Rad54b/Brca1/Rpa3/Mpnd/Ap5s1/Rad21/Setmar/Ruvbl2/Vps72/Tonsl/Otub1/Cdc45/Eme1/Mcm7/H2ax/Fancd2/Smarcd2/Brip1	45
214	GO:0006103	2-oxoglutarate metabolic process	8/1796	17/22709	1.91336e-05	0.000655416	0.000600211	Idh3b/Ogdh/Dlst/Idh3a/Dld/Mrps36/Idh3g/Idh1	8
215	GO:0051382	kinetochore assembly	8/1796	17/22709	1.91336e-05	0.000655416	0.000600211	Cenpk/Cenpx/Cenpn/Kntc1/Cenph/Cenpa/Dlgap5/Cenpe	8
216	GO:0050000	chromosome localization	20/1796	90/22709	1.93467e-05	0.000656635	0.000601327	Kif14/Incenp/Aurkb/Kif22/Kif2c/Cdca5/Birc5/Kifc5b/Nuf2/Cdca8/Spag5/Ndc80/Kifc1/Psrc1/Chmp5/Chmp6/Chmp1a/Cenpe/Cenpf/Ccnb1	20
217	GO:0072524	pyridine-containing compound metabolic process	20/1796	90/22709	1.93467e-05	0.000656635	0.000601327	Idh3b/Mdh2/Ogdh/Mdh1/Dlst/Pgls/Nadk2/Naxe/Idh3a/Dcxr/Rbks/Idh2/Fdxr/Nudt13/Fdx1/Idh3g/Gpd1/Idh1/Tkt/Rpia	20
218	GO:0044774	mitotic DNA integrity checkpoint signaling	19/1796	83/22709	1.98686e-05	0.000669592	0.000613193	Cdk5rap3/Ticrr/Cdk1/Chek1/Rint1/Orc1/Rpl26/Msh2/Rfwd3/Fzr1/Brca1/Ppp2r5c/Setmar/Dgkz/Dtl/Rps27l/Eme1/Plk1/Fancd2	19
219	GO:0062125	regulation of mitochondrial gene expression	11/1796	32/22709	1.99095e-05	0.000669592	0.000613193	Mpv17l2/Rpusd3/Mtres1/Fastkd3/Coa3/Cdk5rap1/Tsfm/Chchd10/Lrpprc/Mrps27/C1qbp	11
220	GO:0006520	amino acid metabolic process	42/1796	272/22709	2.23098e-05	0.00073577	0.000673797	Fh1/Gcat/Hpdl/Qdpr/Enoph1/Tha1/Hmgcl/Pfas/Mthfd1/Hsd17b10/Gatc/Fars2/Rars2/Bckdk/Qars/Ears2/Sephs2/Dld/Vars2/Thap4/Etfa/Nit2/Acy1/Pcbd1/Nr1h4/Dhfr/Acat1/Gatb/Nars2/Sars2/Kars/Dars2/Etfb/Slc39a8/Iars2/Qrsl1/Gfpt1/Pycrl/Sdsl/Gcsh/Mri1/Ucp2	42
221	GO:0032506	cytokinetic process	12/1796	38/22709	2.23744e-05	0.00073577	0.000673797	Spire2/Kif20b/Aurkb/Anln/Cntrob/Racgap1/Ect2/Alkbh4/Chmp5/Chmp6/Chmp1a/Kif20a	12
222	GO:0033866	nucleoside bisphosphate biosynthetic process	12/1796	38/22709	2.23744e-05	0.00073577	0.000673797	Mlycd/Vdac1/Ppcs/Coasy/Dcakd/Dld/Pdhb/Dlat/Acot7/Acat1/Pdk1/Mpc2	12
223	GO:0034030	ribonucleoside bisphosphate biosynthetic process	12/1796	38/22709	2.23744e-05	0.00073577	0.000673797	Mlycd/Vdac1/Ppcs/Coasy/Dcakd/Dld/Pdhb/Dlat/Acot7/Acat1/Pdk1/Mpc2	12
224	GO:0034033	purine nucleoside bisphosphate biosynthetic process	12/1796	38/22709	2.23744e-05	0.00073577	0.000673797	Mlycd/Vdac1/Ppcs/Coasy/Dcakd/Dld/Pdhb/Dlat/Acot7/Acat1/Pdk1/Mpc2	12
225	GO:0016126	sterol biosynthetic process	16/1796	63/22709	2.2474e-05	0.000735776	0.000673802	Sc5d/Fdps/Ebp/Sqle/Mvk/Sod1/Scap/Erlin2/Fdft1/Erg28/Mvd/Nsdhl/Pex2/Msmo1/Lpcat3/Cyp51	16
226	GO:0006390	mitochondrial transcription	9/1796	22/22709	2.28431e-05	0.000739998	0.000677669	Mtres1/Tefm/Mrpl12/Polrmt/Chchd10/Tfb1m/Mterf4/Tfam/Twnk	9
227	GO:1904666	regulation of ubiquitin protein ligase activity	9/1796	22/22709	2.28431e-05	0.000739998	0.000677669	Rpl11/Mastl/Fbxo5/Fzr1/Rpl5/Rps7/Cdc20/Mad2l1/Plk1	9
228	GO:0043039	tRNA aminoacylation	13/1796	44/22709	2.2903e-05	0.000739998	0.000677669	Gatc/Fars2/Rars2/Qars/Ears2/Vars2/Gatb/Nars2/Sars2/Kars/Dars2/Iars2/Qrsl1	13
229	GO:0065002	intracellular protein transmembrane transport	15/1796	57/22709	2.55253e-05	0.000821136	0.000751973	Pex12/Timm50/Pex26/Aifm1/Zfand2b/Tomm7/Grpel1/Pex10/Tomm40/Pex16/Timm23/Pex6/Timm44/Pex2/Pex14	15
230	GO:0006487	protein N-linked glycosylation	16/1796	64/22709	2.77839e-05	0.000889928	0.00081497	Alg8/Pmm2/Alg9/Magt1/Rpn1/Fut4/Pgm3/Mgat4b/Ddost/Dolpp1/Mlec/Slc39a8/Gfpt1/Mogs/Fut8/Alg6	16
231	GO:0043038	amino acid activation	13/1796	45/22709	2.98889e-05	0.000953224	0.000872935	Gatc/Fars2/Rars2/Qars/Ears2/Vars2/Gatb/Nars2/Sars2/Kars/Dars2/Iars2/Qrsl1	13
232	GO:0006851	mitochondrial calcium ion transmembrane transport	8/1796	18/22709	3.20499e-05	0.00101776	0.000932032	Vdac1/Opa1/Afg3l2/Letm1/Mcu/Bhlha15/Micu1/Micu2	8
233	GO:0070584	mitochondrion morphogenesis	10/1796	28/22709	3.25229e-05	0.00102836	0.000941745	Nubpl/Opa1/Supv3l1/Tmem135/Poldip2/Mff/Ndufs6/Coq7/Mfn1/Opa3	10
234	GO:2001242	regulation of intrinsic apoptotic signaling pathway	31/1796	181/22709	3.49831e-05	0.00110145	0.00100867	Rtkn2/Ptpmt1/Rpl11/Pycard/Armc10/Opa1/Nherf1/Sod1/Vdac2/Ndufs3/Mtch2/Ybx3/Rpl26/Bcl2l12/Ndufa13/Rps7/Plagl2/Ppif/Bub1/Pias4/Tmbim6/Dapk2/Prkra/Ei24/Trap1/Zfas1/Parl/Bcap31/Rack1/Herpud1/Nox1	31
235	GO:0051640	organelle localization	75/1796	594/22709	3.73095e-05	0.00116972	0.00107119	Gpsm2/Nusap1/Rbm10/Pef1/Smpd3/Cep19/Vamp8/Stx3/Misp/Shroom2/Spire2/Kif14/Incenp/Llgl2/Stx19/Tsg101/Aurkb/Opa1/Nherf1/Calm1/Kif22/Kif2c/Sapcd2/Bicdl2/Cdca5/Birc5/Myo19/Tacc3/Mul1/Bloc1s6/Kifc5b/Bloc1s2/Nuf2/Bhlha15/Trim46/Wdr11/Bloc1s3/Trappc6a/Nectin2/Myo1d/Cdca8/Gpr15lg/Spag5/Ndc80/Septin5/Cenpa/Kifc1/Psrc1/Chmp5/Cluh/Exoc3/Rab3d/Myo5b/Rasl2-9/Mad2l1/Bloc1s5/Ezr/Scrib/Plk1/Chmp6/Stam/Chmp1a/Star…	75
236	GO:0009249	protein lipoylation	4/1796	4/22709	3.90028e-05	0.00121765	0.00111508	Ndufab1/Lipt1/Lipt2/Gcsh	4
237	GO:0007144	female meiosis I	7/1796	14/22709	3.99216e-05	0.0012359	0.0011318	Cdc25b/Fbxo5/Trip13/Aurka/Ndc80/Ccnb2/Cenpe	7
238	GO:0016558	protein import into peroxisome matrix	7/1796	14/22709	3.99216e-05	0.0012359	0.0011318	Pex12/Pex26/Pex10/Pex16/Pex6/Pex2/Pex14	7
239	GO:0051984	positive regulation of chromosome segregation	10/1796	29/22709	4.6132e-05	0.00142221	0.00130242	Incenp/Aurkb/Ncapd2/Birc5/Ncaph/Ncapg/Ncaph2/Cdca8/Cenpe/Ccnb1	10
240	GO:0000725	recombinational repair	29/1796	167/22709	4.75729e-05	0.00146055	0.00133753	Hrob/Rmi2/Recql4/Ankle1/Aunip/Zswim7/Chek1/Xrcc6/Rmi1/Rad51/Rfwd3/Rad51d/Xrcc5/Parpbp/Gen1/Poll/Mms22l/Pias4/Rad54b/Brca1/Rpa3/Ap5s1/Rad21/Ruvbl2/Vps72/Tonsl/Cdc45/Mcm7/H2ax	29
241	GO:0006650	glycerophospholipid metabolic process	41/1796	272/22709	4.88788e-05	0.00149444	0.00136856	Impa2/Pigt/Ptpmt1/Pigu/Impa1/Itpka/Pik3r2/Pigx/Pigc/Sh3yl1/Pip5k1b/Agpat1/Pld1/Pigyl/Pla2g2f/Mboat1/Lipc/Hadha/Pigs/Agpat5/Dhrs7b/Gpaa1/Pgp/Dbi/Nr1h4/Pigf/Dgkz/Serinc2/Bpnt1/Ptdss2/Ldlr/Hdhd5/Pigo/Pgap2/Pcyt2/Apoc1/Pi4k2b/Crls1/Tamm41/Phb2/Lpcat3	41
242	GO:0070192	chromosome organization involved in meiotic cell cycle	18/1796	81/22709	4.96561e-05	0.00151196	0.00138461	Shoc1/Syce3/Tex12/Mnd1/Ncapd2/Trip13/Sgo2a/Ncaph/Rad51/Haspin/Syce2/Ncaph2/Bub1/Bub1b/Ehmt2/Fancd2/Bag6/Brip1	18
243	GO:0006123	mitochondrial electron transport, cytochrome c to oxygen	8/1796	19/22709	5.15202e-05	0.00155591	0.00142486	Cox6a1/Cox6c/Cox7c/Cox5b/Cox5a/Cox4i1/Cox7a2/Cox8a	8
244	GO:0051315	attachment of mitotic spindle microtubules to kinetochore	8/1796	19/22709	5.15202e-05	0.00155591	0.00142486	Incenp/Aurkb/Kif2c/Birc5/Nuf2/Cdca8/Ndc80/Cenpe	8
245	GO:0010821	regulation of mitochondrion organization	26/1796	143/22709	5.17927e-05	0.00155778	0.00142657	Pparg/Pycard/Vdac1/Slc25a5/Prelid1/Opa1/Mtch2/Cideb/Mcu/Myo19/Tmem135/Fxn/Mul1/Chchd10/Ppif/Aurka/Mff/Fkbp8/Usp30/Endog/Atpif1/Mpv17l/Ghitm/Mfn1/Parl/Tmem102	26
246	GO:0046467	membrane lipid biosynthetic process	25/1796	135/22709	5.23522e-05	0.00156824	0.00143614	Pigt/St6galnac4/Smpd3/Ormdl1/Sptssa/Pigu/Cyp4f39/Pigx/Pigc/Degs2/B3galt4/Pigyl/Ormdl2/Pigs/Fut4/Gpaa1/Tm9sf2/Pigf/St6galnac6/Pigo/Pgap2/Hacd2/Hacd3/Sptlc2/Hacd1	25
247	GO:0010389	regulation of G2/M transition of mitotic cell cycle	21/1796	104/22709	5.53543e-05	0.00165131	0.00151222	Cdk5rap3/Cdc25c/Cdc25b/Kif14/Ticrr/Cdk1/Chek1/Fbxo5/Rint1/Orc1/Fzr1/Cdc25a/Brca1/Chfr/Rad21/Dtl/Plk1/Zfyve19/Hacd1/Cenpf/Ccnb1	21
248	GO:0051129	negative regulation of cellular component organization	90/1796	754/22709	5.55718e-05	0.00165131	0.00151222	Rab3ip/Recql4/Pparg/Shroom2/Cit/Slc25a5/Kif14/Incenp/Ccnf/Arpin/Pick1/Prelid1/Aurkb/Opa1/Ephb2/Gfi1/Chek1/Spta1/Tbc1d30/Kif24/Fbxo5/Vdac2/Nme6/Vil1/Ssh3/Kntc1/Lefty1/Cib1/Lgals3/Lcmt1/Trip13/Top2a/Spef1/Spc25/Cldn7/Birc5/Fxn/Mul1/Xrcc5/Haspin/Id1/Gmfb/Nuf2/Ctnnbip1/Cdh1/Pif1/Stmn1/Trim46/Gen1/Lima1/Ppif/Bub1/Zwilch/Cdca8/Bub1b/Ndc80/Nr1h4/Kifc1/Usp30/Tom1l1/Dnm2/Ehmt2/Rad21/Fkbp4/Setmar/Cdc20/Cpt…	90
249	GO:0006886	intracellular protein transport	98/1796	837/22709	5.58061e-05	0.00165164	0.00151252	Rab3ip/Tomm22/Nucb1/Pex12/Timm50/Tmed3/Ankle1/Ap1m2/Pex26/Timm8a1/Stx3/Ergic3/Rpl11/Aifm1/Kif20b/Edem2/Stx19/Pick1/Jup/Txn1/Cdk1/Pik3r2/Eif3e/Snx5/Naca/Copb1/Cib1/Pmpcb/Zfand2b/Rab2a/Mipep/Tomm7/Oxa1l/Grpel1/Tomm5/Cog3/Rabl3/Arfip2/Cdh1/Ndufa13/Wdr11/Ect2/Tmem129/Vps53/Pex10/Kpna2/Tomm40/Immp1l/Mff/Vps51/Ap1b1/Akap1/Tm9sf4/Brca1/Vps13a/Sec31a/Rab19/Pex16/Ap1g2/Timm23/Sec24a/Myo5b/Samm50/Atpif1/Co…	98
250	GO:0000266	mitochondrial fission	13/1796	48/22709	6.31411e-05	0.00186128	0.00170451	Pparg/Mtfr1/Mtch2/Mcu/Myo19/Tmem135/Mul1/Mtfp1/Aurka/Mff/Cox10/Mfn1/Ucp2	13
251	GO:0006084	acetyl-CoA metabolic process	11/1796	36/22709	6.90039e-05	0.00202603	0.00185538	Mlycd/Vdac1/Ppcs/Mvk/Dld/Pdhb/Dlat/Acat1/Pdk1/Mvd/Mpc2	11
252	GO:0007076	mitotic chromosome condensation	7/1796	15/22709	6.97345e-05	0.00203136	0.00186026	Nusap1/Ncapd2/Cdca5/Ncaph/Ncapg/Ncaph2/Chmp1a	7
253	GO:1901978	positive regulation of cell cycle checkpoint	7/1796	15/22709	6.97345e-05	0.00203136	0.00186026	Incenp/Aurkb/Birc5/Gen1/Cdca8/Ndc80/Mad2l1	7
254	GO:0071806	protein transmembrane transport	15/1796	62/22709	7.39158e-05	0.00214472	0.00196407	Pex12/Timm50/Pex26/Aifm1/Zfand2b/Tomm7/Grpel1/Pex10/Tomm40/Pex16/Timm23/Pex6/Timm44/Pex2/Pex14	15
255	GO:0007017	microtubule-based process	109/1796	960/22709	7.71386e-05	0.00222199	0.00203483	Gpsm2/Dnaaf1/Kif18b/Nusap1/Rcc1/Cep19/Mark2/Nek2/Aunip/Haus4/Poc1b/Misp/Spire2/Kif14/Kif23/Kif20b/Incenp/Knstrn/Llgl2/Ccnf/Prc1/Aurkb/Chek1/Nherf1/Kif24/Fbxo5/Sod1/Cib1/Bora/Cntrob/Kif22/Espl1/Kif2c/Sapcd2/Spef1/Spc25/Bicdl2/Birc5/Ssna1/Cep20/Cdk2ap2/Sgo1/Aqp4/Ak7/Tacc3/Bloc1s6/Kifc5b/Bloc1s2/Nuf2/Stmn1/Trim46/Dctn3/Racgap1/Gen1/Poldip2/Cenph/Bloc1s3/Poc1a/Aurka/Cfap20/Cdca8/Insl6/Spag5/Haus8/Kif…	109
256	GO:0008637	apoptotic mitochondrial changes	23/1796	122/22709	7.71794e-05	0.00222199	0.00203483	Timm50/Pycard/Slc25a5/Aifm1/Prelid1/Opa1/Vdac2/Mtch2/Cideb/Fxn/Mul1/Bloc1s2/Dap3/Chchd10/Ndufs1/Ppif/Ppp2cb/Mff/Atpif1/Mpv17l/Ghitm/Parl/Tmem102	23
257	GO:0007062	sister chromatid cohesion	14/1796	56/22709	8.69593e-05	0.00249384	0.00228379	Recql4/Esco2/Mcmbp/Kif22/Sgo2a/Cdca5/Sgo1/Haspin/Bub1/Bub1b/Rad21/Cdc20/Dscc1/Phb2	14
258	GO:0006695	cholesterol biosynthetic process	14/1796	57/22709	0.000106961	0.00300784	0.00275449	Sc5d/Fdps/Ebp/Mvk/Sod1/Scap/Erlin2/Fdft1/Mvd/Nsdhl/Pex2/Msmo1/Lpcat3/Cyp51	14
259	GO:0007131	reciprocal meiotic recombination	14/1796	57/22709	0.000106961	0.00300784	0.00275449	Shoc1/Ankle1/Syce3/Mnd1/Cenpx/Rmi1/Trip13/Top2a/Rad51/Rad51d/Rad54b/Eme1/Fancd2/Brip1	14
260	GO:0140527	reciprocal homologous recombination	14/1796	57/22709	0.000106961	0.00300784	0.00275449	Shoc1/Ankle1/Syce3/Mnd1/Cenpx/Rmi1/Trip13/Top2a/Rad51/Rad51d/Rad54b/Eme1/Fancd2/Brip1	14
261	GO:1902653	secondary alcohol biosynthetic process	14/1796	57/22709	0.000106961	0.00300784	0.00275449	Sc5d/Fdps/Ebp/Mvk/Sod1/Scap/Erlin2/Fdft1/Mvd/Nsdhl/Pex2/Msmo1/Lpcat3/Cyp51	14
262	GO:0070129	regulation of mitochondrial translation	9/1796	26/22709	0.000107321	0.00300784	0.00275449	Mpv17l2/Rpusd3/Fastkd3/Coa3/Cdk5rap1/Tsfm/Lrpprc/Mrps27/C1qbp	9
263	GO:0071459	protein localization to chromosome, centromeric region	9/1796	26/22709	0.000107321	0.00300784	0.00275449	Aurkb/Cdk1/Kntc1/Haspin/Zwilch/Bub1b/Ndc80/Cenpa/Ttk	9
264	GO:0035825	homologous recombination	15/1796	64/22709	0.000109035	0.00304433	0.00278791	Shoc1/Ankle1/Syce3/Mnd1/Cenpx/Rmi1/Trip13/Top2a/Rad51/Rad51d/Rad54b/Brca1/Eme1/Fancd2/Brip1	15
265	GO:0072350	tricarboxylic acid metabolic process	7/1796	16/22709	0.000115506	0.00321288	0.00294226	Idh3b/Aco1/Idh3a/Idh2/Aco2/Idh3g/Idh1	7
266	GO:0015919	peroxisomal membrane transport	8/1796	21/22709	0.000120166	0.00332999	0.00304951	Pex12/Pex26/Pex10/Pex16/Abcd4/Pex6/Pex2/Pex14	8
267	GO:0044773	mitotic DNA damage checkpoint signaling	17/1796	79/22709	0.000121686	0.00335953	0.00307656	Cdk5rap3/Ticrr/Cdk1/Chek1/Rint1/Rpl26/Msh2/Rfwd3/Fzr1/Brca1/Ppp2r5c/Dgkz/Dtl/Rps27l/Eme1/Plk1/Fancd2	17
268	GO:0006637	acyl-CoA metabolic process	18/1796	87/22709	0.000132711	0.00363677	0.00333044	Mlycd/Vdac1/Nudt19/Ppcs/Hmgcl/Ogdh/Mvk/Acot4/Suclg1/Dld/Acot8/Pdhb/Dlat/Acot7/Acat1/Pdk1/Mvd/Mpc2	18
269	GO:0035383	thioester metabolic process	18/1796	87/22709	0.000132711	0.00363677	0.00333044	Mlycd/Vdac1/Nudt19/Ppcs/Hmgcl/Ogdh/Mvk/Acot4/Suclg1/Dld/Acot8/Pdhb/Dlat/Acot7/Acat1/Pdk1/Mvd/Mpc2	18
270	GO:0045017	glycerolipid biosynthetic process	33/1796	212/22709	0.000137859	0.00376391	0.00344688	Impa2/Pigt/Ptpmt1/Pigu/Impa1/Itpka/Pik3r2/Pigx/Pigc/Sh3yl1/Pip5k1b/Agpat1/Pld1/Pigyl/Pigs/Dhrs7b/Gpaa1/Nr1h4/Pigf/Awat2/Dgkz/Bpnt1/Ptdss2/Ldlr/Hdhd5/Pigo/Pgap2/Pcyt2/Pi4k2b/Lpin3/Crls1/Tamm41/Lpcat3	33
271	GO:0016321	female meiosis chromosome segregation	5/1796	8/22709	0.000140634	0.00381153	0.00349049	Top2a/Ncaph/Ncaph2/Plk1/Ttk	5
272	GO:1901993	regulation of meiotic cell cycle phase transition	5/1796	8/22709	0.000140634	0.00381153	0.00349049	Cdc25c/Cdc25b/Cdc25a/Chfr/Ttk	5
273	GO:0090224	regulation of spindle organization	12/1796	45/22709	0.000141389	0.00381802	0.00349643	Gpsm2/Bora/Tacc3/Spag5/Psrc1/Chmp5/Stil/Plk1/Chmp6/Chmp1a/Kif15/Tpx2	12
274	GO:0033865	nucleoside bisphosphate metabolic process	21/1796	111/22709	0.000147485	0.00391671	0.00358681	Mlycd/Vdac1/Nudt19/Ppcs/Hmgcl/Coasy/Ogdh/Mvk/Dcakd/Acot4/Suclg1/Dld/Acot8/Pdhb/Dlat/Acot7/Sult2b1/Acat1/Pdk1/Mvd/Mpc2	21
275	GO:0033875	ribonucleoside bisphosphate metabolic process	21/1796	111/22709	0.000147485	0.00391671	0.00358681	Mlycd/Vdac1/Nudt19/Ppcs/Hmgcl/Coasy/Ogdh/Mvk/Dcakd/Acot4/Suclg1/Dld/Acot8/Pdhb/Dlat/Acot7/Sult2b1/Acat1/Pdk1/Mvd/Mpc2	21
276	GO:0034032	purine nucleoside bisphosphate metabolic process	21/1796	111/22709	0.000147485	0.00391671	0.00358681	Mlycd/Vdac1/Nudt19/Ppcs/Hmgcl/Coasy/Ogdh/Mvk/Dcakd/Acot4/Suclg1/Dld/Acot8/Pdhb/Dlat/Acot7/Sult2b1/Acat1/Pdk1/Mvd/Mpc2	21
277	GO:0051987	positive regulation of attachment of spindle microtubules to kinetochore	6/1796	12/22709	0.000147691	0.00391671	0.00358681	Incenp/Aurkb/Birc5/Cdca8/Cenpe/Ccnb1	6
278	GO:0072697	protein localization to cell cortex	6/1796	12/22709	0.000147691	0.00391671	0.00358681	Gpsm2/Misp/Epb41/Sapcd2/Ezr/Plk1	6
279	GO:0070925	organelle assembly	107/1796	956/22709	0.000156265	0.0041293	0.0037815	Rab3ip/Gpsm2/Mpv17l2/Cenpk/Dnaaf1/Mrm2/Rcc1/Cep19/Smim22/Nek2/Tmem41b/Lrfn4/Haus4/Poc1b/Rpl11/Misp/Kif23/Incenp/Rpl23a/Prc1/Sqle/Tsg101/Aurkb/Rpl6/Cenpx/Ablim1/Tbc1d30/Kif24/Fbxo5/Rilp/Vil1/Cenpn/Kntc1/Rps14/Cntrob/Rpl10/Dusp23/Ptprd/Atg101/Spef1/Tmem107/Birc5/Cby1/Cep20/Ak7/Xrcc5/Emc6/Bbip1/Kifc5b/Cep89/Arfip2/Rpl5/Wdr11/Racgap1/Poldip2/Cenph/Nectin2/Atg4d/Poc1a/Aurka/Cfap20/Cdca8/Ap1b1/Spag5/Ha…	107
280	GO:0006506	GPI anchor biosynthetic process	10/1796	33/22709	0.000159102	0.0041893	0.00383644	Pigt/Pigu/Pigx/Pigc/Pigyl/Pigs/Gpaa1/Pigf/Pigo/Pgap2	10
281	GO:0006121	mitochondrial electron transport, succinate to ubiquinone	4/1796	5/22709	0.000182701	0.00476677	0.00436527	Sdhd/Sdhb/Sdhc/Sdha	4
282	GO:0016255	attachment of GPI anchor to protein	4/1796	5/22709	0.000182701	0.00476677	0.00436527	Pigt/Pigu/Pigs/Gpaa1	4
283	GO:0070131	positive regulation of mitochondrial translation	7/1796	17/22709	0.000182966	0.00476677	0.00436527	Mpv17l2/Rpusd3/Fastkd3/Coa3/Cdk5rap1/Mrps27/C1qbp	7
284	GO:0033013	tetrapyrrole metabolic process	13/1796	53/22709	0.000189764	0.00492655	0.00451159	Slc25a39/Hmbs/Spta1/Tmem14c/Fxn/Cpox/Iba57/Abcd4/Alad/Atpif1/Cox10/Abcb7/Mmaa	13
285	GO:0035384	thioester biosynthetic process	9/1796	28/22709	0.000205253	0.00529151	0.00484581	Mlycd/Vdac1/Ppcs/Dld/Pdhb/Dlat/Acat1/Pdk1/Mpc2	9
286	GO:0071616	acyl-CoA biosynthetic process	9/1796	28/22709	0.000205253	0.00529151	0.00484581	Mlycd/Vdac1/Ppcs/Dld/Pdhb/Dlat/Acat1/Pdk1/Mpc2	9
287	GO:0006505	GPI anchor metabolic process	10/1796	34/22709	0.000209526	0.00538292	0.00492952	Pigt/Pigu/Pigx/Pigc/Pigyl/Pigs/Gpaa1/Pigf/Pigo/Pgap2	10
288	GO:0006643	membrane lipid metabolic process	30/1796	190/22709	0.000210416	0.00538708	0.00493333	Pigt/St6galnac4/Smpd3/Ormdl1/Sptssa/Pigu/Plpp2/Cyp4f39/Pigx/Pigc/Degs2/B3galt4/Pigyl/Ormdl2/Pigs/Fut4/Gpaa1/Tm9sf2/Pigf/Serinc2/St6galnac6/Pigo/Pgap2/Hacd2/Hacd3/Naga/Sptlc2/Tecr/Hacd1/Cln6	30
289	GO:0072594	establishment of protein localization to organelle	56/1796	436/22709	0.000221742	0.00565747	0.00518095	Tomm22/Pex12/Timm50/Pex26/Timm8a1/Aifm1/Tsg101/Jup/Cdk1/Pik3r2/H1f5/Mtch2/Pmpcb/Zfand2b/Mipep/Tomm7/Oxa1l/Grpel1/Tomm5/Cdh1/Ndufa13/Ect2/Vps53/Pex10/Kpna2/Tomm40/Immp1l/Mff/Akap1/Brca1/Vps13a/Pex16/Timm23/Samm50/Ruvbl2/Atpif1/Mterf4/Ei24/Neurl3/Mavs/Rasl2-9/Scrib/Cct4/Stam/Vps28/Gcc2/Parl/Bcap31/Pex6/Timm44/Pex2/Vps36/Bag6/Phb2/Herpud1/Pex14	56
290	GO:0009247	glycolipid biosynthetic process	15/1796	68/22709	0.000224622	0.00571127	0.00523022	Pigt/St6galnac4/Pigu/Pigx/Pigc/B3galt4/Pigyl/Pigs/Fut4/Gpaa1/Tm9sf2/Pigf/St6galnac6/Pigo/Pgap2	15
291	GO:0061024	membrane organization	87/1796	755/22709	0.000245142	0.00621166	0.00568846	Tomm22/Micos13/Pparg/Pef1/Timm50/Anxa7/Kcnn4/Vamp8/Dnajc11/Stx3/Gltp/Spire2/Casp7/Slc25a5/Bnip1/Hebp2/Stx19/Prelid1/Aurkb/Opa1/Ephb2/Atl2/Spta1/Nherf1/Reep4/Xkr9/Rilp/Sod1/Vdac2/Afg3l2/Epn1/Mtch2/Uqcc3/Ptprd/Letm1/Naxe/Cd9/Tlcd2/Oxa1l/Ano9/Mul1/Bloc1s6/Emc6/Apool/Baiap2l2/Apoo/Mtfp1/Bloc1s2/Ndufa13/Chchd3/Chchd10/Trappc6a/Nectin2/Ppif/Tomm40/Prkci/Tor1aip2/Clcn3/Baiap2l1/Alkbh4/Chmp5/Immt/Sec31a/…	87
292	GO:0060236	regulation of mitotic spindle organization	11/1796	41/22709	0.000251156	0.00634233	0.00580812	Gpsm2/Bora/Tacc3/Psrc1/Chmp5/Stil/Plk1/Chmp6/Chmp1a/Kif15/Tpx2	11
293	GO:0006086	acetyl-CoA biosynthetic process from pyruvate	6/1796	13/22709	0.000255916	0.00641872	0.00587807	Vdac1/Dld/Pdhb/Dlat/Pdk1/Mpc2	6
294	GO:0035435	phosphate ion transmembrane transport	6/1796	13/22709	0.000255916	0.00641872	0.00587807	Slc37a4/Slc37a1/Slc25a10/Slc34a1/Slc25a3/Slc25a11	6
295	GO:0097193	intrinsic apoptotic signaling pathway	44/1796	322/22709	0.00026504	0.0066251	0.00606707	Rtkn2/Coa8/Ptpmt1/Rpl11/Pycard/Zfp622/Casp7/Aifm1/Armc10/Opa1/Nherf1/Sod1/Vdac2/Ndufs3/Mtch2/Ybx3/Rpl26/Msh2/Bcl2l12/Ndufa13/Rps7/Plagl2/Ppif/Perp/Bub1/Hint1/Pias4/Tmbim6/Brca1/Dapk2/Ppp2r5c/Prkra/Pdk1/Ei24/Rps27l/Trap1/Melk/Zfas1/Parl/Bcap31/Rack1/Bag6/Herpud1/Nox1	44
296	GO:0008053	mitochondrial fusion	10/1796	35/22709	0.000272701	0.00679366	0.00622144	Opa1/Afg3l2/Mtch2/Mul1/Chchd3/Mff/Usp30/Mfn1/Parl/Miga2	10
297	GO:1905820	positive regulation of chromosome separation	9/1796	29/22709	0.000276857	0.00687404	0.00629505	Incenp/Aurkb/Ncapd2/Birc5/Ncaph/Ncapg/Ncaph2/Cdca8/Cenpe	9
298	GO:1902749	regulation of cell cycle G2/M phase transition	21/1796	116/22709	0.000278936	0.00688115	0.00630156	Cdk5rap3/Cdc25c/Cdc25b/Kif14/Ticrr/Cdk1/Chek1/Fbxo5/Rint1/Orc1/Fzr1/Cdc25a/Brca1/Chfr/Rad21/Dtl/Plk1/Zfyve19/Hacd1/Cenpf/Ccnb1	21
299	GO:0000963	mitochondrial RNA processing	7/1796	18/22709	0.000279003	0.00688115	0.00630156	Fastkd3/Tbrg4/Hsd17b10/Cdk5rap1/Supv3l1/Prorp/Fastk	7
300	GO:1904776	regulation of protein localization to cell cortex	5/1796	9/22709	0.00029575	0.00726994	0.0066576	Gpsm2/Misp/Epb41/Sapcd2/Plk1	5
301	GO:0030261	chromosome condensation	11/1796	42/22709	0.000316183	0.00774648	0.007094	Nusap1/Cdk1/Ncapd2/H1f5/Top2a/Cdca5/Ncaph/Ncapg/Ncaph2/Chmp1a/Ccnb1	11
302	GO:0006739	NADP metabolic process	12/1796	49/22709	0.000337449	0.00824022	0.00754616	Mdh1/Pgls/Nadk2/Dcxr/Rbks/Idh2/Fdxr/Nudt13/Fdx1/Idh1/Tkt/Rpia	12
303	GO:0043574	peroxisomal transport	8/1796	24/22709	0.000350414	0.00849349	0.00777809	Pex12/Pex26/Pex10/Pex16/Abcd4/Pex6/Pex2/Pex14	8
304	GO:0042168	heme metabolic process	10/1796	36/22709	0.000351047	0.00849349	0.00777809	Slc25a39/Hmbs/Tmem14c/Fxn/Cpox/Iba57/Alad/Atpif1/Cox10/Abcb7	10
305	GO:0006694	steroid biosynthetic process	27/1796	169/22709	0.000351265	0.00849349	0.00777809	Sc5d/Fdps/Atp1a1/Ebp/Clcn2/Sqle/Gfi1/Mvk/Hsd17b10/Sod1/Scap/Hint2/Erlin2/Amacr/Fdx1/Fdft1/Srd5a1/Fgfr4/Erg28/Mvd/Nsdhl/Stard3/Pex2/Tecr/Msmo1/Lpcat3/Cyp51	27
306	GO:1904377	positive regulation of protein localization to cell periphery	15/1796	71/22709	0.000369937	0.00891584	0.00816487	Gpsm2/Stx3/Arhgef16/Epb41/Ephb2/Vil1/Cib1/Lgals3/Prkci/Agr2/Myo5b/Rer1/Ezr/Pls1/Rack1	15
307	GO:0070085	glycosylation	33/1796	224/22709	0.00038904	0.0093458	0.00855861	Slc35c1/St6galnac4/Large2/Cog2/Galnt12/Alg8/Pmm2/B3galt4/Alg9/Fuom/Cog3/Cog6/Magt1/Rpn1/Fut4/Pgm3/Mgat4b/Ddost/Dolpp1/Mlec/Nans/Slc39a8/Fut1/Gfpt1/St6galnac6/Mogs/B3galt5/Fut8/Cog4/Lmf1/B3gnt3/Alg6/C1galt1c1	33
308	GO:0006778	porphyrin-containing compound metabolic process	11/1796	43/22709	0.00039481	0.00945371	0.00865743	Slc25a39/Hmbs/Spta1/Tmem14c/Fxn/Cpox/Iba57/Alad/Atpif1/Cox10/Abcb7	11
309	GO:0036444	calcium import into the mitochondrion	6/1796	14/22709	0.000417911	0.0099746	0.00913445	Vdac1/Opa1/Afg3l2/Mcu/Micu1/Micu2	6
310	GO:0046434	organophosphate catabolic process	24/1796	145/22709	0.000430602	0.0102445	0.00938157	Impa2/Smpd3/Mlycd/Impa1/Nudt19/Dut/Pld1/Lipc/Nt5c/Dera/Dnph1/Urah/Acot7/Nudt13/Cant1/Hint1/Acat1/Bpnt1/Ldlr/Gpd1/Idh1/Apoc1/Entpd6/Dctpp1	24
311	GO:0019674	NAD metabolic process	10/1796	37/22709	0.000447278	0.0106071	0.00971366	Idh3b/Mdh2/Ogdh/Mdh1/Dlst/Nadk2/Idh3a/Nudt13/Idh3g/Gpd1	10
312	GO:0042157	lipoprotein metabolic process	23/1796	137/22709	0.000456557	0.0107925	0.0098835	Pigt/Pigu/Abhd17c/Pigx/Pigc/Mttp/Atg101/Hhat/Pigyl/Rabl3/Lypla1/Angptl8/Pigs/Gpaa1/Dbi/Pigf/Ldlr/Pigo/Atg5/Pgap2/Apoc1/Zdhhc7/Pcsk9	23
313	GO:0000724	double-strand break repair via homologous recombination	26/1796	163/22709	0.000458889	0.0108131	0.00990234	Rmi2/Recql4/Ankle1/Aunip/Zswim7/Chek1/Rmi1/Rad51/Rfwd3/Rad51d/Parpbp/Gen1/Poll/Mms22l/Pias4/Rad54b/Brca1/Rpa3/Ap5s1/Rad21/Ruvbl2/Vps72/Tonsl/Cdc45/Mcm7/H2ax	26
314	GO:0032509	endosome transport via multivesicular body sorting pathway	9/1796	31/22709	0.000482375	0.0113143	0.0103613	Leprot/Rilp/Chmp5/Chmp6/Stam/Chmp1a/Vps28/Mvb12a/Vps36	9
315	GO:1901617	organic hydroxy compound biosynthetic process	34/1796	236/22709	0.00048544	0.0113143	0.0103613	Sc5d/Fdps/Qdpr/Sptssa/Ebp/Isyna1/Ddt/Clcn2/Sqle/Itpka/Gfi1/Mvk/Hsd17b10/Sod1/Ippk/Scap/Pcbd2/Akr1b3/Erlin2/Amacr/Pgp/Fdft1/Pcbd1/Fgfr4/Dhfr/Erg28/Gipc1/Mvd/Nsdhl/Pex2/Sptlc2/Msmo1/Lpcat3/Cyp51	34
316	GO:0042181	ketone biosynthetic process	11/1796	44/22709	0.000489194	0.0113143	0.0103613	Clcn2/Coq5/Coq6/Coq4/Fdxr/Ubiad1/Coq7/Ndufa9/Pdss1/Pdss2/Stard3	11
317	GO:0046368	GDP-L-fucose metabolic process	3/1796	3/22709	0.00049392	0.0113143	0.0103613	Fcsk/Gfus/Fut8	3
318	GO:0070681	glutaminyl-tRNAGln biosynthesis via transamidation	3/1796	3/22709	0.00049392	0.0113143	0.0103613	Gatc/Gatb/Qrsl1	3
319	GO:0106034	protein maturation by [2Fe-2S] cluster transfer	3/1796	3/22709	0.00049392	0.0113143	0.0103613	Cisd3/Cisd1/Glrx5	3
320	GO:0110030	regulation of G2/MI transition of meiotic cell cycle	3/1796	3/22709	0.00049392	0.0113143	0.0103613	Cdc25c/Cdc25b/Cdc25a	3
321	GO:0110032	positive regulation of G2/MI transition of meiotic cell cycle	3/1796	3/22709	0.00049392	0.0113143	0.0103613	Cdc25c/Cdc25b/Cdc25a	3
322	GO:1902896	terminal web assembly	3/1796	3/22709	0.00049392	0.0113143	0.0103613	Vil1/Ezr/Pls1	3
323	GO:0042254	ribosome biogenesis	41/1796	303/22709	0.000515252	0.0117665	0.0107754	Mpv17l2/Mrm2/Rbm10/Rpl7a/Rpp25/Rpl11/Zfp622/Rpl23a/Mrpl44/Rpl6/Rps14/Mrpl36/Rpl10/Rpl7/Exosc7/Rpl26/Xrcc5/Rrp36/Gtpbp10/Rpl5/Rps7/Tfb1m/Rpl14/Utp11/Rps8/Pop5/Mterf4/Rps27l/C1qbp/Rps6/Rasl2-9/Naf1/Rps17/Frg1/Rplp0/Eif2a/Mettl5/Ythdf2/Rps5/Mrpl10/Ybey	41
324	GO:0015937	coenzyme A biosynthetic process	5/1796	10/22709	0.000552929	0.0125111	0.0114573	Ppcs/Coasy/Dcakd/Acot7/Acat1	5
325	GO:0090306	meiotic spindle assembly	5/1796	10/22709	0.000552929	0.0125111	0.0114573	Fbxo5/Aurka/Ndc80/Ccnb2/Cenpe	5
326	GO:1904667	negative regulation of ubiquitin protein ligase activity	5/1796	10/22709	0.000552929	0.0125111	0.0114573	Rpl11/Fbxo5/Rpl5/Rps7/Mad2l1	5
327	GO:0008033	tRNA processing	21/1796	122/22709	0.000563678	0.0126768	0.011609	Rpp25/Rtcb/Rpp21/Polr3k/Hsd17b10/Fars2/Trmt1/Cdk5rap1/Rtraf/Bcdin3d/Pus10/Tsen54/Prorp/Pop5/Qtrt1/Trmt1l/2210016F16Rik/Mtfmt/Lcmt2/Elp4/Elp6	21
328	GO:0031570	DNA integrity checkpoint signaling	21/1796	122/22709	0.000563678	0.0126768	0.011609	Cdk5rap3/Ticrr/Cdk1/Chek1/Rint1/Orc1/Rpl26/Wdr76/Msh2/Rad51/Rfwd3/Fzr1/Brca1/Ppp2r5c/Setmar/Dgkz/Dtl/Rps27l/Eme1/Plk1/Fancd2	21
329	GO:0046486	glycerolipid metabolic process	48/1796	373/22709	0.000575963	0.0129138	0.0118261	Impa2/Pigt/Slc37a4/Ptpmt1/Pigu/Impa1/Itpka/Pik3r2/Pigx/Pigc/Sh3yl1/Mttp/Pip5k1b/Agpat1/Pld1/Pigyl/Pla2g2f/Mboat1/Lipc/Hadha/Pigs/Agpat5/Dhrs7b/Gpaa1/Pgp/Dbi/Nr1h4/Pigf/Awat2/Dgkz/Serinc2/Bpnt1/Ptdss2/Ldlr/Hdhd5/Pigo/Gpd1/Pgap2/Pcyt2/Apoc1/Pi4k2b/Lpin3/Lmf1/Crls1/Tamm41/Phb2/Pcsk9/Lpcat3	48
330	GO:0006625	protein targeting to peroxisome	7/1796	20/22709	0.000590354	0.0131172	0.0120124	Pex12/Pex26/Pex10/Pex16/Pex6/Pex2/Pex14	7
331	GO:0072662	protein localization to peroxisome	7/1796	20/22709	0.000590354	0.0131172	0.0120124	Pex12/Pex26/Pex10/Pex16/Pex6/Pex2/Pex14	7
332	GO:0072663	establishment of protein localization to peroxisome	7/1796	20/22709	0.000590354	0.0131172	0.0120124	Pex12/Pex26/Pex10/Pex16/Pex6/Pex2/Pex14	7
333	GO:0044282	small molecule catabolic process	46/1796	354/22709	0.000600983	0.0133055	0.0121848	Nagk/Impa2/Tpi1/Gcat/Qdpr/Mlycd/Mpi/Impa1/Nudt19/Tha1/Hmgcl/Hsd17b10/Gale/Nqo2/Acot4/Bckdk/Acox2/Cbr3/Pfkl/Cpt2/Aig1/Galt/Dld/Dcxr/Hadha/Dera/Acot8/Etfa/Urah/Acot7/Dbi/Acat1/Hadhb/Abcd4/Bpnt1/Etfb/Nudt1/Acsf3/Gatd1/Pycrl/Sdsl/Gcsh/Amdhd2/Eci1/Pex2/Lpin3	46
334	GO:0034660	ncRNA metabolic process	69/1796	587/22709	0.000602426	0.0133055	0.0121848	Klf5/Dtd2/Cc2d1a/Gata6/Mrm2/Pparg/Rpp25/Rpl11/Rtcb/Rpp21/Polr3k/Slfn9/Mrpl44/Hsd17b10/Gatc/Fars2/Rars2/Ippk/Rps14/Trmt1/Qars/Cdk5rap1/Rtraf/Rpl7/Ints10/Exosc7/Rpl26/Ears2/Bcdin3d/Pus10/Rrp36/Rpl5/Tsen54/Vars2/Rps7/Tfb1m/Rpl14/Dis3l2/Tdrd1/Prorp/Utp11/Gatb/Nars2/Prkra/Sars2/Kars/Rps8/Pop5/Mterf4/Dars2/Snapc5/Qtrt1/Iars2/Rps6/Qrsl1/Ubtf/Naf1/Rps17/Frg1/Trmt1l/2210016F16Rik/Mettl5/Ints9/Mtfmt/Ythdf2…	69
335	GO:0015936	coenzyme A metabolic process	6/1796	15/22709	0.000650029	0.0143142	0.0131085	Nudt19/Ppcs/Coasy/Dcakd/Acot7/Acat1	6
336	GO:0071897	DNA biosynthetic process	28/1796	185/22709	0.000673376	0.0147843	0.013539	Hrob/Rfc4/Pparg/Smpd3/Tex12/Nek2/Gfer/Mapk3/Aurkb/Chek1/Rfc5/Lig1/Pold2/Rfc3/Xrcc5/Pif1/Poldip2/Poll/Map3k4/Fgfr4/Pole/Phb/Dscc1/Dtl/Mcrs1/Naf1/Cct4/Ten1	28
337	GO:0033365	protein localization to organelle	102/1796	941/22709	0.000682951	0.0149502	0.0136909	Rab3ip/Tomm22/Cdk5rap3/Pex12/Ccdc14/Timm50/Pex26/Esco2/Timm8a1/Rpl11/Abhd17c/Aifm1/Kif20b/Fam83h/Tsg101/Jup/Txn1/Aurkb/Cdk1/Pik3r2/Kdelr1/Naca/Kntc1/H1f5/Mtch2/Pmpcb/Zfand2b/Tmem107/Cdca5/Mipep/Tomm7/Meak7/Msh2/Oxa1l/Zbtb7a/Grpel1/Tomm5/Cog3/Tmem98/Ezh2/Emc6/Bbip1/Haspin/Cdh1/Ndufa13/Chchd10/Ect2/Bag1/Vps53/Pex10/Kpna2/Tomm40/Immp1l/Aurka/Mff/Fkbp8/Zwilch/Akap1/Tor1aip2/Bub1b/Spag5/Kptn/Ndc80/Kde…	102
338	GO:0006790	sulfur compound metabolic process	40/1796	298/22709	0.00070243	0.0153312	0.0140399	Nubpl/Mlycd/Enoph1/Vdac1/Chst5/Nudt19/Ppcs/Hmgcl/Ogdh/Mvk/Mthfd1/Acot4/Ndufab1/Isca1/Gstp3/Suclg1/Fxn/Ciao3/Dld/Lipc/Tpk1/Acot8/Nfs1/Pdhb/Dlat/Tm9sf2/Acot7/Chst4/Sult2b1/Acat1/Gstp2/Iba57/Pdk1/Mvd/Gstp1/Abcb7/Mri1/Glrx5/Ciao2a/Mpc2	40
339	GO:0046148	pigment biosynthetic process	12/1796	53/22709	0.000726487	0.0158096	0.014478	Ddt/Slc25a39/Hmbs/Tmem14c/Fxn/Cpox/Iba57/Alad/Atpif1/Gipc1/Cox10/Abcb7	12
340	GO:0006979	response to oxidative stress	51/1796	408/22709	0.000773435	0.0167819	0.0153684	Mpv17l2/Smpd3/Coa8/Tldc2/Sigmar1/Gfer/Mapk3/Zfp622/Aifm1/Gpx2/Txn1/Sod1/Acox2/Lig1/Prdx4/Prdx3/Meak7/Fxn/Ezh2/Ndufs2/Akr1b3/Prdx2/Ect2/Ppif/Ppp2cb/Mapkap1/Slc25a24/Dhfr/Ndufs8/Ndufb4/Prkra/Coq7/Endog/Ndufa6/Pdk1/Mpv17l/Trap1/Melk/Pyroxd1/Ndufa12/Idh1/Fut8/Gstp1/Zfp277/Rack1/Fancd2/Mapk13/Ucp2/Nox1/Tor1a/Slc1a1	51
341	GO:1903008	organelle disassembly	21/1796	125/22709	0.000783151	0.0169431	0.015516	Vdac1/Slc25a5/Fbxl4/Cdk1/Plin3/Tomm7/Mul1/Arfip2/Atg4d/Aurka/Fkbp8/Mtif3/Tex264/Plin2/Usp30/Atpif1/Eif2d/Atg5/Parl/Capn10/Phb2	21
342	GO:0005996	monosaccharide metabolic process	38/1796	281/22709	0.000817532	0.0176353	0.0161499	Tpi1/Mlycd/Slc37a4/Tff3/Mpi/Galk2/Mdh2/Slc25a13/Fuca1/Gale/Mdh1/Fgl1/Bckdk/Lcmt1/Pmm2/Pfkl/Erfe/Galt/Cbr2/Fuom/Dcxr/Slc25a10/Rbks/Akr1b3/Oas1d/Pdhb/Dlat/Gsto1/Pgp/Fbp2/G6pc3/Cyp2j6/Pdk1/Aldoc/Gpd1/Adipor1/Slc25a11/Rpia	38
343	GO:0051444	negative regulation of ubiquitin-protein transferase activity	7/1796	21/22709	0.000825448	0.0177543	0.0162589	Rpl11/Fbxo5/Rpl5/Rps7/Bub1b/Cdc20/Mad2l1	7
344	GO:0008202	steroid metabolic process	45/1796	350/22709	0.000856073	0.0183597	0.0168132	Sc5d/Fdps/Atp1a1/Akr1c13/Slc37a4/Ebp/Clcn2/Sqle/Gfi1/Mvk/Hsd17b10/Sod1/Fgl1/Mttp/Scap/Lipc/Bdh1/Cebpa/Hint2/Lima1/Erlin2/Amacr/Fdxr/Fdx1/Fdft1/Srd5a1/Fgfr4/Nr1h4/Sult2b1/Akr1c12/Erg28/Ldlr/Mvd/Nsdhl/Stard3/Apoc1/Pex2/Tecr/Lmf1/Msmo1/Pcsk9/Cln6/Pctp/Lpcat3/Cyp51	45
345	GO:0010823	negative regulation of mitochondrion organization	12/1796	54/22709	0.000867761	0.0185565	0.0169935	Pparg/Slc25a5/Prelid1/Opa1/Fxn/Mul1/Ppif/Usp30/Mpv17l/Ghitm/Mfn1/Parl	12
346	GO:0006661	phosphatidylinositol biosynthetic process	18/1796	101/22709	0.000893795	0.0190582	0.0174529	Impa2/Pigt/Pigu/Impa1/Itpka/Pik3r2/Pigx/Pigc/Sh3yl1/Pip5k1b/Pigyl/Pigs/Gpaa1/Pigf/Bpnt1/Pigo/Pgap2/Pi4k2b	18
347	GO:0032511	late endosome to vacuole transport via multivesicular body sorting pathway	6/1796	16/22709	0.000970744	0.0206395	0.018901	Leprot/Chmp5/Chmp6/Stam/Vps28/Vps36	6
348	GO:0019318	hexose metabolic process	35/1796	255/22709	0.000986259	0.0209093	0.0191481	Tpi1/Mlycd/Slc37a4/Tff3/Mpi/Galk2/Mdh2/Slc25a13/Fuca1/Gale/Mdh1/Fgl1/Bckdk/Lcmt1/Pmm2/Pfkl/Erfe/Galt/Cbr2/Fuom/Dcxr/Slc25a10/Akr1b3/Oas1d/Pdhb/Dlat/Pgp/Fbp2/G6pc3/Cyp2j6/Pdk1/Aldoc/Gpd1/Adipor1/Slc25a11	35
349	GO:0006664	glycolipid metabolic process	17/1796	94/22709	0.00103566	0.0218938	0.0200497	Pigt/St6galnac4/Pigu/Pigx/Pigc/B3galt4/Pigyl/Pigs/Fut4/Gpaa1/Tm9sf2/Pigf/St6galnac6/Pigo/Pgap2/Naga/Cln6	17
350	GO:0006418	tRNA aminoacylation for protein translation	10/1796	41/22709	0.00107648	0.022692	0.0207806	Fars2/Rars2/Qars/Ears2/Vars2/Nars2/Sars2/Kars/Dars2/Iars2	10
351	GO:0019751	polyol metabolic process	19/1796	111/22709	0.00108233	0.0227504	0.0208342	Impa2/Tpi1/Qdpr/Sptssa/Isyna1/Impa1/Plpp2/Itpka/Ippk/Degs2/Slc5a3/Pcbd2/Akr1b3/Itpk1/Pgp/Pcbd1/Dhfr/Bpnt1/Sptlc2	19
352	GO:0006048	UDP-N-acetylglucosamine biosynthetic process	4/1796	7/22709	0.00112314	0.0229923	0.0210556	Uap1/Gnpnat1/Pgm3/Gfpt1	4
353	GO:0006729	tetrahydrobiopterin biosynthetic process	4/1796	7/22709	0.00112314	0.0229923	0.0210556	Qdpr/Pcbd2/Pcbd1/Dhfr	4
354	GO:0016562	protein import into peroxisome matrix, receptor recycling	4/1796	7/22709	0.00112314	0.0229923	0.0210556	Pex12/Pex10/Pex6/Pex2	4
355	GO:0033615	mitochondrial proton-transporting ATP synthase complex assembly	4/1796	7/22709	0.00112314	0.0229923	0.0210556	Tmem70/Oxa1l/Atp5d/Atpaf2	4
356	GO:0033869	nucleoside bisphosphate catabolic process	4/1796	7/22709	0.00112314	0.0229923	0.0210556	Mlycd/Nudt19/Acot7/Acat1	4
357	GO:0034031	ribonucleoside bisphosphate catabolic process	4/1796	7/22709	0.00112314	0.0229923	0.0210556	Mlycd/Nudt19/Acot7/Acat1	4
358	GO:0034034	purine nucleoside bisphosphate catabolic process	4/1796	7/22709	0.00112314	0.0229923	0.0210556	Mlycd/Nudt19/Acot7/Acat1	4
359	GO:0043461	proton-transporting ATP synthase complex assembly	4/1796	7/22709	0.00112314	0.0229923	0.0210556	Tmem70/Oxa1l/Atp5d/Atpaf2	4
360	GO:0046146	tetrahydrobiopterin metabolic process	4/1796	7/22709	0.00112314	0.0229923	0.0210556	Qdpr/Pcbd2/Pcbd1/Dhfr	4
361	GO:1903078	positive regulation of protein localization to plasma membrane	13/1796	63/22709	0.00112491	0.0229923	0.0210556	Stx3/Arhgef16/Ephb2/Vil1/Cib1/Lgals3/Prkci/Agr2/Myo5b/Rer1/Ezr/Pls1/Rack1	13
362	GO:1903509	liposaccharide metabolic process	17/1796	95/22709	0.00117015	0.023851	0.0218421	Pigt/St6galnac4/Pigu/Pigx/Pigc/B3galt4/Pigyl/Pigs/Fut4/Gpaa1/Tm9sf2/Pigf/St6galnac6/Pigo/Pgap2/Naga/Cln6	17
363	GO:0048193	Golgi vesicle transport	37/1796	278/22709	0.00127209	0.0258576	0.0236797	Pef1/Cep19/Tmed3/Cog2/Slc30a6/Ergic3/Spire2/Bnip1/Tex261/Kdelr1/Copb1/Amn/Rint1/Sec22a/Cog3/Krt18/Lypla1/0610009B22Rik/Cog6/Trappc6a/Prkci/Vps51/Kdelr2/Sec31a/Dnm2/Ap1g2/Yif1a/Sec24a/Copz1/Rer1/Tmed6/Gcc2/Bcap31/Cog4/Rack1/Lmf1/Ap3s2	37
364	GO:0062197	cellular response to chemical stress	44/1796	347/22709	0.00128528	0.0260542	0.0238597	Mpv17l2/Smpd3/Tldc2/Sigmar1/Gfer/Mapk3/Pycard/Zfp622/Txn1/Sod1/Xrcc6/Serpinb6a/Ybx3/Letm1/Prdx3/Meak7/Fxn/Ezh2/Xrcc5/Akr1b3/Prdx2/Ect2/Ppif/Mapkap1/Slc25a24/Dhfr/Prkra/Coq7/Endog/Pdk1/Mpv17l/Stk39/Trap1/Melk/Atg5/Pyroxd1/Fut8/Zfp277/Rack1/Fancd2/Mapk13/Micu1/Nox1/Slc1a1	44
365	GO:0010972	negative regulation of G2/M transition of mitotic cell cycle	13/1796	64/22709	0.00131111	0.0265052	0.0242727	Cdk5rap3/Ticrr/Cdk1/Chek1/Rint1/Orc1/Fzr1/Brca1/Chfr/Rad21/Dtl/Plk1/Zfyve19	13
366	GO:2001244	positive regulation of intrinsic apoptotic signaling pathway	14/1796	72/22709	0.00135853	0.027389	0.0250821	Rpl11/Nherf1/Sod1/Mtch2/Rpl26/Rps7/Plagl2/Bub1/Pias4/Prkra/Ei24/Bcap31/Rack1/Nox1	14
367	GO:0000712	resolution of meiotic recombination intermediates	6/1796	17/22709	0.00140044	0.0281572	0.0257856	Shoc1/Ankle1/Cenpx/Rmi1/Top2a/Eme1	6
368	GO:0070193	synaptonemal complex organization	8/1796	29/22709	0.00143231	0.0287199	0.0263008	Shoc1/Syce3/Tex12/Trip13/Syce2/Ehmt2/Plk1/Bag6	8
369	GO:1904375	regulation of protein localization to cell periphery	23/1796	149/22709	0.0014911	0.029818	0.0273065	Gpsm2/Vamp8/Stx3/Misp/Arhgef16/Epb41/Ephb2/Pik3r2/Vil1/Cib1/Lgals3/Sapcd2/Lypla1/Cdh1/Prkci/Agr2/Myo5b/Rer1/Ezr/Plk1/Pls1/Rack1/Zdhhc7	23
370	GO:0071985	multivesicular body sorting pathway	9/1796	36/22709	0.00157201	0.0313512	0.0287105	Leprot/Rilp/Chmp5/Chmp6/Stam/Chmp1a/Vps28/Mvb12a/Vps36	9
371	GO:0035794	positive regulation of mitochondrial membrane permeability	10/1796	43/22709	0.00159264	0.0316772	0.0290091	Slc25a5/Hebp2/Vdac2/Mul1/Bloc1s2/Chchd10/Ppif/Atpif1/Mpv17l/Tmem102	10
372	GO:0000077	DNA damage checkpoint signaling	19/1796	115/22709	0.00166578	0.0329548	0.030179	Cdk5rap3/Ticrr/Cdk1/Chek1/Rint1/Rpl26/Wdr76/Msh2/Rad51/Rfwd3/Fzr1/Brca1/Ppp2r5c/Dgkz/Dtl/Rps27l/Eme1/Plk1/Fancd2	19
373	GO:0044272	sulfur compound biosynthetic process	19/1796	115/22709	0.00166578	0.0329548	0.030179	Mlycd/Enoph1/Vdac1/Chst5/Ppcs/Mthfd1/Gstp3/Dld/Lipc/Tpk1/Pdhb/Dlat/Tm9sf2/Acat1/Gstp2/Pdk1/Gstp1/Mri1/Mpc2	19
374	GO:1902750	negative regulation of cell cycle G2/M phase transition	13/1796	66/22709	0.00176078	0.0347413	0.0318151	Cdk5rap3/Ticrr/Cdk1/Chek1/Rint1/Orc1/Fzr1/Brca1/Chfr/Rad21/Dtl/Plk1/Zfyve19	13
375	GO:1901136	carbohydrate derivative catabolic process	24/1796	160/22709	0.00177704	0.0349689	0.0320235	Nagk/Manba/Mlycd/Nudt19/Dut/Edem2/Fuca1/Galt/Man1b1/Nt5c/Dera/Ngly1/Dnph1/Urah/Acot7/Hint1/Acat1/Nudt1/Gpd1/Pycrl/Amdhd2/Naga/Dctpp1/Hmmr	24
376	GO:0034311	diol metabolic process	8/1796	30/22709	0.00181935	0.0357065	0.0326989	Qdpr/Sptssa/Plpp2/Degs2/Pcbd2/Pcbd1/Dhfr/Sptlc2	8
377	GO:0001951	intestinal D-glucose absorption	3/1796	4/22709	0.00185867	0.0359068	0.0328824	Vil1/Ezr/Pls1	3
378	GO:0018335	protein succinylation	3/1796	4/22709	0.00185867	0.0359068	0.0328824	Ogdh/Dlst/Dld	3
379	GO:0051309	female meiosis chromosome separation	3/1796	4/22709	0.00185867	0.0359068	0.0328824	Top2a/Ncaph/Ncaph2	3
380	GO:0106001	intestinal hexose absorption	3/1796	4/22709	0.00185867	0.0359068	0.0328824	Vil1/Ezr/Pls1	3
381	GO:0106077	histone succinylation	3/1796	4/22709	0.00185867	0.0359068	0.0328824	Ogdh/Dlst/Dld	3
382	GO:1901995	positive regulation of meiotic cell cycle phase transition	3/1796	4/22709	0.00185867	0.0359068	0.0328824	Cdc25c/Cdc25b/Cdc25a	3
383	GO:0006497	protein lipidation	17/1796	99/22709	0.0018658	0.0359507	0.0329226	Pigt/Pigu/Pigx/Pigc/Mttp/Atg101/Hhat/Pigyl/Rabl3/Pigs/Gpaa1/Dbi/Pigf/Pigo/Atg5/Pgap2/Zdhhc7	17
384	GO:0097190	apoptotic signaling pathway	73/1796	656/22709	0.00191245	0.0367539	0.0336581	Hmgb2/Rtkn2/Coa8/Timm50/Ptpmt1/Tradd/Rpl11/Pycard/Zfp622/Casp7/Slc25a5/Aifm1/Prelid1/Armc10/Opa1/Nherf1/Sod1/Vdac2/Ndufs3/Mtch2/Lgals3/Qars/Cideb/Ybx3/Gstp3/Rpl26/Msh2/Fxn/Bcl2l12/Mul1/Krt18/Ticam1/Bloc1s2/Ndufa13/Chchd10/Prdx2/Rps7/Plagl2/Ppif/Perp/Mff/Bub1/Hint1/Pias4/Tmbim6/Tlr3/Brca1/Dapk2/Ppp2r5c/Gstp2/Prkra/Fadd/Atpif1/Pdk1/Krt8/Mpv17l/Ei24/Rps27l/Ghitm/Trap1/Rbck1/Melk/Zfas1/Gstp1/Parl/Bca…	73
385	GO:0007095	mitotic G2 DNA damage checkpoint signaling	9/1796	37/22709	0.00193353	0.0370627	0.0339409	Cdk5rap3/Ticrr/Cdk1/Chek1/Rint1/Fzr1/Brca1/Dtl/Plk1	9
386	GO:0034501	protein localization to kinetochore	6/1796	18/22709	0.00196116	0.0373985	0.0342485	Aurkb/Cdk1/Kntc1/Zwilch/Ndc80/Ttk	6
387	GO:1903083	protein localization to condensed chromosome	6/1796	18/22709	0.00196116	0.0373985	0.0342485	Aurkb/Cdk1/Kntc1/Zwilch/Ndc80/Ttk	6
388	GO:0009062	fatty acid catabolic process	18/1796	108/22709	0.00197	0.0374706	0.0343145	Mlycd/Nudt19/Hsd17b10/Acox2/Cpt2/Aig1/Hadha/Acot8/Etfa/Acot7/Dbi/Acat1/Hadhb/Abcd4/Etfb/Eci1/Pex2/Lpin3	18
389	GO:0150105	protein localization to cell-cell junction	7/1796	24/22709	0.00199118	0.0377763	0.0345944	Tjp3/Dsp/Ildr1/Tjp2/Lsr/Scrib/Zdhhc7	7
390	GO:0010822	positive regulation of mitochondrion organization	14/1796	75/22709	0.00204066	0.0386161	0.0353635	Pycard/Vdac1/Slc25a5/Opa1/Cideb/Mcu/Mul1/Chchd10/Ppif/Aurka/Mff/Endog/Atpif1/Mfn1	14
391	GO:0070507	regulation of microtubule cytoskeleton organization	24/1796	162/22709	0.00210542	0.0390467	0.0357578	Gpsm2/Mark2/Cib1/Bora/Spef1/Cdk2ap2/Tacc3/Stmn1/Spag5/Psrc1/Chmp5/Trim36/Stil/Fkbp4/Pak1/Rassf7/Ska1/Plk1/Chmp6/Chmp1a/Kif15/Ckap2/Tpx2/Ska3	24
392	GO:0006450	regulation of translational fidelity	4/1796	8/22709	0.00210564	0.0390467	0.0357578	Dtd2/Gatc/Cdk5rap1/Rps5	4
393	GO:0006549	isoleucine metabolic process	4/1796	8/22709	0.00210564	0.0390467	0.0357578	Hsd17b10/Bckdk/Acat1/Sdsl	4
394	GO:0019673	GDP-mannose metabolic process	4/1796	8/22709	0.00210564	0.0390467	0.0357578	Mpi/Pmm2/Gmds/Gfus	4
395	GO:0046349	amino sugar biosynthetic process	4/1796	8/22709	0.00210564	0.0390467	0.0357578	Uap1/Gnpnat1/Pgm3/Gfpt1	4
396	GO:1902423	regulation of attachment of mitotic spindle microtubules to kinetochore	4/1796	8/22709	0.00210564	0.0390467	0.0357578	Incenp/Aurkb/Birc5/Cdca8	4
397	GO:1902425	positive regulation of attachment of mitotic spindle microtubules to kinetochore	4/1796	8/22709	0.00210564	0.0390467	0.0357578	Incenp/Aurkb/Birc5/Cdca8	4
398	GO:1904668	positive regulation of ubiquitin protein ligase activity	4/1796	8/22709	0.00210564	0.0390467	0.0357578	Mastl/Fzr1/Cdc20/Plk1	4
399	GO:0022411	cellular component disassembly	53/1796	449/22709	0.00223174	0.0412816	0.0378045	Kif18b/Cdk5rap3/Vamp8/Vdac1/Shroom2/Slc25a5/Aifm1/Fbxl4/Cdk1/Plin3/Exog/Spta1/Kif24/Vil1/Calm1/Cib1/Kif2c/Top2a/Spef1/Tomm7/Mul1/Upf1/Arfip2/Stmn1/Lima1/Atg4d/Ddr1/Aurka/Fkbp8/Mtif3/Fgfr4/Tex264/Plin2/Usp30/Chmp5/Endog/Atpif1/Gata5/Eif2d/Ngef/Atg5/Plk1/Chmp6/Chmp1a/Asph/Parl/Ckap2/Tpx2/Mtrf1l/Smarcd2/Capn10/Phb2/Pex14	53
400	GO:0036297	interstrand cross-link repair	8/1796	31/22709	0.00228438	0.0420451	0.0385037	Hrob/Faap100/Exo5/Cenpx/Rad51/Rfwd3/Rad51d/Fancd2	8
401	GO:0090169	regulation of spindle assembly	8/1796	31/22709	0.00228438	0.0420451	0.0385037	Gpsm2/Spag5/Chmp5/Stil/Plk1/Chmp6/Chmp1a/Kif15	8
402	GO:0034982	mitochondrial protein processing	5/1796	13/22709	0.00230877	0.0421791	0.0386264	Yme1l1/Afg3l2/Pmpcb/Mipep/Immp1l	5
403	GO:0051299	centrosome separation	5/1796	13/22709	0.00230877	0.0421791	0.0386264	Nek2/Chek1/Cntrob/Aurka/Kif11	5
404	GO:0090235	regulation of metaphase plate congression	5/1796	13/22709	0.00230877	0.0421791	0.0386264	Incenp/Aurkb/Birc5/Cdca8/Spag5	5
405	GO:1901292	nucleoside phosphate catabolic process	14/1796	76/22709	0.00232295	0.0423337	0.038768	Mlycd/Nudt19/Dut/Nt5c/Dera/Dnph1/Urah/Acot7/Nudt13/Cant1/Hint1/Acat1/Entpd6/Dctpp1	14
406	GO:0007030	Golgi organization	21/1796	136/22709	0.00232882	0.0423365	0.0387705	Map2k2/Tmed3/Tango2/Cog2/Mapk3/Cit/Cdk1/Atl2/Rab2a/Cog3/Bhlha15/Cog6/Vps51/Dnm2/Hook1/Tmed6/Pi4k2b/Gcc2/Cog4/Arhgap21/Fam174b	21
407	GO:0051604	protein maturation	45/1796	368/22709	0.00235111	0.042637	0.0390457	Rce1/Atp6ap2/Rnpep/Pycard/Casp7/Tmprss4/Cpd/Sec11c/Yme1l1/Afg3l2/Cisd3/Naa20/Pmpcb/Prdx4/Cideb/Ndufab1/Lipt1/Ctnnd1/Isca1/Mipep/Tspan15/Fxn/Aph1a/Bcl2l12/Tmem98/Cdh1/Angptl8/Cisd1/Immp1l/Perp/Comp/Timm23/Fadd/Naa35/Lipt2/Ift52/Klk1b3/Asph/Gcsh/Parl/Lmf1/Glrx5/Ciao2a/Pcsk9/Lpcat3	45
408	GO:0007292	female gamete generation	25/1796	173/22709	0.00243545	0.0440584	0.0403474	Hrob/M1ap/Cdc25b/Spire2/Mastl/Dazl/Fbxo5/Trip13/Top2a/Sgo2a/Ncaph/Gas2/Oas1d/Ncaph2/Aurka/Ndc80/Ehmt2/Rps6/Ccnb2/Plk1/Ttk/Ythdf2/Cenpe/Ccnb1/Cyp51	25
409	GO:0015748	organophosphate ester transport	20/1796	128/22709	0.00253529	0.0457528	0.0418991	Slc37a4/Kcnn4/Slc44a4/Slc25a5/Prelid1/Xkr9/Gjb1/Mttp/Slc37a1/Slc35b2/Ano9/Slc25a24/Dbi/G6pc3/Cptp/Ldlr/Apoc1/Prelid3b/Prelid2/Pctp	20
410	GO:0000027	ribosomal large subunit assembly	7/1796	25/22709	0.00257894	0.0464272	0.0425167	Mrm2/Rpl11/Rpl23a/Rpl6/Rpl10/Rpl5/Rplp0	7
411	GO:0006486	protein glycosylation	28/1796	202/22709	0.00259555	0.0464999	0.0425832	Slc35c1/St6galnac4/Large2/Galnt12/Alg8/Pmm2/B3galt4/Alg9/Cog3/Magt1/Rpn1/Fut4/Pgm3/Mgat4b/Ddost/Dolpp1/Mlec/Slc39a8/Fut1/Gfpt1/St6galnac6/Mogs/B3galt5/Fut8/Lmf1/B3gnt3/Alg6/C1galt1c1	28
412	GO:0043413	macromolecule glycosylation	28/1796	202/22709	0.00259555	0.0464999	0.0425832	Slc35c1/St6galnac4/Large2/Galnt12/Alg8/Pmm2/B3galt4/Alg9/Cog3/Magt1/Rpn1/Fut4/Pgm3/Mgat4b/Ddost/Dolpp1/Mlec/Slc39a8/Fut1/Gfpt1/St6galnac6/Mogs/B3galt5/Fut8/Lmf1/B3gnt3/Alg6/C1galt1c1	28
413	GO:0032787	monocarboxylic acid metabolic process	75/1796	686/22709	0.0026564	0.0474751	0.0434764	Tpi1/Acad9/Pparg/Mlycd/Slc37a4/Mpi/Vdac1/Nudt19/Ogdh/Hsd17b10/Gale/Acot4/Acox2/Mtch2/Ndufab1/Pfkl/Cpt2/Erfe/Gstp3/Aig1/Galt/Zbtb7a/Aacs/Scap/Pla2g2f/Dld/Dcxr/Lipc/Hadha/Lypla1/Idh2/Cyb5a/Acot8/Pecr/Erlin2/Pdhb/Etfa/Amacr/Dlat/Acot7/Ndufs6/Dbi/Brca1/Fgfr4/Nr1h4/Acat1/Sco1/Gstp2/Hadhb/Abcd4/Cyp2j6/Pdk1/Etfb/Aldoc/Gpd1/Acsf3/Gatd1/Cyp2c40/Adipor1/Idh1/Pklr/Hacd2/Apoc1/Gstp1/Eci1/Hacd3/Pex2/Lpin3/Tec…	75
414	GO:0000212	meiotic spindle organization	6/1796	19/22709	0.00267629	0.0477154	0.0436964	Fbxo5/Espl1/Aurka/Ndc80/Ccnb2/Cenpe	6
415	GO:0034502	protein localization to chromosome	18/1796	111/22709	0.00268838	0.0478157	0.0437883	Esco2/Aurkb/Cdk1/Kntc1/H1f5/Cdca5/Msh2/Ezh2/Haspin/Zwilch/Bub1b/Ndc80/Cenpa/Rad21/Ruvbl2/Plk1/Cct4/Ttk	18
416	GO:1905710	positive regulation of membrane permeability	10/1796	46/22709	0.00272581	0.0483652	0.0442914	Slc25a5/Hebp2/Vdac2/Mul1/Bloc1s2/Chchd10/Ppif/Atpif1/Mpv17l/Tmem102	10
417	GO:0001889	liver development	21/1796	138/22709	0.00278892	0.0492487	0.0451005	Dnaaf1/Gata6/Cdk5rap3/Gfer/Foxm1/Proc/Foxa3/Hmbs/Fgl1/Rps6ka1/Ptcd2/Aacs/Ezh2/Cebpa/Aurka/Mki67/E2f8/Lsr/Taf10/Prkcsh/Pcsk9	21
418	GO:0045727	positive regulation of translation	21/1796	138/22709	0.00278892	0.0492487	0.0451005	Mpv17l2/Rpusd3/Fastkd3/Eef2/Mapk3/Upf3a/Coa3/Plxnb2/Eif3e/Dazl/Cdk5rap1/Rpl26/Pld1/Larp4b/Rpl5/Mrps27/Rps27l/C1qbp/Slc35a4/Mettl5/Ythdf2	21
419	GO:0032692	negative regulation of interleukin-1 production	9/1796	39/22709	0.0028542	0.0502815	0.0460464	Serpinb1c/Gstp3/Aqp4/Ffar4/Nr1h4/Gstp2/Cptp/Gstp1/Cx3cl1	9
420	GO:0044818	mitotic G2/M transition checkpoint	11/1796	54/22709	0.00294216	0.0515855	0.0472405	Cdk5rap3/Ticrr/Cdk1/Chek1/Rint1/Orc1/Fzr1/Brca1/Chfr/Dtl/Plk1	11
421	GO:0045005	DNA-templated DNA replication maintenance of fidelity	11/1796	54/22709	0.00294216	0.0515855	0.0472405	Cenpx/Rad51/Rfwd3/Gen1/Mms22l/Brca1/Pole/Setmar/Tonsl/Traip/Eme1	11
422	GO:0006749	glutathione metabolic process	13/1796	70/22709	0.00304404	0.0532455	0.0487606	Gsta3/Gstm5/Sod1/Gstp3/Eef1g/Gsto1/Gstp2/Gstt2/Idh1/Gstp1/Gss/Ptges2/Slc1a1	13
423	GO:0042158	lipoprotein biosynthetic process	17/1796	104/22709	0.00319435	0.0557429	0.0510478	Pigt/Pigu/Pigx/Pigc/Mttp/Atg101/Hhat/Pigyl/Rabl3/Pigs/Gpaa1/Dbi/Pigf/Pigo/Atg5/Pgap2/Zdhhc7	17
424	GO:0031297	replication fork processing	10/1796	47/22709	0.00322147	0.0560838	0.05136	Cenpx/Rad51/Rfwd3/Gen1/Mms22l/Brca1/Setmar/Tonsl/Traip/Eme1	10
425	GO:0006817	phosphate ion transport	7/1796	26/22709	0.00329131	0.0570314	0.0522277	Slc37a4/Slc37a1/Slc25a10/Slc34a1/Fgfr4/Slc25a3/Slc25a11	7
426	GO:0007130	synaptonemal complex assembly	7/1796	26/22709	0.00329131	0.0570314	0.0522277	Shoc1/Syce3/Tex12/Trip13/Syce2/Ehmt2/Bag6	7
427	GO:0030497	fatty acid elongation	5/1796	14/22709	0.00335924	0.0579371	0.0530571	Pecr/Hacd2/Hacd3/Tecr/Hacd1	5
428	GO:0036065	fucosylation	5/1796	14/22709	0.00335924	0.0579371	0.0530571	Slc35c1/Fuom/Fut4/Fut1/Fut8	5
429	GO:0006414	translational elongation	11/1796	55/22709	0.0034199	0.0588462	0.0538896	Mtres1/Eef2/Eefsec/Mrpl44/Tsfm/Eef1g/Tufm/Hbs1l/Rack1/Eef1b2/Pstk	11
430	GO:1902686	mitochondrial outer membrane permeabilization involved in programmed cell death	9/1796	40/22709	0.00342876	0.0588617	0.0539038	Slc25a5/Vdac2/Mul1/Bloc1s2/Chchd10/Ppif/Atpif1/Mpv17l/Tmem102	9
431	GO:0045143	homologous chromosome segregation	13/1796	71/22709	0.00346213	0.0592971	0.0543025	Shoc1/Syce3/Tex12/Mnd1/Espl1/Trip13/Haspin/Syce2/Ehmt2/Plk1/Fancd2/Bag6/Brip1	13
432	GO:0032682	negative regulation of chemokine production	8/1796	33/22709	0.00349008	0.0593627	0.0543627	Slc37a4/Gstp3/Sigirr/Mul1/Oas1d/Nr1h4/Gstp2/Gstp1	8
433	GO:0006104	succinyl-CoA metabolic process	4/1796	9/22709	0.00355355	0.0593627	0.0543627	Nudt19/Ogdh/Acot4/Suclg1	4
434	GO:0016559	peroxisome fission	4/1796	9/22709	0.00355355	0.0593627	0.0543627	Acot8/Mff/Pex11g/Pex11a	4
435	GO:0017062	respiratory chain complex III assembly	4/1796	9/22709	0.00355355	0.0593627	0.0543627	Uqcc1/Uqcc3/Uqcc6/Lyrm7	4
436	GO:0031536	positive regulation of exit from mitosis	4/1796	9/22709	0.00355355	0.0593627	0.0543627	Cdca5/Birc5/Ube2c/Phb2	4
437	GO:0034551	mitochondrial respiratory chain complex III assembly	4/1796	9/22709	0.00355355	0.0593627	0.0543627	Uqcc1/Uqcc3/Uqcc6/Lyrm7	4
438	GO:0044571	[2Fe-2S] cluster assembly	4/1796	9/22709	0.00355355	0.0593627	0.0543627	Ndufab1/Fxn/Nfs1/Glrx5	4
439	GO:0071638	negative regulation of monocyte chemotactic protein-1 production	4/1796	9/22709	0.00355355	0.0593627	0.0543627	Gstp3/Nr1h4/Gstp2/Gstp1	4
440	GO:0030150	protein import into mitochondrial matrix	6/1796	20/22709	0.00357027	0.0593627	0.0543627	Timm50/Tomm7/Grpel1/Tomm40/Timm23/Timm44	6
441	GO:0046835	carbohydrate phosphorylation	6/1796	20/22709	0.00357027	0.0593627	0.0543627	Nagk/Galk2/Ippk/Fcsk/Rbks/Itpk1	6
442	GO:0048490	anterograde synaptic vesicle transport	6/1796	20/22709	0.00357027	0.0593627	0.0543627	Bloc1s6/Bloc1s2/Trim46/Bloc1s3/Bloc1s5/Ap3s2	6
443	GO:0099514	synaptic vesicle cytoskeletal transport	6/1796	20/22709	0.00357027	0.0593627	0.0543627	Bloc1s6/Bloc1s2/Trim46/Bloc1s3/Bloc1s5/Ap3s2	6
444	GO:0099517	synaptic vesicle transport along microtubule	6/1796	20/22709	0.00357027	0.0593627	0.0543627	Bloc1s6/Bloc1s2/Trim46/Bloc1s3/Bloc1s5/Ap3s2	6
445	GO:0061008	hepaticobiliary system development	21/1796	141/22709	0.00362072	0.0600667	0.0550073	Dnaaf1/Gata6/Cdk5rap3/Gfer/Foxm1/Proc/Foxa3/Hmbs/Fgl1/Rps6ka1/Ptcd2/Aacs/Ezh2/Cebpa/Aurka/Mki67/E2f8/Lsr/Taf10/Prkcsh/Pcsk9	21
446	GO:0034599	cellular response to oxidative stress	35/1796	276/22709	0.00378878	0.0627141	0.0574317	Mpv17l2/Smpd3/Tldc2/Sigmar1/Gfer/Mapk3/Zfp622/Txn1/Sod1/Prdx3/Meak7/Fxn/Ezh2/Akr1b3/Prdx2/Ect2/Ppif/Mapkap1/Slc25a24/Dhfr/Prkra/Coq7/Endog/Pdk1/Mpv17l/Trap1/Melk/Pyroxd1/Fut8/Zfp277/Rack1/Fancd2/Mapk13/Nox1/Slc1a1	35
447	GO:0051293	establishment of spindle localization	11/1796	56/22709	0.0039578	0.0653655	0.0598598	Gpsm2/Nusap1/Misp/Spire2/Llgl2/Sapcd2/Spag5/Ndc80/Cenpa/Mad2l1/Plk1	11
448	GO:0006413	translational initiation	18/1796	115/22709	0.00397464	0.0654975	0.0599807	Eif3h/Eif3l/Eif3e/Dazl/Bzw2/Mtif3/Eif4ebp2/Eif3i/Eif2b1/Eif2d/Scrib/Eif3f/Mtif2/Eif2a/Eif3m/Ythdf2/Eif2s2/Slbp	18
449	GO:0045324	late endosome to vacuole transport	7/1796	27/22709	0.00414435	0.0681424	0.0624028	Leprot/Chmp5/Chmp6/Stam/Chmp1a/Vps28/Vps36	7
450	GO:0031023	microtubule organizing center organization	22/1796	152/22709	0.00420009	0.0689057	0.0631018	Nek2/Haus4/Poc1b/Ccnf/Chek1/Cntrob/Sgo1/Gen1/Poc1a/Aurka/Haus8/Kif11/Ndc80/Brca1/Kifc1/Chmp5/Sac3d1/Stil/Ccdc61/Plk1/Chmp1a/Gcc2	22
451	GO:0000038	very long-chain fatty acid metabolic process	8/1796	34/22709	0.00425283	0.0696166	0.0637528	Acot4/Acox2/Abcd4/Hacd2/Hacd3/Pex2/Tecr/Hacd1	8
452	GO:0006391	transcription initiation at mitochondrial promoter	3/1796	5/22709	0.00437263	0.0697264	0.0638534	Polrmt/Tfb1m/Tfam	3
453	GO:0006550	isoleucine catabolic process	3/1796	5/22709	0.00437263	0.0697264	0.0638534	Hsd17b10/Bckdk/Acat1	3
454	GO:0006567	threonine catabolic process	3/1796	5/22709	0.00437263	0.0697264	0.0638534	Gcat/Tha1/Sdsl	3
455	GO:0015712	hexose phosphate transport	3/1796	5/22709	0.00437263	0.0697264	0.0638534	Slc37a4/Slc37a1/G6pc3	3
456	GO:0015760	glucose-6-phosphate transport	3/1796	5/22709	0.00437263	0.0697264	0.0638534	Slc37a4/Slc37a1/G6pc3	3
457	GO:0036150	phosphatidylserine acyl-chain remodeling	3/1796	5/22709	0.00437263	0.0697264	0.0638534	Pla2g2f/Mboat1/Lpcat3	3
458	GO:0051343	positive regulation of cyclic-nucleotide phosphodiesterase activity	3/1796	5/22709	0.00437263	0.0697264	0.0638534	Calm1/Calm3/Rack1	3
459	GO:0051754	meiotic sister chromatid cohesion, centromeric	3/1796	5/22709	0.00437263	0.0697264	0.0638534	Sgo2a/Bub1/Bub1b	3
460	GO:0070125	mitochondrial translational elongation	3/1796	5/22709	0.00437263	0.0697264	0.0638534	Mrpl44/Tsfm/Tufm	3
461	GO:0071680	response to indole-3-methanol	3/1796	5/22709	0.00437263	0.0697264	0.0638534	Jup/Cdh1/Brca1	3
462	GO:0071681	cellular response to indole-3-methanol	3/1796	5/22709	0.00437263	0.0697264	0.0638534	Jup/Cdh1/Brca1	3
463	GO:1905821	positive regulation of chromosome condensation	3/1796	5/22709	0.00437263	0.0697264	0.0638534	Ncapd2/Ncaph/Ncapg	3
464	GO:0072527	pyrimidine-containing compound metabolic process	11/1796	57/22709	0.00456103	0.0725743	0.0664615	Dut/Dctd/Nme6/Umps/Tyms/Tpk1/Nt5c/Nme4/Cmpk1/Pycrl/Dctpp1	11
465	GO:0000302	response to reactive oxygen species	26/1796	191/22709	0.00460961	0.0731189	0.0669602	Mpv17l2/Smpd3/Coa8/Sigmar1/Mapk3/Txn1/Sod1/Lig1/Prdx3/Fxn/Ezh2/Akr1b3/Prdx2/Ect2/Ppif/Ppp2cb/Dhfr/Endog/Mpv17l/Trap1/Gstp1/Zfp277/Rack1/Mapk13/Ucp2/Nox1	26
466	GO:1903829	positive regulation of protein localization	58/1796	518/22709	0.00461838	0.0731189	0.0669602	Gpsm2/Cdk5rap3/Pparg/Anxa7/Kcnn4/Gna11/Vamp8/Stx3/Ergic3/Abhd17c/Kif20b/Arhgef16/Edem2/Epb41/Tsg101/Jup/Cdk1/Ephb2/Pik3r2/Eif3e/Vil1/Cib1/Lgals3/Mcu/Tomm7/Meak7/Aacs/Slc5a3/Bsg/Cdh1/Ect2/Sri/Prkci/Mff/Tm9sf4/Ndc80/Cask/Brca1/Nr1h4/Agr2/Sec24a/Myo5b/Arhgef5/Mcrs1/Pak1/Mavs/Rer1/Tm7sf3/Ezr/Cct4/Asph/Vps28/Bcap31/Pls1/Hpca/Rack1/Capn10/Mpc2	58
467	GO:1902600	proton transmembrane transport	16/1796	99/22709	0.00465948	0.0731189	0.0669602	Atp1a1/Atp6ap2/Coa8/Slc9a3/Atp5b/Ndufs7/Nherf1/Ppif/Clcn3/Antkmt/Sco1/Atp5g1/Atp5g2/Atp5d/Atp5g3/Phb2	16
468	GO:0045540	regulation of cholesterol biosynthetic process	6/1796	21/22709	0.0046682	0.0731189	0.0669602	Fdps/Sod1/Scap/Erlin2/Pex2/Lpcat3	6
469	GO:0106118	regulation of sterol biosynthetic process	6/1796	21/22709	0.0046682	0.0731189	0.0669602	Fdps/Sod1/Scap/Erlin2/Pex2/Lpcat3	6
470	GO:0031647	regulation of protein stability	38/1796	310/22709	0.00469634	0.0731189	0.0669602	Coa8/Ncln/Tada3/Rpl11/Pycard/Zswim7/H1f5/Cdkn2aip/Ctnnd1/Tomm7/Cog3/Mul1/Rabl3/Id1/Tmem183a/Rpl5/Rps7/Bag1/Aurka/Ndc80/Ddost/Chfr/Prkra/Phb/Gipc1/Qrsl1/Glmp/Dnaja3/Plk1/Cct4/Asph/Serf2/Pex6/Pex2/Bag6/Phb2/Cenpe/Rnf5	38
471	GO:0007135	meiosis II	5/1796	15/22709	0.00471384	0.0731189	0.0669602	Mastl/Dazl/Sgo2a/Bub1/Bub1b	5
472	GO:0032530	regulation of microvillus organization	5/1796	15/22709	0.00471384	0.0731189	0.0669602	Klf5/Vil1/Pld1/Ezr/Pls1	5
473	GO:0061983	meiosis II cell cycle process	5/1796	15/22709	0.00471384	0.0731189	0.0669602	Mastl/Dazl/Sgo2a/Bub1/Bub1b	5
474	GO:0070071	proton-transporting two-sector ATPase complex assembly	5/1796	15/22709	0.00471384	0.0731189	0.0669602	Tmem70/Oxa1l/Tm9sf4/Atp5d/Atpaf2	5
475	GO:0097428	protein maturation by iron-sulfur cluster transfer	5/1796	15/22709	0.00471384	0.0731189	0.0669602	Cisd3/Isca1/Cisd1/Glrx5/Ciao2a	5
476	GO:0099116	tRNA 5'-end processing	5/1796	15/22709	0.00471384	0.0731189	0.0669602	Rpp25/Rpp21/Hsd17b10/Prorp/Pop5	5
477	GO:1903076	regulation of protein localization to plasma membrane	18/1796	117/22709	0.00478711	0.0741001	0.0678587	Vamp8/Stx3/Arhgef16/Ephb2/Pik3r2/Vil1/Cib1/Lgals3/Lypla1/Cdh1/Prkci/Agr2/Myo5b/Rer1/Ezr/Pls1/Rack1/Zdhhc7	18
478	GO:0034470	ncRNA processing	47/1796	403/22709	0.00479816	0.074116	0.0678733	Mrm2/Rpp25/Rpl11/Rtcb/Rpp21/Polr3k/Mrpl44/Hsd17b10/Fars2/Rps14/Trmt1/Cdk5rap1/Rtraf/Rpl7/Ints10/Exosc7/Rpl26/Bcdin3d/Pus10/Rrp36/Rpl5/Tsen54/Rps7/Tfb1m/Rpl14/Tdrd1/Prorp/Utp11/Prkra/Rps8/Pop5/Mterf4/Qtrt1/Rps6/Naf1/Rps17/Frg1/Trmt1l/2210016F16Rik/Mettl5/Ints9/Mtfmt/Ythdf2/Lcmt2/Elp4/Elp6/Ybey	47
479	GO:0006220	pyrimidine nucleotide metabolic process	9/1796	42/22709	0.0048475	0.0745668	0.0682861	Dut/Dctd/Nme6/Umps/Tyms/Nt5c/Nme4/Cmpk1/Dctpp1	9
480	GO:0051294	establishment of spindle orientation	9/1796	42/22709	0.0048475	0.0745668	0.0682861	Gpsm2/Misp/Llgl2/Sapcd2/Spag5/Ndc80/Cenpa/Mad2l1/Plk1	9
481	GO:0043433	negative regulation of DNA-binding transcription factor activity	24/1796	173/22709	0.0049804	0.0764523	0.0700128	Cdk5rap3/Rpl11/Pycard/Hes6/Gfi1/Sigirr/Commd6/Tacc3/Ezh2/Id1/Ctnnbip1/Anxa4/Prdx2/Sri/Ppp2cb/Pias4/Nr1h4/Tax1bp1/Traip/Rbck1/Dnaja3/Aim2/Phb2/Pex14	24
482	GO:0016054	organic acid catabolic process	31/1796	241/22709	0.00501099	0.0766039	0.0701516	Nagk/Gcat/Qdpr/Mlycd/Nudt19/Tha1/Hmgcl/Hsd17b10/Acot4/Bckdk/Acox2/Cpt2/Aig1/Dld/Dcxr/Hadha/Acot8/Etfa/Acot7/Dbi/Acat1/Hadhb/Abcd4/Etfb/Acsf3/Sdsl/Gcsh/Amdhd2/Eci1/Pex2/Lpin3	31
483	GO:0046395	carboxylic acid catabolic process	31/1796	241/22709	0.00501099	0.0766039	0.0701516	Nagk/Gcat/Qdpr/Mlycd/Nudt19/Tha1/Hmgcl/Hsd17b10/Acot4/Bckdk/Acox2/Cpt2/Aig1/Dld/Dcxr/Hadha/Acot8/Etfa/Acot7/Dbi/Acat1/Hadhb/Abcd4/Etfb/Acsf3/Sdsl/Gcsh/Amdhd2/Eci1/Pex2/Lpin3	31
484	GO:0090140	regulation of mitochondrial fission	8/1796	35/22709	0.00513759	0.0782161	0.071628	Pparg/Mcu/Myo19/Tmem135/Mul1/Aurka/Mff/Mfn1	8
485	GO:0097345	mitochondrial outer membrane permeabilization	8/1796	35/22709	0.00513759	0.0782161	0.071628	Slc25a5/Vdac2/Mul1/Bloc1s2/Chchd10/Atpif1/Mpv17l/Tmem102	8
486	GO:0072528	pyrimidine-containing compound biosynthetic process	7/1796	28/22709	0.00515462	0.0783142	0.0717179	Dut/Nme6/Umps/Tyms/Tpk1/Nme4/Cmpk1	7
487	GO:0000422	autophagy of mitochondrion	14/1796	83/22709	0.00533089	0.0804964	0.0737163	Vdac1/Slc25a5/Fbxl4/Tomm7/Mul1/Arfip2/Atg4d/Fkbp8/Usp30/Atpif1/Atg5/Parl/Capn10/Phb2	14
488	GO:0032088	negative regulation of NF-kappaB transcription factor activity	14/1796	83/22709	0.00533089	0.0804964	0.0737163	Cdk5rap3/Pycard/Gfi1/Commd6/Anxa4/Prdx2/Ppp2cb/Pias4/Nr1h4/Tax1bp1/Traip/Rbck1/Dnaja3/Aim2	14
489	GO:0061726	mitochondrion disassembly	14/1796	83/22709	0.00533089	0.0804964	0.0737163	Vdac1/Slc25a5/Fbxl4/Tomm7/Mul1/Arfip2/Atg4d/Fkbp8/Usp30/Atpif1/Atg5/Parl/Capn10/Phb2	14
490	GO:0042770	signal transduction in response to DNA damage	24/1796	174/22709	0.00535558	0.0807045	0.0739068	Cdk5rap3/Foxm1/Mapk3/Rps6ka6/Ticrr/Cdk1/Chek1/Rint1/Kmt5a/Rpl26/Wdr76/Msh2/Rad51/Rfwd3/Fzr1/Brca1/Ppp2r5c/Dgkz/Dtl/Rps27l/Tfap4/Eme1/Plk1/Fancd2	24
491	GO:0022613	ribonucleoprotein complex biogenesis	48/1796	416/22709	0.00539194	0.0810873	0.0742574	Mpv17l2/Celf5/Mrm2/Rbm10/Rpl7a/Clns1a/Rpp25/Rpl11/Zfp622/Rpl23a/Mrpl44/Rpl6/Rps14/Mrpl36/Rpl10/Rpl7/Exosc7/Rpl26/Srpk1/Xrcc5/Rrp36/Gtpbp10/Gemin2/Rpl5/Rps7/Tfb1m/Rpl14/Utp11/Rps8/Pop5/Ruvbl2/Mterf4/Rps27l/C1qbp/Eif2d/Rps6/Rasl2-9/Naf1/Rps17/Frg1/Rplp0/Eif2a/Mettl5/Ythdf2/Rps5/Mrpl10/Eif2s2/Ybey	48
492	GO:0000301	retrograde transport, vesicle recycling within Golgi	4/1796	10/22709	0.00555396	0.0830177	0.0760252	Cog2/Cog3/Cog6/Cog4	4
493	GO:0002934	desmosome organization	4/1796	10/22709	0.00555396	0.0830177	0.0760252	Jup/Pkp3/Dsp/Perp	4
494	GO:0070601	centromeric sister chromatid cohesion	4/1796	10/22709	0.00555396	0.0830177	0.0760252	Sgo2a/Sgo1/Bub1/Bub1b	4
495	GO:0007098	centrosome cycle	20/1796	137/22709	0.00558483	0.0833108	0.0762936	Nek2/Haus4/Poc1b/Ccnf/Chek1/Cntrob/Sgo1/Gen1/Poc1a/Aurka/Haus8/Kif11/Ndc80/Brca1/Kifc1/Chmp5/Sac3d1/Stil/Plk1/Chmp1a	20
496	GO:0050892	intestinal absorption	9/1796	43/22709	0.00570908	0.0849929	0.077834	Epb41/Vil1/Aco1/Tjp2/Lima1/Ldlr/Ezr/Pls1/Lpcat3	9
497	GO:0009166	nucleotide catabolic process	12/1796	67/22709	0.00585502	0.0869906	0.0796634	Mlycd/Nudt19/Dut/Nt5c/Dera/Dnph1/Urah/Acot7/Nudt13/Hint1/Acat1/Dctpp1	12
498	GO:0051781	positive regulation of cell division	14/1796	84/22709	0.00594282	0.0875005	0.0801304	Cdc25b/Cit/Kif14/Kif23/Kif20b/Incenp/Aurkb/Birc5/Racgap1/Poldip2/Ect2/Cdca8/Cenpv/Gipc1	14
499	GO:0006658	phosphatidylserine metabolic process	6/1796	22/22709	0.00599554	0.0875005	0.0801304	Pla2g2f/Mboat1/Lipc/Serinc2/Ptdss2/Lpcat3	6
500	GO:0034312	diol biosynthetic process	6/1796	22/22709	0.00599554	0.0875005	0.0801304	Qdpr/Sptssa/Pcbd2/Pcbd1/Dhfr/Sptlc2	6
501	GO:0090201	negative regulation of release of cytochrome c from mitochondria	6/1796	22/22709	0.00599554	0.0875005	0.0801304	Prelid1/Opa1/Fxn/Ppif/Ghitm/Parl	6
502	GO:1902410	mitotic cytokinetic process	6/1796	22/22709	0.00599554	0.0875005	0.0801304	Kif20b/Cntrob/Chmp5/Chmp6/Chmp1a/Kif20a	6
503	GO:0007034	vacuolar transport	22/1796	157/22709	0.00619046	0.0875005	0.0801304	Tsg101/Leprot/Rilp/Ndfip2/Fhip1b/Cdx2/Vps53/Vps51/Vps13a/Chmp5/Ap1g2/Hook1/Chmp6/Stam/Chmp1a/Vps28/Mvb12a/Gcc2/Vps36/Vipas39/Pcsk9/Ap3s2	22
504	GO:0006097	glyoxylate cycle	2/1796	2/22709	0.00625164	0.0875005	0.0801304	Idh2/Idh1	2
505	GO:0007147	female meiosis II	2/1796	2/22709	0.00625164	0.0875005	0.0801304	Mastl/Dazl	2
506	GO:0009213	pyrimidine deoxyribonucleoside triphosphate catabolic process	2/1796	2/22709	0.00625164	0.0875005	0.0801304	Dut/Dctpp1	2
507	GO:0015709	thiosulfate transport	2/1796	2/22709	0.00625164	0.0875005	0.0801304	Slc25a10/Slc25a11	2
508	GO:0015743	malate transport	2/1796	2/22709	0.00625164	0.0875005	0.0801304	Slc25a10/Slc25a11	2
509	GO:0018282	metal incorporation into metallo-sulfur cluster	2/1796	2/22709	0.00625164	0.0875005	0.0801304	Fxn/Nfs1	2
510	GO:0018283	iron incorporation into metallo-sulfur cluster	2/1796	2/22709	0.00625164	0.0875005	0.0801304	Fxn/Nfs1	2
511	GO:0036509	trimming of terminal mannose on B branch	2/1796	2/22709	0.00625164	0.0875005	0.0801304	Edem2/Man1b1	2
512	GO:0042350	GDP-L-fucose biosynthetic process	2/1796	2/22709	0.00625164	0.0875005	0.0801304	Fcsk/Gfus	2
513	GO:0044779	meiotic spindle checkpoint signaling	2/1796	2/22709	0.00625164	0.0875005	0.0801304	Chfr/Ttk	2
514	GO:0046166	glyceraldehyde-3-phosphate biosynthetic process	2/1796	2/22709	0.00625164	0.0875005	0.0801304	Tpi1/Tkt	2
515	GO:0052746	inositol phosphorylation	2/1796	2/22709	0.00625164	0.0875005	0.0801304	Ippk/Itpk1	2
516	GO:0060887	limb epidermis development	2/1796	2/22709	0.00625164	0.0875005	0.0801304	Kdf1/Pias4	2
517	GO:0070124	mitochondrial translational initiation	2/1796	2/22709	0.00625164	0.0875005	0.0801304	Mtif3/Mtif2	2
518	GO:0071423	malate transmembrane transport	2/1796	2/22709	0.00625164	0.0875005	0.0801304	Slc25a10/Slc25a11	2
519	GO:0097535	lymphoid lineage cell migration into thymus	2/1796	2/22709	0.00625164	0.0875005	0.0801304	Bcl11b/Foxn1	2
520	GO:0099607	lateral attachment of mitotic spindle microtubules to kinetochore	2/1796	2/22709	0.00625164	0.0875005	0.0801304	Aurkb/Cenpe	2
521	GO:0140141	mitochondrial potassium ion transmembrane transport	2/1796	2/22709	0.00625164	0.0875005	0.0801304	Abcb8/Ccdc51	2
522	GO:1901662	quinone catabolic process	2/1796	2/22709	0.00625164	0.0875005	0.0801304	Nqo2/Cbr3	2
523	GO:1904274	tricellular tight junction assembly	2/1796	2/22709	0.00625164	0.0875005	0.0801304	Ildr1/Lsr	2
524	GO:1905448	positive regulation of mitochondrial ATP synthesis coupled electron transport	2/1796	2/22709	0.00625164	0.0875005	0.0801304	Cdk1/Ccnb1	2
525	GO:2000395	regulation of ubiquitin-dependent endocytosis	2/1796	2/22709	0.00625164	0.0875005	0.0801304	Tsg101/Vps28	2
526	GO:2000397	positive regulation of ubiquitin-dependent endocytosis	2/1796	2/22709	0.00625164	0.0875005	0.0801304	Tsg101/Vps28	2
527	GO:2001136	negative regulation of endocytic recycling	2/1796	2/22709	0.00625164	0.0875005	0.0801304	Arhgap8/Arhgap1	2
528	GO:0090630	activation of GTPase activity	16/1796	102/22709	0.00625595	0.0875005	0.0801304	Ccdc125/Tbc1d2/Arhgef16/Tbc1d30/Sgsm1/Epha1/Ect2/Tbc1d22a/Ralgapa2/Arhgef5/Ngef/Grtp1/Tbc1d13/Scrib/Tbck/Sgsm3	16
529	GO:1905477	positive regulation of protein localization to membrane	17/1796	111/22709	0.00628762	0.0876676	0.0802835	Stx3/Arhgef16/Ephb2/Vil1/Cib1/Lgals3/Slc5a3/Prkci/Mff/Agr2/Myo5b/Pak1/Rer1/Ezr/Pls1/Hpca/Rack1	17
530	GO:0060761	negative regulation of response to cytokine stimulus	13/1796	76/22709	0.00630523	0.0876676	0.0802835	Pparg/Naip5/Tle5/Sigirr/Mul1/Oas1d/Ppp2cb/Pias4/Nr1h4/Traip/Ttll12/Dnaja3/Ythdf2	13
531	GO:0090559	regulation of membrane permeability	13/1796	76/22709	0.00630523	0.0876676	0.0802835	Slc25a5/Hebp2/Vdac2/Mtch2/Tjp2/Mul1/Bloc1s2/Chchd10/Ppif/Atpif1/Mpv17l/Cldn3/Tmem102	13
532	GO:0010971	positive regulation of G2/M transition of mitotic cell cycle	7/1796	29/22709	0.00633899	0.0876676	0.0802835	Cdc25c/Cdc25b/Cdk1/Fbxo5/Cdc25a/Dtl/Ccnb1	7
533	GO:0043162	ubiquitin-dependent protein catabolic process via the multivesicular body sorting pathway	7/1796	29/22709	0.00633899	0.0876676	0.0802835	Tsg101/Chmp5/Chmp6/Stam/Chmp1a/Vps28/Vps36	7
534	GO:0051560	mitochondrial calcium ion homeostasis	7/1796	29/22709	0.00633899	0.0876676	0.0802835	Afg3l2/Letm1/Mcu/Immt/Bcap31/Micu1/Micu2	7
535	GO:0006044	N-acetylglucosamine metabolic process	5/1796	16/22709	0.00641525	0.0883919	0.0809468	Nagk/Chst5/Gnpnat1/Chst4/Amdhd2	5
536	GO:0032048	cardiolipin metabolic process	5/1796	16/22709	0.00641525	0.0883919	0.0809468	Ptpmt1/Hadha/Crls1/Tamm41/Phb2	5
537	GO:0006890	retrograde vesicle-mediated transport, Golgi to endoplasmic reticulum	9/1796	44/22709	0.00668414	0.0914158	0.0837159	Ergic3/Bnip1/Kdelr1/Rint1/Cog3/Kdelr2/Copz1/Rer1/Cog4	9
538	GO:0032508	DNA duplex unwinding	9/1796	44/22709	0.00668414	0.0914158	0.0837159	Recql4/Top2a/Supv3l1/Rad51/Upf1/Ighmbp2/Cdc45/Twnk/Mcm7	9
539	GO:0071168	protein localization to chromatin	9/1796	44/22709	0.00668414	0.0914158	0.0837159	Esco2/H1f5/Cdca5/Msh2/Ezh2/Cenpa/Rad21/Ruvbl2/Plk1	9
540	GO:1902108	regulation of mitochondrial membrane permeability involved in apoptotic process	9/1796	44/22709	0.00668414	0.0914158	0.0837159	Slc25a5/Vdac2/Mtch2/Mul1/Bloc1s2/Chchd10/Atpif1/Mpv17l/Tmem102	9
541	GO:0051438	regulation of ubiquitin-protein transferase activity	10/1796	52/22709	0.00686857	0.0937648	0.0858671	Rpl11/Mastl/Fbxo5/Fzr1/Rpl5/Rps7/Bub1b/Cdc20/Mad2l1/Plk1	10
542	GO:0034250	positive regulation of amide metabolic process	23/1796	168/22709	0.00690487	0.0940869	0.086162	Mpv17l2/Rpusd3/Smpd3/Fastkd3/Eef2/Mapk3/Upf3a/Coa3/Plxnb2/Eif3e/Dazl/Cdk5rap1/Rpl26/Pld1/Larp4b/Rpl5/Nr1h4/Mrps27/Rps27l/C1qbp/Slc35a4/Mettl5/Ythdf2	23
543	GO:0006635	fatty acid beta-oxidation	13/1796	77/22709	0.00705041	0.0958934	0.0878164	Mlycd/Hsd17b10/Acox2/Cpt2/Hadha/Etfa/Dbi/Acat1/Hadhb/Abcd4/Etfb/Eci1/Pex2	13
544	GO:0009132	nucleoside diphosphate metabolic process	20/1796	140/22709	0.00710534	0.0964631	0.0883381	Tpi1/Mpi/Ak2/Ogdh/Gale/Nme6/Umps/Mtch2/Pfkl/Galt/Zbtb7a/Ak7/Cant1/Nme4/Aldoc/Gpd1/Cmpk1/Pklr/Ucp2/Entpd6	20
545	GO:0046394	carboxylic acid biosynthetic process	37/1796	308/22709	0.00720381	0.0976208	0.0893983	Mlycd/Enoph1/Tha1/Lta4h/Mthfd1/Hsd17b10/Ndufab1/Gstp3/Sephs2/Scap/Mgst3/Lipc/Akr1b3/Pecr/Erlin2/Amacr/Gsto1/Acot7/Brca1/Fgfr4/Dhfr/Sco1/Gstp2/Acsf3/Pycrl/Sdsl/Pklr/Hacd2/Apoc1/Gstp1/Hacd3/Mri1/Pex2/Tecr/Ptges2/Hacd1/Mcat	37
546	GO:0006631	fatty acid metabolic process	51/1796	455/22709	0.00739249	0.0999946	0.0915722	Acad9/Pparg/Mlycd/Nudt19/Hsd17b10/Acot4/Acox2/Ndufab1/Cpt2/Erfe/Gstp3/Aig1/Aacs/Scap/Pla2g2f/Dld/Lipc/Hadha/Lypla1/Cyb5a/Acot8/Pecr/Erlin2/Etfa/Acot7/Ndufs6/Dbi/Brca1/Acat1/Sco1/Gstp2/Hadhb/Abcd4/Cyp2j6/Pdk1/Etfb/Acsf3/Cyp2c40/Adipor1/Hacd2/Apoc1/Gstp1/Eci1/Hacd3/Pex2/Lpin3/Tecr/Ptges2/Ces2h/Hacd1/Mcat	51

## Sheet: col_DSS_excl_up
	ID	Description	GeneRatio	BgRatio	pvalue	p.adjust	qvalue	geneID	Count
0	GO:0048858	cell projection morphogenesis	178/2013	746/22709	8.80726e-36	7.82789e-32	6.1521e-32	Sema3f/Brsk1/Slitrk5/Plxna4/Dnm3/Prickle1/Igf1r/Matn2/Nova2/Cntnap2/Epha3/Rbfox2/Crppa/Cdh11/Dpysl5/Shank3/Ednra/Ppp3ca/Ctnna2/Cxcl12/Adgrb3/Etv1/Npr2/Mecp2/Notch3/Rufy3/Plxnb3/Spag9/Chodl/Adcy1/Ulk1/Arhgap44/Dact1/Ctnnd2/Cacng7/Zfp365/Sema3g/Apbb1/Bmpr2/Slit1/Tgfb2/Dscaml1/Ntn1/Ryk/Wdr47/Wasf1/Sema3a/Sarm1/Robo1/Mgll/Akap5/Ust/Nr4a2/Nefl/Bcl2/Nfib/Zeb2/Braf/Megf8/Hecw2/Trak2/Slitrk1/Dclk1/Bdnf/U…	178
1	GO:0120039	plasma membrane bounded cell projection morphogenesis	176/2013	739/22709	2.85791e-35	1.27005e-31	9.98161e-32	Sema3f/Brsk1/Slitrk5/Plxna4/Dnm3/Prickle1/Igf1r/Matn2/Nova2/Cntnap2/Epha3/Rbfox2/Crppa/Cdh11/Dpysl5/Shank3/Ednra/Ppp3ca/Ctnna2/Cxcl12/Adgrb3/Etv1/Npr2/Mecp2/Notch3/Rufy3/Plxnb3/Spag9/Chodl/Adcy1/Ulk1/Arhgap44/Dact1/Ctnnd2/Cacng7/Zfp365/Sema3g/Apbb1/Bmpr2/Slit1/Tgfb2/Dscaml1/Ntn1/Ryk/Wdr47/Wasf1/Sema3a/Sarm1/Robo1/Mgll/Akap5/Ust/Nr4a2/Nefl/Bcl2/Nfib/Zeb2/Braf/Megf8/Hecw2/Trak2/Slitrk1/Dclk1/Bdnf/U…	176
2	GO:0032989	cellular component morphogenesis	196/2013	878/22709	4.49519e-35	1.28574e-31	1.01049e-31	Sema3f/Brsk1/Slitrk5/Plxna4/Rfx2/Dnm3/Prickle1/Igf1r/Matn2/Fez1/Nova2/Cntnap2/Epha3/Rbfox2/Crppa/Cdh11/Dpysl5/Shank3/Ednra/Cflar/Tbpl1/Ppp3ca/Ctnna2/Cxcl12/Adgrb3/Etv1/Npr2/Mecp2/Notch3/Rufy3/Plxnb3/Spag9/Chodl/Adcy1/Ulk1/Arhgap44/Dact1/Ctnnd2/Cacng7/Zfp365/Sema3g/Apbb1/Bmpr2/Slit1/Tgfb2/Dscaml1/Ntn1/Ryk/Wdr47/Wasf1/Sema3a/Clasp1/Sarm1/Neurl2/Robo1/Mgll/Akap5/Ust/Nr4a2/Nefl/Bcl2/Nfib/Zeb2/Braf/Me…	196
3	GO:0032990	cell part morphogenesis	180/2013	770/22709	6.08059e-35	1.28574e-31	1.01049e-31	Sema3f/Brsk1/Slitrk5/Plxna4/Dnm3/Prickle1/Igf1r/Matn2/Fez1/Nova2/Cntnap2/Epha3/Rbfox2/Crppa/Cdh11/Dpysl5/Shank3/Ednra/Ppp3ca/Ctnna2/Cxcl12/Adgrb3/Etv1/Npr2/Mecp2/Notch3/Rufy3/Plxnb3/Spag9/Chodl/Adcy1/Ulk1/Arhgap44/Dact1/Ctnnd2/Cacng7/Zfp365/Sema3g/Apbb1/Bmpr2/Slit1/Tgfb2/Dscaml1/Ntn1/Ryk/Wdr47/Wasf1/Sema3a/Sarm1/Robo1/Mgll/Akap5/Ust/Nr4a2/Nefl/Bcl2/Nfib/Zeb2/Braf/Megf8/Hecw2/Trak2/Slitrk1/Dclk1/B…	180
4	GO:0048812	neuron projection morphogenesis	173/2013	724/22709	7.233e-35	1.28574e-31	1.01049e-31	Sema3f/Brsk1/Slitrk5/Plxna4/Dnm3/Prickle1/Igf1r/Matn2/Nova2/Cntnap2/Epha3/Rbfox2/Crppa/Cdh11/Dpysl5/Shank3/Ednra/Ppp3ca/Ctnna2/Cxcl12/Adgrb3/Etv1/Npr2/Mecp2/Notch3/Rufy3/Plxnb3/Spag9/Chodl/Adcy1/Ulk1/Arhgap44/Dact1/Ctnnd2/Cacng7/Zfp365/Sema3g/Apbb1/Bmpr2/Slit1/Tgfb2/Dscaml1/Ntn1/Ryk/Wdr47/Wasf1/Sema3a/Sarm1/Robo1/Mgll/Akap5/Ust/Nr4a2/Nefl/Bcl2/Nfib/Zeb2/Braf/Megf8/Hecw2/Trak2/Slitrk1/Dclk1/Bdnf/U…	173
5	GO:0001944	vasculature development	184/2013	802/22709	1.4249e-34	2.11075e-31	1.65888e-31	Sox17/Col5a1/Gja5/Foxj2/Mfge8/Prickle1/Krit1/Gata2/Thsd7a/Adgrf5/Rora/Eya1/Ptpn14/Lemd3/Plcg1/Tal1/Sox18/Tnfsf4/Ednra/Cflar/Vash1/Cxcl12/Adgrb3/Npr2/Mecp2/Notch3/Adamts6/Spry2/Kif7/Cspg4/Prokr1/Plpp3/Ndnf/Robo4/Map3k3/Meox2/Prrx1/Il17f/Antxr1/Tek/Ccn2/Rtl1/Tcf4/Bmpr2/Jam3/Angpt1/Svep1/Tgfb2/Ism1/Gja4/Nfatc1/Pkd2/Pkd1/Nppc/Robo1/Spred1/Ahr/Ramp2/Hspb6/Mmrn2/Rapgef1/Sgcd/Megf8/Tnfsf12/Stra6/Reck/Cy…	184
6	GO:0001568	blood vessel development	178/2013	768/22709	4.75714e-34	6.04021e-31	4.74713e-31	Sox17/Col5a1/Gja5/Foxj2/Mfge8/Prickle1/Krit1/Gata2/Thsd7a/Adgrf5/Rora/Eya1/Lemd3/Plcg1/Tal1/Sox18/Tnfsf4/Ednra/Cflar/Vash1/Cxcl12/Adgrb3/Npr2/Mecp2/Notch3/Adamts6/Spry2/Kif7/Cspg4/Prokr1/Plpp3/Ndnf/Robo4/Map3k3/Meox2/Prrx1/Il17f/Antxr1/Tek/Ccn2/Rtl1/Tcf4/Bmpr2/Jam3/Angpt1/Tgfb2/Ism1/Gja4/Pkd2/Pkd1/Nppc/Robo1/Spred1/Ahr/Ramp2/Hspb6/Mmrn2/Rapgef1/Sgcd/Megf8/Tnfsf12/Stra6/Reck/Cyp1b1/Foxs1/Loxl2/Pec…	178
7	GO:0034330	cell junction organization	186/2013	829/22709	1.36364e-33	1.515e-30	1.19067e-30	Sema3f/Slitrk5/Plxna4/Gja5/Dnm3/Prickle1/Igf1r/Arhgap6/Nrg3/Mpdz/Sez6/Cntnap2/Epha3/Dgkb/Cdh11/Pcdhgc3/Shank3/Ctnna2/Adgrb3/Cabp1/Sdk2/Magi2/Mecp2/Atp2b2/Nbea/Palld/Pcdhb16/Sez6l2/Elfn1/Cdh19/Adgrl1/Arhgap44/Glrb/Hipk1/Dact1/Dlg1/Mdga1/Ctnnd2/Tek/Musk/Sez6l/Zfp365/Apbb1/Lhfpl4/Jam3/Svep1/Dlc1/Tgfb2/Iqsec1/Ntn1/Slc8a2/Wasf1/Sema3a/Clasp1/Tln1/Akap5/Ramp2/Esam/Dusp3/Nefl/Nfia/Chat/Rapgef1/Prrt1/Bcl…	186
8	GO:0048667	cell morphogenesis involved in neuron differentiation	161/2013	670/22709	8.82522e-33	8.71539e-30	6.84961e-30	Sema3f/Brsk1/Slitrk5/Plxna4/Dnm3/Prickle1/Igf1r/Matn2/Nova2/Cntnap2/Epha3/Rbfox2/Crppa/Cdh11/Dpysl5/Shank3/Ednra/Ppp3ca/Ctnna2/Slc1a3/Cxcl12/Adgrb3/Etv1/Npr2/Notch3/Atp2b2/Rufy3/Plxnb3/Chodl/Adcy1/Ulk1/Arhgap44/Dact1/Ctnnd2/Zfp365/Sema3g/Apbb1/Bmpr2/Slit1/Tgfb2/Dscaml1/Ntn1/Ryk/Wdr47/Sema3a/Sarm1/Robo1/Mgll/Akap5/Ust/Nr4a2/Nefl/Bcl2/Nfib/Zeb2/Braf/Megf8/Hecw2/Trak2/Cfap418/Slitrk1/Dclk1/Bdnf/Unc5…	161
9	GO:0000904	cell morphogenesis involved in differentiation	173/2013	756/22709	2.25413e-32	2.00347e-29	1.57457e-29	Sema3f/Brsk1/Sox17/Slitrk5/Plxna4/Dnm3/Prickle1/Igf1r/Matn2/Nova2/Cntnap2/Epha3/Rbfox2/Crppa/Cdh11/Dpysl5/Tal1/Shank3/Ednra/Ppp3ca/Ctnna2/Slc1a3/Cxcl12/Adgrb3/Etv1/Npr2/Notch3/Atp2b2/Rufy3/Palld/Plxnb3/Chodl/Adcy1/Ulk1/Arhgap44/Dact1/Ctnnd2/Zfp365/Sema3g/Apbb1/Bmpr2/Slit1/Tgfb2/Dscaml1/Ntn1/Ryk/Wdr47/Sema3a/Sarm1/Robo1/Mgll/Akap5/Ust/Nr4a2/Nefl/Bcl2/Nfib/Zeb2/Braf/Megf8/Hecw2/Pecam1/Trak2/Cfap418…	173
10	GO:0035239	tube morphogenesis	201/2013	962/22709	9.00891e-32	7.2792e-29	5.72087e-29	Sox17/Mthfr/Gja5/Foxj2/Mfge8/Prickle1/Krit1/Nkx2-3/Gata2/Thsd7a/Adgrf5/Rora/Eya1/Lemd3/Plcg1/Tal1/Sox18/Ift122/Shank3/Ednra/Vash1/Cxcl12/Adgrb3/Pbx1/Npr2/Mecp2/Notch3/Spry2/Cspg4/Rarg/Pgr/Ndnf/Robo4/Sox11/Zeb1/Map3k3/Alox12/Meox2/Stx2/Dact1/Dlg1/Prrx1/Il17f/Tek/Ccn2/Rtl1/Tcf4/Brd2/Bmpr2/Jam3/Angpt1/Dlc1/Tgfb2/Ism1/Nfatc1/Ntn1/Pkd2/Pkd1/Nppc/Tgif1/Robo1/Spred1/Ahr/Csmd1/Ramp2/Hspb6/Cthrc1/Mmrn2/Sg…	201
11	GO:0022603	regulation of anatomical structure morphogenesis	192/2013	953/22709	3.071e-28	2.27459e-25	1.78765e-25	Sema3f/Brsk1/Plxna4/Foxj2/Dnm3/Prickle1/Krit1/Gata2/Dpysl5/Plcg1/Shank3/Ednra/Ppp3ca/Vash1/Cxcl12/Adgrb3/Mecp2/Spry2/Rufy3/Plxnb3/Spag9/Chodl/Ulk1/Arhgap44/Alox12/Poglut1/Dact1/Dlg1/Il17f/Pax9/Cacng7/Tek/Sema3g/Tcf4/Bmpr2/Slit1/Dlc1/Tgfb2/Ism1/Ntn1/Ryk/Tgif1/Sema3a/Clasp1/Sarm1/Robo1/Spred1/Osr2/Akap5/Ramp2/Hspb6/Ust/Fgf7/Nefl/Cthrc1/Mmrn2/Zeb2/Braf/Megf8/Nkd1/Reck/Cyp1b1/Hecw2/Trak2/Fermt2/Slitr…	192
12	GO:0048514	blood vessel morphogenesis	151/2013	667/22709	8.58705e-28	5.8709e-25	4.61406e-25	Sox17/Gja5/Foxj2/Mfge8/Krit1/Gata2/Thsd7a/Adgrf5/Rora/Eya1/Lemd3/Plcg1/Tal1/Sox18/Ednra/Vash1/Cxcl12/Adgrb3/Npr2/Mecp2/Notch3/Spry2/Cspg4/Ndnf/Robo4/Map3k3/Meox2/Prrx1/Il17f/Tek/Ccn2/Rtl1/Tcf4/Bmpr2/Jam3/Angpt1/Tgfb2/Ism1/Nppc/Robo1/Spred1/Ahr/Ramp2/Hspb6/Mmrn2/Sgcd/Tnfsf12/Stra6/Reck/Cyp1b1/Loxl2/Pecam1/Pik3ca/Nrp2/Fzd4/Wnt11/Acvr1/Flna/Dcn/Pdgfra/Wnt5a/Vezf1/Hspg2/Stard13/Prkd1/Ptprm/Pml/Fbln5/…	151
13	GO:0050808	synapse organization	133/2013	549/22709	1.45483e-27	9.23612e-25	7.25886e-25	Sema3f/Slitrk5/Plxna4/Dnm3/Igf1r/Nrg3/Sez6/Cntnap2/Epha3/Dgkb/Pcdhgc3/Shank3/Ctnna2/Adgrb3/Cabp1/Sdk2/Magi2/Mecp2/Atp2b2/Nbea/Palld/Pcdhb16/Sez6l2/Elfn1/Adgrl1/Arhgap44/Glrb/Dact1/Mdga1/Ctnnd2/Musk/Sez6l/Zfp365/Apbb1/Lhfpl4/Ntn1/Slc8a2/Wasf1/Sema3a/Akap5/Nefl/Nfia/Chat/Prrt1/Amigo2/Slitrk1/Bdnf/Nrp2/Drp2/Mdga2/Pcdhgc5/Xlr4b/Sptb/Flna/Tnr/Cdh6/Myo9a/Il1rap/Wnt5a/Dlgap3/Kif1a/Pafah1b1/Lrrtm3/Cacnb2…	133
14	GO:0061564	axon development	131/2013	547/22709	1.18548e-26	7.02434e-24	5.52057e-24	Sema3f/Brsk1/Slitrk5/Plxna4/Prickle1/Igf1r/Matn2/Nova2/Cntnap2/Epha3/Crppa/Cdh11/Dpysl5/Ednra/Ctnna2/Cxcl12/Etv1/Npr2/Notch3/Rufy3/Plxnb3/Chodl/Adcy1/Ulk1/Fkbp1b/Sema3g/Apbb1/Bmpr2/Slit1/Tgfb2/Dscaml1/Ntn1/Ryk/Wdr47/Sema3a/Robo1/Mgll/Ust/Nr4a2/Nefl/Bcl2/Nfib/Zeb2/Braf/Cnr1/Megf8/Trak2/Slitrk1/Dclk1/Bdnf/Unc5c/Nrp2/Pip5k1c/Nefh/Flna/Tnr/Apbb2/Wnt5a/Pafah1b1/Klf7/Tenm2/Ptprm/Myh10/Plp1/Map1b/Isl1/D…	131
15	GO:0007409	axonogenesis	122/2013	498/22709	7.99149e-26	4.43927e-23	3.48892e-23	Sema3f/Brsk1/Slitrk5/Plxna4/Prickle1/Igf1r/Matn2/Nova2/Cntnap2/Epha3/Crppa/Cdh11/Dpysl5/Ednra/Ctnna2/Cxcl12/Etv1/Npr2/Notch3/Rufy3/Plxnb3/Chodl/Adcy1/Ulk1/Sema3g/Apbb1/Bmpr2/Slit1/Tgfb2/Dscaml1/Ntn1/Ryk/Wdr47/Sema3a/Robo1/Mgll/Ust/Nr4a2/Nefl/Bcl2/Nfib/Zeb2/Braf/Megf8/Trak2/Slitrk1/Dclk1/Bdnf/Unc5c/Nrp2/Pip5k1c/Nefh/Tnr/Apbb2/Wnt5a/Pafah1b1/Klf7/Tenm2/Ptprm/Myh10/Map1b/Isl1/Disc1/Map1a/Ntn3/Dscam/…	122
16	GO:0010975	regulation of neuron projection development	134/2013	579/22709	1.02218e-25	5.34421e-23	4.20013e-23	Sema3f/Brsk1/Plxna4/Ddr2/Dnm3/Mylip/Igf1r/Fez1/Nova2/Sez6/Rit2/Epha3/Dpysl5/Shank3/Tenm3/Cflar/Ppp2r5b/Ppp3ca/Ctnna2/Cxcl12/Kif3c/Adgrb3/Magi2/Cspg4/Ndnf/Rufy3/Plxnb3/Chodl/Ulk1/Itm2c/Arhgap44/Fkbp1b/Prrx1/Musk/Zfp365/Sema3g/Apbb1/Bmpr2/Slit1/Clip1/Ccdc88a/Ntn1/Ryk/Creb3l2/Sema3a/Sarm1/Robo1/Akap5/Ust/Nefl/Rgs2/Rapgef1/Zeb2/Braf/Cnr1/Megf8/Ltk/Hecw2/Trak2/Slitrk1/Bdnf/Fzd4/Xlr4b/Flna/Tnr/Pacsin1/…	134
17	GO:0030334	regulation of cell migration	189/2013	998/22709	2.06192e-24	1.01813e-21	8.00171e-22	Sema3f/Il1r1/Plxna4/Ddr2/Stat5b/Krit1/Gata2/Adgrg3/Igf1r/Hdac4/Nrg3/Rnf41/Epha3/Gpr183/Cdh11/Plcg1/Ripor1/Insl3/Tnfsf4/Ednra/Ppp3ca/Cygb/Plcb1/Ctnna2/Vash1/Cxcl12/Magi2/Mecp2/Spry2/Pgr/Plpp3/Swap70/Rufy3/Plxnb3/Robo4/Rin3/Spag9/Mitf/Ldb2/Fgf23/Osbpl8/Map3k3/Tcaf1/Alox12/Meox2/Jam2/Gpr173/Ppp2r3a/Bmerb1/Lamb1/Tek/Sema3g/Bmpr2/Podxl/Jam3/Angpt1/Dlc1/Tgfb2/Iqsec1/Rabgef1/Ntn1/Sema3a/Clasp1/Robo1/Spr…	189
18	GO:0031344	regulation of cell projection organization	159/2013	786/22709	1.15172e-23	5.38761e-21	4.23424e-21	Sema3f/Brsk1/Plxna4/Ddr2/Dnm3/Mylip/Igf1r/Hdac4/Dzip1/Fez1/Nova2/Sez6/Rit2/Epha3/Dpysl5/Shank3/Tenm3/Cflar/Ppp2r5b/Ppp3ca/Ctnna2/Cxcl12/Kif3c/Adgrb3/Magi2/Spry2/Cspg4/Ndnf/Rufy3/Plxnb3/Chodl/Ulk1/Itm2c/Arhgap44/Fkbp1b/Prrx1/Musk/Zfp365/Sema3g/Apbb1/Bmpr2/Podxl/Slit1/Clip1/Ccdc88a/Ntn1/Ryk/Creb3l2/Fxr2/Sema3a/P2rx7/Sarm1/Robo1/Akap5/Ust/Nefl/Rgs2/Fer/Rapgef1/Zeb2/Braf/Cnr1/Megf8/Tgfb3/Dynlt2b/Ltk/…	159
19	GO:0120035	regulation of plasma membrane bounded cell projection organization	157/2013	773/22709	1.45249e-23	6.45485e-21	5.073e-21	Sema3f/Brsk1/Plxna4/Ddr2/Dnm3/Mylip/Igf1r/Hdac4/Dzip1/Fez1/Nova2/Sez6/Rit2/Epha3/Dpysl5/Shank3/Tenm3/Cflar/Ppp2r5b/Ppp3ca/Ctnna2/Cxcl12/Kif3c/Adgrb3/Magi2/Cspg4/Ndnf/Rufy3/Plxnb3/Chodl/Ulk1/Itm2c/Arhgap44/Fkbp1b/Prrx1/Musk/Zfp365/Sema3g/Apbb1/Bmpr2/Podxl/Slit1/Clip1/Ccdc88a/Ntn1/Ryk/Creb3l2/Fxr2/Sema3a/P2rx7/Sarm1/Robo1/Akap5/Ust/Nefl/Rgs2/Fer/Rapgef1/Zeb2/Braf/Cnr1/Megf8/Tgfb3/Dynlt2b/Ltk/Hecw2/…	157
20	GO:0001525	angiogenesis	125/2013	554/22709	5.09258e-23	2.15537e-20	1.69395e-20	Sox17/Foxj2/Mfge8/Krit1/Gata2/Thsd7a/Rora/Lemd3/Plcg1/Tal1/Sox18/Ednra/Vash1/Cxcl12/Adgrb3/Npr2/Mecp2/Notch3/Spry2/Cspg4/Ndnf/Robo4/Map3k3/Meox2/Il17f/Tek/Ccn2/Rtl1/Tcf4/Jam3/Angpt1/Tgfb2/Ism1/Nppc/Robo1/Spred1/Ahr/Ramp2/Hspb6/Mmrn2/Tnfsf12/Reck/Cyp1b1/Loxl2/Pecam1/Pik3ca/Nrp2/Fzd4/Acvr1/Flna/Dcn/Pdgfra/Wnt5a/Vezf1/Hspg2/Stard13/Prkd1/Ptprm/Pml/Fbln5/Tafa5/Isl1/Pdgfrb/Mmp2/Stab1/Kdr/Tgfbr2/Plxnd1…	125
21	GO:0060322	head development	153/2013	758/22709	1.06053e-22	4.28456e-20	3.36732e-20	Tacc1/Slitrk5/Plxna4/Prickle1/Gata2/Igf1r/Pcdh19/Nrg3/Sez6/Cntnap2/Rora/Rbfox2/Slc6a17/Shank3/Ednra/Plcb1/Ctnna2/Cxcl12/Pbx1/Mecp2/Notch3/Rarg/Atp2b2/Cic/Ndnf/Hoxb2/Sez6l2/Ulk1/Bmerb1/Lamb1/Mdga1/Pax9/Sez6l/Zfp365/Dmxl2/Shroom4/Slit1/Dlc1/Tgfb2/Dscaml1/Cadm2/Ryk/Wdr47/Kdm6b/Sema3a/Robo1/Osr2/Twsg1/Nr4a2/Twist2/Bcl2/Amigo2/Nfib/Aatk/Zeb2/Braf/Stra6/Tgfb3/Stk36/Dclk1/Unc5c/Nrp2/Cplane1/Phactr1/Fzd4…	153
22	GO:0007417	central nervous system development	180/2013	983/22709	1.35138e-21	5.22221e-19	4.10425e-19	Sema3f/Tacc1/Slitrk5/Plxna4/Gata2/Igf1r/Pcdh19/Nrg3/Nova2/Sez6/Cntnap2/Rora/Rbfox2/Cdh11/Slc6a17/Tal1/Ift122/Shank3/Plcb1/Ctnna2/Cxcl12/Pbx1/Mecp2/Notch3/Atp2b2/Plpp3/Cic/Ndnf/Glis2/Gdf11/Hoxb2/Sez6l2/Sox11/Zeb1/Ulk1/Bmerb1/Lamb1/Mdga1/Sez6l/Zfp365/Dmxl2/Shroom4/Slit1/Dlc1/Dscaml1/Cadm2/Ryk/Wdr47/Kdm6b/Sema3a/Robo1/Twsg1/Nr4a2/Msi1/Bcl2/Amigo2/Nfib/Aatk/Zeb2/Reck/Stk36/Dclk1/Unc5c/Nrp2/Cplane1/Dr…	180
23	GO:0034329	cell junction assembly	110/2013	474/22709	2.16127e-21	8.00391e-19	6.29044e-19	Slitrk5/Gja5/Dnm3/Arhgap6/Nrg3/Mpdz/Cntnap2/Epha3/Cdh11/Shank3/Adgrb3/Sdk2/Magi2/Mecp2/Pcdhb16/Cdh19/Adgrl1/Hipk1/Dlg1/Mdga1/Ctnnd2/Tek/Musk/Lhfpl4/Jam3/Dlc1/Ntn1/Clasp1/Tln1/Akap5/Ramp2/Esam/Dusp3/Rapgef1/Bcl2/Amigo2/Arvcf/Pecam1/Fermt2/Slitrk1/Bdnf/Mdga2/Wnt11/Xlr4b/Cldn34c1/Cdh6/Myo9a/Il1rap/Snai2/Wnt5a/Col16a1/Lrrtm3/Psd/Bcr/Kdr/Plxnd1/Thbs2/Lrtm2/Trpv4/Gabrb3/Pten/Arhgef15/Mycbp2/Srcin1/Cdh1…	110
24	GO:0007167	enzyme-linked receptor protein signaling pathway	178/2013	994/22709	2.71157e-20	9.64016e-18	7.57641e-18	Cd109/Gdf1/Ddr2/Stat5b/Prickle1/Igf1r/Sos2/Nrg3/Epha3/Btc/Lemd3/Plcg1/Ppp2r5b/Plcb1/Npr2/Magi2/Spry2/Cspg4/Mvb12b/Elapor2/Gdf11/Sox11/Zeb1/Ulk1/Fgf23/Osbpl8/Tns2/Afap1l2/Il17f/Tek/Ccn2/Musk/Stxbp4/Fbn1/Tcf4/Bmpr2/Angpt1/Svep1/Tgfb2/Rabgef1/Ccdc88a/Dok6/Shc2/Ryk/Nppc/Htra3/Tgif1/Htra1/Wasf1/Robo1/Spred1/Blk/Twsg1/Dusp3/Fgf7/Fer/Ldlrad4/Mmrn2/Nfia/Rapgef1/Hip1/Zeb2/Braf/Megf8/Tgfb3/Ltk/Brms1l/Fermt…	178
25	GO:0007423	sensory organ development	132/2013	646/22709	3.43963e-20	1.17582e-17	9.24104e-18	Col5a1/Frzb/Prickle1/Gata2/Zhx2/Eya1/Kcnq4/Bnc2/Ift122/Ednra/Tenm3/Pbx1/Sdk2/Spry2/Rarg/Atp2b2/Kcnma1/Gdf11/Sox11/Mitf/Zeb1/Ppp2r3a/Hipk1/Dlg1/Prrx1/Impg2/Bfsp2/Bmpr2/Tgfb2/Ntn1/Tgif1/Smarcd3/Spred1/Osr2/Ahr/Twsg1/Nhs/Twist2/Cthrc1/Nfia/Bcl2/Nfib/Zeb2/Stra6/Sobp/Cyp1b1/Tmie/Bdnf/Fzd4/Pds5b/Pdgfra/Wnt5a/Sox8/Pafah1b1/Ptprm/Myh10/Col5a2/Ascl1/Pdgfrb/Hey1/Dscam/Igfbp7/Pbx3/Bcr/Msx1/Foxf2/Cryba4/Kdr/…	132
26	GO:0007420	brain development	139/2013	698/22709	3.75456e-20	1.23594e-17	9.71355e-18	Tacc1/Slitrk5/Plxna4/Gata2/Igf1r/Pcdh19/Nrg3/Sez6/Cntnap2/Rora/Rbfox2/Slc6a17/Shank3/Plcb1/Ctnna2/Cxcl12/Pbx1/Mecp2/Notch3/Atp2b2/Cic/Ndnf/Hoxb2/Sez6l2/Ulk1/Bmerb1/Lamb1/Mdga1/Sez6l/Zfp365/Dmxl2/Shroom4/Slit1/Dlc1/Dscaml1/Cadm2/Ryk/Wdr47/Kdm6b/Sema3a/Robo1/Twsg1/Nr4a2/Bcl2/Amigo2/Nfib/Aatk/Zeb2/Stk36/Dclk1/Unc5c/Nrp2/Cplane1/Phactr1/Fzd4/Nefh/Flna/Tnr/Wnt5a/Kif1a/Pafah1b1/Hspg2/Myh10/Ascl1/Isl1/R…	139
27	GO:0099536	synaptic signaling	174/2013	970/22709	6.22818e-20	1.93462e-17	1.52045e-17	Brsk1/Napb/Slitrk5/Grik3/Plcl1/Vamp2/Igf1r/Rasgrf1/Nrg3/Sez6/Cntnap2/Npy/Dgkb/Kcnq4/Vamp1/Cdh11/Slc5a7/Plcg1/Shank3/Ppp3ca/Plcb1/Sv2a/Slc1a3/Apba1/Gucy1b1/Cabp1/Npr2/Gria2/Gabbr1/Mecp2/Atp2b2/Kcnma1/Pcdhb16/Adcy1/Arhgap44/Stx2/Glrb/Dlg1/Ctnnd2/Cacng7/Musk/Dmxl2/Trim9/Dtna/Iqsec1/Tshz3/Mme/Chrm3/Slc8a2/P2rx7/Tacr2/Mgll/Gria4/Akap5/Slc6a2/Bace1/Nefl/Dlg2/Chat/Kcnb1/Prrt1/Akap12/Hip1/Rnf19a/Braf/Cnr…	174
28	GO:0007610	behavior	151/2013	792/22709	6.31232e-20	1.93462e-17	1.52045e-17	Adcy3/Brsk1/Slitrk5/Sdk1/Idua/Hdac4/Adcy5/Sez6/Cntnap2/Npy/Olfm2/Tal1/Avpr1a/Shank3/Ednra/Ttbk1/Plcb1/Slc1a3/Apba1/Cxcl12/Adgrb3/Etv1/Mecp2/Atp2b2/Pgr/Kcnma1/Cic/Sez6l2/Adcy1/Ptgs1/Tmem74/Glrb/Lamb1/Ctnnd2/Musk/Sez6l/Pde5a/Ap1s2/Tafa2/Mme/Mafg/Wdr47/Slc8a2/Oxr1/Tacr2/Lgi4/Bace1/Csmd1/Nr4a2/Chst10/Adam22/Gpr176/Chat/Prrt1/Bcl2/Braf/Cnr1/Stra6/Sobp/Epm2a/Peg13/Gaa/Kmt2a/Slitrk1/Bdnf/Fzd4/Brinp1/Aph…	151
29	GO:0099537	trans-synaptic signaling	168/2013	927/22709	9.88615e-20	2.92894e-17	2.30191e-17	Brsk1/Napb/Slitrk5/Grik3/Plcl1/Vamp2/Igf1r/Rasgrf1/Nrg3/Sez6/Cntnap2/Npy/Dgkb/Kcnq4/Vamp1/Cdh11/Slc5a7/Plcg1/Shank3/Ppp3ca/Plcb1/Sv2a/Slc1a3/Apba1/Gucy1b1/Npr2/Gria2/Gabbr1/Mecp2/Atp2b2/Kcnma1/Pcdhb16/Adcy1/Arhgap44/Stx2/Glrb/Dlg1/Ctnnd2/Cacng7/Musk/Dmxl2/Trim9/Iqsec1/Tshz3/Mme/Chrm3/Slc8a2/P2rx7/Tacr2/Mgll/Gria4/Akap5/Slc6a2/Bace1/Nefl/Dlg2/Chat/Kcnb1/Prrt1/Akap12/Hip1/Rnf19a/Braf/Cnr1/Peg13/Kmt…	168
30	GO:0007268	chemical synaptic transmission	165/2013	919/22709	5.5781e-19	1.54932e-16	1.21764e-16	Brsk1/Napb/Slitrk5/Grik3/Plcl1/Vamp2/Igf1r/Rasgrf1/Nrg3/Sez6/Cntnap2/Npy/Dgkb/Kcnq4/Vamp1/Cdh11/Slc5a7/Plcg1/Shank3/Ppp3ca/Plcb1/Sv2a/Slc1a3/Apba1/Gucy1b1/Npr2/Gria2/Gabbr1/Mecp2/Atp2b2/Kcnma1/Pcdhb16/Adcy1/Arhgap44/Stx2/Glrb/Dlg1/Ctnnd2/Cacng7/Musk/Dmxl2/Trim9/Iqsec1/Tshz3/Mme/Chrm3/Slc8a2/P2rx7/Tacr2/Mgll/Gria4/Akap5/Slc6a2/Bace1/Nefl/Dlg2/Chat/Kcnb1/Prrt1/Akap12/Hip1/Rnf19a/Braf/Cnr1/Peg13/Kmt…	165
31	GO:0098916	anterograde trans-synaptic signaling	165/2013	919/22709	5.5781e-19	1.54932e-16	1.21764e-16	Brsk1/Napb/Slitrk5/Grik3/Plcl1/Vamp2/Igf1r/Rasgrf1/Nrg3/Sez6/Cntnap2/Npy/Dgkb/Kcnq4/Vamp1/Cdh11/Slc5a7/Plcg1/Shank3/Ppp3ca/Plcb1/Sv2a/Slc1a3/Apba1/Gucy1b1/Npr2/Gria2/Gabbr1/Mecp2/Atp2b2/Kcnma1/Pcdhb16/Adcy1/Arhgap44/Stx2/Glrb/Dlg1/Ctnnd2/Cacng7/Musk/Dmxl2/Trim9/Iqsec1/Tshz3/Mme/Chrm3/Slc8a2/P2rx7/Tacr2/Mgll/Gria4/Akap5/Slc6a2/Bace1/Nefl/Dlg2/Chat/Kcnb1/Prrt1/Akap12/Hip1/Rnf19a/Braf/Cnr1/Peg13/Kmt…	165
32	GO:0098609	cell-cell adhesion	159/2013	875/22709	7.84352e-19	2.11252e-16	1.66027e-16	H2-Ob/Stat5b/Prickle1/Pcdhb14/Stfa2/Pcdh19/Epha3/Cdh11/Astn2/Pcdhgc3/Tnfsf4/Tenm3/Ppp3ca/Ctnna2/Cxcl12/Lpp/Sdk2/Magi2/Icosl/Col13a1/Plpp3/Swap70/Palld/Pcdhb16/Plxnb3/Robo4/Cdh19/Adgrl1/Alox12/Jam2/Lamb1/Dlg1/Mdga1/Ctnnd2/Tek/Pde5a/Podxl/Jam3/Svep1/Tgfb2/Dscaml1/Cadm2/Ntn1/Pkd1/Smarcd3/Robo1/Tln1/Twsg1/Esam/Dusp3/Fer/Rapgef1/Bcl2/Amigo2/Cd200/Cd93/Arvcf/Cyp1b1/Kif26b/Pecam1/Slitrk1/Pip5k1c/Mdga2/C…	159
33	GO:0001501	skeletal system development	116/2013	566/22709	5.61699e-18	1.46835e-15	1.154e-15	Ddr2/Gja5/Frzb/Idua/Hdac4/Eya1/Tal1/Mef2d/Bnc2/Ednra/Pbx1/Bmp1/Npr2/Adamts7/Rarg/Ryr1/Col13a1/Gdf11/Hoxb2/Sox11/Zeb1/Dlg1/Prrx1/Il17f/Ccn2/Fbn1/Bmpr2/Dync2i1/Tgfb2/Dscaml1/Bgn/Ryk/Pkd1/Nppc/Creb3l2/P2rx7/Rab33b/Osr2/Twsg1/Evc/Twist2/Nfia/Nfib/Megf8/Tgfb3/Thbs3/Col27a1/Loxl2/Csgalnact1/Flna/Bmp3/Snai2/Pdgfra/Wnt5a/Arid5b/Pafah1b1/Hspg2/Lncpint/Col5a2/Rspo2/Fbln5/Sik3/Pdgfrb/Mmp2/Msx1/Kdr/Tgfbr2/Ct…	116
34	GO:0001667	ameboidal-type cell migration	102/2013	467/22709	6.16496e-18	1.56555e-15	1.2304e-15	Sema3f/Sox17/Ddr2/Krit1/Gata2/Lemd3/Plcg1/Insl3/Ednra/Cygb/Vash1/Cxcl12/Mecp2/Plpp3/Robo4/Map3k3/Alox12/Meox2/Tek/Sema3g/Bmpr2/Angpt1/Tgfb2/Iqsec1/Sema3a/Clasp1/Robo1/Spred1/Fgf7/Fer/Mmrn2/Akap12/Patz1/Zeb2/Braf/Megf8/Cyp1b1/Loxl2/Pecam1/Ccr6/Nrp2/Wnt11/Acvr1/Dcn/Snai2/Wnt5a/Fstl1/Sox8/Arid5b/Pafah1b1/Stard13/Prkd1/Ptprm/Pml/Isl1/Kank1/Kdr/Tgfbr2/Plxnd1/P2ry12/Fgf10/Pten/Sparc/Aqp1/Cdh13/Bmp7/Dna…	102
35	GO:0061448	connective tissue development	78/2013	307/22709	6.35321e-18	1.56854e-15	1.23274e-15	Col5a1/Frzb/Idua/Mef2d/Cflar/Bmp1/Npr2/Adamts7/Rarg/Slc39a13/Zeb1/Zfp516/Prrx1/Il17f/Ccn2/Rasal2/Ap1s2/Bmpr2/Tgfb2/Bgn/Pkd1/Nppc/Creb3l2/Osr2/Twsg1/Nfia/Nfib/Thbs3/Col27a1/Loxl2/Pik3ca/Csgalnact1/Bmp3/Snai2/Wnt5a/Sox8/Arid5b/Klf7/Hspg2/Lncpint/Fto/Rspo2/Sik3/Pdgfrb/Creb5/Msx1/Pgrmc2/Tgfbr2/Ctsk/Spart/Trpv4/Osr1/Pbxip1/Bmp7/Maf/Rarb/Cr2/Pth1r/Dlx2/Gli3/Zbtb16/Smad5/Prrx2/Ift80/Itgb3/Foxc2/Wnt9a/So…	78
36	GO:0007264	small GTPase mediated signal transduction	96/2013	426/22709	6.61229e-18	1.58838e-15	1.24834e-15	Arhgef12/Rasgrf1/Sos2/Rab12/Rit2/Rhobtb3/Ripor1/Ednra/Spry2/Stard8/Ulk1/Arhgap44/Dlc1/Tgfb2/Iqsec1/Rabgef1/Ccdc88a/Dok6/Ntn1/Wasf1/Mras/Rab33b/Robo1/Arhgef3/Adcyap1r1/Rapgef1/Rasgrp2/Pecam1/Arhgef10/Kctd13/Itpkb/Dennd3/Stard13/Cdc42ep4/Psd/Pdgfrb/Kank1/Bcr/Ngf/Dennd4a/Arhgef25/Notch2/Arrb1/P2ry10b/Fgf10/Arhgef18/Iqsec3/Rasgrp3/Dock4/Rasgrf2/Kndc1/Rgl1/Cdh13/Arl6/Rapgef2/Kitl/Rab39/Rasal1/Pik3cg/L…	96
37	GO:0016358	dendrite development	80/2013	326/22709	2.16133e-17	5.05524e-15	3.97302e-15	Slitrk5/Dnm3/Prickle1/Sdk1/Matn2/Mpdz/Sez6/Cntnap2/Rbfox2/Dpysl5/Shank3/Ppp3ca/Ctnna2/Adgrb3/Mecp2/Arhgap44/Dact1/Ctnnd2/Zfp365/Iqsec1/Clip1/Ntn1/Sema3a/Sarm1/Robo1/Akap5/Chat/Hecw2/Trak2/Dclk1/Bdnf/Phactr1/Fzd4/Xlr4b/Pacsin1/Mef2a/Wnt5a/Kif1a/Pafah1b1/Mark1/Klf7/Map1b/Disc1/Map1a/Tanc2/Ntn3/Dscam/Dbn1/Camk1/Pten/Trpc6/Btbd3/Srcin1/Kndc1/Shank1/Obsl1/Actl6b/Bmp7/Bhlhb9/Rapgef2/Neurl1a/Ppfia2/Lpar…	80
38	GO:0048589	developmental growth	148/2013	823/22709	3.52421e-17	8.03158e-15	6.31219e-15	Sema3f/Nat8f3/Plxna4/Ddr2/Stat5b/Prickle1/Igf1r/Cntnap2/Bnc2/Ednra/Cflar/Mymk/Plcb1/Apba1/Cxcl12/Npr2/Mecp2/Spry2/Rarg/Rufy3/Spag9/Ulk1/Tns2/Ppp2r3a/Dlg1/Cacng7/Musk/Rasal2/Sema3g/Pi16/Bmpr2/Slit1/Tgfb2/Ntn1/Ryk/Nppc/Wasf1/Sema3a/Robo1/Mgll/Ahr/Evc/Fgf7/Rgs2/Fendrr/Bcl2/Zeb2/Megf8/Nkd1/Sav1/Stra6/Thbs3/Col27a1/Foxs1/Kif26b/Slitrk1/Dclk1/Pik3ca/Bdnf/Nrp2/Ghr/Ccm2l/Wnt11/Tnr/Syt1/Akap6/Rims1/Pdgfra…	148
39	GO:0048880	sensory system development	94/2013	433/22709	1.89493e-16	4.21054e-14	3.30915e-14	Col5a1/Prickle1/Zhx2/Ift122/Tenm3/Pbx1/Sdk2/Spry2/Rarg/Gdf11/Sox11/Mitf/Zeb1/Ppp2r3a/Hipk1/Dlg1/Impg2/Bfsp2/Bmpr2/Tgfb2/Tgif1/Smarcd3/Spred1/Osr2/Ahr/Twsg1/Nhs/Twist2/Nfia/Bcl2/Nfib/Zeb2/Stra6/Cyp1b1/Bdnf/Fzd4/Pds5b/Pdgfra/Sox8/Ptprm/Myh10/Col5a2/Isl1/Pdgfrb/Dscam/Pbx3/Foxf2/Cryba4/Kdr/Tgfbr2/Tmem132e/Notch2/Bhlhe22/P2ry12/Fgf10/Map3k1/Arhgef15/Aqp1/Col8a1/Arl6/Bmp7/Cacna1c/Maf/Rom1/Rarb/Jag1/Olf…	94
40	GO:1905114	cell surface receptor signaling pathway involved in cell-cell signaling	113/2013	573/22709	2.89027e-16	6.26554e-14	4.92422e-14	Sox17/Frzb/Prickle1/Sez6/Grk5/Cntnap2/Rbms3/Tpbgl/Shank3/Ednra/Ppp3ca/Apc2/Gabbr1/Mecp2/Plpp3/Mitf/Ppp2r3a/Dact1/Ctnnd2/Alpk2/Tmem88/Klf15/Spin1/Ryk/Pkd2/Slc8a2/Pkd1/Dkk2/Sox7/Gria4/Wif1/Porcn/Mdfic/Cthrc1/Tle6/Rapgef1/Zeb2/Nkd1/Reck/Epm2a/Fermt2/Bdnf/Fzd4/Wnt11/Rims1/Snai2/Wnt5a/Chrna2/Kpna1/Mark1/Mpp2/Rspo2/Hic1/Isl1/Kank1/Disc1/Celsr3/Wnk1/Lats2/Dbn1/Tle3/Fgf10/Map3k1/Gabrb3/Pten/Nlk/Pbxip1/Bi…	113
41	GO:0051960	regulation of nervous system development	114/2013	581/22709	3.11447e-16	6.59082e-14	5.17986e-14	Sema3f/Slitrk5/Plxna4/Gata2/Lin28a/Dpysl5/Shank3/Ppp3ca/Cxcl12/Adgrb3/Mecp2/Rarg/Rufy3/Plxnb3/Chodl/Sox11/Ulk1/Adgrl1/Jam2/Dlg1/Mdga1/Musk/Zfp365/Sema3g/Bmpr2/Slit1/Mme/Ntn1/Ryk/Sema3a/Smarcd3/Robo1/Lgi4/Akap5/Nefl/Tle6/Amigo2/Zeb2/Braf/Megf8/Trak2/Slitrk1/Bdnf/Fzd4/Brinp1/Xlr4b/Tnr/Il1rap/Wnt5a/Sox8/Pafah1b1/Lrrtm3/Ascl1/Map1b/Disc1/Hey1/Dscam/Kdr/Ngf/Dbn1/Spart/Plxnd1/Thbs2/Lrtm2/Pten/Trpc6/Obs…	114
42	GO:0070848	response to growth factor	128/2013	688/22709	3.57005e-16	7.37921e-14	5.79947e-14	Cd109/Gdf1/Stat5b/Igf1r/Lemd3/Plcg1/Cflar/Ppp2r5b/Npr2/Gria2/Magi2/Adamts7/Spry2/Ndnf/Elapor2/Sox11/Zeb1/Ulk1/Fgf23/Dlg1/Il17f/Pax9/Tek/Ccn2/Fbn1/Tcf4/Bmpr2/Angpt1/Tgfb2/Htra3/Htra1/Wasf1/Robo1/Spred1/Ramp2/Twsg1/Dusp3/Fgf7/Fer/Ldlrad4/Mmrn2/Nfia/Rapgef1/Zeb2/Megf8/Tgfb3/Brms1l/Kcnd3/Fermt2/Cilp/Scube3/Pik3ca/Bdnf/Nrp2/Fzd4/Acvr1/Bmp3/Dcn/Rnf111/Snai2/Pdgfra/Wnt5a/Fstl1/Tnrc6c/Prkd1/Pml/Hfe/Pdgfr…	128
43	GO:0007411	axon guidance	66/2013	253/22709	5.47399e-16	1.10575e-13	8.69028e-14	Sema3f/Plxna4/Matn2/Nova2/Epha3/Crppa/Dpysl5/Ednra/Cxcl12/Etv1/Notch3/Plxnb3/Sema3g/Apbb1/Bmpr2/Slit1/Tgfb2/Dscaml1/Ntn1/Ryk/Sema3a/Robo1/Nfib/Megf8/Bdnf/Unc5c/Nrp2/Apbb2/Wnt5a/Klf7/Tenm2/Ptprm/Myh10/Isl1/Ntn3/Dscam/Celsr3/Nexn/Plxnd1/Arhgef25/Lrtm2/Ncam1/Mycbp2/Bmp7/Fzd3/Cdk5r1/Nrp1/Gli3/Kif5c/Chn1/Ttc8/Mapk8ip3/Lrp1/Scn1b/Nptn/Enah/Ece1/Lmo4/Isl2/Mef2c/Cntn1/Cntn2/Epha5/Lamb2/Boc/Megf9	66
44	GO:0072001	renal system development	81/2013	351/22709	6.2113e-16	1.22597e-13	9.63517e-14	Sox17/Prickle1/Rrm2b/Lin28a/Eya1/Vcan/Ednra/Cflar/Ppp3ca/Pbx1/Npr2/Notch3/Adamts6/Glis2/Gdf11/Tns2/Dlg1/Tek/Fbn1/Klf15/Angpt1/Tgfb2/Tshz3/Pkd2/Pkd1/Robo1/Osr2/Ahr/Nfia/Bcl2/Stra6/Kif26b/Bdnf/Cplane1/Wnt11/Aph1c/Pdgfra/Wnt5a/Sox8/Arid5b/Pdgfrb/Hey1/Plxnd1/Notch2/Fgf10/Aqp1/Osr1/Bicc1/Pygo1/Bmp7/Rarb/Jag1/Dchs1/Nrp1/Gli3/Nid1/Zbtb16/Ednrb/Fgfr2/Smad5/Kif3a/Ttc8/Bcl2l11/Schip1/Angpt2/Itgb3/Foxc2/Cal…	81
45	GO:0098742	cell-cell adhesion via plasma-membrane adhesion molecules	59/2013	211/22709	6.34504e-16	1.22597e-13	9.63517e-14	Pcdhb14/Pcdh19/Epha3/Cdh11/Pcdhgc3/Tenm3/Sdk2/Magi2/Palld/Pcdhb16/Plxnb3/Cdh19/Adgrl1/Mdga1/Tgfb2/Dscaml1/Cadm2/Robo1/Esam/Amigo2/Arvcf/Pecam1/Slitrk1/Mdga2/Dsc3/Acvr1/Cdh6/Il1rap/Pcdh10/Tenm2/Ptprm/Dscam/Celsr3/Wnk1/Tgfbr2/Nexn/Pcdhga12/Mcam/Pcdhb18/Cdh13/Nrxn1/Dchs1/Nlgn1/Cadm3/Cdh23/Cdh5/Kifap3/Ptpn23/Nptn/Cadm1/Ptprs/Pcdh15/Ntng1/Ntng2/Pcdhga4/Lrrc4b/Adgrl3/Cdh2/Clstn2	59
46	GO:0007265	Ras protein signal transduction	79/2013	338/22709	6.6671e-16	1.2531e-13	9.84837e-14	Arhgef12/Rasgrf1/Sos2/Rab12/Rit2/Ripor1/Ednra/Spry2/Stard8/Ulk1/Arhgap44/Dlc1/Tgfb2/Iqsec1/Rabgef1/Dok6/Ntn1/Wasf1/Mras/Rab33b/Robo1/Arhgef3/Rapgef1/Rasgrp2/Pecam1/Arhgef10/Kctd13/Itpkb/Dennd3/Stard13/Cdc42ep4/Psd/Pdgfrb/Kank1/Bcr/Ngf/Dennd4a/Arhgef25/Notch2/Arrb1/P2ry10b/Fgf10/Arhgef18/Iqsec3/Rasgrp3/Rasgrf2/Rgl1/Cdh13/Arl6/Rapgef2/Kitl/Rab39/Rasal1/Pik3cg/Lpar1/Nrp1/Ksr2/Nfix/Rsu1/Rab30/Timp2/R…	79
47	GO:0097485	neuron projection guidance	66/2013	254/22709	6.76741e-16	1.2531e-13	9.84837e-14	Sema3f/Plxna4/Matn2/Nova2/Epha3/Crppa/Dpysl5/Ednra/Cxcl12/Etv1/Notch3/Plxnb3/Sema3g/Apbb1/Bmpr2/Slit1/Tgfb2/Dscaml1/Ntn1/Ryk/Sema3a/Robo1/Nfib/Megf8/Bdnf/Unc5c/Nrp2/Apbb2/Wnt5a/Klf7/Tenm2/Ptprm/Myh10/Isl1/Ntn3/Dscam/Celsr3/Nexn/Plxnd1/Arhgef25/Lrtm2/Ncam1/Mycbp2/Bmp7/Fzd3/Cdk5r1/Nrp1/Gli3/Kif5c/Chn1/Ttc8/Mapk8ip3/Lrp1/Scn1b/Nptn/Enah/Ece1/Lmo4/Isl2/Mef2c/Cntn1/Cntn2/Epha5/Lamb2/Boc/Megf9	66
48	GO:1901888	regulation of cell junction assembly	64/2013	242/22709	7.39774e-16	1.34186e-13	1.05459e-13	Slitrk5/Arhgap6/Cntnap2/Epha3/Adgrb3/Adgrl1/Mdga1/Tek/Musk/Lhfpl4/Dlc1/Ntn1/Clasp1/Dusp3/Rapgef1/Amigo2/Fermt2/Slitrk1/Bdnf/Mdga2/Xlr4b/Il1rap/Snai2/Wnt5a/Col16a1/Lrrtm3/Psd/Kdr/Thbs2/Lrtm2/Pten/Arhgef15/Mycbp2/Srcin1/Bhlhb9/Clasp2/Rapgef2/Nrxn1/Acvrl1/Enpp2/Asic2/Lingo2/Nrp1/Fzd1/Nlgn1/Ppm1f/Srpx2/Nedd4l/Sdc4/Lrp1/Elavl2/Ptprs/Lrrtm2/Lrrn3/Mef2c/Ntng2/Adgre5/Lrrc4b/Adgrl2/Adgrl3/Macf1/Clstn2/Pea…	64
49	GO:0150063	visual system development	92/2013	429/22709	8.89529e-16	1.58123e-13	1.24272e-13	Col5a1/Prickle1/Zhx2/Ift122/Tenm3/Pbx1/Sdk2/Spry2/Rarg/Gdf11/Sox11/Mitf/Zeb1/Ppp2r3a/Hipk1/Dlg1/Impg2/Bfsp2/Bmpr2/Tgfb2/Tgif1/Smarcd3/Spred1/Osr2/Ahr/Twsg1/Nhs/Twist2/Nfia/Bcl2/Nfib/Zeb2/Stra6/Cyp1b1/Bdnf/Fzd4/Pds5b/Pdgfra/Sox8/Ptprm/Myh10/Col5a2/Pdgfrb/Dscam/Pbx3/Foxf2/Cryba4/Kdr/Tgfbr2/Notch2/Bhlhe22/P2ry12/Fgf10/Map3k1/Arhgef15/Aqp1/Col8a1/Arl6/Bmp7/Cacna1c/Maf/Rom1/Rarb/Jag1/Olfm3/Acvrl1/Tmod…	92
50	GO:0001654	eye development	91/2013	426/22709	1.64542e-15	2.86755e-13	2.25366e-13	Col5a1/Prickle1/Zhx2/Ift122/Tenm3/Pbx1/Sdk2/Spry2/Rarg/Gdf11/Sox11/Mitf/Zeb1/Ppp2r3a/Hipk1/Dlg1/Impg2/Bfsp2/Bmpr2/Tgfb2/Tgif1/Smarcd3/Spred1/Osr2/Ahr/Twsg1/Nhs/Twist2/Nfia/Bcl2/Nfib/Zeb2/Stra6/Cyp1b1/Bdnf/Fzd4/Pds5b/Pdgfra/Sox8/Ptprm/Myh10/Col5a2/Pdgfrb/Dscam/Pbx3/Foxf2/Cryba4/Kdr/Tgfbr2/Notch2/Bhlhe22/Fgf10/Map3k1/Arhgef15/Aqp1/Col8a1/Arl6/Bmp7/Cacna1c/Maf/Rom1/Rarb/Jag1/Olfm3/Acvrl1/Tmod1/Fjx1/…	91
51	GO:0051216	cartilage development	59/2013	219/22709	4.03271e-15	6.75907e-13	5.31209e-13	Frzb/Idua/Mef2d/Bmp1/Npr2/Adamts7/Rarg/Zeb1/Prrx1/Il17f/Ccn2/Bmpr2/Tgfb2/Bgn/Pkd1/Nppc/Creb3l2/Osr2/Twsg1/Nfia/Nfib/Thbs3/Col27a1/Loxl2/Csgalnact1/Bmp3/Snai2/Wnt5a/Hspg2/Rspo2/Sik3/Msx1/Tgfbr2/Ctsk/Trpv4/Osr1/Pbxip1/Bmp7/Maf/Rarb/Cr2/Pth1r/Dlx2/Gli3/Zbtb16/Smad5/Prrx2/Ift80/Wnt9a/Sox5/Mef2c/Bmpr1a/Gdf5/Ltbp3/Enpp1/Bmp4/Trps1/Tgfbr1/Ptpn11	59
52	GO:0045597	positive regulation of cell differentiation	162/2013	983/22709	4.06325e-15	6.75907e-13	5.31209e-13	Sox17/Plxna4/Ddr2/Frzb/Stat5b/Rab7b/Gata2/Fez1/Lin28a/Btc/Olfm2/Tal1/Tnfsf4/Shank3/Ppp3ca/Plcb1/Cxcl12/Mecp2/Rufy3/Plxnb3/Spag9/Chodl/Sox11/Zeb1/Lamb1/Dact1/Ccn2/Pde5a/Zfp365/Tcf4/Bmpr2/Tgfb2/Tshz3/Mme/Ntn1/Nap1l2/Nppc/Tgif1/Smarcd3/Robo1/Wif1/Akap5/Ramp2/Nefl/Cthrc1/Tle6/Nell1/Bcl2/Zeb2/Braf/Megf8/Sav1/Tgfb3/Zbtb46/Loxl2/Fermt2/Scube3/Slitrk1/Akap11/Bdnf/Fzd4/Brinp1/Acvr1/Xlr4b/Atp11a/Akap6/Itpk…	162
53	GO:0001822	kidney development	77/2013	335/22709	4.10655e-15	6.75907e-13	5.31209e-13	Sox17/Rrm2b/Lin28a/Eya1/Vcan/Ednra/Cflar/Ppp3ca/Pbx1/Notch3/Adamts6/Glis2/Gdf11/Tns2/Dlg1/Tek/Fbn1/Klf15/Angpt1/Tgfb2/Tshz3/Pkd2/Pkd1/Robo1/Osr2/Ahr/Bcl2/Stra6/Kif26b/Bdnf/Cplane1/Wnt11/Aph1c/Pdgfra/Wnt5a/Sox8/Arid5b/Pdgfrb/Hey1/Plxnd1/Notch2/Fgf10/Aqp1/Osr1/Bicc1/Pygo1/Bmp7/Rarb/Jag1/Dchs1/Nrp1/Gli3/Nid1/Zbtb16/Ednrb/Fgfr2/Smad5/Kif3a/Bcl2l11/Schip1/Angpt2/Itgb3/Foxc2/Calb1/Enpep/Kank2/Lrrk2/Fox…	77
54	GO:0007507	heart development	122/2013	664/22709	4.7096e-15	7.61071e-13	5.98142e-13	Sox17/Col5a1/Plxna4/Gja5/Prickle1/Dzip1/Epha3/Eya1/Vcan/Sox18/Ift122/Ednra/Ank2/Adamts6/Kif7/Prokr1/Ryr1/Sox11/Alpk2/Tek/Fbn1/Pi16/Bmpr2/Angpt1/Dlc1/Tgfb2/Nfatc1/Pkd2/Pkd1/Kdm6b/Smarcd3/Robo1/Spred1/Ahr/Ramp2/Rgs2/Sgcd/Megf8/Sav1/Stra6/Gaa/Sgcg/Nrp2/Cplane1/Ccm2l/Wnt11/Acvr1/Flna/Akap6/Mef2a/Snai2/Pdgfra/Lrrc27/Wnt5a/Mef2b/Adgrg6/Hspg2/Myh10/Ryr2/Isl1/Pdgfrb/Nebl/Mmp2/Hey1/Msx1/Kdr/Tgfbr2/Maml1/P…	122
55	GO:0071363	cellular response to growth factor stimulus	123/2013	673/22709	5.43299e-15	8.62293e-13	6.77694e-13	Cd109/Gdf1/Stat5b/Igf1r/Lemd3/Plcg1/Cflar/Ppp2r5b/Gria2/Magi2/Adamts7/Spry2/Ndnf/Elapor2/Sox11/Zeb1/Ulk1/Fgf23/Dlg1/Il17f/Pax9/Tek/Ccn2/Fbn1/Tcf4/Bmpr2/Angpt1/Tgfb2/Htra3/Htra1/Wasf1/Robo1/Spred1/Ramp2/Twsg1/Dusp3/Fgf7/Ldlrad4/Mmrn2/Nfia/Rapgef1/Zeb2/Megf8/Tgfb3/Brms1l/Kcnd3/Fermt2/Cilp/Scube3/Pik3ca/Bdnf/Nrp2/Fzd4/Acvr1/Bmp3/Dcn/Rnf111/Snai2/Pdgfra/Wnt5a/Fstl1/Tnrc6c/Prkd1/Pml/Hfe/Pdgfrb/Msx1/La…	123
56	GO:0007416	synapse assembly	58/2013	215/22709	6.45457e-15	1.00646e-12	7.90997e-13	Slitrk5/Dnm3/Nrg3/Cntnap2/Shank3/Adgrb3/Sdk2/Magi2/Mecp2/Pcdhb16/Adgrl1/Mdga1/Musk/Lhfpl4/Ntn1/Akap5/Amigo2/Slitrk1/Bdnf/Mdga2/Xlr4b/Il1rap/Wnt5a/Lrrtm3/Psd/Plxnd1/Thbs2/Lrtm2/Gabrb3/Pten/Arhgef15/Mycbp2/Srcin1/Bhlhb9/Nrxn1/Asic2/Lingo2/Fzd1/Nlgn1/Gria1/Add2/Dock7/Srpx2/Nptn/Elavl2/Cadm1/Ptprs/Srgap2/Lrrtm2/Lrrn3/Mef2c/Ntng2/Adgre5/Lrrc4b/Adgrl2/Adgrl3/Cdh2/Clstn2	58
57	GO:0010631	epithelial cell migration	75/2013	325/22709	7.47067e-15	1.14482e-12	8.99734e-13	Krit1/Gata2/Lemd3/Plcg1/Insl3/Vash1/Cxcl12/Mecp2/Plpp3/Robo4/Map3k3/Alox12/Meox2/Tek/Bmpr2/Angpt1/Tgfb2/Iqsec1/Sema3a/Clasp1/Robo1/Spred1/Fgf7/Mmrn2/Patz1/Zeb2/Cyp1b1/Loxl2/Pecam1/Ccr6/Dcn/Snai2/Wnt5a/Fstl1/Stard13/Prkd1/Ptprm/Kank1/Kdr/Tgfbr2/Plxnd1/Fgf10/Pten/Sparc/Aqp1/Cdh13/Dnaja4/Hdac7/Clasp2/Kitl/Acvrl1/Enpp2/Pik3cg/Nrp1/Daam2/Ppm1f/Jun/Srpx2/Cdh5/Ptprg/Angpt2/Vstm4/Amotl1/Itgb3/Foxc2/Ptpn2…	75
58	GO:0032835	glomerulus development	30/2013	67/22709	8.39182e-15	1.26418e-12	9.93543e-13	Ednra/Cflar/Ppp3ca/Notch3/Tek/Klf15/Angpt1/Ahr/Bcl2/Pdgfra/Pdgfrb/Notch2/Aqp1/Osr1/Bmp7/Jag1/Nid1/Ednrb/Angpt2/Itgb3/Foxc2/Enpep/Foxc1/Mef2c/Il6ra/Mpv17/Bmp4/Wwtr1/Tcf21/Lamb2	30
59	GO:0090132	epithelium migration	75/2013	327/22709	1.05427e-14	1.56173e-12	1.2274e-12	Krit1/Gata2/Lemd3/Plcg1/Insl3/Vash1/Cxcl12/Mecp2/Plpp3/Robo4/Map3k3/Alox12/Meox2/Tek/Bmpr2/Angpt1/Tgfb2/Iqsec1/Sema3a/Clasp1/Robo1/Spred1/Fgf7/Mmrn2/Patz1/Zeb2/Cyp1b1/Loxl2/Pecam1/Ccr6/Dcn/Snai2/Wnt5a/Fstl1/Stard13/Prkd1/Ptprm/Kank1/Kdr/Tgfbr2/Plxnd1/Fgf10/Pten/Sparc/Aqp1/Cdh13/Dnaja4/Hdac7/Clasp2/Kitl/Acvrl1/Enpp2/Pik3cg/Nrp1/Daam2/Ppm1f/Jun/Srpx2/Cdh5/Ptprg/Angpt2/Vstm4/Amotl1/Itgb3/Foxc2/Ptpn2…	75
60	GO:0030198	extracellular matrix organization	74/2013	322/22709	1.42256e-14	2.07274e-12	1.62901e-12	Col5a1/Ddr2/Prickle1/Idua/Matn2/Spock2/Lemd3/Col9a3/Cflar/Adamts6/Adamts7/Dpt/Col13a1/Ndnf/Matn4/Lamb1/Antxr1/Ccn2/Impg2/Apbb1/Tgfb2/Adamts10/Clasp1/Col5a3/Ramp2/Adamts14/Zfp469/Reck/Col27a1/Cyp1b1/Loxl2/Csgalnact1/Adamtsl4/Tnr/Apbb2/Pdgfra/Col16a1/Hspg2/Ero1b/Col5a2/Fbln5/Mmp2/Foxf2/Loxl3/Scara3/Col15a1/Pbxip1/Col8a1/Papln/Loxl4/Fbln1/Clasp2/Dmp1/Fn1/Nid1/Mmp11/Fbln2/Itgb3/Foxc2/Adamts8/Adamts2/…	74
61	GO:0090130	tissue migration	75/2013	329/22709	1.48242e-14	2.12512e-12	1.67018e-12	Krit1/Gata2/Lemd3/Plcg1/Insl3/Vash1/Cxcl12/Mecp2/Plpp3/Robo4/Map3k3/Alox12/Meox2/Tek/Bmpr2/Angpt1/Tgfb2/Iqsec1/Sema3a/Clasp1/Robo1/Spred1/Fgf7/Mmrn2/Patz1/Zeb2/Cyp1b1/Loxl2/Pecam1/Ccr6/Dcn/Snai2/Wnt5a/Fstl1/Stard13/Prkd1/Ptprm/Kank1/Kdr/Tgfbr2/Plxnd1/Fgf10/Pten/Sparc/Aqp1/Cdh13/Dnaja4/Hdac7/Clasp2/Kitl/Acvrl1/Enpp2/Pik3cg/Nrp1/Daam2/Ppm1f/Jun/Srpx2/Cdh5/Ptprg/Angpt2/Vstm4/Amotl1/Itgb3/Foxc2/Ptpn2…	75
62	GO:0060485	mesenchyme development	72/2013	309/22709	1.53185e-14	2.16112e-12	1.69847e-12	Sema3f/Frzb/Prickle1/Epha3/Bnc2/Ednra/Spry2/Sox11/Poglut1/Sema3g/Bmpr2/Tgfb2/Nfatc1/Fam172a/Sema3a/Clasp1/Robo1/Spred1/Fendrr/Ldlrad4/Bcl2/Zeb2/Megf8/Tgfb3/Loxl2/Fermt2/Nrp2/Wnt11/Acvr1/Flna/Snai2/Wnt5a/Sox8/Mark1/Isl1/Hey1/Msx1/Loxl3/Tgfbr2/Fgf10/Pten/Vasn/Osr1/Bmp7/Clasp2/Kitl/Fn1/Jag1/Acvrl1/Dchs1/Cyp26a1/Nrp1/Ednrb/Fgfr2/Tbx3/Hey2/Tgfb1i1/Bcl9l/Tead1/Foxc2/Foxc1/Mef2c/Bmpr1a/Zfp36l1/Bmp4/Wwtr…	72
63	GO:0048568	embryonic organ development	104/2013	537/22709	1.57732e-14	2.1905e-12	1.72156e-12	Tpo/Sox17/Plxna4/Gja5/Frzb/Prickle1/Gata2/Cntnap2/Eya1/Kcnq4/Tal1/Sox18/Ift122/Ednra/Vash1/Pbx1/Spry2/Rarg/Atp2b2/Hoxb2/Sox11/Zeb1/Hipk1/Dlg1/Prrx1/Rtl1/Dync2i1/Tgfb2/Dscaml1/Ntn1/Pkd2/Pkd1/Osr2/Ahr/Twist2/Fendrr/Cthrc1/Arnt/Megf8/Stra6/Tgfb3/Sobp/Col27a1/Kmt2a/Tmie/Wnt11/Acvr1/Pdgfra/Wnt5a/Tnrc6c/Hspg2/Ryr2/Pdgfrb/Hey1/Pbx3/Bcr/Msx1/Foxf2/Kdr/Tgfbr2/Ttbk2/Notch2/Fgf10/Prickle2/Osr1/Bmp7/Csf2/Kit…	104
64	GO:0006935	chemotaxis	116/2013	629/22709	1.73104e-14	2.36699e-12	1.86027e-12	Sema3f/Plxna4/Matn2/Nrg3/Nova2/Epha3/Gpr183/Crppa/Dpysl5/Ednra/Cxcl12/Etv1/Notch3/Swap70/Plxnb3/Rin3/Cklf/Sema3g/Apbb1/Bmpr2/Jam3/Slit1/Angpt1/Tgfb2/Dscaml1/Ntn1/Ryk/Sema3a/Robo1/Dusp3/Fgf7/Fer/Nfib/Megf8/C5ar2/Bdnf/Unc5c/Pikfyve/Ccr6/Nrp2/Pip5k1c/Apbb2/Lyst/Snai2/Pdgfra/Wnt5a/Klf7/Tenm2/Prkd1/Ptprm/Myh10/Isl1/Pdgfrb/Cxcr5/Mmp2/Ntn3/Dscam/Celsr3/Wnk1/Ear2/Kdr/Nexn/Plxnd1/Arhgef25/Lrtm2/P2ry12/Trp…	116
65	GO:0060560	developmental growth involved in morphogenesis	69/2013	290/22709	1.8069e-14	2.43329e-12	1.91238e-12	Sema3f/Nat8f3/Plxna4/Prickle1/Ednra/Cxcl12/Npr2/Mecp2/Spry2/Rarg/Rufy3/Spag9/Ulk1/Ppp2r3a/Cacng7/Sema3g/Bmpr2/Slit1/Ntn1/Ryk/Wasf1/Sema3a/Robo1/Mgll/Ahr/Zeb2/Megf8/Nkd1/Kif26b/Dclk1/Bdnf/Nrp2/Wnt11/Tnr/Syt1/Rims1/Wnt5a/Pafah1b1/Map1b/Disc1/Dscam/Tgfbr2/Ngf/Dbn1/Spart/Impact/Fgf10/Pten/Clasp2/Fn1/Rasal1/Syt17/Nrp1/Islr2/Nfix/Fgfr2/Ulk2/Nrn1/Nedd4l/Syt2/Lrp1/Gdi1/Bcl11a/Cadm1/Ptprs/Macf1/Bmp4/Ttl/L…	69
66	GO:0050804	modulation of chemical synaptic transmission	128/2013	724/22709	1.98631e-14	2.57947e-12	2.02726e-12	Brsk1/Grik3/Plcl1/Vamp2/Igf1r/Rasgrf1/Nrg3/Cntnap2/Npy/Dgkb/Kcnq4/Cdh11/Plcg1/Shank3/Ppp3ca/Plcb1/Slc1a3/Apba1/Gria2/Gabbr1/Mecp2/Atp2b2/Adcy1/Arhgap44/Ctnnd2/Cacng7/Musk/Iqsec1/Tshz3/Mme/Slc8a2/P2rx7/Tacr2/Mgll/Gria4/Akap5/Bace1/Nefl/Chat/Kcnb1/Prrt1/Akap12/Hip1/Rnf19a/Braf/Cnr1/Kmt2a/Bdnf/Kctd13/Nefh/Tnr/Syt1/Rims1/Wnt5a/Dlgap3/Htr2a/Pafah1b1/Kcnj10/Mpp2/Camk4/Disc1/Map1a/Wnk1/Bcr/Gnai1/Kdr/Ngf…	128
67	GO:0043062	extracellular structure organization	74/2013	324/22709	2.00252e-14	2.57947e-12	2.02726e-12	Col5a1/Ddr2/Prickle1/Idua/Matn2/Spock2/Lemd3/Col9a3/Cflar/Adamts6/Adamts7/Dpt/Col13a1/Ndnf/Matn4/Lamb1/Antxr1/Ccn2/Impg2/Apbb1/Tgfb2/Adamts10/Clasp1/Col5a3/Ramp2/Adamts14/Zfp469/Reck/Col27a1/Cyp1b1/Loxl2/Csgalnact1/Adamtsl4/Tnr/Apbb2/Pdgfra/Col16a1/Hspg2/Ero1b/Col5a2/Fbln5/Mmp2/Foxf2/Loxl3/Scara3/Col15a1/Pbxip1/Col8a1/Papln/Loxl4/Fbln1/Clasp2/Dmp1/Fn1/Nid1/Mmp11/Fbln2/Itgb3/Foxc2/Adamts8/Adamts2/…	74
68	GO:0045229	external encapsulating structure organization	74/2013	324/22709	2.00252e-14	2.57947e-12	2.02726e-12	Col5a1/Ddr2/Prickle1/Idua/Matn2/Spock2/Lemd3/Col9a3/Cflar/Adamts6/Adamts7/Dpt/Col13a1/Ndnf/Matn4/Lamb1/Antxr1/Ccn2/Impg2/Apbb1/Tgfb2/Adamts10/Clasp1/Col5a3/Ramp2/Adamts14/Zfp469/Reck/Col27a1/Cyp1b1/Loxl2/Csgalnact1/Adamtsl4/Tnr/Apbb2/Pdgfra/Col16a1/Hspg2/Ero1b/Col5a2/Fbln5/Mmp2/Foxf2/Loxl3/Scara3/Col15a1/Pbxip1/Col8a1/Papln/Loxl4/Fbln1/Clasp2/Dmp1/Fn1/Nid1/Mmp11/Fbln2/Itgb3/Foxc2/Adamts8/Adamts2/…	74
69	GO:0031346	positive regulation of cell projection organization	93/2013	458/22709	2.11448e-14	2.68479e-12	2.11003e-12	Plxna4/Ddr2/Dnm3/Igf1r/Hdac4/Dzip1/Fez1/Rit2/Epha3/Tenm3/Cflar/Ppp2r5b/Cxcl12/Kif3c/Magi2/Ndnf/Rufy3/Plxnb3/Chodl/Fkbp1b/Musk/Apbb1/Bmpr2/Clip1/Ccdc88a/Ntn1/Creb3l2/P2rx7/Robo1/Akap5/Nefl/Rgs2/Rapgef1/Zeb2/Braf/Cnr1/Megf8/Tgfb3/Ltk/Slitrk1/Bdnf/Fzd4/Xlr4b/Flna/Pacsin1/Wnt5a/Dpysl3/Pafah1b1/Prkd1/Acsl6/Cdc42ep4/Map1b/Disc1/Dscam/Ttbk2/Ngf/Dbn1/Plxnd1/Camk1/P2ry12/Aqp1/Obsl1/Bmp7/Bhlhb9/Ndrg4/Rapge…	93
70	GO:0042330	taxis	116/2013	631/22709	2.17805e-14	2.70043e-12	2.12233e-12	Sema3f/Plxna4/Matn2/Nrg3/Nova2/Epha3/Gpr183/Crppa/Dpysl5/Ednra/Cxcl12/Etv1/Notch3/Swap70/Plxnb3/Rin3/Cklf/Sema3g/Apbb1/Bmpr2/Jam3/Slit1/Angpt1/Tgfb2/Dscaml1/Ntn1/Ryk/Sema3a/Robo1/Dusp3/Fgf7/Fer/Nfib/Megf8/C5ar2/Bdnf/Unc5c/Pikfyve/Ccr6/Nrp2/Pip5k1c/Apbb2/Lyst/Snai2/Pdgfra/Wnt5a/Klf7/Tenm2/Prkd1/Ptprm/Myh10/Isl1/Pdgfrb/Cxcr5/Mmp2/Ntn3/Dscam/Celsr3/Wnk1/Ear2/Kdr/Nexn/Plxnd1/Arhgef25/Lrtm2/P2ry12/Trp…	116
71	GO:0099177	regulation of trans-synaptic signaling	128/2013	725/22709	2.20821e-14	2.70043e-12	2.12233e-12	Brsk1/Grik3/Plcl1/Vamp2/Igf1r/Rasgrf1/Nrg3/Cntnap2/Npy/Dgkb/Kcnq4/Cdh11/Plcg1/Shank3/Ppp3ca/Plcb1/Slc1a3/Apba1/Gria2/Gabbr1/Mecp2/Atp2b2/Adcy1/Arhgap44/Ctnnd2/Cacng7/Musk/Iqsec1/Tshz3/Mme/Slc8a2/P2rx7/Tacr2/Mgll/Gria4/Akap5/Bace1/Nefl/Chat/Kcnb1/Prrt1/Akap12/Hip1/Rnf19a/Braf/Cnr1/Kmt2a/Bdnf/Kctd13/Nefh/Tnr/Syt1/Rims1/Wnt5a/Dlgap3/Htr2a/Pafah1b1/Kcnj10/Mpp2/Camk4/Disc1/Map1a/Wnk1/Bcr/Gnai1/Kdr/Ngf…	128
72	GO:0048598	embryonic morphogenesis	121/2013	670/22709	2.21795e-14	2.70043e-12	2.12233e-12	Sox17/Nat8f3/Mthfr/Col5a1/Gja5/Frzb/Prickle1/Gata2/Eya1/Kcnq4/Tal1/AI597479/Ift122/Shank3/Ednra/Pbx1/Spry2/Rarg/Atp2b2/Plpp3/Hoxb2/Sox11/Zeb1/Poglut1/Hipk1/Dact1/Dlg1/Prrx1/Brd2/Bmpr2/Dlc1/Dync2i1/Tgfb2/Dscaml1/Ntn1/Pkd2/Kdm6b/Tgif1/Clasp1/Sox7/Osr2/Twsg1/Twist2/Cthrc1/Zeb2/Megf8/Stra6/Tgfb3/Sobp/Reck/Tmie/Cplane1/Wnt11/Acvr1/Pdgfra/Wnt5a/Sox8/Tnrc6c/Hspg2/Ryr2/Col5a2/Rspo2/Wnk1/Bcr/Msx1/Foxf2/La…	121
73	GO:0030029	actin filament-based process	139/2013	816/22709	2.98952e-14	3.59065e-12	2.82197e-12	Cacna1h/Gja5/Arhgap6/Thsd7a/Epha3/Shank3/Cflar/Ctnna2/Ank2/Stard8/Cacna1d/Diaph2/Swap70/Rufy3/Palld/Arhgap44/Dlg1/Antxr1/Tek/Ccn2/Shroom4/Jam3/Dlc1/Tgfb2/Iqsec1/Aif1l/Ccdc88a/Wasf1/Clasp1/Neurl2/Tln1/Esam/Fgf7/Fer/Tle6/Sgcd/Bcl2/Hip1/Braf/Pam/Tgfb3/Phactr3/Pecam1/Lurap1/Fermt2/Pik3ca/Cfl2/Akap11/Arhgef10/Mical3/Phactr1/Pgm5/Wnt11/Kctd13/Sptb/Flna/Samd14/Akap6/Pacsin1/Mef2a/Efs/Pdgfra/Dpysl3/Pafah…	139
74	GO:0034762	regulation of transmembrane transport	116/2013	634/22709	3.06579e-14	3.63317e-12	2.85538e-12	Cacna1h/Kcnc1/Vamp2/Rasgrf1/Kcnq3/Kcnq4/Kcnmb1/Plcg1/Kcnv1/Kcnq5/Shank3/Ednra/Ppp3ca/Plcb1/Ank2/Fbxo11/Cabp1/Cacna1d/Kcnma1/Kcnj12/Cd19/Osbpl8/Tcaf1/Tmem74/Dlg1/Fkbp1b/Kcns3/Cacng7/Stxbp4/Kcnj15/Klf15/Tgfb2/Chrm3/Pkd2/P2rx7/Akap5/Adcyap1r1/Ahr/Ms4a1/Rgs2/Ffar1/Kcnb1/Prrt1/Bcl2/Braf/Fxyd6/Hecw2/Kcna3/Kcnd3/Rrad/Trpc3/Flna/Akap6/Mef2a/Scn3a/Fcrl5/Scn3b/Cacnb2/Prkd1/Pml/Kcns1/Plp1/Kcnj10/Ryr2/Acsl6/…	116
75	GO:0007169	transmembrane receptor protein tyrosine kinase signaling pathway	113/2013	616/22709	5.5498e-14	6.49035e-12	5.1009e-12	Ddr2/Stat5b/Prickle1/Igf1r/Sos2/Nrg3/Epha3/Btc/Plcg1/Ppp2r5b/Plcb1/Npr2/Spry2/Cspg4/Mvb12b/Ulk1/Fgf23/Osbpl8/Tns2/Afap1l2/Tek/Ccn2/Musk/Stxbp4/Tcf4/Angpt1/Svep1/Rabgef1/Ccdc88a/Dok6/Shc2/Ryk/Wasf1/Robo1/Blk/Dusp3/Fgf7/Fer/Mmrn2/Rapgef1/Hip1/Braf/Ltk/Cilp/Pik3ca/Bdnf/Nrp2/Gfra1/Ghr/Fzd4/Dcn/Efs/Pdgfra/Wnt5a/Arid5b/Socs2/Prkd1/Pdgfrb/Kank1/Phip/Gfra4/Bcr/Kdr/Ngf/Fgf10/Pten/Dstyk/Cdh13/Ndrg4/Sesn3/C…	113
76	GO:0007611	learning or memory	73/2013	324/22709	6.27336e-14	7.24124e-12	5.69104e-12	Adcy3/Brsk1/Idua/Cntnap2/Shank3/Ttbk1/Plcb1/Adgrb3/Mecp2/Cic/Adcy1/Ptgs1/Lamb1/Ctnnd2/Musk/Pde5a/Ap1s2/Tafa2/Mme/Slc8a2/Tacr2/Bace1/Csmd1/Nr4a2/Chst10/Chat/Prrt1/Braf/Cnr1/Stra6/Epm2a/Peg13/Kmt2a/Bdnf/Brinp1/Aph1c/Tnr/Htr2a/Pafah1b1/Camk4/Tanc1/Map1a/Ngf/Tmod2/Gabrb3/Pten/Ncam1/Shank1/Bhlhb9/Ndrg4/Glp1r/Cacna1c/Nrxn1/Nfix/Gria1/Grm7/Jun/Pde4d/Syngap1/Adrb2/Pja2/Calb1/Kcnab1/Nptn/Plk2/Zfp385a/Aff2…	73
77	GO:0030001	metal ion transport	150/2013	916/22709	7.67491e-14	8.74546e-12	6.87324e-12	Slc9a7/Cacna1h/Gja5/Kcnc1/Vamp2/Kcnn3/Kcnq3/Kcnq4/Kcnmb1/Slc5a7/Slc6a17/Plcg1/Kcnv1/Kcnq5/Ednra/Ppp3ca/Plcb1/Slc1a3/Cxcl12/Ank2/Fbxo11/Cabp1/Atp2b2/Cacna1d/Kcnma1/Slc39a13/Ryr1/Slc22a17/Kcnj12/Cd19/Orai3/Slc9a4/Dlg1/Fkbp1b/Kcns3/Cacng7/Ccn2/Kcnj15/Tgfb2/Gja4/Nfatc1/Pkd2/Slc8a2/Pkd1/P2rx7/Micu3/Akap5/Slc6a2/Adcyap1r1/Ahr/Ramp2/Ms4a1/Ffar1/Kcnb1/Bcl2/Fxyd6/Epm2a/Hecw2/Kcna3/Kcnd3/Rrad/Trpc3/Slc25a2…	150
78	GO:0048729	tissue morphogenesis	123/2013	700/22709	1.02825e-13	1.15685e-11	9.0919e-12	Brsk1/Sox17/Mthfr/Col5a1/Frzb/Prickle1/Igf1r/Eya1/Astn2/Tal1/Ift122/Shank3/Ednra/Cxcl12/Pbx1/Spry2/Rarg/Pgr/Hoxb2/Sox11/Alox12/Dact1/Dlg1/Tek/Brd2/Bmpr2/Angpt1/Dlc1/Tgfb2/Nfatc1/Ntn1/Ryk/Pkd2/Pkd1/Kdm6b/Tgif1/Sema3a/Clasp1/Robo1/Ahr/Csmd1/Twsg1/Fgf7/Cthrc1/Mmrn2/Bcl2/Zeb2/Megf8/Nkd1/Kif26b/Fermt2/Nrp2/Cplane1/Ccm2l/Wnt11/Acvr1/Flna/Myo9a/Snai2/Pdgfra/Wnt5a/Sox8/Pafah1b1/Stard13/Pml/Ryr2/Rspo2/Isl…	123
79	GO:0043010	camera-type eye development	80/2013	378/22709	1.43911e-13	1.59885e-11	1.25657e-11	Prickle1/Zhx2/Ift122/Tenm3/Sdk2/Spry2/Rarg/Gdf11/Sox11/Mitf/Zeb1/Hipk1/Dlg1/Impg2/Bfsp2/Bmpr2/Tgfb2/Tgif1/Smarcd3/Spred1/Osr2/Ahr/Twsg1/Nhs/Twist2/Nfia/Nfib/Zeb2/Stra6/Cyp1b1/Fzd4/Pds5b/Pdgfra/Sox8/Ptprm/Myh10/Pdgfrb/Dscam/Foxf2/Cryba4/Kdr/Tgfbr2/Notch2/Bhlhe22/Fgf10/Map3k1/Arhgef15/Aqp1/Col8a1/Arl6/Bmp7/Cacna1c/Maf/Rom1/Jag1/Acvrl1/Tmod1/Fjx1/Dlx2/Nrp1/Gli3/Nfix/Fgfr2/Jun/Ttc8/Grm6/Sox2/Vstm4/Fo…	80
80	GO:0003151	outflow tract morphogenesis	33/2013	88/22709	1.91097e-13	2.09688e-11	1.64798e-11	Sox17/Gja5/Prickle1/Eya1/Ednra/Ryr1/Sox11/Bmpr2/Tgfb2/Robo1/Nrp2/Wnt11/Wnt5a/Isl1/Hey1/Tgfbr2/Plxnd1/Bmp7/Jag1/Nrp1/Fzd1/Fgfr2/Tbx3/Jun/Hey2/Foxc2/Zfpm2/Dhrs3/Foxc1/Mef2c/Bmpr1a/Parva/Bmp4	33
81	GO:0002009	morphogenesis of an epithelium	108/2013	589/22709	2.09376e-13	2.26944e-11	1.7836e-11	Brsk1/Sox17/Mthfr/Col5a1/Frzb/Prickle1/Igf1r/Eya1/Astn2/Ift122/Shank3/Ednra/Cxcl12/Pbx1/Spry2/Rarg/Pgr/Hoxb2/Sox11/Alox12/Dact1/Dlg1/Tek/Brd2/Angpt1/Dlc1/Tgfb2/Nfatc1/Ntn1/Ryk/Pkd2/Pkd1/Tgif1/Sema3a/Clasp1/Robo1/Ahr/Csmd1/Fgf7/Cthrc1/Mmrn2/Bcl2/Zeb2/Megf8/Nkd1/Kif26b/Fermt2/Cplane1/Wnt11/Acvr1/Flna/Myo9a/Snai2/Pdgfra/Wnt5a/Sox8/Pafah1b1/Stard13/Pml/Ryr2/Rspo2/Mmp2/Hey1/Celsr3/Foxf2/Kdr/Tgfbr2/Plx…	108
82	GO:0008015	blood circulation	101/2013	536/22709	2.26771e-13	2.42836e-11	1.9085e-11	Cacna1h/Gja5/Hdac4/Arhgef12/Npy/Kcnmb1/Avpr1a/Ednra/Ank2/Npr2/Mecp2/Cacna1d/Kcnma1/Ptgs1/Dlg1/Fkbp1b/Ccn2/Pde5a/Sp4/Bmpr2/Angpt1/Tgfb2/Chrm3/Sema3a/Tacr2/Mgll/Ahr/Ramp2/Rgs2/Sgcd/Akap12/Cnr1/Gaa/Kcnd3/Fermt2/Sgcg/Pik3ca/Corin/Flna/Akap6/Mef2a/Htr2a/Scn3b/Cacnb2/Ptprm/Ryr2/Bdkrb2/Npr1/Isl1/Mmp2/Wnk1/Slc4a3/Bcr/Kdr/Rps6ka2/Trpv4/Cacna1g/Dock4/Glp1r/Cacna1c/Snta1/Avpr2/Itga1/Cacna1b/Kat2b/Acvrl1/Cac…	101
83	GO:2000147	positive regulation of cell motility	111/2013	614/22709	2.53619e-13	2.68354e-11	2.10905e-11	Sema3f/Il1r1/Ddr2/Stat5b/Gata2/Igf1r/Hdac4/Plcg1/Ripor1/Insl3/Tnfsf4/Ednra/Ppp3ca/Cxcl12/Spry2/Pgr/Plpp3/Swap70/Rufy3/Spag9/Map3k3/Alox12/Jam2/Lamb1/Tek/Sema3g/Bmpr2/Podxl/Jam3/Angpt1/Tgfb2/Iqsec1/Ntn1/Sema3a/Tacr2/Clasp1/Fgf7/Fer/Twist2/Bcl2/Akap12/Lyve1/Cyp1b1/Pecam1/Fermt2/Ccr6/Fzd4/Wnt11/Acvr1/Defb1/Flna/Snai2/Pdgfra/Wnt5a/Prkd1/Plp1/Pdgfrb/Mmp2/Wnk1/Kdr/Tgfbr2/P2ry12/Trpv4/Fgf10/Phpt1/Mcam/S…	111
84	GO:0040017	positive regulation of locomotion	113/2013	631/22709	2.94511e-13	3.07954e-11	2.42028e-11	Sema3f/Il1r1/Ddr2/Stat5b/Gata2/Igf1r/Hdac4/Plcg1/Ripor1/Insl3/Tnfsf4/Ednra/Ppp3ca/Cxcl12/Spry2/Pgr/Plpp3/Swap70/Rufy3/Spag9/Map3k3/Alox12/Jam2/Lamb1/Tek/Sema3g/Bmpr2/Podxl/Jam3/Angpt1/Tgfb2/Iqsec1/Ntn1/Sema3a/Tacr2/Clasp1/Fgf7/Fer/Twist2/Bcl2/Akap12/Megf8/Lyve1/Cyp1b1/Pecam1/Fermt2/Ccr6/Fzd4/Wnt11/Acvr1/Defb1/Flna/Snai2/Pdgfra/Wnt5a/Prkd1/Plp1/Pdgfrb/Mmp2/Dscam/Wnk1/Kdr/Tgfbr2/P2ry12/Trpv4/Fgf10/…	113
85	GO:0045596	negative regulation of cell differentiation	127/2013	743/22709	3.15126e-13	3.25679e-11	2.55958e-11	Sema3f/Col5a1/Frzb/Foxj2/Stat5b/Prickle1/Gata2/Hdac4/Lin28a/Zhx2/Rora/Dpysl5/Tnfsf4/Ppp3ca/Pbx1/Npr2/Mecp2/Notch3/Adamts7/Spry2/Rarg/Rufy3/Gdf11/Spag9/Sox11/Zeb1/Ulk1/Fgf23/Sema3g/Runx1t1/Fbn1/Apbb1/Pi16/Bmpr2/Slit1/Tgfb2/Nfatc1/Ntn1/Ryk/Nppc/Sema3a/Klf13/Spred1/Ahr/Twsg1/Rgs2/Twist2/Ldlrad4/Zbtb46/Trak2/Fermt2/Bdnf/Ypel4/Brinp1/Tnr/Itpkb/Snai2/Wnt5a/Sox8/Mark1/Col5a2/Ascl1/Lbh/Isl1/Hey1/Msx1/Lox…	127
86	GO:0030335	positive regulation of cell migration	107/2013	587/22709	4.00961e-13	4.09625e-11	3.21933e-11	Sema3f/Il1r1/Ddr2/Stat5b/Gata2/Igf1r/Hdac4/Plcg1/Ripor1/Insl3/Tnfsf4/Ednra/Ppp3ca/Cxcl12/Spry2/Pgr/Plpp3/Swap70/Rufy3/Spag9/Map3k3/Alox12/Jam2/Lamb1/Tek/Sema3g/Bmpr2/Podxl/Jam3/Angpt1/Tgfb2/Iqsec1/Sema3a/Clasp1/Fgf7/Fer/Twist2/Bcl2/Akap12/Lyve1/Cyp1b1/Pecam1/Fermt2/Ccr6/Fzd4/Wnt11/Acvr1/Flna/Snai2/Pdgfra/Wnt5a/Prkd1/Plp1/Pdgfrb/Mmp2/Wnk1/Kdr/Tgfbr2/P2ry12/Trpv4/Fgf10/Mcam/Sparc/Cxcl14/Aqp1/Dock4/…	107
87	GO:0048762	mesenchymal cell differentiation	60/2013	248/22709	4.22932e-13	4.23155e-11	3.32566e-11	Sema3f/Frzb/Epha3/Ednra/Spry2/Sox11/Sema3g/Tgfb2/Nfatc1/Fam172a/Sema3a/Clasp1/Spred1/Ldlrad4/Bcl2/Zeb2/Tgfb3/Loxl2/Fermt2/Nrp2/Wnt11/Acvr1/Flna/Snai2/Wnt5a/Sox8/Mark1/Isl1/Hey1/Msx1/Loxl3/Tgfbr2/Fgf10/Pten/Vasn/Osr1/Bmp7/Clasp2/Kitl/Fn1/Jag1/Cyp26a1/Nrp1/Ednrb/Fgfr2/Tbx3/Hey2/Tgfb1i1/Bcl9l/Foxc2/Foxc1/Mef2c/Bmpr1a/Bmp4/Wwtr1/Has2/Cdh2/Tcf21/Tgfbr1/Cul7	60
88	GO:0048813	dendrite morphogenesis	51/2013	191/22709	4.23727e-13	4.23155e-11	3.32566e-11	Slitrk5/Dnm3/Cntnap2/Rbfox2/Dpysl5/Shank3/Ppp3ca/Ctnna2/Adgrb3/Arhgap44/Dact1/Ctnnd2/Zfp365/Sema3a/Sarm1/Robo1/Akap5/Hecw2/Trak2/Dclk1/Phactr1/Fzd4/Xlr4b/Mef2a/Wnt5a/Kif1a/Pafah1b1/Klf7/Tanc2/Dscam/Dbn1/Pten/Trpc6/Btbd3/Srcin1/Kndc1/Shank1/Obsl1/Bhlhb9/Rapgef2/Ppfia2/Cdk5r1/Nrp1/Nlgn1/Nedd4l/Prex2/Tmem106b/Lrrk2/Abl2/Epha5/Cul7	51
89	GO:0098662	inorganic cation transmembrane transport	126/2013	740/22709	5.19132e-13	5.12672e-11	4.0292e-11	Slc9a7/Cacna1h/Kcnc1/Vamp2/Kcnn3/Kcnq3/Kcnq4/Kcnmb1/Slc6a17/Plcg1/Kcnv1/Kcnq5/Ednra/Ppp3ca/Plcb1/Slc1a3/Ank2/Fbxo11/Cabp1/Atp2b2/Cacna1d/Kcnma1/Slc39a13/Ryr1/Kcnj12/Cd19/Slc9a4/Dlg1/Fkbp1b/Kcns3/Cacng7/Ccn2/Kcnj15/Tgfb2/Pkd2/Slc8a2/Pkd1/P2rx7/Micu3/Akap5/Slc6a2/Adcyap1r1/Ahr/Ms4a1/Ffar1/Kcnb1/Bcl2/Fxyd6/Hecw2/Kcna3/Kcnd3/Rrad/Trpc3/Slc25a23/Flna/Akap6/Scn3a/Htr2a/Fcrl5/Trpc4/Scn3b/Cacnb2/Prkd1/Pm…	126
90	GO:0061437	renal system vasculature development	18/2013	28/22709	5.86371e-13	5.60848e-11	4.40782e-11	Ednra/Cflar/Notch3/Tek/Angpt1/Pdgfra/Pdgfrb/Notch2/Aqp1/Osr1/Bmp7/Nrp1/Angpt2/Itgb3/Foxc2/Il6ra/Bmp4/Tcf21	18
91	GO:0061440	kidney vasculature development	18/2013	28/22709	5.86371e-13	5.60848e-11	4.40782e-11	Ednra/Cflar/Notch3/Tek/Angpt1/Pdgfra/Pdgfrb/Notch2/Aqp1/Osr1/Bmp7/Nrp1/Angpt2/Itgb3/Foxc2/Il6ra/Bmp4/Tcf21	18
92	GO:0003279	cardiac septum development	40/2013	128/22709	5.88061e-13	5.60848e-11	4.40782e-11	Gja5/Ank2/Adamts6/Kif7/Sox11/Bmpr2/Tgfb2/Nfatc1/Robo1/Sav1/Stra6/Nrp2/Cplane1/Wnt11/Acvr1/Wnt5a/Myh10/Isl1/Hey1/Tgfbr2/Maml1/Plxnd1/Notch2/Bmp7/Jag1/Nrp1/Fzd1/Fgfr2/Tbx3/Hey2/Ltbp1/Lrp1/Zfpm2/Dhrs3/Lmo4/Bmpr1a/Parva/Nprl3/Bmp4/Tgfbr1	40
93	GO:0048705	skeletal system morphogenesis	62/2013	263/22709	5.93156e-13	5.60848e-11	4.40782e-11	Idua/Eya1/Mef2d/Npr2/Rarg/Col13a1/Hoxb2/Sox11/Zeb1/Dlg1/Prrx1/Ccn2/Dync2i1/Tgfb2/Dscaml1/Ryk/Pkd1/Nppc/P2rx7/Rab33b/Osr2/Twist2/Megf8/Tgfb3/Thbs3/Col27a1/Csgalnact1/Pdgfra/Arid5b/Hspg2/Sik3/Pdgfrb/Mmp2/Msx1/Tgfbr2/Trpv4/Osr1/Bmp7/Rarb/Dlx2/Gli3/Nfix/Fgfr2/Prrx2/Ift80/Schip1/Foxc2/Tbx4/Tmem119/Ifitm5/Wnt9a/Dhrs3/Foxc1/Sox5/Rab23/Mef2c/Ltbp3/Enpp1/Bmp4/Has2/Pax5/Tgfbr1	62
94	GO:0098655	monoatomic cation transmembrane transport	127/2013	751/22709	6.88952e-13	6.44569e-11	5.0658e-11	Slc9a7/Cacna1h/Kcnc1/Vamp2/Kcnn3/Kcnq3/Kcnq4/Kcnmb1/Slc6a17/Plcg1/Kcnv1/Kcnq5/Ednra/Ppp3ca/Plcb1/Slc1a3/Ank2/Fbxo11/Cabp1/Atp2b2/Cacna1d/Kcnma1/Slc39a13/Ryr1/Kcnj12/Cd19/Tmem74/Slc9a4/Dlg1/Fkbp1b/Kcns3/Cacng7/Ccn2/Kcnj15/Tgfb2/Pkd2/Slc8a2/Pkd1/P2rx7/Micu3/Akap5/Slc6a2/Adcyap1r1/Ahr/Ms4a1/Ffar1/Kcnb1/Bcl2/Fxyd6/Hecw2/Kcna3/Kcnd3/Rrad/Trpc3/Slc25a23/Flna/Akap6/Scn3a/Htr2a/Fcrl5/Trpc4/Scn3b/Cacnb2/P…	127
95	GO:0003013	circulatory system process	104/2013	569/22709	7.2449e-13	6.70757e-11	5.27162e-11	Cacna1h/Gja5/Hdac4/Arhgef12/Npy/Kcnmb1/Avpr1a/Ednra/Ank2/Npr2/Mecp2/Cacna1d/Kcnma1/Ptgs1/Dlg1/Fkbp1b/Ccn2/Pde5a/Sp4/Bmpr2/Angpt1/Svep1/Tgfb2/Chrm3/Sema3a/Tacr2/Mgll/Ahr/Ramp2/Rgs2/Sgcd/Akap12/Cnr1/Gaa/Kcnd3/Fermt2/Sgcg/Pik3ca/Corin/Flna/Akap6/Mef2a/Htr2a/Scn3b/Cacnb2/Ptprm/Ryr2/Bdkrb2/Npr1/Isl1/Mmp2/Wnk1/Slc4a3/Bcr/Kdr/Rps6ka2/Trpv4/Cacna1g/Dock4/Glp1r/Cacna1c/Snta1/Avpr2/Itga1/Cacna1b/Kat2b/Acvr…	104
96	GO:0050807	regulation of synapse organization	68/2013	305/22709	7.6678e-13	7.02592e-11	5.52182e-11	Sema3f/Slitrk5/Dnm3/Dgkb/Shank3/Ctnna2/Adgrb3/Magi2/Mecp2/Adgrl1/Arhgap44/Dact1/Mdga1/Musk/Lhfpl4/Ntn1/Nefl/Amigo2/Slitrk1/Bdnf/Nrp2/Mdga2/Xlr4b/Il1rap/Wnt5a/Kif1a/Pafah1b1/Lrrtm3/Myh10/Psd/Tanc1/Disc1/Tanc2/Dbn1/Camk1/Thbs2/Lrtm2/Pten/Sparc/Arhgef15/Mycbp2/Srcin1/Bhlhb9/Arhgap22/Nrxn1/Neurl1a/Asic2/Ppfia2/Lingo2/Cdk5r1/Fzd1/Nlgn1/Srpx2/Lrrk2/Elavl2/Ptprs/Gripap1/Lrrtm2/Lrrn3/Mef2c/Ntng2/Adgre5/L…	68
97	GO:0050890	cognition	76/2013	361/22709	7.7697e-13	7.04664e-11	5.5381e-11	Adcy3/Brsk1/Idua/Cntnap2/Shank3/Ttbk1/Plcb1/Adgrb3/Mecp2/Cic/Adcy1/Ptgs1/Lamb1/Ctnnd2/Musk/Pde5a/Ap1s2/Tafa2/Shroom4/Mme/Slc8a2/Tacr2/Bace1/Csmd1/Nr4a2/Chst10/Chat/Prrt1/Braf/Cnr1/Stra6/Sobp/Epm2a/Peg13/Kmt2a/Bdnf/Brinp1/Aph1c/Tnr/Htr2a/Pafah1b1/Camk4/Tanc1/Map1a/Ngf/Tmod2/Gabrb3/Pten/Ncam1/Shank1/Bhlhb9/Ndrg4/Glp1r/Cacna1c/Nrxn1/Nfix/Gria1/Grm7/Jun/Pde4d/Syngap1/Adrb2/Pja2/Calb1/Kcnab1/Nptn/Plk2…	76
98	GO:0090596	sensory organ morphogenesis	70/2013	319/22709	7.92484e-13	7.11475e-11	5.59163e-11	Col5a1/Frzb/Gata2/Zhx2/Eya1/Kcnq4/Ift122/Ednra/Tenm3/Sdk2/Spry2/Rarg/Atp2b2/Gdf11/Sox11/Zeb1/Ppp2r3a/Hipk1/Prrx1/Impg2/Ntn1/Osr2/Cthrc1/Bcl2/Stra6/Sobp/Tmie/Bdnf/Wnt5a/Sox8/Ptprm/Col5a2/Dscam/Bcr/Msx1/Foxf2/Kdr/Notch2/Bhlhe22/Fgf10/Aqp1/Osr1/Col8a1/Arl6/Bmp7/Rom1/Rarb/Jag1/Olfm3/Fzd3/Fjx1/Gli3/Fgfr2/Tbx3/Ttc8/Prrx2/Cdh23/Hmx3/Sox2/Calb1/Flt1/Lrig1/Dzank1/Pcdh15/Hcn1/Cdon/Meis1/Enpp1/Ttc39c/Bmp4	70
99	GO:0050803	regulation of synapse structure or activity	69/2013	313/22709	9.17588e-13	8.15552e-11	6.40959e-11	Sema3f/Slitrk5/Dnm3/Dgkb/Shank3/Ctnna2/Adgrb3/Magi2/Mecp2/Adgrl1/Arhgap44/Dact1/Mdga1/Musk/Lhfpl4/Ntn1/Nefl/Amigo2/Slitrk1/Bdnf/Nrp2/Mdga2/Xlr4b/Il1rap/Wnt5a/Kif1a/Pafah1b1/Lrrtm3/Myh10/Psd/Tanc1/Disc1/Tanc2/Dbn1/Camk1/Thbs2/Lrtm2/Pten/Sparc/Arhgef15/Mycbp2/Srcin1/Bhlhb9/Arhgap22/Nrxn1/Neurl1a/Asic2/Ppfia2/Lingo2/Cdk5r1/Fzd1/Nlgn1/Srpx2/Syngap1/Lrrk2/Elavl2/Ptprs/Gripap1/Lrrtm2/Lrrn3/Mef2c/Ntng2/…	69
100	GO:0034765	regulation of monoatomic ion transmembrane transport	93/2013	492/22709	1.7022e-12	1.49793e-10	1.17726e-10	Cacna1h/Kcnc1/Vamp2/Kcnq3/Kcnq4/Kcnmb1/Plcg1/Kcnv1/Kcnq5/Shank3/Ednra/Ppp3ca/Plcb1/Ank2/Fbxo11/Cabp1/Cacna1d/Kcnma1/Kcnj12/Cd19/Tcaf1/Tmem74/Dlg1/Fkbp1b/Kcns3/Cacng7/Kcnj15/Tgfb2/Pkd2/P2rx7/Akap5/Adcyap1r1/Ahr/Ms4a1/Ffar1/Kcnb1/Bcl2/Fxyd6/Hecw2/Kcna3/Kcnd3/Rrad/Trpc3/Flna/Akap6/Scn3a/Fcrl5/Scn3b/Cacnb2/Prkd1/Pml/Kcns1/Plp1/Kcnj10/Ryr2/Wnk1/Kcnip3/Ngf/Nalcn/Rgs7/Pten/Trpc1/Trpc6/Osr1/Scn4a/Kcnq2/C…	93
101	GO:0051129	negative regulation of cellular component organization	126/2013	754/22709	1.99447e-12	1.73793e-10	1.36587e-10	Sacs/Sema3f/Dnm3/Mylip/Arhgap6/Fez1/Rnf41/Rit2/Epha3/Dpysl5/Shank3/Cflar/Ppp3ca/Ctnna2/Snph/Apc2/Necab2/Spry2/Tubb4a/Cspg4/Baz1b/Swap70/Rufy3/Plxnb3/Rin3/Ulk1/Itm2c/Arhgap44/Bmerb1/Gnl3l/Dact1/Mdga1/Antxr1/Zfp365/Trim9/Sema3g/Jam3/Slit1/Dlc1/Rabgef1/Ntn1/Ryk/Wdr47/Sema3a/Clasp1/Fbxl2/Ldlrad4/Bcl2l2/Pecam1/Map4/Trak2/Pik3ca/Sptb/Flna/Tnr/Pacsin1/Wnt5a/Dpysl3/Pafah1b1/Hspg2/Pml/Map1b/Isl1/Kank1/Map…	126
102	GO:0030155	regulation of cell adhesion	134/2013	820/22709	2.04248e-12	1.76248e-10	1.38517e-10	H2-Ob/Nat8f3/Plxna4/Stat5b/Arhgap6/Spock2/Npy/Epha3/Tnfsf4/Tenm3/Ppp3ca/Cxcl12/Magi2/Icosl/Plpp3/Swap70/Ndnf/Plxnb3/Nuak1/Alox12/Jam2/Lamb1/Dlg1/Mdga1/Tek/Pde5a/Podxl/Jam3/Angpt1/Dlc1/Tgfb2/Dscaml1/Ppp1r12a/Pkd1/Clasp1/Smarcd3/Twsg1/Dusp3/Bcl2/Braf/Cyp1b1/Kif26b/Fermt2/Mdga2/Ccm2l/Fzd4/Flna/Tnr/Itpkb/Snai2/Mex3b/Wnt5a/Col16a1/Hspg2/Pml/Hfe/Kank1/Disc1/Mmp2/Dscam/Wnk1/Loxl3/Kdr/Tgfbr2/Olfm4/Dbn1/E…	134
103	GO:0098660	inorganic ion transmembrane transport	131/2013	796/22709	2.18838e-12	1.87022e-10	1.46985e-10	Slc9a7/Cacna1h/Kcnc1/Vamp2/Kcnn3/Kcnq3/Kcnq4/Kcnmb1/Slc6a17/Plcg1/Kcnv1/Kcnq5/Ednra/Ppp3ca/Plcb1/Slc1a3/Ank2/Fbxo11/Cabp1/Atp2b2/Cacna1d/Kcnma1/Slc39a13/Ryr1/Kcnj12/Cd19/Slc9a4/Glrb/Dlg1/Fkbp1b/Kcns3/Cacng7/Ccn2/Kcnj15/Tgfb2/Pkd2/Slc8a2/Pkd1/P2rx7/Micu3/Akap5/Slc6a2/Adcyap1r1/Ahr/Ms4a1/Ffar1/Slc1a7/Kcnb1/Bcl2/Fxyd6/Hecw2/Kcna3/Kcnd3/Rrad/Trpc3/Slc25a23/Flna/Gabre/Akap6/Scn3a/Htr2a/Fcrl5/Trpc4/Scn…	131
104	GO:0043269	regulation of monoatomic ion transport	111/2013	635/22709	2.39762e-12	2.02952e-10	1.59505e-10	Cacna1h/Kcnc1/Vamp2/Kcnq3/Kcnq4/Kcnmb1/Plcg1/Kcnv1/Kcnq5/Shank3/Ednra/Ppp3ca/Plcb1/Cxcl12/Ank2/Fbxo11/Cabp1/Atp2b2/Cacna1d/Kcnma1/Kcnj12/Cd19/Tcaf1/Tmem74/Dlg1/Fkbp1b/Kcns3/Cacng7/Kcnj15/Tgfb2/Pkd2/P2rx7/Tacr2/Akap5/Adcyap1r1/Ahr/Ms4a1/Ffar1/Kcnb1/Bcl2/Cnr1/Fxyd6/Hecw2/Kcna3/Kcnd3/Rrad/Trpc3/Flna/Gabre/Akap6/Scn3a/Htr2a/Fcrl5/Trpc4/Scn3b/Cacnb2/Prkd1/Pml/Kcns1/Plp1/Hfe/Kcnj10/Ryr2/Pdgfrb/Wnk1/Kcn…	111
105	GO:0198738	cell-cell signaling by wnt	88/2013	459/22709	3.04698e-12	2.55486e-10	2.00792e-10	Sox17/Frzb/Prickle1/Grk5/Rbms3/Tpbgl/Ednra/Apc2/Plpp3/Mitf/Ppp2r3a/Dact1/Ctnnd2/Alpk2/Tmem88/Klf15/Spin1/Ryk/Pkd2/Pkd1/Dkk2/Sox7/Wif1/Porcn/Mdfic/Cthrc1/Tle6/Rapgef1/Zeb2/Nkd1/Reck/Epm2a/Fermt2/Fzd4/Wnt11/Snai2/Wnt5a/Kpna1/Mark1/Rspo2/Hic1/Isl1/Kank1/Disc1/Celsr3/Wnk1/Lats2/Tle3/Fgf10/Map3k1/Pten/Nlk/Pbxip1/Bicc1/Pygo1/Arl6/Fzd3/Eda/Calcoco1/Foxo1/Tle2/Amotl2/Gli3/Fzd1/Daam2/Nid1/Ednrb/Fgfr2/Ift8…	88
106	GO:0044057	regulation of system process	115/2013	670/22709	3.26375e-12	2.71105e-10	2.13067e-10	Gtf2ird2/Cacna1h/Gja5/Hdac4/Cntnap2/Avpr1a/Shank3/Ednra/Mymk/Ppp3ca/Ank2/Mecp2/Cacna1d/Kcnma1/Ryr1/Ptgs1/Jam2/Dlg1/Fkbp1b/Ccn2/Pde5a/Pi16/Sp4/Bmpr2/Tgfb2/Tshz3/Chrm3/Nfatc1/Slc8a2/Nppc/Sema3a/Tacr2/Mgll/Ahr/Rgs2/Gaa/Kcnd3/Corin/Trpc3/Cmya5/Flna/Tnr/Akap6/Mef2a/Rims1/Dlgap3/Chrna2/Htr2a/Scn3b/Cacnb2/Fto/Kcnj10/Ryr2/Isl1/Inha/Mmp2/Wnk1/Pbx3/Slc4a3/Dbn1/Dlgap4/Trpv4/Fgf10/Cacna1g/Pten/Aqp1/Dock4/Cal…	115
107	GO:0032940	secretion by cell	149/2013	952/22709	3.50669e-12	2.88588e-10	2.26807e-10	Brsk1/Cacna1h/Napb/Rab3c/Gja5/Prickle1/Gata2/Idua/Vamp2/Adcy5/Rab12/Npy/Vamp1/Plcg1/Olfm2/Avpr1a/Ppp3ca/Plcb1/Sv2a/Apba1/Cxcl12/Gabbr1/Mecp2/Cacna1d/Syt15/Sox11/Fgf23/Ptgs1/Cklf/Stx2/Sidt2/Trarg1/Fkbp1b/Ccn2/Stxbp4/Trim9/Fbn1/Apbb1/Tgfb2/Chrm3/Rabgef1/Nppc/P2rx7/Tacr2/Clasp1/Rab33b/Pcsk1/Akap5/Blk/Porcn/Fgf7/Fer/Ffar1/Mafa/Syt13/Zfp469/Kcnb1/Braf/Cnr1/Cd200/Pam/Tgfb3/Prss12/Bdnf/Pip5k1c/Mical3/Fz…	149
108	GO:0034220	monoatomic ion transmembrane transport	139/2013	870/22709	4.25616e-12	3.47053e-10	2.72756e-10	Slc9a7/Cacna1h/Kcnc1/Vamp2/Kcnn3/Kcnq3/Kcnq4/Kcnmb1/Slc6a17/Plcg1/Kcnv1/Kcnq5/Shank3/Ednra/Ppp3ca/Plcb1/Slc1a3/Ank2/Fbxo11/Cabp1/Atp2b2/Cacna1d/Kcnma1/Slc39a13/Ryr1/Kcnj12/Cd19/Tcaf1/Tmem74/Slc9a4/Glrb/Dlg1/Fkbp1b/Kcns3/Cacng7/Ccn2/Kcnj15/Tgfb2/Pkd2/Slc8a2/Pkd1/P2rx7/Micu3/Gria4/Akap5/Slc6a2/Adcyap1r1/Ahr/Ms4a1/Ffar1/Slc1a7/Kcnb1/Bcl2/Fxyd6/Hecw2/Kcna3/Kcnd3/Rrad/Trpc3/Slc25a23/Flna/Gabre/Akap6/S…	139
109	GO:0072012	glomerulus vasculature development	17/2013	27/22709	4.29623e-12	3.47135e-10	2.72821e-10	Ednra/Cflar/Notch3/Tek/Angpt1/Pdgfra/Pdgfrb/Notch2/Aqp1/Osr1/Bmp7/Angpt2/Itgb3/Foxc2/Il6ra/Bmp4/Tcf21	17
110	GO:0007626	locomotory behavior	61/2013	268/22709	4.5527e-12	3.64544e-10	2.86503e-10	Idua/Adcy5/Sez6/Cntnap2/Olfm2/Tal1/Shank3/Apba1/Cxcl12/Mecp2/Atp2b2/Kcnma1/Sez6l2/Glrb/Sez6l/Wdr47/Oxr1/Lgi4/Nr4a2/Adam22/Chat/Sobp/Gaa/Fzd4/Aph1c/Tnr/Pafah1b1/Kcnj10/Dscam/Pbx3/Ngf/Dbn1/Zfhx3/Zdhhc8/Pten/Lsamp/Cacna1c/Cacna1b/Tmod1/Nav2/Abca2/Gad1/Grm6/Cdh23/Astn1/Prex2/Gnao1/Calb1/Kcnd2/Lrrk2/Zfp385a/Slc18a2/Pcdh15/Abl2/Cntn1/Pde1b/Meis1/B4galt2/Cntn2/Enpp1/Adgrl3	61
111	GO:0048638	regulation of developmental growth	80/2013	403/22709	4.79484e-12	3.80505e-10	2.99046e-10	Sema3f/Plxna4/Stat5b/Igf1r/Plcb1/Cxcl12/Mecp2/Rufy3/Spag9/Ulk1/Dlg1/Cacng7/Musk/Sema3g/Pi16/Bmpr2/Slit1/Ntn1/Ryk/Nppc/Sema3a/Mgll/Ahr/Rgs2/Bcl2/Megf8/Nkd1/Sav1/Foxs1/Pik3ca/Bdnf/Ghr/Tnr/Syt1/Akap6/Rims1/Wnt5a/Pafah1b1/Socs2/Fto/Map1b/Disc1/Dscam/Lats2/Tgfbr2/Ngf/Dbn1/Spart/Pten/Ncam1/Mycbp2/Cacna1c/Clasp2/Fn1/Rasal1/Syt17/Nrp1/Islr2/Fgfr2/Ulk2/Hey2/Bcl2l11/Nedd4l/Adrb2/Mbd5/Foxc2/Syt2/Lrp1/Gdi1/B…	80
112	GO:0016055	Wnt signaling pathway	87/2013	457/22709	6.01935e-12	4.73451e-10	3.72095e-10	Sox17/Frzb/Prickle1/Grk5/Rbms3/Tpbgl/Ednra/Apc2/Plpp3/Mitf/Ppp2r3a/Dact1/Ctnnd2/Alpk2/Tmem88/Klf15/Spin1/Ryk/Pkd2/Pkd1/Dkk2/Sox7/Wif1/Porcn/Mdfic/Cthrc1/Tle6/Rapgef1/Zeb2/Nkd1/Reck/Epm2a/Fermt2/Fzd4/Wnt11/Snai2/Wnt5a/Kpna1/Mark1/Rspo2/Hic1/Isl1/Kank1/Disc1/Celsr3/Wnk1/Lats2/Tle3/Fgf10/Map3k1/Pten/Nlk/Pbxip1/Bicc1/Pygo1/Arl6/Fzd3/Eda/Calcoco1/Foxo1/Tle2/Amotl2/Gli3/Fzd1/Daam2/Nid1/Ednrb/Fgfr2/Ift8…	87
113	GO:0010976	positive regulation of neuron projection development	56/2013	237/22709	7.02797e-12	5.47935e-10	4.30633e-10	Ddr2/Igf1r/Fez1/Rit2/Epha3/Tenm3/Cflar/Ppp2r5b/Kif3c/Magi2/Ndnf/Plxnb3/Fkbp1b/Musk/Apbb1/Clip1/Creb3l2/Rgs2/Rapgef1/Braf/Cnr1/Ltk/Bdnf/Xlr4b/Flna/Pacsin1/Wnt5a/Dpysl3/Pafah1b1/Prkd1/Acsl6/Disc1/Ngf/Dbn1/Camk1/Bmp7/Bhlhb9/Ndrg4/Rapgef2/Nrxn1/Kat2b/Nrp1/Fzd1/Ptpn5/Nlgn1/Tmem30a/Trim67/Tmem106b/Lrp1/Bcl11a/Scn1b/Nptn/Abl2/Cntn1/Bmp4/Zfp804a	56
114	GO:0003205	cardiac chamber development	50/2013	199/22709	8.46809e-12	6.54473e-10	5.14364e-10	Gja5/Ednra/Ank2/Adamts6/Kif7/Sox11/Tek/Bmpr2/Tgfb2/Nfatc1/Smarcd3/Robo1/Ahr/Sav1/Stra6/Nrp2/Cplane1/Ccm2l/Wnt11/Acvr1/Wnt5a/Adgrg6/Myh10/Ryr2/Isl1/Hey1/Tgfbr2/Maml1/Plxnd1/Notch2/Bmp7/Jag1/Nrp1/Fzd1/Fgfr2/Tbx3/Hey2/Ltbp1/Foxc2/Lrp1/Zfpm2/Dhrs3/Foxc1/Lmo4/Mef2c/Bmpr1a/Parva/Nprl3/Bmp4/Tgfbr1	50
115	GO:0030900	forebrain development	81/2013	415/22709	8.72344e-12	6.68396e-10	5.25306e-10	Tacc1/Slitrk5/Plxna4/Gata2/Nrg3/Cntnap2/Shank3/Plcb1/Cxcl12/Notch3/Ndnf/Bmerb1/Lamb1/Mdga1/Dmxl2/Slit1/Dlc1/Ryk/Wdr47/Kdm6b/Sema3a/Robo1/Twsg1/Nr4a2/Nfib/Zeb2/Dclk1/Nrp2/Phactr1/Tnr/Wnt5a/Kif1a/Pafah1b1/Myh10/Ascl1/Isl1/Disc1/Slc1a2/Dclk2/Msx1/Ttbk2/Bhlhe22/P2ry12/Fgf10/Pten/Aqp1/Pou3f1/Btbd3/Ncam1/Rapgef2/Rarb/Chd5/Cdk5r1/Dlx2/Nrp1/Gli3/Nfix/Fabp7/Fgfr2/Kif3a/Tbx3/Ttc8/Mapk8ip3/Dock7/Sox2/Ncor2/…	81
116	GO:0000165	MAPK cascade	130/2013	806/22709	1.11885e-11	8.49945e-10	6.6799e-10	Igf1r/Rnf41/Cntnap2/Rit2/Npy/Gpr183/Dnajc27/Mapkbp1/Shank3/Ednra/Cflar/Plcb1/Cxcl12/Necab2/Npr2/Sh3rf3/Spry2/Cspg4/Spag9/Fgf23/Map3k3/Dact1/Dlg1/Tek/Ccn2/Pde5a/Angpt1/Tgfb2/Dok6/Shc2/Ryk/P2rx7/Robo1/Spred1/Mdfic/Dusp3/Rgs2/Mapk12/Rapgef1/Dusp8/Akap12/Zeb2/Braf/C5ar2/Tgfb3/Fermt2/Ghr/Fzd4/Traf1/Mef2a/Itpkb/Pdgfra/Wnt5a/Htr2a/Pafah1b1/Lbh/Pdgfrb/Kdr/Ngf/Notch2/Arrb1/Trpv4/Fgf10/Map3k1/Pten/Map3k20/…	130
117	GO:0043410	positive regulation of MAPK cascade	96/2013	532/22709	1.19654e-11	9.01259e-10	7.08318e-10	Igf1r/Rit2/Npy/Gpr183/Dnajc27/Mapkbp1/Ednra/Cflar/Plcb1/Cxcl12/Necab2/Sh3rf3/Spry2/Cspg4/Spag9/Fgf23/Map3k3/Tek/Ccn2/Pde5a/Angpt1/Tgfb2/Dok6/Shc2/Ryk/P2rx7/Robo1/Rapgef1/Akap12/Zeb2/Braf/C5ar2/Tgfb3/Fermt2/Ghr/Fzd4/Traf1/Pdgfra/Wnt5a/Htr2a/Pdgfrb/Kdr/Ngf/Notch2/Arrb1/Trpv4/Fgf10/Map3k1/Pten/Bank1/Dstyk/Ndrg4/C1qtnf1/Rapgef2/Kitl/Nrxn1/Itga1/Mturn/Pik3cg/Lpar1/Peli2/Nrp1/Ksr2/Fgfr2/Timp2/Map3k10/J…	96
118	GO:0061061	muscle structure development	123/2013	750/22709	1.33794e-11	9.99294e-10	7.85366e-10	Prickle1/Hdac4/Cntnap2/Rora/Lemd3/Olfm2/Mef2d/Vamp5/Ednra/Cflar/Mymk/Ppp3ca/Plcb1/Cxcl12/Adgrb3/Etv1/Ank2/Mecp2/Ryr1/Spag9/Sox11/Zeb1/Meox2/Ppp2r3a/Lamb1/Alpk2/Rtl1/Pi16/Bmpr2/Angpt1/Tgfb2/Tshz3/Nfatc1/Rbfox1/Dner/Kdm6b/Smarcd3/Neurl2/Ramp2/Rgs2/Mapk12/Chat/Sgcd/Bcl2/Stra6/Gpcpd1/Cfl2/Bdnf/Pgm5/Ccm2l/Acvr1/Atp11a/Akap6/Mef2a/Plagl1/Srpk3/Pdgfra/Syne1/Lrrc27/Wnt5a/Sox8/Arid5b/Myh10/Lncpint/Ryr2/Is…	123
119	GO:0010632	regulation of epithelial cell migration	57/2013	248/22709	1.50383e-11	1.11384e-09	8.75389e-10	Krit1/Gata2/Plcg1/Insl3/Vash1/Mecp2/Plpp3/Robo4/Map3k3/Alox12/Meox2/Tek/Bmpr2/Angpt1/Tgfb2/Iqsec1/Sema3a/Clasp1/Spred1/Fgf7/Mmrn2/Patz1/Ccr6/Dcn/Snai2/Wnt5a/Stard13/Prkd1/Ptprm/Kdr/Tgfbr2/Fgf10/Pten/Sparc/Aqp1/Dnaja4/Hdac7/Clasp2/Acvrl1/Enpp2/Pik3cg/Nrp1/Ppm1f/Jun/Srpx2/Ptprg/Angpt2/Amotl1/Itgb3/Foxc2/Ptpn23/Plk2/Jcad/Mef2c/Macf1/Bmp4/Has2	57
120	GO:1990138	neuron projection extension	51/2013	209/22709	1.69911e-11	1.24808e-09	9.80889e-10	Sema3f/Plxna4/Prickle1/Ednra/Cxcl12/Mecp2/Rufy3/Spag9/Ulk1/Cacng7/Sema3g/Bmpr2/Slit1/Ntn1/Ryk/Wasf1/Sema3a/Mgll/Megf8/Dclk1/Bdnf/Nrp2/Tnr/Syt1/Rims1/Wnt5a/Pafah1b1/Map1b/Disc1/Dscam/Ngf/Dbn1/Impact/Pten/Clasp2/Fn1/Rasal1/Syt17/Nrp1/Islr2/Ulk2/Nrn1/Nedd4l/Syt2/Lrp1/Gdi1/Bcl11a/Ptprs/Macf1/Ttl/Lamb2	51
121	GO:0031589	cell-substrate adhesion	74/2013	369/22709	1.82969e-11	1.33298e-09	1.04761e-09	Arhgap6/Spock2/Npy/Epha3/Cdh11/Vwf/Col13a1/Ndnf/Lamb1/Antxr1/Tek/Ccn2/Jam3/Angpt1/Dlc1/Clasp1/Col5a3/Dusp3/Fer/Zfp469/Bcl2/Braf/Pecam1/Fermt2/Fzd4/Flna/Col16a1/Bcam/Itga7/Kank1/Nid2/Disc1/Bcr/Kdr/Olfm4/Dbn1/Edil3/Pten/Srcin1/Col8a1/Cdh13/Fbln1/Clasp2/Dmp1/Fn1/Itga1/Jag1/Acvrl1/Enpp2/Eda/Nrp1/Rsu1/Nid1/Coro2b/Ppm1f/Bcl2l11/Thsd1/Fbln2/Angpt2/Itgb3/Cspg5/Sdc4/Lrp1/Tnxb/Cd34/Epdr1/Ntn4/Parva/Cntn2/M…	74
122	GO:0051962	positive regulation of nervous system development	75/2013	378/22709	2.28339e-11	1.64998e-09	1.29675e-09	Slitrk5/Plxna4/Shank3/Cxcl12/Adgrb3/Mecp2/Rufy3/Plxnb3/Chodl/Sox11/Adgrl1/Musk/Zfp365/Bmpr2/Mme/Ntn1/Smarcd3/Robo1/Akap5/Nefl/Tle6/Amigo2/Zeb2/Braf/Megf8/Slitrk1/Bdnf/Fzd4/Xlr4b/Il1rap/Wnt5a/Sox8/Pafah1b1/Lrrtm3/Ascl1/Map1b/Disc1/Dscam/Kdr/Ngf/Dbn1/Plxnd1/Thbs2/Lrtm2/Obsl1/Bhlhb9/Fn1/Nrxn1/Neurl1a/Fzd3/Enpp2/Asic2/Lingo2/Nrp1/Gli3/Islr2/Nlgn1/Srpx2/Zfp488/Sox2/Flt1/Lrp1/Gdi1/Bcl11a/Nptn/Lrrtm2/Lr…	75
123	GO:0045664	regulation of neuron differentiation	56/2013	244/22709	2.40451e-11	1.72349e-09	1.35453e-09	Gata2/Fez1/Lin28a/Zhx2/Eya1/Cxcl12/Pbx1/Notch3/Gdf11/Spag9/Sox11/Zeb1/Tcf4/Apbb1/Mosmo/Nap1l2/Tgif1/Tle6/Bcl2/Ltk/Bdnf/Brinp1/Sox8/Socs2/Ascl1/Map1b/Isl1/Hey1/Ngf/Impact/Zfhx3/Bend6/Pten/Trpc6/Bmp7/Zfp536/Jag1/Dlx2/Gli3/Nlgn1/Ednrb/Timp2/Dtx1/Mapk8ip3/Hey2/Sox2/Bcl11a/Lrrk2/Sox5/Isl2/Mef2c/Cdon/Gdf5/Meis1/Cntn2/Bmp4	56
124	GO:0007156	homophilic cell adhesion via plasma membrane adhesion molecules	34/2013	109/22709	3.33347e-11	2.37023e-09	1.86282e-09	Pcdhb14/Pcdh19/Cdh11/Pcdhgc3/Tenm3/Sdk2/Palld/Plxnb3/Dscaml1/Cadm2/Robo1/Esam/Amigo2/Pecam1/Dsc3/Cdh6/Pcdh10/Ptprm/Dscam/Celsr3/Nexn/Pcdhb18/Cdh13/Dchs1/Cadm3/Cdh23/Cdh5/Ptpn23/Nptn/Cadm1/Pcdh15/Pcdhga4/Cdh2/Clstn2	34
125	GO:0050770	regulation of axonogenesis	47/2013	187/22709	3.50419e-11	2.47184e-09	1.94267e-09	Sema3f/Brsk1/Plxna4/Cxcl12/Rufy3/Plxnb3/Chodl/Ulk1/Sema3g/Bmpr2/Slit1/Ntn1/Ryk/Sema3a/Robo1/Ust/Nefl/Zeb2/Braf/Megf8/Trak2/Slitrk1/Bdnf/Tnr/Wnt5a/Pafah1b1/Map1b/Disc1/Dscam/Ngf/Dbn1/Spart/Plxnd1/Pten/Fn1/Nrp1/Islr2/Chn1/Ulk2/Syngap1/Lrp1/Gdi1/Bcl11a/Ptprs/Cntn2/Macf1/Cdh2	47
126	GO:0010562	positive regulation of phosphorus metabolic process	142/2013	925/22709	4.78125e-11	3.31998e-09	2.60924e-09	Gdf1/Ddr2/Igf1r/Adgrf5/Btc/Ednra/Ttbk1/Fam20a/Magi2/Spry2/Cspg4/Plpp3/Grk3/Gdf11/Cd19/Fgf23/Osbpl8/Dlg1/Tek/Ccn2/Musk/Pde5a/Fbn1/Strada/Bmpr2/Angpt1/Dlc1/Tgfb2/Niban1/Ccdc88a/Ppp1r12a/Ryk/Pkd2/Slc8a2/Pkd1/Fxr2/P2rx7/Camkk1/Robo1/Akap5/Adcyap1r1/Twsg1/Fgf7/Zbtb20/Bcl2/Zeb2/Braf/Tgfb3/Ltk/Pecam1/Fermt2/Pik3ca/Akap11/Bdnf/Gfra1/Ghr/Fzd4/Acvr1/Bmp3/Akap6/Fnip1/Pdgfra/Wnt5a/Htr2a/Prkd1/Hfe/Isl1/Pdgfrb…	142
127	GO:0045937	positive regulation of phosphate metabolic process	142/2013	925/22709	4.78125e-11	3.31998e-09	2.60924e-09	Gdf1/Ddr2/Igf1r/Adgrf5/Btc/Ednra/Ttbk1/Fam20a/Magi2/Spry2/Cspg4/Plpp3/Grk3/Gdf11/Cd19/Fgf23/Osbpl8/Dlg1/Tek/Ccn2/Musk/Pde5a/Fbn1/Strada/Bmpr2/Angpt1/Dlc1/Tgfb2/Niban1/Ccdc88a/Ppp1r12a/Ryk/Pkd2/Slc8a2/Pkd1/Fxr2/P2rx7/Camkk1/Robo1/Akap5/Adcyap1r1/Twsg1/Fgf7/Zbtb20/Bcl2/Zeb2/Braf/Tgfb3/Ltk/Pecam1/Fermt2/Pik3ca/Akap11/Bdnf/Gfra1/Ghr/Fzd4/Acvr1/Bmp3/Akap6/Fnip1/Pdgfra/Wnt5a/Htr2a/Prkd1/Hfe/Isl1/Pdgfrb…	142
128	GO:0051056	regulation of small GTPase mediated signal transduction	54/2013	235/22709	5.17708e-11	3.56697e-09	2.80335e-09	Rasgrf1/Sos2/Rit2/Ripor1/Spry2/Stard8/Arhgap44/Dlc1/Tgfb2/Iqsec1/Rabgef1/Robo1/Arhgef3/Adcyap1r1/Rapgef1/Arhgef10/Kctd13/Itpkb/Dennd3/Stard13/Psd/Pdgfrb/Kank1/Bcr/Ngf/Dennd4a/Arhgef25/Notch2/Arrb1/P2ry10b/Fgf10/Arhgef18/Iqsec3/Rasgrf2/Kitl/Rasal1/Pik3cg/Lpar1/Nrp1/Timp2/Chn1/Git2/Trim67/Syngap1/F2r/Kank2/Arhgap28/Cyth3/Cdc42bpa/Cdon/Abl2/Arhgap24/Myo9b/Cdh2	54
129	GO:0051963	regulation of synapse assembly	39/2013	140/22709	5.8912e-11	4.01166e-09	3.15285e-09	Slitrk5/Adgrb3/Adgrl1/Mdga1/Musk/Lhfpl4/Ntn1/Amigo2/Slitrk1/Bdnf/Mdga2/Xlr4b/Il1rap/Wnt5a/Lrrtm3/Psd/Thbs2/Lrtm2/Arhgef15/Mycbp2/Srcin1/Bhlhb9/Nrxn1/Asic2/Lingo2/Fzd1/Nlgn1/Srpx2/Elavl2/Ptprs/Lrrtm2/Lrrn3/Mef2c/Ntng2/Adgre5/Lrrc4b/Adgrl2/Adgrl3/Clstn2	39
130	GO:0003007	heart morphogenesis	62/2013	291/22709	5.91278e-11	4.01166e-09	3.15285e-09	Sox17/Col5a1/Gja5/Prickle1/Eya1/Ednra/Ryr1/Sox11/Alpk2/Tek/Bmpr2/Angpt1/Dlc1/Tgfb2/Nfatc1/Pkd2/Smarcd3/Robo1/Ahr/Megf8/Sav1/Gaa/Nrp2/Ccm2l/Wnt11/Acvr1/Flna/Snai2/Wnt5a/Adgrg6/Ryr2/Isl1/Hey1/Msx1/Tgfbr2/Plxnd1/Notch2/Bmp7/Jag1/Acvrl1/Dchs1/Nrp1/Fzd1/Fgfr2/Kif3a/Tbx3/Jun/Hey2/Tead1/Ncor2/Foxc2/Zfpm2/Rnf207/Dhrs3/Foxc1/Mef2c/Bmpr1a/Ttn/Parva/Bmp4/Has2/Tgfbr1	62
131	GO:0060537	muscle tissue development	90/2013	500/22709	6.06015e-11	4.0805e-09	3.20695e-09	Gja5/Prickle1/Hdac4/Cntnap2/Eya1/Lemd3/Mef2d/Vamp5/Ednra/Cflar/Ppp3ca/Npr2/Ryr1/Sox11/Meox2/Poglut1/Dlg1/Alpk2/Rtl1/Pi16/Angpt1/Tgfb2/Tshz3/Rbfox1/Dner/Kdm6b/Ahr/Rgs2/Sgcd/Bcl2/Sav1/Stra6/Gpcpd1/Sgcg/Cfl2/Bdnf/Pgm5/Ccm2l/Acvr1/Akap6/Mef2a/Plagl1/Srpk3/Pdgfra/Lrrc27/Wnt5a/Sox8/Hspg2/Myh10/Lncpint/Ryr2/Isl1/Pdgfrb/Nebl/Hivep3/Hey1/Tgfbr2/Maml1/Pten/Osr1/Ncam1/Bmp7/Hdac7/Rarb/Nfix/Fgfr2/Tbx3/Hey2/Sv…	90
132	GO:0001503	ossification	80/2013	425/22709	7.61844e-11	5.09118e-09	4.00126e-09	Ddr2/Prickle1/Hdac4/Mef2d/Ppp3ca/Pbx1/Bmp1/Npr2/Gabbr1/Adamts7/Ryr1/Col13a1/Sox11/Fgf23/Ccn2/Bmpr2/Nfatc1/Nppc/P2rx7/Osr2/Ahr/Twsg1/Twist2/Cthrc1/Nell1/Bcl2/Dhh/Thbs3/Fermt2/Scube3/Csgalnact1/Wnt11/Acvr1/Bmp3/Snai2/Wnt5a/Sox8/Hspg2/Prkd1/Lncpint/Rspo2/Sik3/Mmp2/Hey1/Gfra4/Bmp2k/Zhx3/Lrp3/Dnm3os/Osr1/Bmp7/Hdac7/Dmp1/Jag1/Dchs1/Rsad2/Pth1r/Gli3/Fzd1/Nfix/Zbtb16/Fgfr2/Smad5/Ift80/Sox2/Adrb2/Foxc2/Tm…	80
133	GO:0043408	regulation of MAPK cascade	119/2013	737/22709	8.00285e-11	5.30816e-09	4.17179e-09	Igf1r/Rnf41/Rit2/Npy/Gpr183/Dnajc27/Mapkbp1/Ednra/Cflar/Plcb1/Cxcl12/Necab2/Sh3rf3/Spry2/Cspg4/Spag9/Fgf23/Map3k3/Dact1/Dlg1/Tek/Ccn2/Pde5a/Angpt1/Tgfb2/Dok6/Shc2/Ryk/P2rx7/Robo1/Spred1/Mdfic/Dusp3/Rgs2/Rapgef1/Dusp8/Akap12/Zeb2/Braf/C5ar2/Tgfb3/Fermt2/Ghr/Fzd4/Traf1/Pdgfra/Wnt5a/Htr2a/Pafah1b1/Lbh/Pdgfrb/Kdr/Ngf/Notch2/Arrb1/Trpv4/Fgf10/Map3k1/Pten/Bank1/Dstyk/Bmp7/Ndrg4/C1qtnf1/Fbln1/Rapgef2/Ki…	119
134	GO:0006813	potassium ion transport	55/2013	245/22709	8.89945e-11	5.85913e-09	4.60481e-09	Slc9a7/Gja5/Kcnc1/Vamp2/Kcnn3/Kcnq3/Kcnq4/Kcnmb1/Kcnv1/Kcnq5/Slc1a3/Ank2/Cacna1d/Kcnma1/Kcnj12/Slc9a4/Dlg1/Kcns3/Kcnj15/Pkd2/Akap5/Kcnb1/Kcna3/Kcnd3/Flna/Akap6/Htr2a/Kcns1/Kcnj10/Wnk1/Kcnip3/Nalcn/P2ry12/Rgs7/Pten/Aqp1/Scn4a/Kcnq2/Kcnc2/Kcna2/Nedd4l/Kcnt2/Adrb2/Kcnab1/Kcnd2/Rnf207/Plcb4/Kcnd1/Hcn1/Kcnip4/Slc24a2/Kcnmb4/Kcnk9/Hcn4/Kcnc4	55
135	GO:0040013	negative regulation of locomotion	71/2013	359/22709	9.06154e-11	5.92198e-09	4.65421e-09	Sema3f/Krit1/Nrg3/Rnf41/Cdh11/Cygb/Plcb1/Vash1/Cxcl12/Magi2/Mecp2/Plxnb3/Robo4/Rin3/Mitf/Osbpl8/Tcaf1/Meox2/Gpr173/Bmerb1/Sema3g/Slit1/Dlc1/Rabgef1/Ryk/Sema3a/Clasp1/Robo1/Spred1/Dusp3/Ldlrad4/Mmrn2/Bcl2/Patz1/Braf/Cd200/C5ar2/Reck/Cyp1b1/Brms1l/Wnt11/Dcn/Wnt5a/Dpysl3/Stard13/Ptprm/Tafa5/Kank1/Bcr/Dbn1/Mctp1/Pten/Dnaja4/Ndrg4/Fbln1/Clasp2/Jag1/Acvrl1/Nrp1/Nav3/Ptprg/Angpt2/Ptpn23/Lrp1/Gna12/Srgap…	71
136	GO:0048588	developmental cell growth	61/2013	287/22709	9.35162e-11	6.06695e-09	4.76814e-09	Sema3f/Plxna4/Prickle1/Ednra/Cxcl12/Npr2/Mecp2/Rarg/Rufy3/Spag9/Ulk1/Cacng7/Sema3g/Pi16/Bmpr2/Slit1/Ntn1/Ryk/Wasf1/Sema3a/Mgll/Rgs2/Zeb2/Megf8/Dclk1/Bdnf/Nrp2/Tnr/Syt1/Akap6/Rims1/Wnt5a/Pafah1b1/Map1b/Disc1/Dscam/Tgfbr2/Ngf/Dbn1/Spart/Impact/Pten/Clasp2/Fn1/Rasal1/Syt17/Nrp1/Islr2/Nfix/Ulk2/Nrn1/Nedd4l/Syt2/Lrp1/Gdi1/Bcl11a/Ptprs/Meis1/Macf1/Ttl/Lamb2	61
137	GO:0030036	actin cytoskeleton organization	118/2013	731/22709	9.79538e-11	6.30879e-09	4.95821e-09	Arhgap6/Thsd7a/Epha3/Shank3/Cflar/Ctnna2/Stard8/Diaph2/Swap70/Rufy3/Palld/Arhgap44/Dlg1/Antxr1/Tek/Ccn2/Shroom4/Jam3/Dlc1/Tgfb2/Iqsec1/Aif1l/Ccdc88a/Wasf1/Clasp1/Neurl2/Tln1/Esam/Fgf7/Fer/Tle6/Bcl2/Hip1/Braf/Pam/Tgfb3/Phactr3/Pecam1/Lurap1/Fermt2/Pik3ca/Cfl2/Akap11/Arhgef10/Mical3/Phactr1/Pgm5/Wnt11/Kctd13/Sptb/Flna/Samd14/Pacsin1/Mef2a/Efs/Pdgfra/Dpysl3/Pafah1b1/Stard13/Myh10/Mical1/Pdgfrb/Kank1…	118
138	GO:0042327	positive regulation of phosphorylation	131/2013	843/22709	1.22422e-10	7.82797e-09	6.15216e-09	Gdf1/Ddr2/Igf1r/Btc/Ednra/Ttbk1/Fam20a/Spry2/Cspg4/Plpp3/Grk3/Gdf11/Cd19/Fgf23/Osbpl8/Dlg1/Tek/Ccn2/Musk/Pde5a/Fbn1/Strada/Bmpr2/Angpt1/Tgfb2/Niban1/Ccdc88a/Ryk/Pkd2/Slc8a2/Pkd1/Fxr2/P2rx7/Camkk1/Robo1/Akap5/Twsg1/Fgf7/Zbtb20/Bcl2/Zeb2/Braf/Tgfb3/Ltk/Pecam1/Fermt2/Pik3ca/Akap11/Bdnf/Gfra1/Ghr/Fzd4/Acvr1/Bmp3/Akap6/Fnip1/Pdgfra/Wnt5a/Htr2a/Prkd1/Hfe/Isl1/Pdgfrb/Inha/Phip/Dscam/Kdr/Tgfbr2/Ngf/Arrb1…	131
139	GO:0048562	embryonic organ morphogenesis	67/2013	334/22709	1.61988e-10	1.02839e-08	8.08236e-09	Sox17/Frzb/Gata2/Eya1/Kcnq4/Ift122/Ednra/Spry2/Rarg/Atp2b2/Hoxb2/Sox11/Zeb1/Hipk1/Dlg1/Prrx1/Dync2i1/Tgfb2/Dscaml1/Ntn1/Pkd2/Osr2/Twist2/Cthrc1/Megf8/Stra6/Tgfb3/Sobp/Tmie/Wnt11/Acvr1/Pdgfra/Wnt5a/Hspg2/Ryr2/Bcr/Msx1/Foxf2/Tgfbr2/Notch2/Fgf10/Osr1/Bmp7/Rarb/Fzd3/Dlx2/Gli3/Fgfr2/Kif3a/Tbx3/Prrx2/Cdh23/Hmx3/Sox2/Tead1/Foxc2/Rnf207/Wnt9a/Lrig1/Pcdh15/Mef2c/Enpp1/Ttc39c/Bmp4/Tcf21/Pax5/Tgfbr1	67
140	GO:0046578	regulation of Ras protein signal transduction	48/2013	203/22709	2.13202e-10	1.34393e-08	1.05622e-08	Rasgrf1/Rit2/Ripor1/Spry2/Stard8/Arhgap44/Dlc1/Tgfb2/Iqsec1/Rabgef1/Robo1/Arhgef3/Rapgef1/Arhgef10/Kctd13/Itpkb/Dennd3/Stard13/Psd/Pdgfrb/Kank1/Bcr/Ngf/Dennd4a/Arhgef25/Notch2/Arrb1/P2ry10b/Fgf10/Arhgef18/Iqsec3/Rasgrf2/Kitl/Rasal1/Pik3cg/Lpar1/Nrp1/Timp2/Git2/Trim67/Syngap1/F2r/Kank2/Cyth3/Abl2/Arhgap24/Myo9b/Cdh2	48
141	GO:0042551	neuron maturation	24/2013	63/22709	2.50144e-10	1.56569e-08	1.23051e-08	Cntnap2/Ednra/Adgrb3/Mecp2/Cspg4/Kcnma1/Lgi4/Akap5/Nr4a2/Dlg2/Kcnb1/Bcl2/Srrm4/Ngf/Actl6b/Nrxn1/Ednrb/Bcl11a/Lrrk2/Ntn4/Abl2/Lhx6/Cntn2/Anks1	24
142	GO:0031345	negative regulation of cell projection organization	50/2013	218/22709	2.84733e-10	1.76972e-08	1.39086e-08	Sema3f/Dnm3/Mylip/Rit2/Epha3/Dpysl5/Ppp3ca/Spry2/Cspg4/Rufy3/Plxnb3/Ulk1/Itm2c/Arhgap44/Zfp365/Sema3g/Slit1/Ntn1/Ryk/Sema3a/Map4/Trak2/Flna/Tnr/Wnt5a/Dpysl3/Pafah1b1/Kank1/Spart/Trpv4/Pten/Trpc6/Dennd5a/Rapgef2/Nrxn1/Lpar1/Nrp1/Nlgn1/Ulk2/Ptprg/Ccp110/Syngap1/Lrp1/Gdi1/Bcl11a/Lrrk2/Paqr3/Ptprs/Cep97/Arhgap24	50
143	GO:0060021	roof of mouth development	31/2013	100/22709	2.89356e-10	1.78597e-08	1.40363e-08	Bnc2/Gdf11/Sox11/Meox2/Dlg1/Prrx1/Tgfb2/Osr2/Tgfb3/Cplane1/Wnt11/Snai2/Pdgfra/Wnt5a/Arid5b/Msx1/Foxf2/Loxl3/Tgfbr2/Gabrb3/Osr1/Gli3/Fzd1/Tbx3/Schip1/Dhrs3/Mef2c/Bmpr1a/Nprl3/Tcf21/Tgfbr1	31
144	GO:0001508	action potential	40/2013	154/22709	3.44331e-10	2.11063e-08	1.65879e-08	Cacna1h/Gja5/Cntnap2/Ank2/Npr2/Mecp2/Cacna1d/Kcnma1/Dlg1/Fkbp1b/Slc8a2/P2rx7/Kcnb1/Cnr1/Flna/Scn3a/Trpc4/Scn3b/Cacnb2/Ryr2/Cacna1g/Scn4a/Cacna1c/Scn7a/Snta1/Cacna2d1/Kcnc2/Gria1/Kcna2/Nedd4l/Kcnd2/Scn1b/Rnf207/Cacna1i/Hcn1/Scn9a/Trpa1/Kcnmb4/Hcn4/Kcnc4	40
145	GO:1902074	response to salt	67/2013	340/22709	3.58739e-10	2.18389e-08	1.71636e-08	Sdk1/Igf1r/Kcnmb1/Ednra/Ppp3ca/Plcb1/Slc1a3/Npr2/Mecp2/Pgr/Kcnma1/Ryr1/Syt15/Fgf23/Adcy7/Chrm3/Pkd2/P2rx7/Nefl/Syt13/Dlg2/Kcnb1/Braf/Cnr1/Rasgrp2/Pik3ca/Bdnf/Trpc3/Slc25a23/Xlr4b/Nefh/Syt1/Mef2a/Itpkb/Chrna2/Cpne7/Htr2a/Syt9/Kcnj10/Ryr2/Slc1a2/Wnk1/Serpina1e/P2ry12/Trpc1/Ncam1/Slc13a5/Nrxn1/Rasal1/Syt17/Pde1c/Cdk5r1/Nlgn1/Nfat5/Ednrb/Prkcb/Jun/Syt2/Gdi1/Pcdh15/Hcn1/Mef2c/Ttn/Enpp1/Adgrl3/Kcnmb4/S…	67
146	GO:0030336	negative regulation of cell migration	63/2013	311/22709	3.73913e-10	2.25167e-08	1.76964e-08	Krit1/Nrg3/Rnf41/Cdh11/Cygb/Plcb1/Vash1/Cxcl12/Magi2/Mecp2/Plxnb3/Robo4/Rin3/Mitf/Osbpl8/Tcaf1/Meox2/Gpr173/Bmerb1/Dlc1/Rabgef1/Sema3a/Clasp1/Robo1/Spred1/Dusp3/Ldlrad4/Mmrn2/Bcl2/Patz1/Braf/Cd200/C5ar2/Reck/Cyp1b1/Brms1l/Wnt11/Dcn/Dpysl3/Stard13/Ptprm/Tafa5/Kank1/Bcr/Mctp1/Pten/Dnaja4/Ndrg4/Clasp2/Jag1/Acvrl1/Nav3/Ptprg/Angpt2/Ptpn23/Lrp1/Gna12/Srgap2/Nisch/Mef2c/Bmpr1a/Tie1/Padi2	63
147	GO:0060348	bone development	56/2013	261/22709	3.74941e-10	2.25167e-08	1.76964e-08	Ddr2/Idua/Tal1/Mef2d/Bnc2/Npr2/Adamts7/Rarg/Ryr1/Col13a1/Fbn1/Bgn/Nppc/Osr2/Evc/Megf8/Thbs3/Col27a1/Csgalnact1/Flna/Pafah1b1/Hspg2/Fbln5/Sik3/Msx1/Kdr/Tgfbr2/Notch2/Bbx/Trpv4/Sparc/Rarb/Cr2/Dchs1/Gli3/Nfix/Zbtb16/Fgfr2/Smad5/Ift80/Pdgfc/Tmem119/Ifitm5/Cadm1/Zfp385a/Dhrs3/Foxc1/Rab23/Mef2c/Sh2b3/Meis1/Ltbp3/Enpp1/Bmp4/Has2/Ptpn11	56
148	GO:0097553	calcium ion transmembrane import into cytosol	46/2013	193/22709	3.80876e-10	2.27196e-08	1.78558e-08	Plcg1/Ednra/Ppp3ca/Plcb1/Ank2/Cacna1d/Ryr1/Cd19/Fkbp1b/Ccn2/Tgfb2/Pkd2/Slc8a2/P2rx7/Akap5/Adcyap1r1/Ms4a1/Ffar1/Bcl2/Trpc3/Flna/Akap6/Htr2a/Fcrl5/Prkd1/Pml/Ryr2/Nalf1/Ngf/Trpv4/Cacna1g/Trpc1/Glp1r/Cacna1c/Cacna1b/Cacna2d1/Pde4d/Grm6/Adrb2/F2r/Itgb3/Plcb4/Cacna1i/Trpa1/Slc24a2/Bmp4	46
149	GO:0060411	cardiac septum morphogenesis	28/2013	85/22709	4.33507e-10	2.56867e-08	2.01877e-08	Gja5/Sox11/Bmpr2/Tgfb2/Nfatc1/Robo1/Sav1/Nrp2/Wnt11/Acvr1/Wnt5a/Isl1/Hey1/Tgfbr2/Notch2/Bmp7/Jag1/Nrp1/Fzd1/Fgfr2/Tbx3/Hey2/Zfpm2/Dhrs3/Bmpr1a/Parva/Bmp4/Tgfbr1	28
150	GO:0060840	artery development	34/2013	119/22709	4.69109e-10	2.76122e-08	2.1701e-08	Gja5/Prickle1/Adgrf5/Eya1/Ednra/Notch3/Adamts6/Kif7/Prrx1/Bmpr2/Tgfb2/Robo1/Stra6/Wnt11/Myh10/Pdgfrb/Hey1/Tgfbr2/Plxnd1/Jag1/Acvrl1/Nrp1/Gli3/Prrx2/Hey2/Ltbp1/Foxc2/Lrp1/Foxc1/Bmpr1a/Nprl3/Enpp1/Bmp4/Tgfbr1	34
151	GO:0043542	endothelial cell migration	51/2013	229/22709	5.73865e-10	3.3556e-08	2.63724e-08	Krit1/Gata2/Lemd3/Plcg1/Vash1/Cxcl12/Mecp2/Plpp3/Robo4/Map3k3/Alox12/Meox2/Tek/Bmpr2/Angpt1/Robo1/Spred1/Mmrn2/Patz1/Cyp1b1/Loxl2/Pecam1/Dcn/Snai2/Wnt5a/Fstl1/Stard13/Prkd1/Ptprm/Kdr/Plxnd1/Pten/Sparc/Cdh13/Dnaja4/Hdac7/Acvrl1/Pik3cg/Nrp1/Srpx2/Cdh5/Angpt2/Vstm4/Amotl1/Itgb3/Foxc2/Plk2/Jcad/Mef2c/Bmp4/Tgfbr1	51
152	GO:0099173	postsynapse organization	54/2013	250/22709	5.944e-10	3.45296e-08	2.71375e-08	Sema3f/Dnm3/Igf1r/Cntnap2/Dgkb/Shank3/Magi2/Arhgap44/Glrb/Dact1/Ctnnd2/Musk/Zfp365/Lhfpl4/Nrp2/Xlr4b/Myo9a/Il1rap/Wnt5a/Kif1a/Pafah1b1/Myh10/Psd/Tanc1/Disc1/Tanc2/Dbn1/Pten/Iqsec3/Arhgef15/Srcin1/Shank1/Bhlhb9/Arhgap22/Nrxn1/Ppfia2/Cdk5r1/Nrp1/Nlgn1/Dock7/Syngap1/Itgb3/Arhgef7/Lrrk2/Cadm1/Ptprs/Lrrtm2/Ntng2/Abl2/Lrrc4b/Adgrl3/Epha5/Cdh2/Zfp804a	54
153	GO:0019932	second-messenger-mediated signaling	60/2013	293/22709	6.26661e-10	3.61673e-08	2.84246e-08	Hdac4/Rit2/Plcg1/Insl3/Ptgfr/Avpr1a/Ppp3ca/Gucy1b1/Ank2/Npr2/Cacna1d/Ndnf/Adgrl1/Fkbp1b/Pde5a/Siglecg/Chrm3/Nfatc1/Slc8a2/Nppc/Gpr3/Akap5/Adcyap1r1/Ahr/Pde10a/Mafa/Sgcd/Ccr6/Cmya5/Defb1/Samd14/Akap6/Adgrg6/Pde7b/Gpr61/Tenm2/Ryr2/Npr1/Gnai1/Kdr/P2ry12/Aqp1/Ncam1/Cdh13/Glp1r/Rapgef2/Lpar1/Kcnc2/Ksr2/Nfat5/Ednrb/Pde4d/Pde3b/Lrrk2/Camta1/Ece1/Cap2/Irag1/Ncald/Epha5	60
154	GO:1901890	positive regulation of cell junction assembly	35/2013	127/22709	7.68562e-10	4.40709e-08	3.46362e-08	Slitrk5/Cntnap2/Adgrb3/Adgrl1/Tek/Musk/Amigo2/Fermt2/Slitrk1/Bdnf/Xlr4b/Il1rap/Col16a1/Lrrtm3/Kdr/Thbs2/Lrtm2/Bhlhb9/Nrxn1/Enpp2/Asic2/Lingo2/Nrp1/Nlgn1/Ppm1f/Srpx2/Sdc4/Lrrtm2/Lrrn3/Adgre5/Lrrc4b/Adgrl2/Adgrl3/Clstn2/Ptpn11	35
155	GO:0050905	neuromuscular process	46/2013	197/22709	7.81588e-10	4.45305e-08	3.49974e-08	Adcy5/Tmem150c/Cntnap2/Rbfox2/Shank3/Ednra/Ctnna2/Slc1a3/Npr2/Mecp2/Atp2b2/Kcnma1/Glrb/Ap1s2/Tshz3/Rbfox1/Bace1/Csmd1/Nefl/Stra6/Gaa/Foxs1/Aph1c/Tnr/Pafah1b1/Myh10/Ascl1/Map1a/Bcr/Dbn1/Spart/Pten/Scn4a/Mycbp2/Shank1/Nrxn1/Fabp7/Cdh23/Hmx3/Sox2/Tpp1/Adrb2/Rcsd1/Camta1/Pcdh15/Abl2	46
156	GO:2000146	negative regulation of cell motility	64/2013	324/22709	8.00374e-10	4.53104e-08	3.56104e-08	Krit1/Nrg3/Rnf41/Cdh11/Cygb/Plcb1/Vash1/Cxcl12/Magi2/Mecp2/Plxnb3/Robo4/Rin3/Mitf/Osbpl8/Tcaf1/Meox2/Gpr173/Bmerb1/Dlc1/Rabgef1/Sema3a/Clasp1/Robo1/Spred1/Dusp3/Ldlrad4/Mmrn2/Bcl2/Patz1/Braf/Cd200/C5ar2/Reck/Cyp1b1/Brms1l/Wnt11/Dcn/Dpysl3/Stard13/Ptprm/Tafa5/Kank1/Bcr/Mctp1/Pten/Dnaja4/Ndrg4/Fbln1/Clasp2/Jag1/Acvrl1/Nav3/Ptprg/Angpt2/Ptpn23/Lrp1/Gna12/Srgap2/Nisch/Mef2c/Bmpr1a/Tie1/Padi2	64
157	GO:0090066	regulation of anatomical structure size	96/2013	574/22709	8.62249e-10	4.85043e-08	3.81205e-08	Sema3f/Hp1bp3/Plxna4/Gja5/Kcnmb1/Avpr1a/Shank3/Ednra/Cxcl12/Atp2b2/Kcnma1/Swap70/Prr16/Rufy3/Rin3/Ulk1/Ptgs1/Dlg1/Pde5a/Sema3g/Bmpr2/Slit1/Chrm3/Ntn1/Ryk/Sema3a/P2rx7/Mgll/Ahr/Esam/Nefl/Rgs2/Fer/Megf8/Pecam1/Pik3ca/Cfl2/Bdnf/Sptb/Tnr/Wnt5a/Htr2a/Pafah1b1/Ptprm/Bdkrb2/Map1b/Kank1/Disc1/Mmp2/Dscam/Kdr/Ngf/Dbn1/Spart/Tmod2/Cacna1g/Map3k1/Pten/Aqp1/Dock4/Cacna1c/Cyria/Clasp2/Snta1/Fn1/Avpr2/Itga1/Kat…	96
158	GO:0097435	supramolecular fiber organization	125/2013	817/22709	8.91755e-10	4.98486e-08	3.9177e-08	Col5a1/Ddr2/Arhgap6/Shank3/Cflar/Ctnna2/Stmn4/Apc2/Mecp2/Adamts7/Tubb4a/Dpt/Diaph2/Swap70/Rufy3/Bmerb1/Dlg1/Ccn2/Bfsp2/Shroom4/Dlc1/Tgfb2/Aif1l/Clip1/Ccdc88a/Nckap5l/Wdr47/Wasf1/Clasp1/Neurl2/Adamts14/Esam/Nefl/Fer/Tle6/Zfp469/Bcl2/Hip1/Braf/Tgfb3/Col27a1/Cyp1b1/Loxl2/Pecam1/Fermt2/Pik3ca/Cfl2/Arhgef10/Mical3/Phactr1/Pgm5/Wnt11/Kctd13/Sptb/Nefh/Flna/Samd14/Map7d3/Pacsin1/Mef2a/Efs/Pdgfra/Dpysl3/P…	125
159	GO:0050767	regulation of neurogenesis	84/2013	479/22709	9.83631e-10	5.46407e-08	4.29433e-08	Sema3f/Plxna4/Gata2/Lin28a/Dpysl5/Shank3/Ppp3ca/Cxcl12/Mecp2/Rufy3/Plxnb3/Chodl/Sox11/Ulk1/Zfp365/Sema3g/Bmpr2/Slit1/Mme/Ntn1/Ryk/Sema3a/Smarcd3/Robo1/Akap5/Nefl/Tle6/Zeb2/Braf/Megf8/Trak2/Slitrk1/Bdnf/Fzd4/Brinp1/Xlr4b/Tnr/Wnt5a/Sox8/Pafah1b1/Ascl1/Map1b/Disc1/Hey1/Dscam/Kdr/Ngf/Dbn1/Spart/Plxnd1/Pten/Trpc6/Obsl1/Bmp7/Bhlhb9/Rapgef2/Fn1/Neurl1a/Fzd3/Enpp2/Dlx2/Nrp1/Gli3/Islr2/Daam2/Ulk2/Dock7/He…	84
160	GO:0045444	fat cell differentiation	56/2013	268/22709	1.06177e-09	5.86151e-08	4.60668e-08	Frzb/Gata2/Arxes2/Grk5/Cntnap2/Adgrf5/Rora/Bbs9/Plcb1/Npr2/Osbpl8/Zfp516/Dact1/Runx1t1/Fbn1/Ap1s2/Wif1/Nr4a2/Rgs2/Sav1/Fermt2/Snai2/Pdgfra/Wnt5a/Sox8/Htr2a/Arid5b/Fto/Creb5/Lrp3/Trpv4/Fgf10/Arl6/Bmp7/Jag1/Foxo1/Fcor/Trib2/Zbtb16/Ttc8/Tgfb1i1/Mmp11/Zfp423/Sirt2/Ncor2/Adrb2/Zfpm2/Zfp385a/Alox5/Zfp36l1/Cntn2/Lama4/Enpp1/Socs7/Wwtr1/Rarres2	56
161	GO:0035107	appendage morphogenesis	43/2013	179/22709	1.08672e-09	5.92563e-08	4.65707e-08	Gja5/Prickle1/Idua/Ift122/Pbx1/Npr2/Rarg/Sox11/Prrx1/Tgfb2/Osr2/Nfia/Megf8/Reck/Cplane1/Wnt5a/Rspo2/Sik3/Msx1/Ttbk2/Notch2/Fgf10/Map3k20/Osr1/Bmp7/Cacna1c/Rarb/Gli3/Zbtb16/Fgfr2/Tbx3/Prrx2/Bcl2l11/Aff3/Tbx4/Gna12/Wnt9a/Ece1/Rab23/Bmpr1a/Gdf5/Enpp1/Bmp4	43
162	GO:0035108	limb morphogenesis	43/2013	179/22709	1.08672e-09	5.92563e-08	4.65707e-08	Gja5/Prickle1/Idua/Ift122/Pbx1/Npr2/Rarg/Sox11/Prrx1/Tgfb2/Osr2/Nfia/Megf8/Reck/Cplane1/Wnt5a/Rspo2/Sik3/Msx1/Ttbk2/Notch2/Fgf10/Map3k20/Osr1/Bmp7/Cacna1c/Rarb/Gli3/Zbtb16/Fgfr2/Tbx3/Prrx2/Bcl2l11/Aff3/Tbx4/Gna12/Wnt9a/Ece1/Rab23/Bmpr1a/Gdf5/Enpp1/Bmp4	43
163	GO:0001934	positive regulation of protein phosphorylation	119/2013	770/22709	1.24427e-09	6.74336e-08	5.29974e-08	Gdf1/Ddr2/Btc/Ednra/Ttbk1/Fam20a/Spry2/Cspg4/Plpp3/Grk3/Gdf11/Fgf23/Osbpl8/Dlg1/Tek/Ccn2/Musk/Pde5a/Fbn1/Strada/Bmpr2/Angpt1/Tgfb2/Niban1/Ccdc88a/Pkd2/Slc8a2/Pkd1/Fxr2/P2rx7/Camkk1/Robo1/Akap5/Twsg1/Fgf7/Bcl2/Zeb2/Braf/Tgfb3/Pecam1/Fermt2/Pik3ca/Akap11/Bdnf/Gfra1/Ghr/Fzd4/Acvr1/Bmp3/Akap6/Fnip1/Pdgfra/Wnt5a/Htr2a/Prkd1/Hfe/Isl1/Pdgfrb/Inha/Phip/Kdr/Tgfbr2/Ngf/Arrb1/Camk1/Fgf10/Map3k1/Trpc6/Bank1/…	119
164	GO:0043583	ear development	54/2013	255/22709	1.26726e-09	6.8263e-08	5.36493e-08	Frzb/Gata2/Eya1/Kcnq4/Ednra/Spry2/Atp2b2/Kcnma1/Zeb1/Prrx1/Tgfb2/Ntn1/Osr2/Cthrc1/Bcl2/Stra6/Sobp/Tmie/Bdnf/Wnt5a/Pafah1b1/Hey1/Igfbp7/Bcr/Msx1/Fgf10/Gabrb3/Cxcl14/Osr1/Maf/Jag1/Fzd3/Dchs1/Gli3/Nfix/Fgfr2/Kif3a/Tbx3/Ttc8/Prrx2/Hey2/Bcl2l11/Cdh23/Hmx3/Sox2/Sdc4/Ece1/Lrig1/Pcdh15/Enpp1/Mpv17/Ttc39c/Bmp4/Ptpn11	54
165	GO:0071805	potassium ion transmembrane transport	47/2013	207/22709	1.37512e-09	7.36268e-08	5.78649e-08	Slc9a7/Kcnc1/Vamp2/Kcnn3/Kcnq3/Kcnq4/Kcnmb1/Kcnv1/Kcnq5/Slc1a3/Ank2/Cacna1d/Kcnma1/Kcnj12/Slc9a4/Dlg1/Kcns3/Kcnj15/Pkd2/Kcnb1/Kcna3/Kcnd3/Flna/Akap6/Kcns1/Kcnj10/Wnk1/Kcnip3/Nalcn/P2ry12/Rgs7/Pten/Kcnq2/Kcnc2/Kcna2/Nedd4l/Kcnt2/Kcnab1/Kcnd2/Rnf207/Kcnd1/Hcn1/Kcnip4/Slc24a2/Kcnk9/Hcn4/Kcnc4	47
166	GO:1903522	regulation of blood circulation	56/2013	270/22709	1.4168e-09	7.54045e-08	5.92619e-08	Cacna1h/Gja5/Hdac4/Avpr1a/Ednra/Ank2/Cacna1d/Ptgs1/Dlg1/Fkbp1b/Ccn2/Pde5a/Sp4/Bmpr2/Tgfb2/Chrm3/Sema3a/Mgll/Ahr/Rgs2/Gaa/Kcnd3/Flna/Akap6/Mef2a/Htr2a/Scn3b/Cacnb2/Ryr2/Isl1/Mmp2/Slc4a3/Cacna1g/Dock4/Glp1r/Cacna1c/Snta1/Avpr2/Cacna1b/Cacna2d1/Wdr35/Asic2/Ednrb/Cysltr1/Pde4d/Hey2/Adrb2/F2r/Gnao1/Scn1b/Rnf207/Gjc1/Hcn1/Alox5/Trpa1/Hcn4	56
167	GO:0060562	epithelial tube morphogenesis	73/2013	397/22709	1.49919e-09	7.93145e-08	6.23349e-08	Sox17/Mthfr/Prickle1/Eya1/Ift122/Shank3/Ednra/Cxcl12/Pbx1/Spry2/Rarg/Pgr/Sox11/Alox12/Dlg1/Tek/Brd2/Angpt1/Dlc1/Tgfb2/Nfatc1/Ntn1/Pkd2/Pkd1/Tgif1/Robo1/Ahr/Csmd1/Cthrc1/Mmrn2/Bcl2/Zeb2/Megf8/Kif26b/Acvr1/Pdgfra/Wnt5a/Sox8/Stard13/Pml/Ryr2/Rspo2/Hey1/Kdr/Tgfbr2/Plxnd1/Notch2/Fgf10/Osr1/Bmp7/Fzd3/Acvrl1/Dchs1/Nrp1/Gli3/Fzd1/Fgfr2/Kif3a/Tbx3/Sox2/Tead1/Foxc2/Flt1/Sdc4/Rnf207/Enah/Lmo4/Rab23/Mef2c/Ab…	73
168	GO:0045165	cell fate commitment	60/2013	300/22709	1.63438e-09	8.59549e-08	6.75537e-08	Sox17/Gata2/Eya1/Tal1/Sox18/Ednra/Apc2/Notch3/Spry2/Mitf/Prrx1/Tgfb2/Kdm6b/Nfia/Bcl2/Dhh/Nfib/Braf/Myt1l/Wnt11/Acvr1/Scart2/Wnt5a/Sox8/Pml/Ascl1/Isl1/Loxl3/Lats2/Kdr/Zfp521/Chd3/Notch2/Fgf10/Gatad2b/Dlx2/Gli3/Nfix/Fgfr2/Smad5/Tbx3/Dock7/Hey2/Tgfb1i1/Sox2/Foxc2/Tbx4/Wnt9a/Nfe2l1/Lmo4/Sox5/Isl2/Il23a/Mef2c/Bmpr1a/Il6ra/Cdon/Lhx6/Bmp4/Tgfbr1	60
169	GO:0070588	calcium ion transmembrane transport	65/2013	339/22709	2.09489e-09	1.09526e-07	8.60787e-08	Cacna1h/Plcg1/Ednra/Ppp3ca/Plcb1/Ank2/Fbxo11/Cabp1/Atp2b2/Cacna1d/Ryr1/Cd19/Fkbp1b/Cacng7/Ccn2/Tgfb2/Pkd2/Slc8a2/Pkd1/P2rx7/Micu3/Akap5/Adcyap1r1/Ahr/Ms4a1/Ffar1/Bcl2/Rrad/Trpc3/Slc25a23/Flna/Akap6/Htr2a/Fcrl5/Trpc4/Cacnb2/Prkd1/Pml/Plp1/Ryr2/Nalf1/Ngf/Nalcn/P2ry12/Trpv4/Cacna1g/Trpc1/Trpc6/Glp1r/Cacna1c/Cacna1b/Cacna2d1/Pik3cg/Ednrb/Pde4d/Grm6/Adrb2/F2r/Itgb3/Rgs9/Plcb4/Cacna1i/Trpa1/Slc24a2/Bmp4	65
170	GO:0009611	response to wounding	91/2013	544/22709	2.3524e-09	1.2227e-07	9.60944e-08	Pros1/Cd109/Col5a1/Ddr2/Gata2/Igf1r/Matn2/Ripor1/Insl3/Ednra/Cflar/Slc1a3/Vash1/Vwf/Npr2/Prr33/Plpp3/Ndnf/Matn4/Alox12/Fkbp1b/Siglecg/Tgfb2/Clec10a/Nppc/Clasp1/Sarm1/Fgf7/Nefl/Gm10791/Nfia/Bcl2/Nfib/Hmga2-ps1/Braf/Serpind1/Pecam1/Fermt2/Pip5k1c/Dcbld2/Ccm2l/Nefh/Flna/Tnr/Lyst/Snai2/Pdgfra/Wnt5a/Dpysl3/Myh10/Tafa5/Kank1/Slc1a2/Mmp2/Kdr/Notch2/P2ry12/Fgf10/Map3k1/Pten/Aqp1/C1qtnf1/Fbln1/Clasp2/Fn1/…	91
171	GO:0002062	chondrocyte differentiation	33/2013	120/22709	2.46886e-09	1.27577e-07	1.00265e-07	Mef2d/Npr2/Adamts7/Rarg/Ccn2/Bmpr2/Nppc/Creb3l2/Osr2/Twsg1/Nfib/Col27a1/Loxl2/Snai2/Hspg2/Tgfbr2/Osr1/Maf/Rarb/Pth1r/Gli3/Zbtb16/Ift80/Wnt9a/Sox5/Mef2c/Bmpr1a/Gdf5/Ltbp3/Bmp4/Trps1/Tgfbr1/Ptpn11	33
172	GO:0048736	appendage development	47/2013	211/22709	2.66588e-09	1.35833e-07	1.06754e-07	Gja5/Prickle1/Idua/Ift122/Pbx1/Npr2/Rarg/Sox11/Meox2/Prrx1/Bmpr2/Tgfb2/Osr2/Nfia/Megf8/Reck/Fermt2/Cplane1/Wnt5a/Rspo2/Sik3/Msx1/Ttbk2/Notch2/Fgf10/Map3k20/Osr1/Bmp7/Cacna1c/Rarb/Gli3/Zbtb16/Fgfr2/Tbx3/Prrx2/Ift80/Bcl2l11/Aff3/Tbx4/Gna12/Wnt9a/Ece1/Rab23/Bmpr1a/Gdf5/Enpp1/Bmp4	47
173	GO:0060173	limb development	47/2013	211/22709	2.66588e-09	1.35833e-07	1.06754e-07	Gja5/Prickle1/Idua/Ift122/Pbx1/Npr2/Rarg/Sox11/Meox2/Prrx1/Bmpr2/Tgfb2/Osr2/Nfia/Megf8/Reck/Fermt2/Cplane1/Wnt5a/Rspo2/Sik3/Msx1/Ttbk2/Notch2/Fgf10/Map3k20/Osr1/Bmp7/Cacna1c/Rarb/Gli3/Zbtb16/Fgfr2/Tbx3/Prrx2/Ift80/Bcl2l11/Aff3/Tbx4/Gna12/Wnt9a/Ece1/Rab23/Bmpr1a/Gdf5/Enpp1/Bmp4	47
174	GO:0021700	developmental maturation	70/2013	379/22709	2.67448e-09	1.35833e-07	1.06754e-07	Gata2/Sez6/Cntnap2/Insl3/Tal1/Sox18/Ednra/Plcb1/Adgrb3/Npr2/Mecp2/Adamts7/Cspg4/Pgr/Kcnma1/Ryr1/Gdf11/Sez6l2/Adgrl1/Sez6l/Bfsp2/Tgfb2/Nppc/Lgi4/Akap5/Nr4a2/Nefl/Dlg2/Nfia/Kcnb1/Bcl2/Tut4/Reck/Thbs3/Ccr6/Defb1/Wnt5a/Sox8/Srrm4/Ascl1/Disc1/Mmp2/Kdr/Ngf/Rps6ka2/Pten/Arhgef15/Shank1/Actl6b/Nrxn1/Neurl1a/Dchs1/Pth1r/Cdk5r1/Nlgn1/Nfix/Zbtb16/Ednrb/Ift80/Cdh5/Sirt2/Atp6v1g2/Bcl11a/Lrrk2/Ntn4/Abl2/Lhx6/C…	70
175	GO:0009792	embryo development ending in birth or egg hatching	131/2013	884/22709	2.7467e-09	1.38709e-07	1.09014e-07	Sox17/Mthfr/Gdf1/Prickle1/Gata2/Cntnap2/Adgrf5/Eya1/Fbll1/Slc5a7/Plcg1/Insl3/Sox18/Ift122/Ednra/Vash1/Apba1/Pbx1/Rarg/Hoxb2/Dzip1l/Sox11/Zeb1/Meox2/Ppp2r3a/Poglut1/Dact1/Dlg1/Prrx1/Rtl1/Brd2/Bmpr2/Angpt1/Dlc1/Dync2i1/Tgfb2/Tshz3/Dscaml1/Mafg/Pkd2/Pkd1/Tgif1/Osr2/Dusp3/Twist2/Fendrr/Cthrc1/Arnt/Tle6/Zeb2/Megf8/Tgfb3/Ppp4r4/Dsc3/Acvr1/Atp11a/Exoc3l2/Pdgfra/Wnt5a/Sox8/Hspg2/Myh10/Isl1/Pdgfrb/Hey1/Ta…	131
176	GO:0090287	regulation of cellular response to growth factor stimulus	62/2013	319/22709	2.83939e-09	1.42579e-07	1.12056e-07	Cd109/Lemd3/Cflar/Ppp2r5b/Spry2/Elapor2/Sox11/Zeb1/Ulk1/Il17f/Tek/Fbn1/Tcf4/Bmpr2/Angpt1/Htra3/Htra1/Wasf1/Robo1/Spred1/Twsg1/Ldlrad4/Mmrn2/Zeb2/Tgfb3/Brms1l/Cilp/Scube3/Fzd4/Dcn/Rnf111/Wnt5a/Fstl1/Msx1/Lats2/Kdr/Ngf/Spart/Zfp451/Notch2/Fgf10/Vasn/Dstyk/Nrxn1/Acvrl1/Tmem204/Nrp1/Fzd1/Prkcb/Dok5/Tgfb1i1/Zfp423/Cdh5/Bcl9l/Ltbp1/Lrp1/Nptn/Jcad/Adamts3/Gdf5/Bmp4/Il12a	62
177	GO:0072091	regulation of stem cell proliferation	30/2013	103/22709	2.94712e-09	1.47157e-07	1.15654e-07	Cd109/Sox17/Sox18/Pbx1/Rarg/Sox11/Prrx1/Nfatc1/Osr2/Nfib/Fermt2/Wnt11/Snai2/Wnt5a/Kdr/Tgfbr2/Ngf/Fgf10/Fbln1/Kitl/Rarb/Gli3/Fgfr2/Tbx3/Prrx2/Ago3/Setd1a/Zfp36l1/Ltbp3/Bmp4	30
178	GO:0003206	cardiac chamber morphogenesis	38/2013	152/22709	3.03058e-09	1.50479e-07	1.18265e-07	Gja5/Ednra/Sox11/Tek/Bmpr2/Tgfb2/Nfatc1/Smarcd3/Robo1/Ahr/Sav1/Nrp2/Ccm2l/Wnt11/Acvr1/Wnt5a/Adgrg6/Ryr2/Isl1/Hey1/Tgfbr2/Notch2/Bmp7/Jag1/Nrp1/Fzd1/Fgfr2/Tbx3/Hey2/Foxc2/Zfpm2/Dhrs3/Foxc1/Mef2c/Bmpr1a/Parva/Bmp4/Tgfbr1	38
179	GO:0061351	neural precursor cell proliferation	47/2013	212/22709	3.13499e-09	1.54799e-07	1.2166e-07	Tacc1/Gata2/Cntnap2/Rora/Shank3/Tafa1/Ryk/Wdr47/Smarcd3/Nfia/Rapgef1/Nfib/Zeb2/Bdnf/Flna/Lnx2/Wnt5a/Kif1a/Pafah1b1/Acsl6/Ascl1/Zfp503/Disc1/Dbn1/Ptbp2/Rarb/Fzd3/Foxo1/Gli3/Nfix/Rsu1/Fabp7/Fgfr2/Kif3a/Dock7/Zfp423/Sirt2/Sox2/Ncor2/Kifap3/Lrrk2/Setd1a/Sox5/Cdon/Smarca1/Cdh2/Cep120	47
180	GO:0030111	regulation of Wnt signaling pathway	62/2013	320/22709	3.22265e-09	1.58248e-07	1.24371e-07	Sox17/Frzb/Prickle1/Rbms3/Tpbgl/Apc2/Plpp3/Ppp2r3a/Dact1/Ctnnd2/Alpk2/Tmem88/Klf15/Spin1/Dkk2/Sox7/Wif1/Mdfic/Cthrc1/Tle6/Rapgef1/Zeb2/Nkd1/Reck/Wnt11/Snai2/Wnt5a/Kpna1/Rspo2/Hic1/Isl1/Kank1/Disc1/Wnk1/Lats2/Tle3/Fgf10/Map3k1/Nlk/Pbxip1/Bicc1/Eda/Foxo1/Tle2/Gli3/Fzd1/Daam2/Fgfr2/Ift80/Amer2/Ankrd6/Dkk3/Sox2/Lrp1/Lrrk2/Abl2/Macf1/Wwtr1/Cdk14/Cdh2/Tmem88b/Cmah	62
181	GO:0050885	neuromuscular process controlling balance	24/2013	71/22709	4.20524e-09	2.05364e-07	1.61399e-07	Adcy5/Rbfox2/Shank3/Slc1a3/Atp2b2/Kcnma1/Ap1s2/Rbfox1/Nefl/Gaa/Foxs1/Tnr/Pafah1b1/Myh10/Bcr/Shank1/Nrxn1/Cdh23/Hmx3/Sox2/Tpp1/Camta1/Pcdh15/Abl2	24
182	GO:0003158	endothelium development	35/2013	135/22709	4.51785e-09	2.19424e-07	1.7245e-07	Sox17/Foxj2/Krit1/Sox18/Ednra/Plcb1/Robo4/Zeb1/Alox12/Bmpr2/Kdm6b/Rapgef1/Pecam1/Akap11/Fzd4/Acvr1/Fstl1/Vezf1/Stard13/Hey1/Kdr/Rapgef2/Jag1/Acvrl1/Fzd1/Ednrb/Pde4d/Hey2/Cdh5/Foxc2/Ptprs/Tie1/Bmp4/Tgfbr1/Cul7	35
183	GO:0061387	regulation of extent of cell growth	34/2013	129/22709	4.7283e-09	2.28397e-07	1.79502e-07	Sema3f/Plxna4/Cxcl12/Rufy3/Ulk1/Sema3g/Bmpr2/Slit1/Ntn1/Ryk/Sema3a/Mgll/Megf8/Bdnf/Tnr/Wnt5a/Pafah1b1/Map1b/Disc1/Dscam/Ngf/Dbn1/Spart/Clasp2/Fn1/Nrp1/Islr2/Ulk2/Lrp1/Gdi1/Bcl11a/Ptprs/Macf1/Ttl	34
184	GO:0042063	gliogenesis	69/2013	377/22709	5.1203e-09	2.45996e-07	1.93333e-07	Matn2/Lin28a/Cntnap2/Gpr183/Vcan/Tal1/Shank3/Mecp2/Cspg4/Plpp3/Sox11/Bmerb1/Lamb1/Zfp365/Klf15/Tgfb2/Ntn1/Wdr47/Dner/Lgi4/Adam22/Nfia/Dhh/Nfib/Epm2a/Arhgef10/Adgrg6/Sox8/Pafah1b1/Trpc4/Plp1/Kcnj10/Ascl1/Disc1/P2ry12/Fgf10/Pten/Pou3f1/Fn1/Enpp2/Cdk5r1/Dlx2/Gli3/Nfix/Daam2/Dtx1/Abca2/Sirt2/Zfp488/Cspg5/Flt1/Lrp1/Arhgef7/Mxra8/Nfe2l1/Ptprb/Sox5/Srgap2/Dusp15/Abl2/Cntn1/Cntn2/Enpp1/Socs7/Bmp4/Cdh2/La…	69
185	GO:0043009	chordate embryonic development	128/2013	867/22709	5.29113e-09	2.52837e-07	1.98709e-07	Sox17/Mthfr/Gdf1/Prickle1/Gata2/Cntnap2/Adgrf5/Eya1/Fbll1/Slc5a7/Plcg1/Insl3/Sox18/Ift122/Ednra/Vash1/Apba1/Pbx1/Rarg/Hoxb2/Dzip1l/Sox11/Zeb1/Meox2/Ppp2r3a/Poglut1/Dact1/Dlg1/Prrx1/Rtl1/Brd2/Bmpr2/Angpt1/Dlc1/Dync2i1/Tgfb2/Tshz3/Dscaml1/Mafg/Pkd2/Pkd1/Tgif1/Osr2/Dusp3/Twist2/Fendrr/Cthrc1/Arnt/Zeb2/Megf8/Tgfb3/Ppp4r4/Dsc3/Acvr1/Atp11a/Exoc3l2/Pdgfra/Wnt5a/Sox8/Hspg2/Myh10/Isl1/Pdgfrb/Hey1/Tanc2/M…	128
186	GO:0042391	regulation of membrane potential	83/2013	488/22709	5.42691e-09	2.57938e-07	2.02719e-07	Cacna1h/Gja5/Grik3/Sez6/Cntnap2/Kcnq3/Shank3/Ppp3ca/Ank2/Npr2/Gabbr1/Mecp2/Cacna1d/Kcnma1/Alox12/Glrb/Dlg1/Fkbp1b/Slc8a2/P2rx7/Gria4/Kcnb1/Bcl2/Cnr1/Kcnd3/Bdnf/Flna/Dcn/Gabre/Akap6/Rims1/Scn3a/Chrna2/Trpc4/Scn3b/Cacnb2/Kcnj10/Mpp2/Ryr2/Kdr/Dbn1/Spart/Nalcn/Rgs7/Cacna1g/Mllt11/Gabrb3/Pten/Scn4a/Shank1/Kcnq2/Cacna1c/Scn7a/Stx1b/Snta1/Nrxn1/Cacna2d1/Asic2/Kcnc2/Nlgn1/Pid1/Gria1/Gria3/Jun/Kcna2/Nedd4…	83
187	GO:0021537	telencephalon development	55/2013	273/22709	5.9e-09	2.78932e-07	2.19218e-07	Tacc1/Slitrk5/Plxna4/Nrg3/Shank3/Plcb1/Cxcl12/Bmerb1/Lamb1/Mdga1/Dmxl2/Slit1/Ryk/Wdr47/Kdm6b/Sema3a/Robo1/Nfib/Zeb2/Phactr1/Tnr/Wnt5a/Pafah1b1/Myh10/Ascl1/Disc1/Slc1a2/Dclk2/Bhlhe22/P2ry12/Pten/Aqp1/Btbd3/Rarb/Cdk5r1/Dlx2/Gli3/Nfix/Kif3a/Ttc8/Sox2/Ncor2/Fut10/Lrrk2/Ptprs/Srgap2/Cdon/Lhx6/Cntn2/Socs7/Epha5/Bmp4/Cdh2/Pax5/Cep120	55
188	GO:0072006	nephron development	39/2013	162/22709	5.97637e-09	2.81048e-07	2.20881e-07	Eya1/Ednra/Cflar/Ppp3ca/Pbx1/Notch3/Dlg1/Tek/Klf15/Angpt1/Ahr/Bcl2/Kif26b/Pdgfra/Sox8/Pdgfrb/Hey1/Notch2/Aqp1/Osr1/Bmp7/Jag1/Dchs1/Gli3/Nid1/Ednrb/Angpt2/Itgb3/Foxc2/Calb1/Enpep/Foxc1/Mef2c/Il6ra/Mpv17/Bmp4/Wwtr1/Tcf21/Lamb2	39
189	GO:0150115	cell-substrate junction organization	30/2013	106/22709	6.2133e-09	2.90652e-07	2.28429e-07	Prickle1/Arhgap6/Epha3/Cdh11/Tek/Dlc1/Iqsec1/Clasp1/Tln1/Dusp3/Bcl2/Fermt2/Col16a1/Bcr/Kdr/Pten/Clasp2/Fn1/Acvrl1/Enpp2/Nrp1/Coro2b/Ppm1f/Thsd1/Itgb3/Sdc4/Lrp1/Macf1/Peak1/Ptpn11	30
190	GO:0048675	axon extension	36/2013	144/22709	7.81661e-09	3.63738e-07	2.8587e-07	Sema3f/Plxna4/Ednra/Cxcl12/Rufy3/Ulk1/Sema3g/Bmpr2/Slit1/Ntn1/Ryk/Sema3a/Mgll/Megf8/Dclk1/Bdnf/Nrp2/Tnr/Wnt5a/Pafah1b1/Map1b/Disc1/Dscam/Ngf/Dbn1/Clasp2/Fn1/Nrp1/Islr2/Ulk2/Lrp1/Gdi1/Ptprs/Macf1/Ttl/Lamb2	36
191	GO:0001764	neuron migration	45/2013	204/22709	7.93546e-09	3.66332e-07	2.87908e-07	Il1r1/Gata2/Matn2/Nrg3/Astn2/Ctnna2/Cxcl12/Ndnf/Ulk1/Gpr173/Mdga1/Apbb1/Ntn1/Sema3a/Nr4a2/Cep85l/Dclk1/Unc5c/Scrt1/Nrp2/Phactr1/Mdga2/Flna/Apbb2/Pafah1b1/Mark1/Myh10/Ascl1/Disc1/Celsr3/Nav1/Rapgef2/Fzd3/Cdk5r1/Nrp1/Mapk8ip3/Astn1/Mrtfa/Acap3/Mef2c/Ntng1/Ntng2/Lhx6/Cntn2/Adgrl3	45
192	GO:0001837	epithelial to mesenchymal transition	38/2013	157/22709	7.95479e-09	3.66332e-07	2.87908e-07	Epha3/Ednra/Spry2/Tgfb2/Nfatc1/Clasp1/Spred1/Ldlrad4/Tgfb3/Loxl2/Fermt2/Wnt11/Acvr1/Flna/Snai2/Wnt5a/Mark1/Isl1/Hey1/Msx1/Loxl3/Tgfbr2/Pten/Vasn/Bmp7/Clasp2/Jag1/Fgfr2/Tbx3/Hey2/Tgfb1i1/Bcl9l/Foxc1/Bmp4/Wwtr1/Has2/Tgfbr1/Cul7	38
193	GO:0006816	calcium ion transport	78/2013	452/22709	8.12606e-09	3.72291e-07	2.92591e-07	Cacna1h/Plcg1/Ednra/Ppp3ca/Plcb1/Cxcl12/Ank2/Fbxo11/Cabp1/Atp2b2/Cacna1d/Ryr1/Cd19/Orai3/Fkbp1b/Cacng7/Ccn2/Tgfb2/Gja4/Nfatc1/Pkd2/Slc8a2/Pkd1/P2rx7/Micu3/Akap5/Adcyap1r1/Ahr/Ramp2/Ms4a1/Ffar1/Bcl2/Epm2a/Rrad/Trpc3/Slc25a23/Flna/Akap6/Htr2a/Fcrl5/Trpc4/Cacnb2/Prkd1/Pml/Plp1/Ryr2/Nalf1/Pdgfrb/Ngf/Nalcn/P2ry12/Trpv4/Cacna1g/Trpc1/Trpc6/Calcrl/Glp1r/Cacna1c/Cacna1b/Cacna2d1/Pik3cg/Ednrb/Prkcb/Cysltr…	78
194	GO:0040008	regulation of growth	112/2013	735/22709	8.58357e-09	3.91235e-07	3.07479e-07	Sema3f/Sox17/Plxna4/Frzb/Stat5b/Igf1r/Cish/Avpr1a/Plcb1/Cxcl12/Mecp2/Rufy3/Spag9/Ulk1/Dlg1/Cacng7/Musk/Sema3g/Pi16/Bmpr2/Slit1/Tgfb2/Ntn1/Ryk/Nppc/Sema3a/Mgll/Ahr/Rgs2/Bcl2/Megf8/Nkd1/Sav1/Taf9b/Rerg/Epm2a/Foxs1/Brms1l/Rrad/Pik3ca/Bdnf/Dcbld2/Ghr/Wnt11/Tnr/Syt1/Akap6/Rims1/Wnt5a/Zfp639/Pafah1b1/Socs2/Pml/Fto/Map1b/Disc1/Phip/Dscam/Igfbp7/Msx1/Lats2/Tgfbr2/Ngf/Dbn1/Spart/Pten/Ncam1/Mycbp2/Cacna1c/…	112
195	GO:0051493	regulation of cytoskeleton organization	89/2013	542/22709	8.83346e-09	4.0057e-07	3.14816e-07	Arhgap6/Mpdz/Epha3/Shank3/Ctnna2/Stmn4/Apc2/Mecp2/Tubb4a/Swap70/Arhgap44/Bmerb1/Dlg1/Tek/Ccn2/Jam3/Dlc1/Tgfb2/Clip1/Ccdc88a/Bicd2/Wdr47/Pkd1/Wasf1/P2rx7/Clasp1/Esam/Fer/Braf/Pam/Tgfb3/Pecam1/Fermt2/Pik3ca/Cfl2/Arhgef10/Wnt11/Sptb/Flna/Pafah1b1/Map1b/Pdgfrb/Kank1/Map1a/Gnai1/Ttbk2/Dbn1/Hdgfl3/Tmod2/Notch2/Trpv4/Phpt1/Map3k1/Arhgef18/Arhgef15/Mycbp2/Shank1/Cyria/Clasp2/Kat2b/Tmod1/Lpar1/Cdk5r1/Nrp1…	89
196	GO:0060412	ventricular septum morphogenesis	20/2013	53/22709	9.40366e-09	4.24263e-07	3.33437e-07	Gja5/Sox11/Bmpr2/Tgfb2/Nfatc1/Robo1/Sav1/Wnt11/Acvr1/Wnt5a/Hey1/Tgfbr2/Fzd1/Fgfr2/Tbx3/Hey2/Zfpm2/Bmpr1a/Bmp4/Tgfbr1	20
197	GO:0030855	epithelial cell differentiation	112/2013	737/22709	9.99674e-09	4.47905e-07	3.52017e-07	Cd109/Sox17/Frzb/Foxj2/Stat5b/Stfa2/Gata2/Eya1/Sox18/Ednra/Cflar/Ppp3ca/Plcb1/Rbbp9/Npr2/Spry2/Rarg/Atp2b2/Pgr/Kcnma1/Palld/Gdf11/Robo4/Sox11/Zeb1/Ptgs1/Stx2/Slc9a4/Sidt2/Bfsp2/Bmpr2/Klf15/Tgfb2/Mafg/Kdm6b/Nppc/Spred1/Rapgef1/Nfib/Zeb2/Sav1/Pecam1/Akap11/Adamtsl4/Fzd4/Wnt11/Acvr1/Jmjd1c/Flna/Myo9a/Wnt5a/Fstl1/Sox8/Vezf1/Pafah1b1/Klf7/Ascl1/Lbh/Map1b/Hey1/Ugcg/Bcr/Lats2/Kdr/Tmem132e/Notch2/Ces1d/F…	112
198	GO:0016525	negative regulation of angiogenesis	30/2013	108/22709	1.00285e-08	4.47905e-07	3.52017e-07	Foxj2/Krit1/Vash1/Adgrb3/Mecp2/Spry2/Il17f/Tek/Tcf4/Tgfb2/Ism1/Spred1/Dcn/Stard13/Ptprm/Pml/Fbln5/Tafa5/Stab1/Thbs2/Sparc/Pde3b/Angpt2/Adrb2/Flt1/Plk2/Foxc1/Alox5/Tie1/Sh2b3	30
199	GO:0048592	eye morphogenesis	42/2013	185/22709	1.01853e-08	4.52636e-07	3.55736e-07	Col5a1/Zhx2/Ift122/Tenm3/Sdk2/Rarg/Gdf11/Sox11/Zeb1/Ppp2r3a/Hipk1/Impg2/Bcl2/Stra6/Bdnf/Sox8/Ptprm/Col5a2/Dscam/Foxf2/Kdr/Notch2/Bhlhe22/Aqp1/Col8a1/Arl6/Bmp7/Rom1/Rarb/Jag1/Olfm3/Fjx1/Gli3/Ttc8/Sox2/Calb1/Flt1/Dzank1/Hcn1/Cdon/Meis1/Bmp4	42
200	GO:0060284	regulation of cell development	137/2013	956/22709	1.02544e-08	4.53438e-07	3.56366e-07	Sema3f/Plxna4/Frzb/Stat5b/Rab7b/Gata2/Hdac4/Sos2/Lin28a/Rnf41/Rbfox2/Dpysl5/Tal1/Tnfsf4/Shank3/Ppp3ca/Plcb1/Cxcl12/Npr2/Mecp2/Rarg/Rufy3/Plxnb3/Chodl/Sox11/Mitf/Zeb1/Ulk1/Pde5a/Zfp365/Sema3g/Fbn1/Bmpr2/Slit1/Mme/Ntn1/Ryk/Nppc/Sema3a/Klf13/Smarcd3/Robo1/Akap5/Nefl/Twist2/Tle6/Bcl2/Zeb2/Braf/Megf8/Zbtb46/Reck/Trak2/Slitrk1/Akap11/Bdnf/Ypel4/Fzd4/Brinp1/Xlr4b/Tnr/Itpkb/Snai2/Wnt5a/Sox8/Pafah1b1/Ascl…	137
201	GO:0086010	membrane depolarization during action potential	15/2013	31/22709	1.18805e-08	5.2274e-07	4.10833e-07	Cacna1h/Gja5/Cacna1d/Scn3a/Scn3b/Cacnb2/Cacna1g/Scn4a/Cacna1c/Scn7a/Cacna2d1/Scn1b/Cacna1i/Scn9a/Hcn4	15
202	GO:0051965	positive regulation of synapse assembly	25/2013	80/22709	1.24792e-08	5.46379e-07	4.29411e-07	Slitrk5/Adgrb3/Adgrl1/Musk/Amigo2/Slitrk1/Bdnf/Xlr4b/Il1rap/Lrrtm3/Thbs2/Lrtm2/Bhlhb9/Nrxn1/Asic2/Lingo2/Nlgn1/Srpx2/Lrrtm2/Lrrn3/Adgre5/Lrrc4b/Adgrl2/Adgrl3/Clstn2	25
203	GO:1903510	mucopolysaccharide metabolic process	26/2013	86/22709	1.39301e-08	6.06917e-07	4.76989e-07	Itih4/Idua/Spock2/Ednra/Chsy3/Csgalnact2/Ndnf/Chpf2/Chst7/Angpt1/Bgn/Lyve1/Csgalnact1/Stab2/Dcn/Abcc5/Chst3/Ids/Chst12/Ednrb/Chst1/Spock3/Mamdc2/Dsel/Habp4/Has2	26
204	GO:0045446	endothelial cell differentiation	31/2013	116/22709	1.56416e-08	6.7738e-07	5.32367e-07	Sox17/Foxj2/Sox18/Ednra/Plcb1/Robo4/Zeb1/Bmpr2/Kdm6b/Rapgef1/Pecam1/Akap11/Fzd4/Acvr1/Fstl1/Vezf1/Hey1/Kdr/Rapgef2/Jag1/Acvrl1/Fzd1/Ednrb/Pde4d/Hey2/Cdh5/Ptprs/Tie1/Bmp4/Tgfbr1/Cul7	31
205	GO:0008285	negative regulation of cell population proliferation	112/2013	743/22709	1.56998e-08	6.7738e-07	5.32367e-07	Cd109/Frzb/Krit1/Gata2/Hdac4/Rnf41/Ptpn14/4930503L19Rik/Insl3/Ift122/Vash1/Cxcl12/Magi2/Gabbr1/Spry2/Dpt/Rarg/Gdf11/Sox11/Zeb1/Ulk1/Tns2/Dlg1/Pde5a/Bmpr2/Dlc1/Tgfb2/Nfatc1/Slfn3/Nppc/Tgif1/Klf13/Robo1/Sox7/Ahr/Twsg1/Twist2/Mmrn2/Nell1/Rapgef1/Bcl2/P3h3/Nfib/Cd200/Sav1/Tgfb3/Rerg/Cyp1b1/Kmt2a/Wdr6/Bdnf/Wnt11/Pds5b/Fnip1/Snai2/Wnt5a/Hspg2/Ptprm/Pml/Bdkrb2/Npr1/Tafa5/Isl1/Zfp503/Msx1/Tgfbr2/Nacc2/Rp…	112
206	GO:2000181	negative regulation of blood vessel morphogenesis	30/2013	110/22709	1.59604e-08	6.85296e-07	5.38588e-07	Foxj2/Krit1/Vash1/Adgrb3/Mecp2/Spry2/Il17f/Tek/Tcf4/Tgfb2/Ism1/Spred1/Dcn/Stard13/Ptprm/Pml/Fbln5/Tafa5/Stab1/Thbs2/Sparc/Pde3b/Angpt2/Adrb2/Flt1/Plk2/Foxc1/Alox5/Tie1/Sh2b3	30
207	GO:0060349	bone morphogenesis	30/2013	111/22709	2.00329e-08	8.43898e-07	6.63237e-07	Mef2d/Npr2/Rarg/Col13a1/Nppc/Osr2/Megf8/Thbs3/Col27a1/Csgalnact1/Hspg2/Sik3/Msx1/Tgfbr2/Trpv4/Rarb/Gli3/Nfix/Fgfr2/Ift80/Tmem119/Ifitm5/Dhrs3/Foxc1/Rab23/Mef2c/Ltbp3/Enpp1/Bmp4/Has2	30
208	GO:1901343	negative regulation of vasculature development	30/2013	111/22709	2.00329e-08	8.43898e-07	6.63237e-07	Foxj2/Krit1/Vash1/Adgrb3/Mecp2/Spry2/Il17f/Tek/Tcf4/Tgfb2/Ism1/Spred1/Dcn/Stard13/Ptprm/Pml/Fbln5/Tafa5/Stab1/Thbs2/Sparc/Pde3b/Angpt2/Adrb2/Flt1/Plk2/Foxc1/Alox5/Tie1/Sh2b3	30
209	GO:0001570	vasculogenesis	28/2013	99/22709	2.0034e-08	8.43898e-07	6.63237e-07	Sox17/Sox18/Npr2/Tek/Angpt1/Spred1/Ramp2/Fzd4/Pdgfrb/Hey1/Kdr/Tgfbr2/Hdac7/Rapgef2/Asb4/Nrp1/Fgfr2/Hey2/Zfpm2/Gjc1/Cd34/Myo18b/Tie1/Ackr3/Zfp36l1/Enpp1/Has2/Cul7	28
210	GO:0007044	cell-substrate junction assembly	28/2013	99/22709	2.0034e-08	8.43898e-07	6.63237e-07	Arhgap6/Epha3/Cdh11/Tek/Dlc1/Clasp1/Tln1/Dusp3/Bcl2/Fermt2/Col16a1/Bcr/Kdr/Pten/Clasp2/Fn1/Acvrl1/Enpp2/Nrp1/Coro2b/Ppm1f/Thsd1/Itgb3/Sdc4/Lrp1/Macf1/Peak1/Ptpn11	28
211	GO:0060070	canonical Wnt signaling pathway	58/2013	305/22709	2.06985e-08	8.67775e-07	6.82002e-07	Sox17/Frzb/Prickle1/Rbms3/Tpbgl/Ednra/Apc2/Plpp3/Ppp2r3a/Dact1/Ctnnd2/Tmem88/Dkk2/Sox7/Cthrc1/Tle6/Rapgef1/Zeb2/Nkd1/Reck/Fzd4/Wnt11/Snai2/Wnt5a/Kpna1/Rspo2/Isl1/Kank1/Disc1/Wnk1/Lats2/Tle3/Fgf10/Map3k1/Pten/Bicc1/Pygo1/Fzd3/Eda/Foxo1/Tle2/Gli3/Fzd1/Daam2/Nid1/Ednrb/Fgfr2/Amer2/Ankrd6/Dkk3/Bcl9l/Sox2/Lrrk2/Wnt9a/Wwtr1/Cdk14/Cdh2/Tmem88b	58
212	GO:0007612	learning	42/2013	190/22709	2.31811e-08	9.67293e-07	7.60216e-07	Adcy3/Brsk1/Idua/Cntnap2/Shank3/Adgrb3/Mecp2/Cic/Ptgs1/Ctnnd2/Ap1s2/Tafa2/Slc8a2/Tacr2/Csmd1/Chst10/Braf/Stra6/Epm2a/Peg13/Kmt2a/Bdnf/Tnr/Tanc1/Map1a/Gabrb3/Shank1/Ndrg4/Glp1r/Cacna1c/Nrxn1/Nfix/Grm7/Jun/Syngap1/Adrb2/Nptn/Abl2/Pde1b/B4galt2/Cntn2/Slc24a2	42
213	GO:0030010	establishment of cell polarity	38/2013	163/22709	2.37043e-08	9.84502e-07	7.7374e-07	Brsk1/Prickle1/Krit1/Igf1r/Fez1/Rnf41/Eya1/Spry2/Rufy3/Alpk2/Gpsm1/Jam3/Pkd1/Clasp1/Ust/Kif26b/Map4/Myo9a/Wnt5a/Pafah1b1/Map1b/Frmd4a/Kank1/Hey1/Ubxn2b/Fgf10/Rab11fip2/Clasp2/Amotl2/Ttc8/Dock8/Dock7/Cdh5/Amotl1/Cyth3/Fbf1/Abl2/Myo9b	38
214	GO:0051592	response to calcium ion	34/2013	137/22709	2.45684e-08	1.01565e-06	7.98218e-07	Kcnmb1/Ppp3ca/Kcnma1/Syt15/Pkd2/P2rx7/Syt13/Kcnb1/Braf/Rasgrp2/Trpc3/Slc25a23/Syt1/Mef2a/Itpkb/Cpne7/Syt9/Ryr2/Wnk1/Trpc1/Nrxn1/Rasal1/Syt17/Pde1c/Nlgn1/Jun/Syt2/Gdi1/Pcdh15/Hcn1/Mef2c/Ttn/Kcnmb4/Syt6	34
215	GO:0045669	positive regulation of osteoblast differentiation	24/2013	77/22709	2.57186e-08	1.05827e-06	8.3172e-07	Ddr2/Ppp3ca/Sox11/Bmpr2/Nppc/Cthrc1/Nell1/Fermt2/Scube3/Acvr1/Prkd1/Hey1/Zhx3/Lrp3/Bmp7/Jag1/Gli3/Smad5/Tmem119/Suco/Mef2c/Bmpr1a/Bmp4/Wwtr1	24
216	GO:1903530	regulation of secretion by cell	106/2013	698/22709	2.58922e-08	1.06051e-06	8.33475e-07	Cacna1h/Rab3c/Gja5/Gata2/Idua/Vamp2/Adcy5/Rab12/Npy/Avpr1a/Ppp3ca/Plcb1/Cxcl12/Gabbr1/Cacna1d/Syt15/Sox11/Fgf23/Ptgs1/Sidt2/Fkbp1b/Stxbp4/Trim9/Fbn1/Apbb1/Tgfb2/Chrm3/Rabgef1/Nppc/P2rx7/Tacr2/Clasp1/Rab33b/Pcsk1/Blk/Fer/Ffar1/Syt13/Kcnb1/Braf/Cnr1/Cd200/Pam/Tgfb3/Syt1/Rims1/Htr2a/Syt9/Klf7/Myh10/Hfe/Mical1/Isl1/Frmd4a/Inha/Bcr/Ngf/Slc38a2/Arrb1/P2ry12/Cacna1g/Mctp1/Trpc1/Srcin1/Sncaip/Glp1r/Cacna…	106
217	GO:0030199	collagen fibril organization	21/2013	61/22709	2.68692e-08	1.09547e-06	8.60956e-07	Col5a1/Ddr2/Adamts7/Dpt/Tgfb2/Adamts14/Zfp469/Col27a1/Cyp1b1/Loxl2/Col5a2/Loxl3/Loxl4/Mmp11/Foxc2/Adamts2/Crtap/Tnxb/Foxc1/Lum/Tgfbr1	21
218	GO:0030534	adult behavior	42/2013	191/22709	2.72023e-08	1.09615e-06	8.61488e-07	Slitrk5/Sdk1/Idua/Sez6/Cntnap2/Npy/Shank3/Cxcl12/Mecp2/Kcnma1/Sez6l2/Glrb/Sez6l/Mafg/Wdr47/Oxr1/Lgi4/Nr4a2/Adam22/Chat/Slitrk1/Bdnf/Htr2a/Pafah1b1/Kcnj10/Slc1a2/Pbx3/Ngf/Pten/Shank1/Cacna1c/Nrxn1/Tmod1/Grm7/Cdh23/Prex2/Unc79/Pcdh15/Abl2/Cntn2/Enpp1/Pax5	42
219	GO:0030326	embryonic limb morphogenesis	35/2013	144/22709	2.72558e-08	1.09615e-06	8.61488e-07	Gja5/Prickle1/Ift122/Pbx1/Rarg/Prrx1/Tgfb2/Osr2/Megf8/Reck/Cplane1/Wnt5a/Rspo2/Msx1/Ttbk2/Notch2/Map3k20/Osr1/Bmp7/Cacna1c/Rarb/Gli3/Zbtb16/Tbx3/Prrx2/Bcl2l11/Aff3/Tbx4/Gna12/Wnt9a/Ece1/Rab23/Bmpr1a/Gdf5/Bmp4	35
220	GO:0035113	embryonic appendage morphogenesis	35/2013	144/22709	2.72558e-08	1.09615e-06	8.61488e-07	Gja5/Prickle1/Ift122/Pbx1/Rarg/Prrx1/Tgfb2/Osr2/Megf8/Reck/Cplane1/Wnt5a/Rspo2/Msx1/Ttbk2/Notch2/Map3k20/Osr1/Bmp7/Cacna1c/Rarb/Gli3/Zbtb16/Tbx3/Prrx2/Bcl2l11/Aff3/Tbx4/Gna12/Wnt9a/Ece1/Rab23/Bmpr1a/Gdf5/Bmp4	35
221	GO:0048844	artery morphogenesis	25/2013	83/22709	2.85892e-08	1.1446e-06	8.99565e-07	Gja5/Adgrf5/Eya1/Ednra/Notch3/Prrx1/Bmpr2/Tgfb2/Stra6/Wnt11/Pdgfrb/Hey1/Tgfbr2/Jag1/Acvrl1/Nrp1/Prrx2/Hey2/Foxc2/Lrp1/Foxc1/Bmpr1a/Nprl3/Bmp4/Tgfbr1	25
222	GO:0007266	Rho protein signal transduction	34/2013	138/22709	2.9853e-08	1.18984e-06	9.35118e-07	Arhgef12/Rasgrf1/Rit2/Ripor1/Ednra/Stard8/Dlc1/Ntn1/Robo1/Arhgef3/Pecam1/Arhgef10/Kctd13/Stard13/Cdc42ep4/Pdgfrb/Kank1/Bcr/Arhgef25/Arrb1/P2ry10b/Arhgef18/Rasgrf2/Cdh13/Lpar1/Nrp1/Nfix/F2r/Kank2/Gna12/Rhobtb1/Abl2/Myo9b/Cdh2	34
223	GO:0019226	transmission of nerve impulse	28/2013	101/22709	3.23072e-08	1.2819e-06	1.00747e-06	Cacna1h/Cntnap2/Avpr1a/Npr2/Kcnma1/Fkbp1b/Cacng7/Jam3/P2rx7/Tnr/Scn3a/Pafah1b1/Cacna1g/Scn4a/Kcnq2/Scn7a/Gria1/Grm7/Kcna2/Kcnd2/Scn1b/Cacna1i/Hcn1/Cacng5/Scn9a/Trpa1/Kcnmb4/Kcnc4	28
224	GO:0060047	heart contraction	49/2013	242/22709	3.31629e-08	1.31001e-06	1.02956e-06	Cacna1h/Gja5/Hdac4/Avpr1a/Ednra/Ank2/Cacna1d/Dlg1/Fkbp1b/Ccn2/Pde5a/Sp4/Tgfb2/Chrm3/Sema3a/Rgs2/Sgcd/Gaa/Kcnd3/Sgcg/Pik3ca/Flna/Akap6/Mef2a/Scn3b/Cacnb2/Ryr2/Isl1/Slc4a3/Rps6ka2/Cacna1g/Glp1r/Cacna1c/Snta1/Cacna1b/Cacna2d1/Ednrb/Smad5/Pde4d/Hey2/Nedd4l/Adrb2/Gnao1/Scn1b/Rnf207/Gjc1/Hcn1/Ttn/Hcn4	49
225	GO:0010977	negative regulation of neuron projection development	38/2013	165/22709	3.36013e-08	1.32145e-06	1.03856e-06	Sema3f/Dnm3/Mylip/Rit2/Epha3/Cspg4/Rufy3/Ulk1/Itm2c/Zfp365/Sema3g/Slit1/Ntn1/Ryk/Sema3a/Trak2/Flna/Tnr/Wnt5a/Dpysl3/Pafah1b1/Kank1/Spart/Trpv4/Pten/Dennd5a/Lpar1/Nrp1/Nlgn1/Ulk2/Ptprg/Syngap1/Lrp1/Gdi1/Bcl11a/Lrrk2/Paqr3/Ptprs	38
226	GO:1904062	regulation of monoatomic cation transmembrane transport	66/2013	371/22709	3.44024e-08	1.34666e-06	1.05837e-06	Kcnc1/Vamp2/Kcnmb1/Plcg1/Ednra/Ppp3ca/Plcb1/Ank2/Fbxo11/Cabp1/Cacna1d/Cd19/Tmem74/Dlg1/Fkbp1b/Tgfb2/Pkd2/P2rx7/Akap5/Adcyap1r1/Ahr/Ms4a1/Ffar1/Bcl2/Fxyd6/Hecw2/Rrad/Trpc3/Flna/Akap6/Fcrl5/Scn3b/Cacnb2/Prkd1/Pml/Kcns1/Plp1/Ryr2/Wnk1/Kcnip3/Ngf/Rgs7/Pten/Trpc1/Osr1/Cacna1c/Snta1/Cacna2d1/Asic2/Pik3cg/Kcnc2/Pde4d/Grm6/Nedd4l/Adrb2/F2r/Itgb3/Kcnab1/Rgs9/Scn1b/Rnf207/Hcn1/Alox5/Kcnip4/Bmp4/Hcn4	66
227	GO:0061037	negative regulation of cartilage development	15/2013	33/22709	3.45453e-08	1.34666e-06	1.05837e-06	Frzb/Idua/Adamts7/Rarg/Tgfb2/Snai2/Ctsk/Rarb/Gli3/Wnt9a/Gdf5/Ltbp3/Bmp4/Tgfbr1/Ptpn11	15
228	GO:0007162	negative regulation of cell adhesion	59/2013	317/22709	3.50536e-08	1.35845e-06	1.06763e-06	Nat8f3/Plxna4/Arhgap6/Tnfsf4/Cxcl12/Swap70/Plxnb3/Alox12/Jam2/Lamb1/Dlg1/Pde5a/Podxl/Jam3/Angpt1/Dlc1/Dscaml1/Twsg1/Dusp3/Cyp1b1/Ccm2l/Fzd4/Tnr/Snai2/Hspg2/Hfe/Kank1/Mmp2/Dscam/Wnk1/Loxl3/Plxnd1/Trpv4/Pten/Srcin1/Cdh13/C1qtnf1/Fbln1/Clasp2/Jag1/Acvrl1/Enpp2/Gli3/Coro2b/Dtx1/Ppm1f/Pde3b/Angpt2/Adrb2/Sdc4/Lrp1/Socs5/Ndfip1/Abl2/Cblb/Sh2b3/Epha5/Bmp4/Ptpn11	59
229	GO:0007163	establishment or maintenance of cell polarity	47/2013	228/22709	3.53063e-08	1.35845e-06	1.06763e-06	Brsk1/Prickle1/Krit1/Igf1r/Fez1/Rnf41/Eya1/Spry2/Rufy3/Alpk2/Tek/Gpsm1/Jam3/Pkd1/Clasp1/Ust/Kif26b/Map4/Wnt11/Myo9a/Wnt5a/Pafah1b1/Map1b/Frmd4a/Kank1/Hey1/Ubxn2b/Fgf10/Aqp1/Prickle2/Rab11fip2/Clasp2/Amotl2/Kif3a/Ttc8/Dock8/Dock7/Cdh5/Amotl1/BC034090/Cyth3/Fbf1/Rhobtb1/Parva/Abl2/Macf1/Myo9b	47
230	GO:0070374	positive regulation of ERK1 and ERK2 cascade	47/2013	228/22709	3.53063e-08	1.35845e-06	1.06763e-06	Npy/Gpr183/Dnajc27/Ednra/Cflar/Cxcl12/Necab2/Spry2/Fgf23/Tek/Ccn2/Angpt1/Rapgef1/Akap12/Braf/C5ar2/Fermt2/Pdgfra/Htr2a/Pdgfrb/Kdr/Ngf/Notch2/Arrb1/Trpv4/Fgf10/Pten/Dstyk/Ndrg4/Rapgef2/Nrxn1/Mturn/Nrp1/Fgfr2/Jun/Pdgfc/F2r/Map3k12/Itgb3/Pde8a/Lrp1/Nptn/Dusp15/Abl2/Ackr3/Bmp4/Ptpn11	47
231	GO:0010959	regulation of metal ion transport	77/2013	460/22709	3.87101e-08	1.48194e-06	1.16469e-06	Kcnc1/Vamp2/Kcnmb1/Plcg1/Ednra/Ppp3ca/Plcb1/Cxcl12/Ank2/Fbxo11/Cabp1/Atp2b2/Cacna1d/Cd19/Dlg1/Fkbp1b/Tgfb2/Pkd2/P2rx7/Akap5/Adcyap1r1/Ahr/Ms4a1/Ffar1/Bcl2/Fxyd6/Hecw2/Rrad/Trpc3/Flna/Akap6/Htr2a/Fcrl5/Trpc4/Scn3b/Cacnb2/Prkd1/Pml/Kcns1/Plp1/Hfe/Ryr2/Pdgfrb/Wnk1/Kcnip3/Nkain2/Ngf/P2ry12/Rgs7/Cacna1g/Pten/Trpc1/Trpc6/Osr1/Glp1r/Cacna1c/Snta1/Cacna1b/Cacna2d1/Mllt6/Pik3cg/Kcnc2/Pde4d/Grm6/Nedd4l/Adr…	77
232	GO:0030516	regulation of axon extension	30/2013	114/22709	3.88493e-08	1.48194e-06	1.16469e-06	Sema3f/Plxna4/Cxcl12/Rufy3/Sema3g/Bmpr2/Slit1/Ntn1/Ryk/Sema3a/Mgll/Megf8/Bdnf/Tnr/Wnt5a/Pafah1b1/Map1b/Disc1/Dscam/Ngf/Dbn1/Clasp2/Fn1/Nrp1/Islr2/Lrp1/Gdi1/Ptprs/Macf1/Ttl	30
233	GO:0032880	regulation of protein localization	137/2013	977/22709	3.94177e-08	1.4972e-06	1.17668e-06	Gja5/Idua/Vamp2/Tex15/Adcy5/Dzip1/Epha3/Ptpn14/Astn2/Ripor1/Dnajc27/Shank3/Ednra/Trim34a/Ppp3ca/Plcb1/Cabp1/Necab2/Magi2/Cacna1d/Swap70/Rufy3/Nbea/Glis2/Dzip1l/Arhgap44/Tcaf1/Gnl3l/Sidt2/Dlg1/Fkbp1b/Tek/Musk/Stxbp4/Fbn1/Apbb1/Angpt1/Tgfb2/Chrm3/Ccdc88a/P2rx7/Pcsk1/Akap5/Blk/Mdfic/Adam22/Ffar1/Aak1/Kcnb1/Bcl2/Atcay/Cnr1/Cd200/Pam/Tgfb3/Epm2a/Pecam1/Fermt2/Dclk1/Flna/Wnt5a/Syt9/Klf7/Prkd1/Pml/Myh10…	137
234	GO:0061035	regulation of cartilage development	23/2013	73/22709	3.98668e-08	1.50781e-06	1.18502e-06	Frzb/Idua/Bmp1/Adamts7/Rarg/Ccn2/Tgfb2/Loxl2/Snai2/Wnt5a/Ctsk/Maf/Rarb/Gli3/Zbtb16/Wnt9a/Sox5/Gdf5/Ltbp3/Bmp4/Trps1/Tgfbr1/Ptpn11	23
235	GO:0071695	anatomical structure maturation	57/2013	303/22709	4.04829e-08	1.51802e-06	1.19305e-06	Gata2/Cntnap2/Insl3/Tal1/Sox18/Ednra/Plcb1/Adgrb3/Npr2/Mecp2/Adamts7/Cspg4/Pgr/Kcnma1/Ryr1/Gdf11/Bfsp2/Tgfb2/Nppc/Lgi4/Akap5/Nr4a2/Dlg2/Kcnb1/Bcl2/Tut4/Reck/Thbs3/Ccr6/Defb1/Wnt5a/Sox8/Srrm4/Ascl1/Mmp2/Kdr/Ngf/Rps6ka2/Actl6b/Nrxn1/Dchs1/Pth1r/Cdk5r1/Nfix/Zbtb16/Ednrb/Ift80/Cdh5/Sirt2/Bcl11a/Lrrk2/Ntn4/Abl2/Lhx6/Cntn2/Enpp1/Anks1	57
236	GO:0003197	endocardial cushion development	19/2013	52/22709	4.0674e-08	1.51802e-06	1.19305e-06	Epha3/Bmpr2/Tgfb2/Nfatc1/Robo1/Acvr1/Snai2/Isl1/Hey1/Msx1/Tgfbr2/Bmp7/Jag1/Acvrl1/Dchs1/Tbx3/Bmpr1a/Bmp4/Tgfbr1	19
237	GO:0050772	positive regulation of axonogenesis	28/2013	102/22709	4.07951e-08	1.51802e-06	1.19305e-06	Plxna4/Cxcl12/Rufy3/Plxnb3/Chodl/Bmpr2/Ntn1/Robo1/Nefl/Zeb2/Braf/Megf8/Slitrk1/Bdnf/Pafah1b1/Map1b/Disc1/Dscam/Ngf/Dbn1/Plxnd1/Fn1/Nrp1/Islr2/Lrp1/Gdi1/Bcl11a/Macf1	28
238	GO:0090092	regulation of transmembrane receptor protein serine/threonine kinase signaling pathway	53/2013	273/22709	4.08199e-08	1.51802e-06	1.19305e-06	Cd109/Gdf1/Lemd3/Magi2/Spry2/Elapor2/Gdf11/Sox11/Zeb1/Il17f/Fbn1/Bmpr2/Tgfb2/Htra3/Htra1/Spred1/Twsg1/Ldlrad4/Zeb2/Tgfb3/Brms1l/Cilp/Scube3/Acvr1/Bmp3/Rnf111/Wnt5a/Fstl1/Hfe/Inha/Msx1/Lats2/Kdr/Tgfbr2/Spart/Zfp451/Notch2/Fgf10/Vasn/Bmp7/Acvrl1/Fzd1/Tgfb1i1/Zfp423/Cdh5/Bcl9l/Ltbp1/Lrp1/Bmpr1a/Gdf5/Rbpms/Bmp4/Tgfbr1	53
239	GO:0061438	renal system vasculature morphogenesis	7/2013	7/22709	4.25977e-08	1.57099e-06	1.23467e-06	Notch3/Pdgfra/Pdgfrb/Notch2/Nrp1/Bmp4/Tcf21	7
240	GO:0061439	kidney vasculature morphogenesis	7/2013	7/22709	4.25977e-08	1.57099e-06	1.23467e-06	Notch3/Pdgfra/Pdgfrb/Notch2/Nrp1/Bmp4/Tcf21	7
241	GO:0007224	smoothened signaling pathway	38/2013	167/22709	4.72899e-08	1.73683e-06	1.36501e-06	Dzip1/Rora/Ift122/Kif7/Ift81/Glis2/Dzip1l/Evc2/Scube1/Hipk1/Prrx1/Mosmo/Evc/Dhh/Megf8/Stk36/Scube3/Hspg2/Tgfbr2/Ttbk2/Fgf10/Ro60/Ptpdc1/Arl6/Tctn2/Gli3/Fgfr2/Kif3a/Map3k10/Prrx2/Ift80/Zfp423/Wnt9a/Rab23/Cdon/Enpp1/Boc/Disp2	38
242	GO:0051046	regulation of secretion	116/2013	794/22709	5.01107e-08	1.83285e-06	1.44048e-06	Cacna1h/Rab3c/Gja5/Gata2/Idua/Vamp2/Adcy5/Rab12/Npy/Avpr1a/Ppp3ca/Plcb1/Sv2a/Cxcl12/Gabbr1/Cacna1d/Syt15/Pla2r1/Sox11/Fgf23/Ptgs1/Sidt2/Fkbp1b/Stxbp4/Trim9/Fbn1/Apbb1/Tgfb2/Chrm3/Rabgef1/Nppc/P2rx7/Tacr2/Clasp1/Rab33b/Pcsk1/Map1lc3b/Blk/Fer/Ffar1/Syt13/Kcnb1/Braf/Cnr1/Cd200/Pam/Tgfb3/Corin/Syt1/Rims1/Htr2a/Syt9/Klf7/Myh10/Hfe/Mical1/Isl1/Frmd4a/Inha/Wnk1/Bcr/Ngf/Slc38a2/Arrb1/Ces1d/P2ry12/Fgf10/C…	116
243	GO:0007188	adenylate cyclase-modulating G protein-coupled receptor signaling pathway	46/2013	224/22709	5.54446e-08	2.01964e-06	1.58728e-06	Adcy3/Adgrg3/Adcy5/Grk5/Crtc3/Rit2/Adgrf5/Insl3/Ptgfr/Ednra/Adgrb3/Gabbr1/Cacna1d/Adcy1/Adgrl1/Adcy7/Chrm3/Akap5/Adcyap1r1/Ramp2/Pde10a/Rgs2/Gpr176/Akap12/Cnr1/Adgrl4/Flna/Adgrg6/Gnai1/P2ry12/Calcrl/Glp1r/Rapgef2/Gnal/Pth1r/Lpar1/Mrap2/Grm7/Grm6/Adrb2/Itgb3/Gnao1/Gna12/Adgre5/Adgrl2/Adgrl3	46
244	GO:0030178	negative regulation of Wnt signaling pathway	38/2013	168/22709	5.59543e-08	2.02988e-06	1.59533e-06	Sox17/Frzb/Prickle1/Rbms3/Tpbgl/Apc2/Ppp2r3a/Dact1/Alpk2/Tmem88/Dkk2/Wif1/Cthrc1/Tle6/Rapgef1/Nkd1/Wnt11/Snai2/Wnt5a/Hic1/Isl1/Lats2/Tle3/Nlk/Bicc1/Foxo1/Tle2/Gli3/Fzd1/Ift80/Amer2/Ankrd6/Dkk3/Sox2/Lrp1/Wwtr1/Cdh2/Tmem88b	38
245	GO:0022604	regulation of cell morphogenesis	53/2013	276/22709	5.94829e-08	2.14912e-06	1.68904e-06	Plxna4/Mecp2/Plxnb3/Spag9/Dlg1/Cacng7/Dlc1/Akap5/Fermt2/Ypel4/Fzd4/Xlr4b/Syt1/Myo9a/Rims1/Wnt5a/Pafah1b1/Myh10/Cdc42ep4/Palm3/Itga7/Kank1/Phip/Kdr/Dbn1/Palmd/Plxnd1/Arhgef18/Pten/Sparc/Obsl1/Bhlhb9/Gas7/Fn1/Enpp2/Rasal1/Syt17/Lpar1/Kif3a/Nedd4l/Bcl9l/Zmym4/Syt2/Gna12/Bcl11a/Brwd1/Ntng1/Ntng2/Parva/Cntn2/Macf1/Wasf3/Cul7	53
246	GO:0018209	peptidyl-serine modification	62/2013	345/22709	6.06851e-08	2.18368e-06	1.7162e-06	Brsk1/Spock2/Mast3/Ttbk1/Spry2/Ndnf/Ulk1/Poglut1/Hipk1/Tek/Angpt1/Bgn/Poglut3/Pkd1/Tlk2/Mapk12/Bcl2/Braf/Mknk1/Epm2a/Dclk1/Pik3ca/Bdnf/Pikfyve/Dcn/Fnip1/Wnt5a/Prkd1/Bdkrb2/Camk4/Dclk2/Phip/Wnk1/Lats2/Tgfbr2/Ttbk2/Ngf/Arrb1/Rps6ka2/Camk1/Galnt13/Map3k1/Pten/Nlk/Mast4/Nrxn1/Srpk2/Hipk3/Cdk5r1/Prkcb/Map3k10/Ppm1f/Pde4d/Ulk2/Dock7/Spock3/Map3k12/Mamdc2/Lrrk2/Plk2/Paqr3/Tgfbr1	62
247	GO:0010035	response to inorganic substance	87/2013	548/22709	6.31761e-08	2.26415e-06	1.77944e-06	Ddr2/Kcnq3/Kcnmb1/Avpr1a/Tnfsf4/Ednra/Cflar/Ppp3ca/Plcb1/Slc1a3/Mecp2/Kcnma1/Syt15/Ddi2/Fgf23/Adcy7/Pkd2/Kdm6b/P2rx7/Nr4a2/Nefl/Syt13/Dlg2/Kcnb1/Bcl2/Braf/Pam/Rasgrp2/Cyp1b1/Loxl2/Pik3ca/Trpc3/Slc25a23/Nefh/Syt1/Mef2a/Itpkb/Lcat/Cpne7/Syt9/Hfe/Kcnj10/Ryr2/Fbln5/Pdgfrb/Mmp2/Wnk1/Kcnip3/Kdr/Slc38a2/Serpina1e/Impact/Slc41a1/Cacna1g/Gabrb3/Trpc1/Aqp1/Trpc6/Ncam1/Slc13a5/Fn1/Nrxn1/Rasal1/Syt17/Pde1c/F…	87
248	GO:0010634	positive regulation of epithelial cell migration	37/2013	162/22709	6.37789e-08	2.27657e-06	1.78921e-06	Gata2/Plcg1/Insl3/Plpp3/Map3k3/Alox12/Tek/Bmpr2/Angpt1/Tgfb2/Iqsec1/Clasp1/Fgf7/Ccr6/Snai2/Wnt5a/Prkd1/Kdr/Tgfbr2/Fgf10/Sparc/Aqp1/Hdac7/Clasp2/Enpp2/Pik3cg/Nrp1/Ppm1f/Jun/Srpx2/Amotl1/Itgb3/Foxc2/Plk2/Jcad/Bmp4/Has2	37
249	GO:0003015	heart process	50/2013	255/22709	7.0533e-08	2.50759e-06	1.97077e-06	Cacna1h/Gja5/Hdac4/Avpr1a/Ednra/Ank2/Cacna1d/Dlg1/Fkbp1b/Ccn2/Pde5a/Sp4/Tgfb2/Chrm3/Sema3a/Rgs2/Sgcd/Gaa/Kcnd3/Sgcg/Pik3ca/Flna/Akap6/Mef2a/Scn3b/Cacnb2/Ryr2/Isl1/Slc4a3/Rps6ka2/Cacna1g/Glp1r/Cacna1c/Snta1/Cacna1b/Cacna2d1/Ednrb/Smad5/Pde4d/Hey2/Nedd4l/Adrb2/Gnao1/Scn1b/Rnf207/Gjc1/Hcn1/Ttn/Wwtr1/Hcn4	50
250	GO:0016049	cell growth	88/2013	558/22709	7.22659e-08	2.55896e-06	2.01114e-06	Sema3f/Sox17/Plxna4/Frzb/Prickle1/Avpr1a/Ednra/Cxcl12/Npr2/Mecp2/Rarg/Rufy3/Spag9/Ulk1/Cacng7/Sema3g/Pi16/Bmpr2/Slit1/Tgfb2/Ntn1/Ryk/Wasf1/Sema3a/Mgll/Rgs2/Bcl2/Zeb2/Megf8/Taf9b/Rerg/Epm2a/Dclk1/Rrad/Bdnf/Nrp2/Dcbld2/Wnt11/Tnr/Syt1/Akap6/Rims1/Wnt5a/Zfp639/Pafah1b1/Socs2/Pml/Map1b/Disc1/Dscam/Igfbp7/Msx1/Tgfbr2/Ngf/Dbn1/Spart/Impact/Pten/Clasp2/Fn1/Acvrl1/Rasal1/Syt17/Nrp1/Islr2/Nfix/Ulk2/Tro/Nrn…	88
251	GO:0045666	positive regulation of neuron differentiation	30/2013	117/22709	7.32724e-08	2.58431e-06	2.03106e-06	Gata2/Fez1/Lin28a/Cxcl12/Spag9/Sox11/Zeb1/Tcf4/Nap1l2/Tgif1/Tle6/Bdnf/Brinp1/Socs2/Ascl1/Map1b/Ngf/Impact/Bend6/Pten/Trpc6/Bmp7/Dlx2/Timp2/Mapk8ip3/Sox2/Mef2c/Cdon/Gdf5/Bmp4	30
252	GO:0035265	organ growth	45/2013	219/22709	7.56019e-08	2.65593e-06	2.08735e-06	Ddr2/Bnc2/Npr2/Spry2/Rarg/Pi16/Tgfb2/Nppc/Ahr/Evc/Fgf7/Rgs2/Bcl2/Sav1/Thbs3/Col27a1/Ccm2l/Akap6/Pdgfra/Myh10/Rspo2/Fbln5/Pdgfrb/Lats2/Kdr/Tgfbr2/Fgf10/Pten/Ncam1/Cacna1c/Rarb/Fgfr2/Ift80/Hey2/Bcl2l11/Foxc2/Zfpm2/Foxc1/Mef2c/Bmpr1a/Ttn/Meis1/Enpp1/Tgfbr1/Ptpn11	45
253	GO:0003012	muscle system process	73/2013	435/22709	7.82322e-08	2.73751e-06	2.15147e-06	Gtf2ird2/Cacna1h/Gja5/Hdac4/Ednra/Cflar/Mymk/Ppp3ca/Ank2/Cacna1d/Kcnma1/Ryr1/Ptgs1/Dlg1/Fkbp1b/Ccn2/Pde5a/Apbb1/Pi16/Klf15/Tshz3/Chrm3/Nfatc1/Nppc/Tacr2/Rgs2/Sgcd/Gaa/Pik3ca/Trpc3/Cmya5/Flna/Apbb2/Akap6/Mef2a/Htr2a/Scn3b/Cacnb2/Ryr2/Bdkrb2/Dbn1/Tmod2/Trpv4/Cacna1g/Dock4/Calcrl/Scn4a/Cacna1c/Snta1/Tmod1/Cacna2d1/Foxo1/Ednrb/Smad5/Tbx3/Pde4d/Hey2/Nedd4l/Tead1/Adrb2/Rcsd1/F2r/Flt1/Scn1b/Rnf207/Ece1/…	73
254	GO:0010038	response to metal ion	57/2013	309/22709	8.17456e-08	2.84923e-06	2.23927e-06	Kcnmb1/Ppp3ca/Mecp2/Kcnma1/Syt15/Adcy7/Pkd2/P2rx7/Syt13/Dlg2/Kcnb1/Bcl2/Braf/Pam/Rasgrp2/Loxl2/Trpc3/Slc25a23/Syt1/Mef2a/Itpkb/Lcat/Cpne7/Syt9/Hfe/Kcnj10/Ryr2/Wnk1/Kcnip3/Serpina1e/Slc41a1/Cacna1g/Gabrb3/Trpc1/Aqp1/Ncam1/Slc13a5/Fn1/Nrxn1/Rasal1/Syt17/Pde1c/Haao/Nlgn1/Jun/Sox2/Syt2/Gdi1/Lrrk2/Nfe2l1/Pcdh15/Hcn1/Mef2c/Ttn/Enpp1/Kcnmb4/Syt6	57
255	GO:0021953	central nervous system neuron differentiation	44/2013	213/22709	8.94597e-08	3.10593e-06	2.44101e-06	Plxna4/Gata2/Nova2/Rora/Cdh11/Tal1/Shank3/Atp2b2/Ndnf/Ulk1/Wdr47/Sema3a/Nr4a2/Nfib/Zeb2/Dclk1/Nrp2/Pafah1b1/Ascl1/Isl1/Disc1/Dclk2/Bhlhe22/Pten/Mycbp2/Kndc1/Rapgef2/Nrxn1/Chd5/Dlx2/Nrp1/Gli3/Nfix/Fgfr2/Sox2/Scn1b/Nfe2l1/Lmo4/Sox5/Isl2/Kifbp/Bmpr1a/Lhx6/Cntn2	44
256	GO:0003281	ventricular septum development	25/2013	88/22709	1.02963e-07	3.54704e-06	2.78769e-06	Gja5/Sox11/Bmpr2/Tgfb2/Nfatc1/Robo1/Sav1/Stra6/Cplane1/Wnt11/Acvr1/Wnt5a/Hey1/Tgfbr2/Fzd1/Fgfr2/Tbx3/Hey2/Ltbp1/Zfpm2/Lmo4/Bmpr1a/Nprl3/Bmp4/Tgfbr1	25
257	GO:0048041	focal adhesion assembly	25/2013	88/22709	1.02963e-07	3.54704e-06	2.78769e-06	Arhgap6/Epha3/Cdh11/Tek/Dlc1/Clasp1/Dusp3/Bcl2/Fermt2/Col16a1/Bcr/Kdr/Pten/Clasp2/Acvrl1/Enpp2/Nrp1/Coro2b/Ppm1f/Thsd1/Sdc4/Lrp1/Macf1/Peak1/Ptpn11	25
258	GO:0023061	signal release	93/2013	605/22709	1.05221e-07	3.61084e-06	2.83784e-06	Brsk1/Napb/Gja5/Vamp2/Adcy5/Npy/Vamp1/Ppp3ca/Plcb1/Sv2a/Cxcl12/Gabbr1/Cacna1d/Syt15/Sox11/Fgf23/Ptgs1/Stx2/Sidt2/Fkbp1b/Stxbp4/Trim9/Fbn1/Chrm3/P2rx7/Tacr2/Blk/Porcn/Ffar1/Mafa/Syt13/Kcnb1/Braf/Cnr1/Fzd4/Xlr4b/Syt1/Rims1/Htr2a/Syt9/Klf7/Hfe/Isl1/Inha/Ngf/Slc38a2/Arrb1/P2ry12/Trpv4/Mctp1/Trpc1/Aqp1/Rab11fip2/Slc16a10/Sncaip/Glp1r/Cacna1c/C1qtnf1/Stx1b/Stxbp5/Nrxn1/Cacna1b/Syt17/Pde1c/Foxo1/Ppfia2/…	93
259	GO:0007160	cell-matrix adhesion	47/2013	236/22709	1.0598e-07	3.62288e-06	2.8473e-06	Arhgap6/Epha3/Cdh11/Col13a1/Tek/Ccn2/Jam3/Dlc1/Clasp1/Col5a3/Dusp3/Zfp469/Bcl2/Pecam1/Fermt2/Col16a1/Bcam/Itga7/Nid2/Disc1/Bcr/Kdr/Pten/Cdh13/Clasp2/Fn1/Itga1/Jag1/Acvrl1/Enpp2/Eda/Nrp1/Nid1/Coro2b/Ppm1f/Bcl2l11/Thsd1/Itgb3/Sdc4/Lrp1/Tnxb/Cd34/Epdr1/Cntn2/Macf1/Peak1/Ptpn11	47
260	GO:0008016	regulation of heart contraction	42/2013	200/22709	1.0769e-07	3.66724e-06	2.88216e-06	Cacna1h/Gja5/Hdac4/Avpr1a/Ednra/Ank2/Cacna1d/Dlg1/Fkbp1b/Ccn2/Pde5a/Sp4/Tgfb2/Chrm3/Sema3a/Rgs2/Gaa/Kcnd3/Flna/Akap6/Mef2a/Scn3b/Cacnb2/Ryr2/Isl1/Slc4a3/Cacna1g/Glp1r/Cacna1c/Snta1/Cacna1b/Cacna2d1/Ednrb/Pde4d/Hey2/Adrb2/Gnao1/Scn1b/Rnf207/Gjc1/Hcn1/Hcn4	42
261	GO:0099084	postsynaptic specialization organization	19/2013	55/22709	1.15294e-07	3.9112e-06	3.07389e-06	Cntnap2/Shank3/Myo9a/Il1rap/Wnt5a/Dbn1/Pten/Nrxn1/Nlgn1/Dock7/Syngap1/Itgb3/Cadm1/Ptprs/Lrrtm2/Ntng2/Lrrc4b/Adgrl3/Cdh2	19
262	GO:0043270	positive regulation of monoatomic ion transport	52/2013	274/22709	1.17178e-07	3.96e-06	3.11225e-06	Kcnc1/Kcnmb1/Plcg1/Shank3/Ednra/Ppp3ca/Plcb1/Cxcl12/Ank2/Atp2b2/Cacna1d/Cd19/Tcaf1/Dlg1/Pkd2/P2rx7/Tacr2/Akap5/Adcyap1r1/Ms4a1/Ffar1/Trpc3/Flna/Akap6/Trpc4/Scn3b/Cacnb2/Plp1/Ryr2/Pdgfrb/Wnk1/P2ry12/Rgs7/Trpc1/Trpc6/Cacna1c/Cacna2d1/Mllt6/Asic2/Kcnc2/Grm6/Nedd4l/Adrb2/F2r/Rgs9/Scn1b/Rnf207/Hcn1/Alox5/Trpa1/Cntn1/Bmp4	52
263	GO:0010862	positive regulation of pathway-restricted SMAD protein phosphorylation	18/2013	50/22709	1.20215e-07	4.04723e-06	3.1808e-06	Gdf1/Gdf11/Bmpr2/Tgfb2/Twsg1/Tgfb3/Acvr1/Bmp3/Hfe/Inha/Tgfbr2/Bmp7/Acvrl1/Bmpr1a/Gdf5/Rbpms/Bmp4/Tgfbr1	18
264	GO:0030203	glycosaminoglycan metabolic process	28/2013	107/22709	1.2418e-07	4.16495e-06	3.27332e-06	Itih4/Idua/Spock2/Ednra/Chsy3/Csgalnact2/Ndnf/Chpf2/Chst7/Angpt1/Bgn/Lyve1/Csgalnact1/Stab2/Dcn/Pdgfrb/Abcc5/Chst3/Ids/Chst12/Ednrb/Chst1/Spock3/Mamdc2/Dsel/Foxc1/Habp4/Has2	28
265	GO:0010810	regulation of cell-substrate adhesion	46/2013	230/22709	1.26504e-07	4.21149e-06	3.3099e-06	Arhgap6/Spock2/Npy/Epha3/Ndnf/Tek/Dlc1/Clasp1/Dusp3/Bcl2/Braf/Fermt2/Fzd4/Flna/Col16a1/Kank1/Disc1/Kdr/Olfm4/Dbn1/Edil3/Pten/Col8a1/Cdh13/Fbln1/Clasp2/Dmp1/Fn1/Jag1/Acvrl1/Enpp2/Nrp1/Rsu1/Nid1/Coro2b/Ppm1f/Fbln2/Angpt2/Itgb3/Cspg5/Sdc4/Lrp1/Macf1/Has2/Peak1/Ptpn11	46
266	GO:0051017	actin filament bundle assembly	38/2013	173/22709	1.26515e-07	4.21149e-06	3.3099e-06	Arhgap6/Shank3/Swap70/Ccn2/Dlc1/Aif1l/Ccdc88a/Clasp1/Braf/Tgfb3/Fermt2/Arhgef10/Phactr1/Wnt11/Kctd13/Flna/Dpysl3/Myh10/Dbn1/Arrb1/Map3k1/Arhgef18/Arhgef15/Shank1/Clasp2/Gas7/Lpar1/Nrp1/Coro2b/Ppm1f/Ttc8/Add2/Sdc4/Kank2/Arhgap28/Pdlim4/Abl2/Tgfbr1	38
267	GO:0043087	regulation of GTPase activity	62/2013	352/22709	1.28255e-07	4.25349e-06	3.3429e-06	Plxna4/Rasgrf1/Sos2/Arhgap6/Epha3/Ripor1/Apc2/Arhgap29/Spry2/Tbc1d8/Plxnb3/Arhgap44/Gpsm1/Iqsec1/Rabgap1/Rapgef1/Rasgrp2/Evi5/Pecam1/Fermt2/Arhgef10/Wnt11/Myo9a/Mex3b/Wnt5a/Plekhg4/Pafah1b1/Wnk1/Bcr/Arap3/Plxnd1/Arrb1/Rgs7/Iqsec3/Arhgef15/Rasgrp3/Rab11fip2/Rasgrf2/Rgl1/Arhgap22/Rapgef2/Rasal1/Elmod1/Rsu1/Chn1/Ttc8/Dock8/Dock7/Syngap1/Vav2/F2r/Gnao1/Rgs9/Arhgef7/Lrrk2/Srgap2/Arhgap24/Cblb/Ric1/Eph…	62
268	GO:0007178	transmembrane receptor protein serine/threonine kinase signaling pathway	69/2013	408/22709	1.30363e-07	4.30732e-06	3.38522e-06	Cd109/Gdf1/Lemd3/Magi2/Spry2/Elapor2/Gdf11/Sox11/Zeb1/Il17f/Fbn1/Bmpr2/Tgfb2/Htra3/Tgif1/Htra1/Spred1/Twsg1/Ldlrad4/Nfia/Zeb2/Megf8/Tgfb3/Brms1l/Fermt2/Cilp/Scube3/Acvr1/Bmp3/Rnf111/Wnt5a/Fstl1/Tnrc6c/Pml/Hfe/Inha/Msx1/Lats2/Kdr/Tgfbr2/Spart/Zfp451/Notch2/Fgf10/Map3k1/Vasn/Nlk/Bmp7/Acvrl1/Fzd1/Smad5/Jun/Ppm1l/Tgfb1i1/Zfp423/Cdh5/Bcl9l/Ltbp1/Lrp1/Bmpr1a/Meg3/Gdf5/Ltbp3/Rbpms/Zcchc12/Bmp4/Wwtr1/Trp…	69
269	GO:0003231	cardiac ventricle development	35/2013	153/22709	1.37483e-07	4.52575e-06	3.55688e-06	Gja5/Ednra/Sox11/Bmpr2/Tgfb2/Nfatc1/Smarcd3/Robo1/Ahr/Sav1/Stra6/Cplane1/Ccm2l/Wnt11/Acvr1/Wnt5a/Ryr2/Isl1/Hey1/Tgfbr2/Jag1/Fzd1/Fgfr2/Tbx3/Hey2/Ltbp1/Foxc2/Zfpm2/Foxc1/Lmo4/Mef2c/Bmpr1a/Nprl3/Bmp4/Tgfbr1	35
270	GO:0072132	mesenchyme morphogenesis	19/2013	56/22709	1.60048e-07	5.24909e-06	4.12537e-06	Tgfb2/Robo1/Wnt11/Acvr1/Snai2/Wnt5a/Isl1/Hey1/Msx1/Tgfbr2/Osr1/Bmp7/Acvrl1/Dchs1/Tbx3/Foxc2/Foxc1/Bmpr1a/Tgfbr1	19
271	GO:0035023	regulation of Rho protein signal transduction	25/2013	90/22709	1.66497e-07	5.44053e-06	4.27583e-06	Rasgrf1/Rit2/Ripor1/Stard8/Dlc1/Robo1/Arhgef3/Arhgef10/Kctd13/Stard13/Pdgfrb/Kank1/Bcr/Arhgef25/Arrb1/P2ry10b/Arhgef18/Rasgrf2/Lpar1/Nrp1/F2r/Kank2/Abl2/Myo9b/Cdh2	25
272	GO:0032970	regulation of actin filament-based process	69/2013	411/22709	1.73629e-07	5.6528e-06	4.44265e-06	Cacna1h/Gja5/Arhgap6/Epha3/Shank3/Ctnna2/Ank2/Swap70/Arhgap44/Dlg1/Tek/Ccn2/Jam3/Dlc1/Tgfb2/Ccdc88a/Wasf1/Clasp1/Esam/Fer/Braf/Pam/Tgfb3/Pecam1/Fermt2/Pik3ca/Cfl2/Arhgef10/Wnt11/Sptb/Flna/Akap6/Ryr2/Pdgfrb/Kank1/Dbn1/Tmod2/Notch2/Phpt1/Map3k1/Arhgef18/Arhgef15/Shank1/Cacna1c/Cyria/Clasp2/Tmod1/Lpar1/Cdk5r1/Nrp1/Daam2/Coro2b/Ppm1f/Pde4d/Ttc8/Add2/Svil/Itgb3/Sdc4/Kank2/Lrp1/Frmd6/Arhgap28/Pdlim4/Me…	69
273	GO:0032231	regulation of actin filament bundle assembly	29/2013	115/22709	1.77262e-07	5.75003e-06	4.51906e-06	Arhgap6/Shank3/Swap70/Ccn2/Dlc1/Ccdc88a/Clasp1/Braf/Tgfb3/Fermt2/Arhgef10/Wnt11/Flna/Dbn1/Map3k1/Arhgef18/Arhgef15/Shank1/Clasp2/Lpar1/Nrp1/Coro2b/Ppm1f/Ttc8/Sdc4/Kank2/Arhgap28/Pdlim4/Tgfbr1	29
274	GO:0001945	lymph vessel development	14/2013	32/22709	1.79549e-07	5.76413e-06	4.53015e-06	Ptpn14/Sox18/Vash1/Npr2/Bmpr2/Svep1/Nfatc1/Pkd1/Kdr/Acvrl1/Tmem204/Foxc2/Foxc1/Tie1	14
275	GO:0030204	chondroitin sulfate metabolic process	14/2013	32/22709	1.79549e-07	5.76413e-06	4.53015e-06	Spock2/Chsy3/Csgalnact2/Ndnf/Chpf2/Chst7/Bgn/Csgalnact1/Dcn/Chst3/Chst12/Spock3/Mamdc2/Dsel	14
276	GO:0007204	positive regulation of cytosolic calcium ion concentration	44/2013	218/22709	1.79643e-07	5.76413e-06	4.53015e-06	Gata2/Adcy5/Ptgfr/Avpr1a/Ednra/Swap70/Fkbp1b/Pkd2/Slc8a2/Pkd1/P2rx7/Akap5/Adcyap1r1/Ffar1/Bcl2/C5ar2/Ccr6/Trpc3/Pdgfra/Htr2a/Pml/Ryr2/Bdkrb2/Kdr/P2ry10b/Trpv4/Cacna1g/Trpc6/Glp1r/Cacna1c/Ptgdr/C1qtnf1/Cacna2d1/Pik3cg/Pth1r/Lpar1/Ednrb/F2r/Lrp1/Nptn/Ric3/Cacna1i/Abl2/Bmp4	44
277	GO:0090090	negative regulation of canonical Wnt signaling pathway	32/2013	135/22709	1.9675e-07	6.27079e-06	4.92834e-06	Sox17/Frzb/Prickle1/Rbms3/Tpbgl/Apc2/Ppp2r3a/Dact1/Tmem88/Dkk2/Cthrc1/Tle6/Rapgef1/Nkd1/Wnt11/Snai2/Wnt5a/Isl1/Lats2/Tle3/Bicc1/Foxo1/Tle2/Gli3/Fzd1/Amer2/Ankrd6/Dkk3/Sox2/Wwtr1/Cdh2/Tmem88b	32
278	GO:0044089	positive regulation of cellular component biogenesis	85/2013	545/22709	1.96844e-07	6.27079e-06	4.92834e-06	Slitrk5/Dnm3/Hdac4/Dzip1/Cntnap2/Tal1/Ppp2r5b/Ttbk1/Adgrb3/Mecp2/Swap70/Ulk1/Ldb2/Adgrl1/Gnl3l/Dlg1/Tek/Ccn2/Musk/Clip1/Ccdc88a/P2rx7/Clasp1/Ahr/Fer/Amigo2/Braf/Tgfb3/Fermt2/Slitrk1/Bdnf/Arhgef10/Wnt11/Xlr4b/Flna/Il1rap/Rims1/Fnip1/Col16a1/Dpysl3/Lrrtm3/Prkd1/Cdc42ep4/Map1b/Kdr/Ttbk2/Thbs2/Lrtm2/P2ry12/Map3k1/Arhgef15/Snx30/Aqp1/Bmp7/Bhlhb9/Clasp2/Csf2/Nrxn1/Neurl1a/Enpp2/Asic2/Lingo2/Lpar1/Nrp1/…	85
279	GO:0007613	memory	36/2013	162/22709	1.97988e-07	6.28471e-06	4.93929e-06	Idua/Shank3/Plcb1/Mecp2/Cic/Adcy1/Ptgs1/Musk/Pde5a/Tafa2/Slc8a2/Bace1/Csmd1/Chst10/Chat/Cnr1/Bdnf/Brinp1/Aph1c/Htr2a/Camk4/Map1a/Ngf/Gabrb3/Pten/Shank1/Glp1r/Nfix/Gria1/Grm7/Pde4d/Pja2/Calb1/Plk2/B4galt2/Slc24a2	36
280	GO:0030902	hindbrain development	38/2013	176/22709	2.02426e-07	6.38001e-06	5.01419e-06	Gata2/Igf1r/Sez6/Cntnap2/Rora/Rbfox2/Ctnna2/Mecp2/Atp2b2/Hoxb2/Sez6l2/Ulk1/Sez6l/Zfp365/Dlc1/Bcl2/Nfib/Cplane1/Fzd4/Flna/Myh10/Ascl1/Ttbk2/Gabrb3/Kndc1/Bmp7/Nrxn1/Cdk5r1/Nav2/Nfix/Zfp423/Ptprs/Foxc1/Abl2/Cntn1/B4galt2/Socs7/Ptpn11	38
281	GO:0061572	actin filament bundle organization	38/2013	176/22709	2.02426e-07	6.38001e-06	5.01419e-06	Arhgap6/Shank3/Swap70/Ccn2/Dlc1/Aif1l/Ccdc88a/Clasp1/Braf/Tgfb3/Fermt2/Arhgef10/Phactr1/Wnt11/Kctd13/Flna/Dpysl3/Myh10/Dbn1/Arrb1/Map3k1/Arhgef18/Arhgef15/Shank1/Clasp2/Gas7/Lpar1/Nrp1/Coro2b/Ppm1f/Ttc8/Add2/Sdc4/Kank2/Arhgap28/Pdlim4/Abl2/Tgfbr1	38
282	GO:0014706	striated muscle tissue development	54/2013	295/22709	2.29929e-07	7.22123e-06	5.67532e-06	Gja5/Prickle1/Eya1/Ednra/Alpk2/Pi16/Angpt1/Tgfb2/Kdm6b/Rgs2/Sgcd/Sav1/Sgcg/Bdnf/Pgm5/Ccm2l/Acvr1/Akap6/Mef2a/Pdgfra/Lrrc27/Wnt5a/Hspg2/Myh10/Ryr2/Isl1/Pdgfrb/Nebl/Hey1/Tgfbr2/Maml1/Pten/Ncam1/Bmp7/Hdac7/Rarb/Fgfr2/Tbx3/Hey2/Sirt2/Foxc2/Zfpm2/Gjc1/Foxc1/Mef2c/Bmpr1a/Ttn/Myo18b/Cdon/Nprl3/Meis1/Bmp4/Boc/Tgfbr1	54
283	GO:0048704	embryonic skeletal system morphogenesis	28/2013	110/22709	2.32724e-07	7.28329e-06	5.72409e-06	Eya1/Hoxb2/Sox11/Zeb1/Dlg1/Prrx1/Dync2i1/Tgfb2/Dscaml1/Osr2/Twist2/Megf8/Tgfb3/Pdgfra/Hspg2/Tgfbr2/Osr1/Bmp7/Dlx2/Gli3/Fgfr2/Prrx2/Foxc2/Wnt9a/Mef2c/Bmp4/Pax5/Tgfbr1	28
284	GO:0048639	positive regulation of developmental growth	44/2013	220/22709	2.35502e-07	7.33484e-06	5.7646e-06	Stat5b/Igf1r/Plcb1/Cxcl12/Mecp2/Rufy3/Dlg1/Cacng7/Musk/Bmpr2/Ntn1/Bcl2/Megf8/Foxs1/Bdnf/Ghr/Syt1/Akap6/Rims1/Wnt5a/Pafah1b1/Map1b/Disc1/Dscam/Ngf/Dbn1/Ncam1/Fn1/Rasal1/Syt17/Nrp1/Islr2/Fgfr2/Hey2/Nedd4l/Adrb2/Syt2/Lrp1/Gdi1/Bcl11a/Zfpm2/Mef2c/Bmpr1a/Macf1	44
285	GO:0010594	regulation of endothelial cell migration	38/2013	177/22709	2.36022e-07	7.33484e-06	5.7646e-06	Krit1/Gata2/Plcg1/Vash1/Mecp2/Plpp3/Robo4/Map3k3/Alox12/Meox2/Tek/Bmpr2/Angpt1/Spred1/Mmrn2/Patz1/Dcn/Snai2/Wnt5a/Stard13/Prkd1/Ptprm/Kdr/Sparc/Dnaja4/Hdac7/Acvrl1/Pik3cg/Nrp1/Srpx2/Angpt2/Amotl1/Itgb3/Foxc2/Plk2/Jcad/Mef2c/Bmp4	38
286	GO:0048678	response to axon injury	22/2013	74/22709	2.47102e-07	7.65241e-06	6.01419e-06	Igf1r/Matn2/Matn4/Fkbp1b/Nppc/Sarm1/Nefl/Bcl2/Braf/Nefh/Flna/Tnr/Dpysl3/Mmp2/P2ry12/Pten/Jun/Mapk8ip3/Lrp1/Ptprs/Enpp1/Lamb2	22
287	GO:0120031	plasma membrane bounded cell projection assembly	89/2013	582/22709	2.49379e-07	7.69612e-06	6.04854e-06	Rfx2/Dnm3/Prickle1/Hdac4/Dzip1/Bbs5/Ift122/Bbs9/Cspg4/Tcp10b/Ift81/Plxnb3/Dzip1l/Arhgap44/Stx2/Podxl/Dync2i1/Aif1l/Ccdc88a/Ntn1/Fxr2/P2rx7/Armc2/Fer/Tgfb3/Dnal1/Dynlt2b/Stk36/Map4/Trappc14/Cplane1/Septin6/Rsph9/Flna/Syne1/Dpysl3/Myh10/Kcnj10/Cdc42ep4/Tmem216/Pdgfrb/Kank1/Disc1/Celsr3/Ttbk2/Dbn1/P2ry12/Ro60/Ttc12/Aqp1/Ptpdc1/Cdh13/Arl6/Dnah1/Rapgef2/Tctn2/Nrxn1/Neurl1a/Wdr35/Dync2li1/Lpar1/Nrp1/Nl…	89
288	GO:0048839	inner ear development	44/2013	221/22709	2.69185e-07	8.2786e-06	6.50632e-06	Frzb/Gata2/Eya1/Kcnq4/Spry2/Atp2b2/Kcnma1/Zeb1/Prrx1/Tgfb2/Ntn1/Cthrc1/Sobp/Tmie/Bdnf/Wnt5a/Pafah1b1/Hey1/Igfbp7/Bcr/Fgf10/Gabrb3/Cxcl14/Maf/Jag1/Fzd3/Dchs1/Gli3/Fgfr2/Kif3a/Tbx3/Ttc8/Prrx2/Hey2/Cdh23/Hmx3/Sox2/Sdc4/Lrig1/Pcdh15/Mpv17/Ttc39c/Bmp4/Ptpn11	44
289	GO:0045765	regulation of angiogenesis	55/2013	305/22709	2.959e-07	9.06882e-06	7.12738e-06	Foxj2/Krit1/Gata2/Plcg1/Vash1/Adgrb3/Mecp2/Spry2/Il17f/Tek/Tcf4/Tgfb2/Ism1/Spred1/Ramp2/Hspb6/Reck/Cyp1b1/Dcn/Wnt5a/Stard13/Prkd1/Ptprm/Pml/Fbln5/Tafa5/Isl1/Stab1/Kdr/Tgfbr2/Plxnd1/Thbs2/Sparc/Aqp1/Acvrl1/Enpp2/Nrp1/Prkcb/Cysltr1/Camp/Cdh5/Pde3b/Angpt2/Adrb2/Jak1/Itgb3/Foxc2/Flt1/Plk2/Cd34/Jcad/Foxc1/Alox5/Tie1/Sh2b3	55
290	GO:0042692	muscle cell differentiation	74/2013	458/22709	3.00581e-07	9.18064e-06	7.21526e-06	Prickle1/Hdac4/Cntnap2/Rora/Olfm2/Ednra/Cflar/Mymk/Ppp3ca/Cxcl12/Adgrb3/Ank2/Mecp2/Ryr1/Spag9/Zeb1/Lamb1/Alpk2/Pi16/Bmpr2/Tshz3/Nfatc1/Dner/Kdm6b/Smarcd3/Neurl2/Ramp2/Rgs2/Sgcd/Bcl2/Cfl2/Bdnf/Pgm5/Acvr1/Atp11a/Akap6/Mef2a/Pdgfra/Syne1/Lrrc27/Myh10/Lncpint/Isl1/Pdgfrb/Tanc1/Nebl/Hey1/Ntn3/Msx1/Tmod2/Maml1/Camk1/Fgf10/Rarb/Tmod1/Tmem204/Nid1/Ednrb/Fgfr2/Tbx3/Hey2/Prdm6/Flt3l/Tmem119/Mrtfa/Mef2c/Bmp…	74
291	GO:1902285	semaphorin-plexin signaling pathway involved in neuron projection guidance	10/2013	17/22709	3.18285e-07	9.68807e-06	7.61405e-06	Sema3f/Plxna4/Ednra/Plxnb3/Sema3a/Nrp2/Plxnd1/Nrp1/Ece1/Mef2c	10
292	GO:0070252	actin-mediated cell contraction	26/2013	99/22709	3.20591e-07	9.72497e-06	7.64305e-06	Cacna1h/Gja5/Ank2/Cacna1d/Dlg1/Sgcd/Pik3ca/Flna/Akap6/Scn3b/Cacnb2/Ryr2/Dbn1/Cacna1g/Cacna1c/Snta1/Cacna2d1/Pde4d/Nedd4l/Scn1b/Rnf207/Frmd6/Epdr1/Parva/Myo9b/Hcn4	26
293	GO:0060393	regulation of pathway-restricted SMAD protein phosphorylation	20/2013	64/22709	3.51417e-07	1.06238e-05	8.34946e-06	Gdf1/Gdf11/Bmpr2/Tgfb2/Twsg1/Ldlrad4/Tgfb3/Acvr1/Bmp3/Hfe/Inha/Tgfbr2/Bmp7/Acvrl1/Lrp1/Bmpr1a/Gdf5/Rbpms/Bmp4/Tgfbr1	20
294	GO:0008038	neuron recognition	17/2013	48/22709	3.53331e-07	1.06455e-05	8.36648e-06	Cntnap2/Epha3/Dscaml1/Sema3a/Robo1/Cnr1/Megf8/Bdnf/Wnt5a/Dscam/Celsr3/Nexn/Plxnd1/Ncam1/Cdk5r1/Nrp1/Cntn2	17
295	GO:0150116	regulation of cell-substrate junction organization	21/2013	70/22709	3.89443e-07	1.16938e-05	9.19042e-06	Arhgap6/Epha3/Tek/Dlc1/Iqsec1/Clasp1/Dusp3/Fermt2/Col16a1/Kdr/Pten/Clasp2/Acvrl1/Enpp2/Nrp1/Ppm1f/Sdc4/Lrp1/Macf1/Peak1/Ptpn11	21
296	GO:0021954	central nervous system neuron development	26/2013	100/22709	3.97007e-07	1.18784e-05	9.33545e-06	Plxna4/Gata2/Nova2/Cdh11/Ndnf/Wdr47/Sema3a/Nr4a2/Nfib/Zeb2/Dclk1/Nrp2/Pafah1b1/Ascl1/Disc1/Dclk2/Bhlhe22/Pten/Mycbp2/Rapgef2/Nrp1/Fgfr2/Scn1b/Kifbp/Lhx6/Cntn2	26
297	GO:0001649	osteoblast differentiation	44/2013	224/22709	3.99337e-07	1.18784e-05	9.33545e-06	Ddr2/Hdac4/Mef2d/Ppp3ca/Gabbr1/Sox11/Fgf23/Bmpr2/Nfatc1/Nppc/Ahr/Twsg1/Twist2/Cthrc1/Nell1/Dhh/Fermt2/Scube3/Wnt11/Acvr1/Bmp3/Snai2/Sox8/Prkd1/Rspo2/Hey1/Zhx3/Lrp3/Bmp7/Hdac7/Jag1/Pth1r/Gli3/Fzd1/Smad5/Ift80/Sox2/Tmem119/Suco/Mef2c/Bmpr1a/Enpp1/Bmp4/Wwtr1	44
298	GO:0099175	regulation of postsynapse organization	32/2013	139/22709	3.99599e-07	1.18784e-05	9.33545e-06	Sema3f/Dnm3/Dgkb/Shank3/Arhgap44/Dact1/Nrp2/Xlr4b/Il1rap/Wnt5a/Kif1a/Pafah1b1/Psd/Tanc1/Disc1/Tanc2/Dbn1/Pten/Arhgef15/Srcin1/Bhlhb9/Arhgap22/Nrxn1/Ppfia2/Cdk5r1/Nlgn1/Lrrk2/Ptprs/Lrrtm2/Lrrc4b/Cdh2/Zfp804a	32
299	GO:0051899	membrane depolarization	25/2013	94/22709	4.14307e-07	1.22745e-05	9.6468e-06	Cacna1h/Gja5/Cacna1d/Alox12/P2rx7/Dcn/Scn3a/Chrna2/Scn3b/Cacnb2/Kdr/Cacna1g/Mllt11/Scn4a/Cacna1c/Scn7a/Cacna2d1/Jun/Nedd4l/Scn1b/Lrrk2/Cacna1i/Hcn1/Scn9a/Hcn4	25
300	GO:0048771	tissue remodeling	42/2013	210/22709	4.38519e-07	1.29487e-05	1.01767e-05	Ddr2/Gja5/Idua/Ednra/Ppp3ca/Npr2/Cspg4/Mitf/Bmpr2/Tgfb2/Clec10a/Nppc/P2rx7/Ahr/Cthrc1/Ypel4/Flna/Pml/Mmp2/Bcr/Ctsk/Notch2/Fgf10/Jag1/Acvrl1/Pth1r/Il20ra/Tpp1/Angpt2/Adrb2/F2r/Itgb3/Foxc2/Lrp1/Tmem119/Suco/Foxc1/Il23a/Mef2c/Tie1/Ltbp3/Enpp1	42
301	GO:0099003	vesicle-mediated transport in synapse	50/2013	270/22709	4.42594e-07	1.30258e-05	1.02372e-05	Brsk1/Napb/Dnm3/Vamp2/Npy/Vamp1/Sv2a/Magi2/Stx2/Trim9/Ap1s2/Iqsec1/Dnajc6/P2rx7/Akap5/Ap3m2/Aak1/Hip1/Braf/Pip5k1c/Syt1/Pacsin1/Rims1/Syt9/Pten/Scrn1/Stx1b/Stxbp5/Nrxn1/Cacna1b/Ppfia2/Lpar1/Cdk5r1/Nlgn1/Prkcb/Git2/Sirt2/Snap47/Itgb3/Cspg5/Atp6v1g2/Syt2/Lrrk2/Cadps/Gripap1/Slc18a2/Erc2/Dnm1/Cdh2/Syt6	50
302	GO:0048469	cell maturation	44/2013	225/22709	4.54456e-07	1.33224e-05	1.04704e-05	Gata2/Cntnap2/Insl3/Tal1/Sox18/Ednra/Plcb1/Adgrb3/Npr2/Mecp2/Cspg4/Pgr/Kcnma1/Gdf11/Bfsp2/Nppc/Lgi4/Akap5/Nr4a2/Dlg2/Kcnb1/Bcl2/Tut4/Ccr6/Defb1/Sox8/Srrm4/Ascl1/Kdr/Ngf/Rps6ka2/Actl6b/Nrxn1/Pth1r/Nfix/Ednrb/Sirt2/Bcl11a/Lrrk2/Ntn4/Abl2/Lhx6/Cntn2/Anks1	44
303	GO:1901342	regulation of vasculature development	55/2013	309/22709	4.56702e-07	1.33224e-05	1.04704e-05	Foxj2/Krit1/Gata2/Plcg1/Vash1/Adgrb3/Mecp2/Spry2/Il17f/Tek/Tcf4/Tgfb2/Ism1/Spred1/Ramp2/Hspb6/Reck/Cyp1b1/Dcn/Wnt5a/Stard13/Prkd1/Ptprm/Pml/Fbln5/Tafa5/Isl1/Stab1/Kdr/Tgfbr2/Plxnd1/Thbs2/Sparc/Aqp1/Acvrl1/Enpp2/Nrp1/Prkcb/Cysltr1/Camp/Cdh5/Pde3b/Angpt2/Adrb2/Jak1/Itgb3/Foxc2/Flt1/Plk2/Cd34/Jcad/Foxc1/Alox5/Tie1/Sh2b3	55
304	GO:0003179	heart valve morphogenesis	18/2013	54/22709	4.57171e-07	1.33224e-05	1.04704e-05	Gja5/Bmpr2/Tgfb2/Nfatc1/Robo1/Stra6/Acvr1/Hey1/Tgfbr2/Notch2/Jag1/Dchs1/Hey2/Zfpm2/Mef2c/Bmpr1a/Tie1/Bmp4	18
305	GO:0003018	vascular process in circulatory system	46/2013	240/22709	4.59438e-07	1.33447e-05	1.04879e-05	Gja5/Kcnmb1/Avpr1a/Ednra/Kcnma1/Ptgs1/Pde5a/Bmpr2/Angpt1/Chrm3/Tacr2/Mgll/Ahr/Ramp2/Rgs2/Akap12/Fermt2/Htr2a/Ptprm/Bdkrb2/Mmp2/Bcr/Kdr/Trpv4/Cacna1g/Dock4/Cacna1c/Snta1/Avpr2/Itga1/Kat2b/Wdr35/Asic2/Plvap/Ednrb/Cysltr1/Cdh5/Adrb2/Vstm4/F2r/Foxc2/Lrp1/Foxc1/Ece1/Irag1/Alox5	46
306	GO:0051893	regulation of focal adhesion assembly	20/2013	65/22709	4.65523e-07	1.34337e-05	1.05578e-05	Arhgap6/Epha3/Tek/Dlc1/Clasp1/Dusp3/Fermt2/Col16a1/Kdr/Pten/Clasp2/Acvrl1/Enpp2/Nrp1/Ppm1f/Sdc4/Lrp1/Macf1/Peak1/Ptpn11	20
307	GO:0090109	regulation of cell-substrate junction assembly	20/2013	65/22709	4.65523e-07	1.34337e-05	1.05578e-05	Arhgap6/Epha3/Tek/Dlc1/Clasp1/Dusp3/Fermt2/Col16a1/Kdr/Pten/Clasp2/Acvrl1/Enpp2/Nrp1/Ppm1f/Sdc4/Lrp1/Macf1/Peak1/Ptpn11	20
308	GO:0090100	positive regulation of transmembrane receptor protein serine/threonine kinase signaling pathway	29/2013	120/22709	4.688e-07	1.34845e-05	1.05977e-05	Gdf1/Elapor2/Gdf11/Sox11/Bmpr2/Tgfb2/Twsg1/Zeb2/Tgfb3/Scube3/Acvr1/Bmp3/Rnf111/Hfe/Inha/Msx1/Kdr/Tgfbr2/Notch2/Bmp7/Acvrl1/Tgfb1i1/Zfp423/Cdh5/Bmpr1a/Gdf5/Rbpms/Bmp4/Tgfbr1	29
309	GO:0072103	glomerulus vasculature morphogenesis	6/2013	6/22709	4.81862e-07	1.3771e-05	1.08229e-05	Notch3/Pdgfra/Pdgfrb/Notch2/Bmp4/Tcf21	6
310	GO:0072104	glomerular capillary formation	6/2013	6/22709	4.81862e-07	1.3771e-05	1.08229e-05	Notch3/Pdgfra/Pdgfrb/Notch2/Bmp4/Tcf21	6
311	GO:0072102	glomerulus morphogenesis	8/2013	11/22709	4.861e-07	1.38476e-05	1.08831e-05	Notch3/Ahr/Pdgfra/Pdgfrb/Notch2/Mef2c/Bmp4/Tcf21	8
312	GO:0060074	synapse maturation	15/2013	39/22709	5.01325e-07	1.42357e-05	1.11881e-05	Sez6/Adgrb3/Sez6l2/Adgrl1/Sez6l/Nefl/Nfia/Disc1/Pten/Arhgef15/Shank1/Nrxn1/Neurl1a/Nlgn1/Abl2	15
313	GO:0008347	glial cell migration	21/2013	71/22709	5.07088e-07	1.43079e-05	1.12449e-05	Matn2/Gpr183/Vcan/Cspg4/Bmerb1/Lamb1/Tgfb2/Ntn1/Wdr47/Pafah1b1/Disc1/P2ry12/Fn1/Cdk5r1/Gli3/Lrp1/Arhgef7/Ptprb/Srgap2/Enpp1/Socs7	21
314	GO:0086003	cardiac muscle cell contraction	21/2013	71/22709	5.07088e-07	1.43079e-05	1.12449e-05	Cacna1h/Gja5/Ank2/Cacna1d/Dlg1/Sgcd/Pik3ca/Flna/Akap6/Scn3b/Cacnb2/Ryr2/Cacna1g/Cacna1c/Snta1/Cacna2d1/Pde4d/Nedd4l/Scn1b/Rnf207/Hcn4	21
315	GO:0006936	muscle contraction	56/2013	318/22709	5.15603e-07	1.45021e-05	1.13975e-05	Cacna1h/Gja5/Hdac4/Ednra/Ank2/Cacna1d/Kcnma1/Ryr1/Ptgs1/Dlg1/Fkbp1b/Ccn2/Pde5a/Apbb1/Tshz3/Chrm3/Tacr2/Rgs2/Sgcd/Gaa/Pik3ca/Flna/Apbb2/Akap6/Htr2a/Scn3b/Cacnb2/Ryr2/Bdkrb2/Dbn1/Tmod2/Trpv4/Cacna1g/Dock4/Calcrl/Scn4a/Cacna1c/Snta1/Tmod1/Cacna2d1/Ednrb/Smad5/Tbx3/Pde4d/Nedd4l/Adrb2/Rcsd1/F2r/Flt1/Scn1b/Rnf207/Irag1/Mybpc1/Ttn/Trpa1/Hcn4	56
316	GO:0014032	neural crest cell development	24/2013	89/22709	5.32468e-07	1.49293e-05	1.17332e-05	Sema3f/Ednra/Sox11/Sema3g/Fam172a/Sema3a/Zeb2/Nrp2/Acvr1/Snai2/Sox8/Isl1/Bmp7/Kitl/Fn1/Jag1/Cyp26a1/Nrp1/Ednrb/Foxc2/Foxc1/Bmpr1a/Bmp4/Cdh2	24
317	GO:0060996	dendritic spine development	31/2013	134/22709	5.38126e-07	1.50404e-05	1.18206e-05	Dnm3/Sdk1/Cntnap2/Shank3/Mecp2/Arhgap44/Ctnnd2/Zfp365/Iqsec1/Xlr4b/Kif1a/Pafah1b1/Disc1/Tanc2/Dbn1/Camk1/Pten/Srcin1/Shank1/Bhlhb9/Neurl1a/Ppfia2/Lpar1/Cdk5r1/Nlgn1/Lrrk2/Plk2/Ptprs/Srgap2/Mef2c/Epha5	31
318	GO:0006022	aminoglycan metabolic process	29/2013	121/22709	5.64886e-07	1.57389e-05	1.23695e-05	Itih4/Idua/Spock2/Ednra/Chsy3/Csgalnact2/Ndnf/Chpf2/Chst7/Ctbs/Angpt1/Bgn/Lyve1/Csgalnact1/Stab2/Dcn/Pdgfrb/Abcc5/Chst3/Ids/Chst12/Ednrb/Chst1/Spock3/Mamdc2/Dsel/Foxc1/Habp4/Has2	29
319	GO:0086019	cell-cell signaling involved in cardiac conduction	13/2013	30/22709	5.68034e-07	1.57772e-05	1.23996e-05	Gja5/Ank2/Cacna1d/Flna/Scn3b/Cacnb2/Ryr2/Cacna1g/Cacna1c/Cacna2d1/Scn1b/Hcn1/Hcn4	13
320	GO:0001505	regulation of neurotransmitter levels	46/2013	242/22709	5.8752e-07	1.62675e-05	1.2785e-05	Brsk1/Napb/Vamp2/Npy/Vamp1/Slc5a7/Sv2a/Prima1/Stx2/Trim9/P2rx7/Tacr2/Naalad2/Slc6a2/Slc1a7/Chat/Braf/Syt1/Rims1/Syt9/Kcnj10/Slc1a2/Ngf/Slc38a2/Mctp1/Sncaip/Stx1b/Stxbp5/Nrxn1/Cacna1b/Ppfia2/Nlgn1/Prkcb/Git2/Gad1/Snap47/Itgb3/Cspg5/Syt2/Lrrk2/Cadps/Slc18a2/Mef2c/Erc2/Pde1b/Kcnc4	46
321	GO:0014033	neural crest cell differentiation	26/2013	102/22709	6.02588e-07	1.65814e-05	1.30317e-05	Sema3f/Frzb/Ednra/Sox11/Sema3g/Fam172a/Sema3a/Zeb2/Nrp2/Acvr1/Snai2/Sox8/Isl1/Bmp7/Kitl/Fn1/Jag1/Cyp26a1/Nrp1/Ednrb/Foxc2/Foxc1/Mef2c/Bmpr1a/Bmp4/Cdh2	26
322	GO:0019935	cyclic-nucleotide-mediated signaling	26/2013	102/22709	6.02588e-07	1.65814e-05	1.30317e-05	Insl3/Gucy1b1/Npr2/Nppc/Gpr3/Adcyap1r1/Ahr/Pde10a/Defb1/Adgrg6/Pde7b/Gpr61/Npr1/Gnai1/Aqp1/Glp1r/Rapgef2/Lpar1/Kcnc2/Ednrb/Pde4d/Pde3b/Ece1/Cap2/Irag1/Epha5	26
323	GO:0030031	cell projection assembly	89/2013	594/22709	6.14553e-07	1.68585e-05	1.32494e-05	Rfx2/Dnm3/Prickle1/Hdac4/Dzip1/Bbs5/Ift122/Bbs9/Cspg4/Tcp10b/Ift81/Plxnb3/Dzip1l/Arhgap44/Stx2/Podxl/Dync2i1/Aif1l/Ccdc88a/Ntn1/Fxr2/P2rx7/Armc2/Fer/Tgfb3/Dnal1/Dynlt2b/Stk36/Map4/Trappc14/Cplane1/Septin6/Rsph9/Flna/Syne1/Dpysl3/Myh10/Kcnj10/Cdc42ep4/Tmem216/Pdgfrb/Kank1/Disc1/Celsr3/Ttbk2/Dbn1/P2ry12/Ro60/Ttc12/Aqp1/Ptpdc1/Cdh13/Arl6/Dnah1/Rapgef2/Tctn2/Nrxn1/Neurl1a/Wdr35/Dync2li1/Lpar1/Nrp1/Nl…	89
324	GO:0060828	regulation of canonical Wnt signaling pathway	47/2013	250/22709	6.19476e-07	1.69412e-05	1.33145e-05	Sox17/Frzb/Prickle1/Rbms3/Tpbgl/Apc2/Ppp2r3a/Dact1/Ctnnd2/Tmem88/Dkk2/Sox7/Cthrc1/Tle6/Rapgef1/Zeb2/Nkd1/Reck/Wnt11/Snai2/Wnt5a/Kpna1/Rspo2/Isl1/Kank1/Wnk1/Lats2/Tle3/Fgf10/Map3k1/Bicc1/Eda/Foxo1/Tle2/Gli3/Fzd1/Daam2/Fgfr2/Amer2/Ankrd6/Dkk3/Sox2/Lrrk2/Wwtr1/Cdk14/Cdh2/Tmem88b	47
325	GO:1902903	regulation of supramolecular fiber organization	65/2013	394/22709	7.39145e-07	2.01519e-05	1.58378e-05	Arhgap6/Shank3/Ctnna2/Apc2/Mecp2/Tubb4a/Swap70/Bmerb1/Dlg1/Ccn2/Dlc1/Clip1/Ccdc88a/Wdr47/Wasf1/Clasp1/Esam/Fer/Braf/Tgfb3/Pecam1/Fermt2/Pik3ca/Cfl2/Arhgef10/Wnt11/Sptb/Flna/Hspg2/Map1b/Kank1/Map1a/Ttbk2/Dbn1/Hdgfl3/Tmod2/Trpv4/Map3k1/Arhgef18/Arhgef15/Shank1/Cyria/Clasp2/Tmod1/Lpar1/Nrp1/Nav3/Daam2/Coro2b/Ppm1f/Ttc8/Add2/Cdh5/Mapre3/Svil/Sdc4/Kank2/Arhgef7/Tnxb/Camsap2/Arhgap28/Pdlim4/Mef2c/Tgfbr…	65
326	GO:0051961	negative regulation of nervous system development	37/2013	178/22709	7.83685e-07	2.13009e-05	1.67408e-05	Sema3f/Gata2/Lin28a/Dpysl5/Ppp3ca/Mecp2/Rufy3/Sox11/Ulk1/Mdga1/Sema3g/Slit1/Ntn1/Ryk/Sema3a/Trak2/Bdnf/Brinp1/Tnr/Wnt5a/Spart/Pten/Trpc6/Bmp7/Rapgef2/Dlx2/Nrp1/Daam2/Ulk2/Sirt2/Syngap1/Kifap3/Gdi1/Bcl11a/Ptprs/Bmpr1a/Bmp4	37
327	GO:0060402	calcium ion transport into cytosol	13/2013	31/22709	8.98853e-07	2.43567e-05	1.91425e-05	Slc8a2/P2rx7/Akap5/Adcyap1r1/Ffar1/Bcl2/Trpc3/Pml/Ryr2/Cacna1g/Cacna2d1/Cacna1i/Bmp4	13
328	GO:0043534	blood vessel endothelial cell migration	29/2013	124/22709	9.73358e-07	2.62955e-05	2.06661e-05	Gata2/Lemd3/Plcg1/Vash1/Cxcl12/Mecp2/Robo4/Map3k3/Alox12/Meox2/Angpt1/Robo1/Spred1/Mmrn2/Cyp1b1/Stard13/Prkd1/Kdr/Hdac7/Acvrl1/Nrp1/Srpx2/Cdh5/Angpt2/Amotl1/Foxc2/Plk2/Jcad/Mef2c	29
329	GO:0001558	regulation of cell growth	73/2013	464/22709	1.01319e-06	2.72885e-05	2.14466e-05	Sema3f/Sox17/Plxna4/Frzb/Avpr1a/Cxcl12/Mecp2/Rufy3/Spag9/Ulk1/Cacng7/Sema3g/Pi16/Bmpr2/Slit1/Tgfb2/Ntn1/Ryk/Sema3a/Mgll/Rgs2/Bcl2/Megf8/Taf9b/Rerg/Epm2a/Rrad/Bdnf/Dcbld2/Wnt11/Tnr/Syt1/Akap6/Rims1/Wnt5a/Zfp639/Pafah1b1/Socs2/Pml/Map1b/Disc1/Dscam/Igfbp7/Msx1/Ngf/Dbn1/Spart/Pten/Clasp2/Fn1/Acvrl1/Rasal1/Syt17/Nrp1/Islr2/Ulk2/Tro/Nedd4l/Tead1/Syt2/Lrp1/Gdi1/Bcl11a/Il9r/Extl3/Ptprs/Prdm11/Sesn1/Enpp…	73
330	GO:0099560	synaptic membrane adhesion	14/2013	36/22709	1.02874e-06	2.76237e-05	2.171e-05	Epha3/Magi2/Mdga1/Slitrk1/Mdga2/Cdh6/Il1rap/Nrxn1/Nlgn1/Cadm1/Ptprs/Ntng1/Ntng2/Lrrc4b	14
331	GO:0060389	pathway-restricted SMAD protein phosphorylation	20/2013	68/22709	1.0406e-06	2.7858e-05	2.18941e-05	Gdf1/Gdf11/Bmpr2/Tgfb2/Twsg1/Ldlrad4/Tgfb3/Acvr1/Bmp3/Hfe/Inha/Tgfbr2/Bmp7/Acvrl1/Lrp1/Bmpr1a/Gdf5/Rbpms/Bmp4/Tgfbr1	20
332	GO:0038084	vascular endothelial growth factor signaling pathway	15/2013	41/22709	1.06636e-06	2.84408e-05	2.23523e-05	Spry2/Tcf4/Robo1/Pik3ca/Nrp2/Dcn/Pdgfra/Prkd1/Pdgfrb/Kdr/Nrp1/Jcad/Foxc1/Adamts3/Il12a	15
333	GO:0050768	negative regulation of neurogenesis	36/2013	173/22709	1.06877e-06	2.84408e-05	2.23523e-05	Sema3f/Gata2/Lin28a/Dpysl5/Ppp3ca/Mecp2/Rufy3/Sox11/Ulk1/Sema3g/Slit1/Ntn1/Ryk/Sema3a/Trak2/Bdnf/Brinp1/Tnr/Wnt5a/Spart/Pten/Trpc6/Bmp7/Rapgef2/Dlx2/Nrp1/Daam2/Ulk2/Sirt2/Syngap1/Kifap3/Gdi1/Bcl11a/Ptprs/Bmpr1a/Bmp4	36
334	GO:0030856	regulation of epithelial cell differentiation	35/2013	166/22709	1.08743e-06	2.88509e-05	2.26745e-05	Cd109/Frzb/Foxj2/Stat5b/Plcb1/Spry2/Zeb1/Tgfb2/Mafg/Spred1/Zeb2/Akap11/Vezf1/Klf7/Ascl1/Hey1/Fgf10/Osr1/Bmp7/Jag1/Acvrl1/Tbx3/Hey2/Cdh5/Sox2/Sgpp1/Wnt9a/Nfe2l1/Foxc1/Macroh2a2/Zfp36l1/Bmp4/Wwtr1/Tgfbr1/Cul7	35
335	GO:0003148	outflow tract septum morphogenesis	12/2013	27/22709	1.11687e-06	2.95439e-05	2.32191e-05	Bmpr2/Tgfb2/Robo1/Nrp2/Isl1/Tgfbr2/Nrp1/Fgfr2/Zfpm2/Bmpr1a/Parva/Bmp4	12
336	GO:0019228	neuronal action potential	18/2013	57/22709	1.13047e-06	2.98149e-05	2.34321e-05	Cacna1h/Cntnap2/Npr2/Kcnma1/P2rx7/Scn3a/Cacna1g/Scn4a/Scn7a/Gria1/Kcna2/Kcnd2/Cacna1i/Hcn1/Scn9a/Trpa1/Kcnmb4/Kcnc4	18
337	GO:0048864	stem cell development	25/2013	99/22709	1.18968e-06	3.12838e-05	2.45866e-05	Sema3f/Ednra/Sox11/Sema3g/Fam172a/Sema3a/Bcl2/Zeb2/Nrp2/Acvr1/Snai2/Sox8/Isl1/Bmp7/Kitl/Fn1/Jag1/Cyp26a1/Nrp1/Ednrb/Foxc2/Foxc1/Bmpr1a/Bmp4/Cdh2	25
338	GO:0060078	regulation of postsynaptic membrane potential	30/2013	132/22709	1.21487e-06	3.18519e-05	2.5033e-05	Sez6/Cntnap2/Shank3/Ppp3ca/Gabbr1/Mecp2/Slc8a2/Gria4/Bdnf/Gabre/Rims1/Chrna2/Mpp2/Dbn1/Rgs7/Gabrb3/Pten/Shank1/Stx1b/Nrxn1/Nlgn1/Gria1/Gria3/Adrb2/Lrrk2/Plk2/Celf4/Hcn1/Insyn1/Mef2c	30
339	GO:0007517	muscle organ development	62/2013	375/22709	1.22577e-06	3.20432e-05	2.51834e-05	Hdac4/Cntnap2/Lemd3/Mef2d/Vamp5/Ednra/Cflar/Mymk/Ppp3ca/Etv1/Ryr1/Sox11/Meox2/Rtl1/Angpt1/Tgfb2/Rbfox1/Dner/Chat/Bcl2/Stra6/Gpcpd1/Cfl2/Bdnf/Ccm2l/Plagl1/Srpk3/Wnt5a/Sox8/Arid5b/Lncpint/Ryr2/Isl1/Hivep3/Hey1/Msx1/Zfhx3/Large1/Hdac7/Fzd1/Nfix/Jph1/Fgfr2/Hey2/Svil/Bcl9l/Sirt2/Adrb2/Foxc2/Zfpm2/Foxc1/Mef2c/Bmpr1a/Meg3/Ttn/Cdon/Unc45b/Bmp4/Tcf21/Pax5/Boc/Tgfbr1	62
340	GO:0008361	regulation of cell size	42/2013	218/22709	1.23797e-06	3.2267e-05	2.53593e-05	Sema3f/Plxna4/Shank3/Cxcl12/Atp2b2/Kcnma1/Prr16/Rufy3/Ulk1/Sema3g/Bmpr2/Slit1/Ntn1/Ryk/Sema3a/P2rx7/Mgll/Ahr/Megf8/Bdnf/Tnr/Wnt5a/Pafah1b1/Map1b/Disc1/Dscam/Ngf/Dbn1/Spart/Pten/Aqp1/Clasp2/Fn1/Nrp1/Islr2/Ulk2/Lrp1/Gdi1/Bcl11a/Ptprs/Macf1/Ttl	42
341	GO:0072089	stem cell proliferation	31/2013	139/22709	1.25217e-06	3.25419e-05	2.55753e-05	Cd109/Sox17/Sox18/Pbx1/Rarg/Sox11/Prrx1/Nfatc1/Osr2/Nfib/Fermt2/Wnt11/Snai2/Wnt5a/Kdr/Tgfbr2/Ngf/Fgf10/Fbln1/Kitl/Rarb/Gli3/Fgfr2/Tbx3/Prrx2/Ago3/Cd34/Setd1a/Zfp36l1/Ltbp3/Bmp4	31
342	GO:0031102	neuron projection regeneration	19/2013	63/22709	1.26256e-06	3.27161e-05	2.57123e-05	Igf1r/Matn2/Ulk1/Fkbp1b/Prrx1/Nefl/Bcl2/Braf/Nefh/Flna/Tnr/Mmp2/Pten/Jun/Mapk8ip3/Lrp1/Ptprs/Enpp1/Lamb2	19
343	GO:0003177	pulmonary valve development	11/2013	23/22709	1.27764e-06	3.29814e-05	2.59208e-05	Gja5/Bmpr2/Tgfb2/Nfatc1/Robo1/Stra6/Hey1/Notch2/Jag1/Hey2/Bmp4	11
344	GO:0003184	pulmonary valve morphogenesis	10/2013	19/22709	1.28022e-06	3.29814e-05	2.59208e-05	Gja5/Tgfb2/Nfatc1/Robo1/Stra6/Hey1/Notch2/Jag1/Hey2/Bmp4	10
345	GO:0022029	telencephalon cell migration	20/2013	69/22709	1.34398e-06	3.44246e-05	2.7055e-05	Nrg3/Cxcl12/Bmerb1/Lamb1/Mdga1/Slit1/Wdr47/Robo1/Tnr/Pafah1b1/Disc1/P2ry12/Cdk5r1/Gli3/Fut10/Lrrk2/Srgap2/Lhx6/Cntn2/Socs7	20
346	GO:0060350	endochondral bone morphogenesis	20/2013	69/22709	1.34398e-06	3.44246e-05	2.7055e-05	Mef2d/Npr2/Rarg/Col13a1/Nppc/Thbs3/Col27a1/Csgalnact1/Hspg2/Sik3/Tgfbr2/Trpv4/Rarb/Nfix/Ift80/Tmem119/Foxc1/Mef2c/Enpp1/Bmp4	20
347	GO:0001763	morphogenesis of a branching structure	46/2013	249/22709	1.34858e-06	3.4443e-05	2.70695e-05	Eya1/Ednra/Cxcl12/Pbx1/Mecp2/Spry2/Pgr/Col13a1/Dlg1/Ctnnd2/Tek/Angpt1/Nfatc1/Pkd1/Sema3a/Ahr/Csmd1/Fgf7/Bcl2/Acvr1/Snai2/Pdgfra/Wnt5a/Sox8/Pml/Rspo2/Kdr/Tgfbr2/Plxnd1/Fgf10/Bmp7/Dchs1/Dlx2/Nrp1/Gli3/Fgfr2/Tbx3/Sox2/Foxc2/Flt1/Bcl11a/Lrrk2/Ntn4/Tie1/Bmp4/Tcf21	46
348	GO:0140058	neuron projection arborization	13/2013	32/22709	1.39101e-06	3.54249e-05	2.78412e-05	Cntnap2/Zfp365/Sema3a/Phactr1/Fzd4/Myo9a/Wnt5a/Nrp1/Nlgn1/Lrrk2/Ntng1/Ntng2/Macf1	13
349	GO:0031032	actomyosin structure organization	41/2013	212/22709	1.48916e-06	3.78161e-05	2.97204e-05	Arhgap6/Cflar/Ccn2/Dlc1/Ccdc88a/Clasp1/Neurl2/Braf/Tgfb3/Lurap1/Fermt2/Cfl2/Arhgef10/Phactr1/Pgm5/Wnt11/Kctd13/Mef2a/Pdgfra/Myh10/Pdgfrb/Nebl/Tmod2/Arrb1/Arhgef18/Arhgef15/Clasp2/Tmod1/Lpar1/Nrp1/Coro2b/Ppm1f/Ttc8/Sdc4/Kank2/Arhgap28/Cdc42bpa/Pdlim4/Mef2c/Ttn/Tgfbr1	41
350	GO:0001736	establishment of planar polarity	19/2013	64/22709	1.64726e-06	4.17119e-05	3.27822e-05	Brsk1/Prickle1/Astn2/Dact1/Ryk/Cthrc1/Nkd1/Cplane1/Wnt11/Wnt5a/Pafah1b1/Celsr3/Foxf2/Fzd3/Dchs1/Fzd1/Ttc8/Ankrd6/Abl2	19
351	GO:0032956	regulation of actin cytoskeleton organization	60/2013	362/22709	1.66486e-06	4.19989e-05	3.30078e-05	Arhgap6/Epha3/Shank3/Ctnna2/Swap70/Arhgap44/Dlg1/Tek/Ccn2/Jam3/Dlc1/Tgfb2/Ccdc88a/Wasf1/Clasp1/Esam/Fer/Braf/Pam/Tgfb3/Pecam1/Fermt2/Pik3ca/Cfl2/Arhgef10/Wnt11/Sptb/Flna/Pdgfrb/Kank1/Dbn1/Tmod2/Notch2/Phpt1/Map3k1/Arhgef18/Arhgef15/Shank1/Cyria/Clasp2/Tmod1/Lpar1/Cdk5r1/Nrp1/Daam2/Coro2b/Ppm1f/Ttc8/Add2/Svil/Itgb3/Sdc4/Kank2/Lrp1/Arhgap28/Pdlim4/Mef2c/Epha5/Tgfbr1/Wasf3	60
352	GO:0060627	regulation of vesicle-mediated transport	89/2013	608/22709	1.66805e-06	4.19989e-05	3.30078e-05	Pros1/Cacna1h/Napb/Rab3c/Gata2/Vamp2/Rab12/Rit2/Npy/Epha3/Vamp1/Ppp3ca/Snph/Necab2/Magi2/Syt15/Rin3/Arhgap44/Trim9/Angpt1/Iqsec1/Dnajc6/Rabgef1/Nppc/P2rx7/Clasp1/Rab33b/Akap5/Fer/Syt13/Aak1/Kcnb1/Rapgef1/Hip1/Braf/Pip5k1c/Syt1/Pacsin1/Rims1/Mex3b/Wnt5a/Syt9/Hfe/Mical1/Bcr/Bmp2k/Arrb1/Cacna1g/Mctp1/Pten/Scrn1/Cdh13/Ndrg4/Clasp2/Stx1b/Ankrd13d/Stxbp5/Nrxn1/Cacna1b/Syt17/Ppfia2/Lpar1/Cdk5r1/Ptpn5/Nl…	89
353	GO:0032412	regulation of monoatomic ion transmembrane transporter activity	51/2013	290/22709	1.70226e-06	4.27393e-05	3.35897e-05	Kcnc1/Vamp2/Rasgrf1/Plcg1/Shank3/Ednra/Ppp3ca/Plcb1/Ank2/Cabp1/Cacna1d/Tcaf1/Tmem74/Dlg1/Fkbp1b/Cacng7/Chrm3/Pkd2/Akap5/Prrt1/Fxyd6/Hecw2/Rrad/Akap6/Scn3b/Cacnb2/Kcns1/Ryr2/Pten/Trpc6/Osr1/Rasgrf2/Shank1/Nrxn1/Cacna2d1/Asic2/Kcnc2/Nlgn1/Pde4d/Nedd4l/Adrb2/Kcnab1/Rgs9/Scn1b/Rnf207/Hcn1/Cacng5/Alox5/Mef2c/Bmp4/Hcn4	51
354	GO:0048593	camera-type eye morphogenesis	33/2013	155/22709	1.73868e-06	4.34084e-05	3.41155e-05	Zhx2/Ift122/Tenm3/Sdk2/Gdf11/Sox11/Zeb1/Hipk1/Impg2/Stra6/Sox8/Ptprm/Dscam/Foxf2/Kdr/Notch2/Bhlhe22/Aqp1/Col8a1/Arl6/Bmp7/Rom1/Jag1/Fjx1/Gli3/Ttc8/Sox2/Calb1/Flt1/Hcn1/Cdon/Meis1/Bmp4	33
355	GO:0072073	kidney epithelium development	33/2013	155/22709	1.73868e-06	4.34084e-05	3.41155e-05	Eya1/Vcan/Ednra/Pbx1/Gdf11/Dlg1/Klf15/Tshz3/Bcl2/Kif26b/Bdnf/Sox8/Hey1/Notch2/Aqp1/Osr1/Bmp7/Rarb/Jag1/Dchs1/Gli3/Ednrb/Fgfr2/Smad5/Foxc2/Calb1/Kank2/Foxc1/Mef2c/Bmp4/Wwtr1/Tcf21/Lamb2	33
356	GO:0050432	catecholamine secretion	21/2013	76/22709	1.74637e-06	4.34783e-05	3.41705e-05	Cxcl12/Gabbr1/Mecp2/Syt15/Ptgs1/Syt13/Kcnb1/Cnr1/Xlr4b/Syt1/Htr2a/Syt9/P2ry12/Syt17/Prkcb/Kcna2/Syt2/Cadps/Slc18a2/Nisch/Syt6	21
357	GO:0007015	actin filament organization	71/2013	454/22709	1.77071e-06	4.39611e-05	3.45499e-05	Arhgap6/Shank3/Ctnna2/Diaph2/Swap70/Rufy3/Dlg1/Ccn2/Shroom4/Dlc1/Aif1l/Ccdc88a/Wasf1/Clasp1/Esam/Fer/Tle6/Bcl2/Hip1/Braf/Tgfb3/Pecam1/Fermt2/Pik3ca/Cfl2/Arhgef10/Mical3/Phactr1/Wnt11/Kctd13/Sptb/Flna/Samd14/Pacsin1/Efs/Dpysl3/Myh10/Mical1/Kank1/Nebl/Dbn1/Tmod2/Catip/Arrb1/Trpv4/Map3k1/Arhgef18/Arhgef15/Shank1/Cyria/Clasp2/Gas7/Tmod1/Lpar1/Nrp1/Daam2/Coro2b/Ppm1f/Ttc8/Add2/Svil/Sdc4/Kank2/Enah/Arh…	71
358	GO:0050673	epithelial cell proliferation	77/2013	505/22709	1.77691e-06	4.39921e-05	3.45743e-05	Cd109/Krit1/Nkx2-3/Gata2/Rasgrf1/Serpinb1b/Eya1/Plcg1/Ift122/Ednra/Cflar/Vash1/Cxcl12/Pgr/Plxnb3/Sox11/Zeb1/Sidt2/Dlg1/Tek/Stxbp4/Bmpr2/Tgfb2/Nfatc1/Htra1/Robo1/Osr2/Fgf7/Twist2/Mmrn2/Nfib/Bcl2l2/Sav1/C5ar2/Tgfb3/Loxl2/Snai2/Wnt5a/Hspg2/Prkd1/Ptprm/Isl1/Hey1/Phip/Kdr/Notch2/Fgf10/Pten/Sparc/Osr1/Col8a1/Cdh13/Jag1/Acvrl1/Ednrb/Fabp7/Fgfr2/Kif3a/Jun/Ift80/Sox2/Vstm4/Itgb3/Flt1/Enpep/Cd34/Jcad/Alox5…	77
359	GO:0034767	positive regulation of monoatomic ion transmembrane transport	40/2013	206/22709	1.79e-06	4.4193e-05	3.47322e-05	Kcnc1/Kcnmb1/Plcg1/Shank3/Ednra/Ppp3ca/Plcb1/Ank2/Cacna1d/Cd19/Tcaf1/Pkd2/P2rx7/Akap5/Adcyap1r1/Ms4a1/Ffar1/Trpc3/Flna/Akap6/Cacnb2/Plp1/Ryr2/Wnk1/Rgs7/Trpc1/Trpc6/Cacna1c/Cacna2d1/Asic2/Kcnc2/Grm6/Nedd4l/Adrb2/F2r/Rgs9/Rnf207/Hcn1/Alox5/Bmp4	40
360	GO:0003272	endocardial cushion formation	12/2013	28/22709	1.79673e-06	4.42363e-05	3.47662e-05	Tgfb2/Robo1/Acvr1/Snai2/Hey1/Msx1/Tgfbr2/Bmp7/Dchs1/Tbx3/Bmpr1a/Tgfbr1	12
361	GO:0099504	synaptic vesicle cycle	43/2013	230/22709	2.12946e-06	5.19978e-05	4.08662e-05	Brsk1/Napb/Dnm3/Vamp2/Npy/Vamp1/Sv2a/Magi2/Stx2/Trim9/Ap1s2/Dnajc6/P2rx7/Ap3m2/Braf/Pip5k1c/Syt1/Pacsin1/Rims1/Syt9/Pten/Scrn1/Stx1b/Stxbp5/Nrxn1/Cacna1b/Ppfia2/Lpar1/Cdk5r1/Nlgn1/Prkcb/Git2/Snap47/Cspg5/Atp6v1g2/Syt2/Lrrk2/Cadps/Gripap1/Slc18a2/Erc2/Dnm1/Cdh2	43
362	GO:1902287	semaphorin-plexin signaling pathway involved in axon guidance	9/2013	16/22709	2.13372e-06	5.19978e-05	4.08662e-05	Sema3f/Plxna4/Ednra/Plxnb3/Sema3a/Plxnd1/Nrp1/Ece1/Mef2c	9
363	GO:0007164	establishment of tissue polarity	19/2013	65/22709	2.13537e-06	5.19978e-05	4.08662e-05	Brsk1/Prickle1/Astn2/Dact1/Ryk/Cthrc1/Nkd1/Cplane1/Wnt11/Wnt5a/Pafah1b1/Celsr3/Foxf2/Fzd3/Dchs1/Fzd1/Ttc8/Ankrd6/Abl2	19
364	GO:0048008	platelet-derived growth factor receptor signaling pathway	19/2013	65/22709	2.13537e-06	5.19978e-05	4.08662e-05	Cspg4/Fer/Rapgef1/Hip1/Pdgfra/Arid5b/Pdgfrb/Bcr/Pten/Ndrg4/Clasp2/Nrp1/Pdgfc/Schip1/Itgb3/Lrp1/Abl2/Cblb/Ptpn11	19
365	GO:0086002	cardiac muscle cell action potential involved in contraction	15/2013	43/22709	2.14793e-06	5.20184e-05	4.08824e-05	Gja5/Ank2/Cacna1d/Dlg1/Flna/Scn3b/Cacnb2/Ryr2/Cacna1g/Cacna1c/Snta1/Cacna2d1/Nedd4l/Scn1b/Rnf207	15
366	GO:0086065	cell communication involved in cardiac conduction	15/2013	43/22709	2.14793e-06	5.20184e-05	4.08824e-05	Gja5/Ank2/Cacna1d/Flna/Scn3b/Cacnb2/Ryr2/Cacna1g/Cacna1c/Cacna2d1/Pde4d/Scn1b/Gjc1/Hcn1/Hcn4	15
367	GO:0036303	lymph vessel morphogenesis	11/2013	24/22709	2.16943e-06	5.23964e-05	4.11794e-05	Ptpn14/Sox18/Vash1/Bmpr2/Svep1/Nfatc1/Pkd1/Acvrl1/Foxc2/Foxc1/Tie1	11
368	GO:0016339	calcium-dependent cell-cell adhesion via plasma membrane cell adhesion molecules	14/2013	38/22709	2.2108e-06	5.32508e-05	4.18509e-05	Cdh11/Pcdhgc3/Pcdhb16/Cdh19/Arvcf/Cdh6/Pcdhga12/Cdh13/Nrxn1/Nlgn1/Cdh23/Cdh5/Kifap3/Cdh2	14
369	GO:0032409	regulation of transporter activity	54/2013	317/22709	2.33623e-06	5.59589e-05	4.39793e-05	Kcnc1/Vamp2/Rasgrf1/Plcg1/Shank3/Ednra/Ppp3ca/Plcb1/Ank2/Cabp1/Cacna1d/Tcaf1/Tmem74/Dlg1/Fkbp1b/Cacng7/Chrm3/Pkd2/Akap5/Prrt1/Bcl2/Fxyd6/Hecw2/Kmt2a/Rrad/Akap6/Scn3b/Cacnb2/Kcns1/Ryr2/Pten/Trpc6/Osr1/Rasgrf2/Shank1/Nrxn1/Cacna2d1/Asic2/Kcnc2/Nlgn1/Pde4d/Nedd4l/Adrb2/Kcnab1/Rgs9/Scn1b/Rnf207/Ndfip1/Hcn1/Cacng5/Alox5/Mef2c/Bmp4/Hcn4	54
370	GO:0050769	positive regulation of neurogenesis	54/2013	317/22709	2.33623e-06	5.59589e-05	4.39793e-05	Plxna4/Shank3/Cxcl12/Mecp2/Rufy3/Plxnb3/Chodl/Sox11/Zfp365/Bmpr2/Mme/Ntn1/Smarcd3/Robo1/Akap5/Nefl/Tle6/Zeb2/Braf/Megf8/Slitrk1/Bdnf/Fzd4/Xlr4b/Wnt5a/Sox8/Pafah1b1/Ascl1/Map1b/Disc1/Dscam/Kdr/Ngf/Dbn1/Plxnd1/Obsl1/Bhlhb9/Fn1/Neurl1a/Fzd3/Enpp2/Nrp1/Gli3/Islr2/Zfp488/Sox2/Flt1/Lrp1/Gdi1/Bcl11a/Nptn/Cdon/Macf1/Cul7	54
371	GO:0043535	regulation of blood vessel endothelial cell migration	24/2013	96/22709	2.34305e-06	5.59589e-05	4.39793e-05	Gata2/Plcg1/Vash1/Mecp2/Robo4/Map3k3/Alox12/Meox2/Angpt1/Spred1/Mmrn2/Stard13/Prkd1/Kdr/Hdac7/Acvrl1/Nrp1/Srpx2/Angpt2/Amotl1/Foxc2/Plk2/Jcad/Mef2c	24
372	GO:0021549	cerebellum development	26/2013	109/22709	2.34841e-06	5.59589e-05	4.39793e-05	Igf1r/Sez6/Cntnap2/Rora/Mecp2/Atp2b2/Sez6l2/Ulk1/Sez6l/Zfp365/Cplane1/Fzd4/Myh10/Ttbk2/Gabrb3/Kndc1/Nrxn1/Cdk5r1/Nav2/Nfix/Ptprs/Foxc1/Abl2/Cntn1/B4galt2/Ptpn11	26
373	GO:0060041	retina development in camera-type eye	37/2013	186/22709	2.37595e-06	5.64637e-05	4.4376e-05	Zhx2/Sdk2/Gdf11/Hipk1/Impg2/Bmpr2/Tgfb2/Tgif1/Smarcd3/Nfia/Nfib/Cyp1b1/Fzd4/Pdgfra/Sox8/Ptprm/Myh10/Pdgfrb/Dscam/Bhlhe22/Arhgef15/Arl6/Rom1/Acvrl1/Fjx1/Dlx2/Nrp1/Nfix/Ttc8/Grm6/Sox2/Vstm4/Calb1/Celf4/Hcn1/Cdon/Lamb2	37
374	GO:0050678	regulation of epithelial cell proliferation	67/2013	424/22709	2.38409e-06	5.6506e-05	4.44092e-05	Cd109/Krit1/Nkx2-3/Gata2/Eya1/Plcg1/Ift122/Ednra/Cflar/Vash1/Cxcl12/Pgr/Plxnb3/Sox11/Zeb1/Dlg1/Tek/Stxbp4/Bmpr2/Tgfb2/Nfatc1/Htra1/Robo1/Osr2/Fgf7/Twist2/Mmrn2/Nfib/Sav1/C5ar2/Tgfb3/Snai2/Wnt5a/Hspg2/Prkd1/Ptprm/Isl1/Hey1/Phip/Kdr/Notch2/Fgf10/Pten/Sparc/Osr1/Cdh13/Jag1/Acvrl1/Ednrb/Fgfr2/Kif3a/Jun/Ift80/Sox2/Itgb3/Flt1/Jcad/Alox5/Mef2c/Bmpr1a/Gdf5/Tie1/Zfp36l1/Bmp4/Il12a/Has2/Tgfbr1	67
375	GO:1903169	regulation of calcium ion transmembrane transport	39/2013	201/22709	2.44268e-06	5.77409e-05	4.53797e-05	Plcg1/Ednra/Ppp3ca/Ank2/Fbxo11/Cabp1/Cacna1d/Cd19/Fkbp1b/Tgfb2/Pkd2/P2rx7/Akap5/Adcyap1r1/Ahr/Ms4a1/Ffar1/Bcl2/Rrad/Trpc3/Akap6/Fcrl5/Cacnb2/Prkd1/Pml/Plp1/Ryr2/Ngf/Trpc1/Cacna1c/Cacna2d1/Pik3cg/Pde4d/Grm6/Adrb2/F2r/Itgb3/Rgs9/Bmp4	39
376	GO:0035296	regulation of tube diameter	36/2013	179/22709	2.479e-06	5.82894e-05	4.58108e-05	Gja5/Kcnmb1/Avpr1a/Ednra/Kcnma1/Ptgs1/Pde5a/Bmpr2/Chrm3/Mgll/Ahr/Rgs2/Htr2a/Ptprm/Bdkrb2/Mmp2/Kdr/Cacna1g/Dock4/Cacna1c/Snta1/Avpr2/Itga1/Kat2b/Wdr35/Asic2/Ednrb/Cysltr1/Adrb2/Vstm4/F2r/Foxc2/Foxc1/Ece1/Irag1/Alox5	36
377	GO:0097746	blood vessel diameter maintenance	36/2013	179/22709	2.479e-06	5.82894e-05	4.58108e-05	Gja5/Kcnmb1/Avpr1a/Ednra/Kcnma1/Ptgs1/Pde5a/Bmpr2/Chrm3/Mgll/Ahr/Rgs2/Htr2a/Ptprm/Bdkrb2/Mmp2/Kdr/Cacna1g/Dock4/Cacna1c/Snta1/Avpr2/Itga1/Kat2b/Wdr35/Asic2/Ednrb/Cysltr1/Adrb2/Vstm4/F2r/Foxc2/Foxc1/Ece1/Irag1/Alox5	36
378	GO:0022037	metencephalon development	28/2013	123/22709	2.62805e-06	6.16309e-05	4.8437e-05	Igf1r/Sez6/Cntnap2/Rora/Mecp2/Atp2b2/Sez6l2/Ulk1/Sez6l/Zfp365/Bcl2/Cplane1/Fzd4/Myh10/Ascl1/Ttbk2/Gabrb3/Kndc1/Nrxn1/Cdk5r1/Nav2/Nfix/Ptprs/Foxc1/Abl2/Cntn1/B4galt2/Ptpn11	28
379	GO:0010837	regulation of keratinocyte proliferation	16/2013	49/22709	2.69593e-06	6.30564e-05	4.95573e-05	Cd109/Ift122/Zeb1/Stxbp4/Nfatc1/Fgf7/Twist2/Snai2/Prkd1/Notch2/Fgf10/Fgfr2/Kif3a/Ift80/Zfp36l1/Has2	16
380	GO:0060976	coronary vasculature development	21/2013	78/22709	2.76367e-06	6.44711e-05	5.06692e-05	Prickle1/Adamts6/Kif7/Prokr1/Angpt1/Robo1/Spred1/Sgcd/Megf8/Cplane1/Myh10/Pdgfrb/Plxnd1/Nrp1/Fgfr2/Hey2/Ltbp1/Lrp1/Zfpm2/Bmp4/Tgfbr1	21
381	GO:0021885	forebrain cell migration	20/2013	72/22709	2.79883e-06	6.49504e-05	5.10459e-05	Nrg3/Cxcl12/Bmerb1/Lamb1/Mdga1/Slit1/Wdr47/Robo1/Tnr/Pafah1b1/Disc1/P2ry12/Cdk5r1/Gli3/Fut10/Lrrk2/Srgap2/Lhx6/Cntn2/Socs7	20
382	GO:0035904	aorta development	20/2013	72/22709	2.79883e-06	6.49504e-05	5.10459e-05	Prickle1/Eya1/Ednra/Adamts6/Kif7/Tgfb2/Robo1/Myh10/Pdgfrb/Hey1/Tgfbr2/Plxnd1/Jag1/Acvrl1/Hey2/Ltbp1/Lrp1/Bmpr1a/Nprl3/Enpp1	20
383	GO:0000226	microtubule cytoskeleton organization	93/2013	651/22709	2.80861e-06	6.50076e-05	5.10908e-05	Brsk1/Tacc1/Prickle1/Dzip1/Mpdz/Epha3/Eya1/Stmn4/Apc2/Mecp2/Spry2/Tubb4a/Tcp10b/Cul9/Bmerb1/Dlg1/Gpsm1/Clip1/Ccdc88a/Nckap5l/Ppp1r12a/Bicd2/Map7d2/Wdr47/Pkd1/Clasp1/Armc2/Nefl/Fer/Ttll7/Tle6/Katnal1/Dnal1/Stk36/Cntln/Ccdc170/Map4/Arhgef10/Rsph9/Nefh/Flna/Map7d3/Cep295nl/Cetn4/Pafah1b1/Mark1/Tubgcp5/Map1b/Sik3/Disc1/Map1a/Dclk2/Ubxn2b/Gnai1/Ttbk2/Chd3/Hdgfl3/Ccnl1/Nav1/Trpv4/Fgf10/Ttc12/Obsl1/Dnah…	93
384	GO:0035150	regulation of tube size	36/2013	180/22709	2.83805e-06	6.55185e-05	5.14923e-05	Gja5/Kcnmb1/Avpr1a/Ednra/Kcnma1/Ptgs1/Pde5a/Bmpr2/Chrm3/Mgll/Ahr/Rgs2/Htr2a/Ptprm/Bdkrb2/Mmp2/Kdr/Cacna1g/Dock4/Cacna1c/Snta1/Avpr2/Itga1/Kat2b/Wdr35/Asic2/Ednrb/Cysltr1/Adrb2/Vstm4/F2r/Foxc2/Foxc1/Ece1/Irag1/Alox5	36
385	GO:0022898	regulation of transmembrane transporter activity	52/2013	303/22709	2.85284e-06	6.56893e-05	5.16266e-05	Kcnc1/Vamp2/Rasgrf1/Plcg1/Shank3/Ednra/Ppp3ca/Plcb1/Ank2/Cabp1/Cacna1d/Tcaf1/Tmem74/Dlg1/Fkbp1b/Cacng7/Chrm3/Pkd2/Akap5/Prrt1/Bcl2/Fxyd6/Hecw2/Rrad/Akap6/Scn3b/Cacnb2/Kcns1/Ryr2/Pten/Trpc6/Osr1/Rasgrf2/Shank1/Nrxn1/Cacna2d1/Asic2/Kcnc2/Nlgn1/Pde4d/Nedd4l/Adrb2/Kcnab1/Rgs9/Scn1b/Rnf207/Hcn1/Cacng5/Alox5/Mef2c/Bmp4/Hcn4	52
386	GO:0006836	neurotransmitter transport	42/2013	225/22709	2.89945e-06	6.65899e-05	5.23344e-05	Brsk1/Napb/Vamp2/Npy/Vamp1/Slc6a17/Sv2a/Stx2/Trim9/P2rx7/Tacr2/Slc6a2/Slc1a7/Braf/Syt1/Rims1/Syt9/Kcnj10/Slc1a2/Ngf/Slc38a2/Mctp1/Sncaip/Stx1b/Slc6a15/Stxbp5/Nrxn1/Cacna1b/Ppfia2/Nlgn1/Prkcb/Git2/Snap47/Itgb3/Cspg5/Syt2/Lrrk2/Cadps/Slc18a2/Mef2c/Erc2/Kcnc4	42
387	GO:0106027	neuron projection organization	27/2013	117/22709	2.98787e-06	6.83774e-05	5.37392e-05	Dnm3/Igf1r/Cntnap2/Shank3/Arhgap44/Ctnnd2/Zfp365/Xlr4b/Kif1a/Pafah1b1/Tanc1/Map1a/Tanc2/Dbn1/Pten/Srcin1/Shank1/Bhlhb9/Ppfia2/Cdk5r1/Nlgn1/Abcd2/Lrrk2/Kifbp/Abl2/Epha5/Zfp804a	27
388	GO:0097106	postsynaptic density organization	15/2013	44/22709	2.99266e-06	6.83774e-05	5.37392e-05	Cntnap2/Shank3/Il1rap/Dbn1/Pten/Nrxn1/Nlgn1/Syngap1/Itgb3/Cadm1/Ptprs/Lrrtm2/Lrrc4b/Adgrl3/Cdh2	15
389	GO:0001656	metanephros development	23/2013	91/22709	3.09045e-06	7.04305e-05	5.53528e-05	Sox17/Eya1/Gdf11/Fbn1/Tshz3/Osr2/Bcl2/Kif26b/Aph1c/Pdgfra/Sox8/Pdgfrb/Fgf10/Aqp1/Osr1/Bmp7/Gli3/Foxc2/Calb1/Bmp4/Wwtr1/Tcf21/Lamb2	23
390	GO:0032330	regulation of chondrocyte differentiation	17/2013	55/22709	3.11503e-06	7.05034e-05	5.54101e-05	Adamts7/Rarg/Ccn2/Loxl2/Snai2/Maf/Rarb/Gli3/Zbtb16/Wnt9a/Sox5/Gdf5/Ltbp3/Bmp4/Trps1/Tgfbr1/Ptpn11	17
391	GO:0045773	positive regulation of axon extension	17/2013	55/22709	3.11503e-06	7.05034e-05	5.54101e-05	Cxcl12/Rufy3/Bmpr2/Ntn1/Megf8/Pafah1b1/Map1b/Disc1/Dscam/Ngf/Dbn1/Fn1/Nrp1/Islr2/Lrp1/Gdi1/Macf1	17
392	GO:0060437	lung growth	6/2013	7/22709	3.11745e-06	7.05034e-05	5.54101e-05	Spry2/Fgf7/Pdgfra/Rspo2/Pdgfrb/Fgf10	6
393	GO:0003203	endocardial cushion morphogenesis	14/2013	39/22709	3.1681e-06	7.11062e-05	5.58839e-05	Tgfb2/Robo1/Acvr1/Snai2/Isl1/Hey1/Msx1/Tgfbr2/Bmp7/Acvrl1/Dchs1/Tbx3/Bmpr1a/Tgfbr1	14
394	GO:0050654	chondroitin sulfate proteoglycan metabolic process	14/2013	39/22709	3.1681e-06	7.11062e-05	5.58839e-05	Spock2/Chsy3/Csgalnact2/Ndnf/Chpf2/Chst7/Bgn/Csgalnact1/Dcn/Chst3/Chst12/Spock3/Mamdc2/Dsel	14
395	GO:0098868	bone growth	14/2013	39/22709	3.1681e-06	7.11062e-05	5.58839e-05	Ddr2/Bnc2/Npr2/Rarg/Nppc/Evc/Thbs3/Col27a1/Fbln5/Kdr/Tgfbr2/Rarb/Ift80/Enpp1	14
396	GO:0060048	cardiac muscle contraction	29/2013	131/22709	3.18902e-06	7.13955e-05	5.61112e-05	Cacna1h/Gja5/Hdac4/Ank2/Cacna1d/Dlg1/Fkbp1b/Ccn2/Pde5a/Rgs2/Sgcd/Gaa/Pik3ca/Flna/Akap6/Scn3b/Cacnb2/Ryr2/Cacna1g/Cacna1c/Snta1/Cacna2d1/Smad5/Pde4d/Nedd4l/Scn1b/Rnf207/Ttn/Hcn4	29
397	GO:0086015	SA node cell action potential	8/2013	13/22709	3.22161e-06	7.15842e-05	5.62595e-05	Gja5/Ank2/Cacna1d/Scn3b/Ryr2/Cacna1g/Hcn1/Hcn4	8
398	GO:0086018	SA node cell to atrial cardiac muscle cell signaling	8/2013	13/22709	3.22161e-06	7.15842e-05	5.62595e-05	Gja5/Ank2/Cacna1d/Scn3b/Ryr2/Cacna1g/Hcn1/Hcn4	8
399	GO:0086070	SA node cell to atrial cardiac muscle cell communication	8/2013	13/22709	3.22161e-06	7.15842e-05	5.62595e-05	Gja5/Ank2/Cacna1d/Scn3b/Ryr2/Cacna1g/Hcn1/Hcn4	8
400	GO:1904064	positive regulation of cation transmembrane transport	35/2013	174/22709	3.3856e-06	7.50404e-05	5.89758e-05	Kcnc1/Kcnmb1/Plcg1/Ednra/Ppp3ca/Plcb1/Ank2/Cacna1d/Cd19/Pkd2/P2rx7/Akap5/Adcyap1r1/Ms4a1/Ffar1/Trpc3/Flna/Akap6/Cacnb2/Plp1/Ryr2/Wnk1/Rgs7/Trpc1/Cacna1c/Cacna2d1/Asic2/Kcnc2/Grm6/Nedd4l/Adrb2/F2r/Rnf207/Hcn1/Bmp4	35
401	GO:0006898	receptor-mediated endocytosis	48/2013	273/22709	3.41434e-06	7.53018e-05	5.91813e-05	Napb/Dnm3/Necab2/Gria2/Magi2/Grk3/Rin3/Pla2r1/Ulk1/Cacng7/Angpt1/Iqsec1/Dnajc6/Rabgef1/Wasf1/Akap5/Ramp2/Aak1/Hip1/Lyve1/Pikfyve/Pip5k1c/Stab2/Pacsin1/Hspg2/Hfe/Bmp2k/Tgfbr2/Arrb1/Micall1/Calcrl/Ankrd13d/Mrc1/Lpar1/Ptpn5/Gria1/Kif3a/Abca2/Sirt2/Adrb2/Itgb3/Lrp1/Plk2/Lrrtm2/Cacng5/Ackr3/Cntn2/Dnm1	48
402	GO:0010001	glial cell differentiation	48/2013	273/22709	3.41434e-06	7.53018e-05	5.91813e-05	Lin28a/Cntnap2/Tal1/Mecp2/Plpp3/Sox11/Zfp365/Klf15/Dner/Lgi4/Adam22/Nfia/Dhh/Nfib/Arhgef10/Adgrg6/Sox8/Trpc4/Plp1/Kcnj10/Ascl1/Fgf10/Pten/Pou3f1/Enpp2/Dlx2/Gli3/Nfix/Daam2/Dtx1/Abca2/Sirt2/Zfp488/Cspg5/Lrp1/Mxra8/Nfe2l1/Sox5/Dusp15/Abl2/Cntn1/Cntn2/Enpp1/Bmp4/Cdh2/Lamb2/Wasf3/Ptpn11	48
403	GO:0021987	cerebral cortex development	27/2013	118/22709	3.55072e-06	7.81159e-05	6.13929e-05	Tacc1/Plcb1/Bmerb1/Lamb1/Mdga1/Wdr47/Robo1/Phactr1/Pafah1b1/Ascl1/Disc1/Bhlhe22/P2ry12/Btbd3/Cdk5r1/Gli3/Nfix/Sox2/Fut10/Ptprs/Srgap2/Cdon/Lhx6/Socs7/Cdh2/Pax5/Cep120	27
404	GO:0045667	regulation of osteoblast differentiation	33/2013	160/22709	3.61854e-06	7.94112e-05	6.24109e-05	Ddr2/Hdac4/Ppp3ca/Sox11/Fgf23/Bmpr2/Nfatc1/Nppc/Ahr/Twsg1/Twist2/Cthrc1/Nell1/Fermt2/Scube3/Acvr1/Snai2/Prkd1/Hey1/Zhx3/Lrp3/Bmp7/Hdac7/Jag1/Gli3/Smad5/Sox2/Tmem119/Suco/Mef2c/Bmpr1a/Bmp4/Wwtr1	33
405	GO:0008344	adult locomotory behavior	26/2013	112/22709	4.02694e-06	8.81563e-05	6.92838e-05	Idua/Sez6/Cxcl12/Mecp2/Kcnma1/Sez6l2/Glrb/Sez6l/Wdr47/Oxr1/Lgi4/Nr4a2/Adam22/Chat/Pafah1b1/Kcnj10/Pbx3/Ngf/Cacna1c/Tmod1/Cdh23/Prex2/Pcdh15/Abl2/Cntn2/Enpp1	26
406	GO:0014046	dopamine secretion	15/2013	45/22709	4.12239e-06	8.9973e-05	7.07117e-05	Cxcl12/Gabbr1/Syt15/Syt13/Cnr1/Xlr4b/Syt1/Htr2a/Syt9/Syt17/Prkcb/Kcna2/Syt2/Slc18a2/Syt6	15
407	GO:0051051	negative regulation of transport	78/2013	525/22709	4.13529e-06	8.9973e-05	7.07117e-05	Idua/Epha3/Ppp3ca/Snph/Fbxo11/Cabp1/Necab2/Gabbr1/Rin3/Pla2r1/Fgf23/Ptgs1/Fkbp1b/Trim9/Fbn1/Angpt1/Tgfb2/Rabgef1/Pkd2/Tacr2/Rab33b/Akap5/Ahr/Mdfic/Rgs2/Kcnb1/Bcl2/Braf/Cnr1/Cd200/Hecw2/Rrad/Gabre/Pacsin1/Htr2a/Fcrl5/Klf7/Map1b/Frmd4a/Inha/Wnk1/Bcr/P2ry12/Mctp1/Pten/Osr1/Srcin1/Stx1b/Ankrd13d/Avpr2/4930550C14Rik/Pde1c/Foxo1/Rsad2/Pid1/Grm7/Slc43a2/Prkcb/Ppm1f/Abca2/Nedd4l/Pde3b/F2r/Itgb3/Gnao1/Kcn…	78
408	GO:0001946	lymphangiogenesis	10/2013	21/22709	4.1403e-06	8.9973e-05	7.07117e-05	Ptpn14/Sox18/Vash1/Bmpr2/Nfatc1/Pkd1/Acvrl1/Foxc2/Foxc1/Tie1	10
409	GO:0045927	positive regulation of growth	54/2013	323/22709	4.15726e-06	9.01214e-05	7.08282e-05	Stat5b/Igf1r/Avpr1a/Plcb1/Cxcl12/Mecp2/Rufy3/Dlg1/Cacng7/Musk/Bmpr2/Tgfb2/Ntn1/Ahr/Bcl2/Megf8/Taf9b/Foxs1/Bdnf/Ghr/Syt1/Akap6/Rims1/Wnt5a/Zfp639/Pafah1b1/Map1b/Disc1/Dscam/Ngf/Dbn1/Ncam1/Fn1/Rasal1/Syt17/Nrp1/Islr2/Fgfr2/Ppm1f/Hey2/Nedd4l/Tead1/Adrb2/Syt2/Lrp1/Gdi1/Bcl11a/Zfpm2/Il9r/Extl3/Mef2c/Bmpr1a/Macf1/Tgfbr1	54
410	GO:0086012	membrane depolarization during cardiac muscle cell action potential	9/2013	17/22709	4.17609e-06	9.03092e-05	7.09759e-05	Gja5/Cacna1d/Scn3b/Cacnb2/Cacna1g/Cacna1c/Cacna2d1/Scn1b/Hcn4	9
411	GO:0010717	regulation of epithelial to mesenchymal transition	24/2013	99/22709	4.19328e-06	9.04608e-05	7.1095e-05	Epha3/Spry2/Tgfb2/Clasp1/Spred1/Ldlrad4/Tgfb3/Loxl2/Fermt2/Acvr1/Mark1/Isl1/Tgfbr2/Pten/Vasn/Bmp7/Clasp2/Jag1/Tgfb1i1/Bcl9l/Foxc1/Bmp4/Wwtr1/Tgfbr1	24
412	GO:0007219	Notch signaling pathway	36/2013	183/22709	4.22386e-06	9.08998e-05	7.14401e-05	Gata2/Eya1/Mecp2/Notch3/Poglut1/Tgfb2/Dner/Robo1/Aak1/Reck/Aph1c/Cdh6/Snai2/Susd5/Ascl1/Hey1/Bmp2k/Tgfbr2/Maml1/Notch2/Arrb1/Fgf10/Bend6/Bmp7/Jag1/Neurl1a/Dlx2/Maml2/Dtx3/Dtx1/Hey2/Zfp423/Sox2/Foxc2/Foxc1/Cntn1	36
413	GO:0002011	morphogenesis of an epithelial sheet	18/2013	62/22709	4.38179e-06	9.35335e-05	7.35099e-05	Col5a1/Hoxb2/Sox11/Clasp1/Megf8/Fermt2/Flna/Snai2/Wnt5a/Notch2/Map3k1/Pten/Bmp7/Clasp2/Jag1/Acvrl1/Mrtfa/Arhgap24	18
414	GO:0045599	negative regulation of fat cell differentiation	18/2013	62/22709	4.38179e-06	9.35335e-05	7.35099e-05	Gata2/Rora/Runx1t1/Fbn1/Fermt2/Wnt5a/Lrp3/Trpv4/Jag1/Foxo1/Trib2/Tgfb1i1/Mmp11/Sirt2/Ncor2/Zfpm2/Enpp1/Wwtr1	18
415	GO:0086001	cardiac muscle cell action potential	18/2013	62/22709	4.38179e-06	9.35335e-05	7.35099e-05	Gja5/Ank2/Cacna1d/Dlg1/Flna/Scn3b/Cacnb2/Ryr2/Cacna1g/Cacna1c/Snta1/Cacna2d1/Nedd4l/Kcnd2/Scn1b/Rnf207/Hcn1/Hcn4	18
416	GO:1902414	protein localization to cell junction	29/2013	133/22709	4.38833e-06	9.35335e-05	7.35099e-05	Vamp2/Magi2/Nbea/Arhgap44/Dlg1/Cacng7/Lhfpl4/Jam3/Adam22/Dlg2/Pecam1/Fermt2/Flna/Map1a/Arhgef18/Shank1/Stx1b/Nrxn1/Asic2/Kif5c/Nlgn1/Kif3a/Mapk8ip3/Cdh5/Stau1/Snap47/Jak1/Gripap1/Dlgap1	29
417	GO:0051494	negative regulation of cytoskeleton organization	35/2013	176/22709	4.43176e-06	9.42333e-05	7.40599e-05	Arhgap6/Shank3/Ctnna2/Apc2/Tubb4a/Swap70/Bmerb1/Dlc1/Wdr47/Clasp1/Pecam1/Pik3ca/Sptb/Map1b/Kank1/Map1a/Ttbk2/Dbn1/Hdgfl3/Tmod2/Map3k1/Arhgef18/Shank1/Clasp2/Kat2b/Tmod1/Nav3/Coro2b/Add2/Cdh5/Svil/Kank2/Arhgef7/Camsap2/Arhgap28	35
418	GO:0007269	neurotransmitter secretion	34/2013	169/22709	4.6246e-06	9.77404e-05	7.68162e-05	Brsk1/Napb/Vamp2/Npy/Vamp1/Sv2a/Stx2/Trim9/P2rx7/Tacr2/Braf/Syt1/Rims1/Syt9/Ngf/Slc38a2/Mctp1/Sncaip/Stx1b/Stxbp5/Nrxn1/Cacna1b/Ppfia2/Nlgn1/Prkcb/Git2/Snap47/Cspg5/Syt2/Lrrk2/Cadps/Mef2c/Erc2/Kcnc4	34
419	GO:0099643	signal release from synapse	34/2013	169/22709	4.6246e-06	9.77404e-05	7.68162e-05	Brsk1/Napb/Vamp2/Npy/Vamp1/Sv2a/Stx2/Trim9/P2rx7/Tacr2/Braf/Syt1/Rims1/Syt9/Ngf/Slc38a2/Mctp1/Sncaip/Stx1b/Stxbp5/Nrxn1/Cacna1b/Ppfia2/Nlgn1/Prkcb/Git2/Snap47/Cspg5/Syt2/Lrrk2/Cadps/Mef2c/Erc2/Kcnc4	34
420	GO:0007017	microtubule-based process	126/2013	960/22709	4.62969e-06	9.77404e-05	7.68162e-05	Adcy3/Brsk1/Tacc1/Prickle1/Dzip1/Fez1/Mpdz/Epha3/Eya1/Dnah10/Ift122/Kif3c/Stmn4/Apc2/Mecp2/Spry2/Kif7/Tubb4a/Tcp10b/Armcx3/Ift81/Cul9/Bmerb1/Dlg1/Gpsm1/Dync2i1/Clip1/Rabgef1/Ccdc88a/Nckap5l/Ppp1r12a/Bicd2/Map7d2/Wdr47/Pkd1/Wasf1/Tacr2/Clasp1/Armc2/Nefl/Fer/Ap3m2/Dlg2/Ttll7/Tle6/Katnal1/Dnal1/Dynlt2b/Stk36/Cntln/Kif26b/Ccdc170/Map4/Trak2/Arhgef10/Ccr6/Defb1/Rsph9/Nefh/Flna/Map7d3/Lyst/Cep295nl/Fyc…	126
421	GO:0007389	pattern specification process	74/2013	492/22709	4.64181e-06	9.77639e-05	7.68347e-05	Sema3f/Sox17/Prickle1/Nrg3/Eya1/Ift122/Tll1/Ednra/Pbx1/Bmp1/Apc2/Rarg/Gdf11/Hoxb2/Dzip1l/Zeb1/Meox2/Ppp2r3a/Poglut1/Hipk1/Bmpr2/Pkd2/Tgif1/Sema3a/Smarcd3/Robo1/Zeb2/Megf8/Kmt2a/Nrp2/Mdga2/Wnt11/Acvr1/Rnf111/Wnt5a/Ascl1/Isl1/Hey1/Msx1/Tgfbr2/Notch2/Bhlhe22/Fgf10/Osr1/Bicc1/Bmp7/Acvrl1/Dchs1/Dync2li1/Cyp26a1/Dlx2/Nrp1/Gli3/Daam2/Zbtb16/Fgfr2/Kif3a/Tbx3/Ttc8/Hey2/Pierce1/Syngap1/Foxc2/Rnf207/Foxc1/R…	74
422	GO:0048706	embryonic skeletal system development	31/2013	148/22709	5.04991e-06	0.000106108	8.33923e-05	Eya1/Ednra/Pbx1/Hoxb2/Sox11/Zeb1/Dlg1/Prrx1/Dync2i1/Tgfb2/Dscaml1/Osr2/Twist2/Megf8/Tgfb3/Pdgfra/Wnt5a/Hspg2/Tgfbr2/Osr1/Bmp7/Dlx2/Gli3/Fgfr2/Prrx2/Foxc2/Wnt9a/Mef2c/Bmp4/Pax5/Tgfbr1	31
423	GO:0035249	synaptic transmission, glutamatergic	28/2013	127/22709	5.08808e-06	0.000106658	8.38244e-05	Napb/Grik3/Shank3/Gria2/Cacng7/Tshz3/Gria4/Cnr1/Peg13/Aph1c/Tnr/Syt1/Htr2a/Disc1/Slc38a2/Nrxn1/Grik4/Nlgn1/Gria1/Gria3/Grm7/Grm6/Adrb2/Lrrk2/Hcn1/Cacng5/Mef2c/Cdh2	28
424	GO:0034764	positive regulation of transmembrane transport	48/2013	277/22709	5.1579e-06	0.000107867	8.47748e-05	Kcnc1/Kcnmb1/Plcg1/Shank3/Ednra/Ppp3ca/Plcb1/Ank2/Cacna1d/Cd19/Osbpl8/Tcaf1/Klf15/Pkd2/P2rx7/Akap5/Adcyap1r1/Ms4a1/Ffar1/Braf/Trpc3/Flna/Akap6/Mef2a/Cacnb2/Plp1/Ryr2/Acsl6/Slc1a2/Wnk1/Rgs7/Trpc1/Trpc6/Cacna1c/Cacna2d1/Asic2/Kcnc2/Grm6/Nedd4l/Adrb2/F2r/Rgs9/Rnf207/Slc38a1/Hcn1/Alox5/Bmp4/Ptpn11	48
425	GO:0001935	endothelial cell proliferation	34/2013	170/22709	5.29525e-06	0.000110479	8.6828e-05	Krit1/Gata2/Plcg1/Vash1/Cxcl12/Plxnb3/Dlg1/Tek/Bmpr2/Fgf7/Mmrn2/Loxl2/Wnt5a/Hspg2/Prkd1/Ptprm/Kdr/Fgf10/Sparc/Cdh13/Acvrl1/Jun/Vstm4/Itgb3/Flt1/Enpep/Cd34/Jcad/Alox5/Mef2c/Tie1/Bmp4/Il12a/Tgfbr1	34
426	GO:0071277	cellular response to calcium ion	21/2013	81/22709	5.31586e-06	0.000110649	8.69617e-05	Syt15/Pkd2/Syt13/Kcnb1/Braf/Rasgrp2/Slc25a23/Syt1/Mef2a/Itpkb/Cpne7/Syt9/Wnk1/Nrxn1/Rasal1/Syt17/Nlgn1/Jun/Syt2/Mef2c/Syt6	21
427	GO:0071559	response to transforming growth factor beta	44/2013	246/22709	5.44634e-06	0.000112878	8.87128e-05	Cd109/Igf1r/Lemd3/Cflar/Spry2/Zeb1/Il17f/Fbn1/Tgfb2/Htra3/Htra1/Spred1/Twsg1/Ldlrad4/Zeb2/Tgfb3/Brms1l/Fermt2/Cilp/Acvr1/Rnf111/Tnrc6c/Pml/Lats2/Tgfbr2/Dbn1/Zfp451/Zfhx3/Map3k1/Vasn/Nlk/Acvrl1/Smad5/Jun/Tgfb1i1/Cdh5/Bcl9l/Ltbp1/Lrp1/Sox5/Mef2c/Zfp36l1/Ltbp3/Tgfbr1	44
428	GO:0061643	chemorepulsion of axon	5/2013	5/22709	5.4483e-06	0.000112878	8.87128e-05	Plxna4/Ntn1/Ryk/Unc5c/Wnt5a	5
429	GO:0032331	negative regulation of chondrocyte differentiation	11/2013	26/22709	5.68135e-06	0.000117432	9.22924e-05	Adamts7/Rarg/Snai2/Rarb/Gli3/Wnt9a/Gdf5/Ltbp3/Bmp4/Tgfbr1/Ptpn11	11
430	GO:1902904	negative regulation of supramolecular fiber organization	35/2013	178/22709	5.76902e-06	0.000118968	9.34991e-05	Arhgap6/Shank3/Ctnna2/Apc2/Tubb4a/Swap70/Bmerb1/Dlc1/Wdr47/Clasp1/Pecam1/Pik3ca/Sptb/Hspg2/Map1b/Kank1/Map1a/Ttbk2/Dbn1/Hdgfl3/Tmod2/Map3k1/Arhgef18/Shank1/Clasp2/Tmod1/Nav3/Coro2b/Add2/Cdh5/Svil/Kank2/Arhgef7/Camsap2/Arhgap28	35
431	GO:0032963	collagen metabolic process	27/2013	121/22709	5.87241e-06	0.000120819	9.49545e-05	Col5a1/Ddr2/Idua/Cygb/Tns2/Ccn2/Nppc/P2rx7/Mrc2/P3h3/Tgfb3/Tram2/Pdgfrb/Mmp2/Ctsk/Fn1/Rcn3/Mmp11/Ltbp1/F2r/Adamts2/Suco/Tnxb/Il6ra/Adamts3/P3h2/Bmp4	27
432	GO:0031503	protein-containing complex localization	43/2013	239/22709	5.93885e-06	0.000121904	9.58071e-05	Dnm3/Vamp2/Dzip1/Ift122/Magi2/Ift81/Nbea/Arhgap44/Dlg1/Cacng7/Zfp365/Lhfpl4/Dync2i1/Iqsec1/Akap5/Adam22/Dlg2/Sgcd/Hip1/Dynlt2b/Pip5k1c/Exoc3l2/Akap6/Pacsin1/Pml/Dbn1/Nacc2/Stx1b/Nrxn1/Wdr35/Dync2li1/Lpar1/Cep112/Kif5c/Nlgn1/Ift80/Sirt2/Stau1/Snap47/Itgb3/Nptn/Gripap1/Cacng5	43
433	GO:0002040	sprouting angiogenesis	28/2013	128/22709	5.96842e-06	0.000122229	9.60622e-05	Gata2/Map3k3/Meox2/Tek/Angpt1/Robo1/Spred1/Ramp2/Mmrn2/Reck/Loxl2/Stard13/Kdr/Cdh13/Hdac7/Nrp1/Srpx2/Vstm4/Jak1/Foxc2/Flt1/Plk2/Jcad/Alox5/Parva/Sh2b3/Bmp4/Il12a	28
434	GO:0050920	regulation of chemotaxis	42/2013	232/22709	6.46353e-06	0.000132028	0.000103763	Sema3f/Plxna4/Nova2/Gpr183/Ednra/Cxcl12/Swap70/Rin3/Sema3g/Bmpr2/Jam3/Slit1/Ryk/Sema3a/Robo1/Dusp3/Megf8/C5ar2/Ccr6/Snai2/Pdgfra/Wnt5a/Prkd1/Pdgfrb/Dscam/Wnk1/Kdr/P2ry12/Trpv4/Fgf10/Cxcl14/Mycbp2/Cdh13/Fn1/Lpar1/Nrp1/Ppm1f/Angpt2/Il23a/Padi2/Il12a/Rarres2	42
435	GO:0060037	pharyngeal system development	12/2013	31/22709	6.47662e-06	0.000132028	0.000103763	Adgrf5/Eya1/Ednra/Bmpr2/Tgfb2/Acvr1/Isl1/Bmp7/Ece1/Bmpr1a/Bmp4/Tgfbr1	12
436	GO:0051145	smooth muscle cell differentiation	21/2013	82/22709	6.55415e-06	0.000133303	0.000104765	Olfm2/Ednra/Mecp2/Zeb1/Tshz3/Nfatc1/Smarcd3/Ramp2/Acvr1/Pdgfrb/Hey1/Fgf10/Tmem204/Ednrb/Fgfr2/Tbx3/Hey2/Prdm6/Mrtfa/Mef2c/Bmp4	21
437	GO:0070372	regulation of ERK1 and ERK2 cascade	54/2013	328/22709	6.6073e-06	0.000134077	0.000105374	Npy/Gpr183/Dnajc27/Ednra/Cflar/Cxcl12/Necab2/Spry2/Fgf23/Dlg1/Tek/Ccn2/Angpt1/Spred1/Dusp3/Rapgef1/Akap12/Braf/C5ar2/Fermt2/Pdgfra/Htr2a/Pdgfrb/Kdr/Ngf/Notch2/Arrb1/Trpv4/Fgf10/Pten/Dstyk/Ndrg4/Fbln1/Rapgef2/Fn1/Nrxn1/Mturn/Nrp1/Fgfr2/Jun/Pdgfc/F2r/Map3k12/Itgb3/Pde8a/Lrp1/Nptn/Ece1/Dusp15/Ranbp9/Abl2/Ackr3/Bmp4/Ptpn11	54
438	GO:0008306	associative learning	27/2013	122/22709	6.91186e-06	0.000139631	0.000109739	Adcy3/Brsk1/Idua/Cntnap2/Shank3/Mecp2/Ap1s2/Tafa2/Csmd1/Braf/Peg13/Kmt2a/Bdnf/Tnr/Tanc1/Map1a/Shank1/Ndrg4/Glp1r/Cacna1c/Grm7/Syngap1/Adrb2/Nptn/Abl2/Pde1b/B4galt2	27
439	GO:0021543	pallium development	34/2013	172/22709	6.91244e-06	0.000139631	0.000109739	Tacc1/Plcb1/Bmerb1/Lamb1/Mdga1/Wdr47/Kdm6b/Robo1/Zeb2/Phactr1/Pafah1b1/Ascl1/Disc1/Dclk2/Bhlhe22/P2ry12/Pten/Btbd3/Cdk5r1/Dlx2/Gli3/Nfix/Kif3a/Sox2/Fut10/Ptprs/Srgap2/Cdon/Lhx6/Socs7/Epha5/Cdh2/Pax5/Cep120	34
440	GO:0050771	negative regulation of axonogenesis	19/2013	70/22709	7.15197e-06	0.000143816	0.000113028	Sema3f/Rufy3/Ulk1/Sema3g/Slit1/Ntn1/Ryk/Sema3a/Trak2/Tnr/Wnt5a/Spart/Pten/Nrp1/Ulk2/Syngap1/Gdi1/Bcl11a/Ptprs	19
441	GO:0061337	cardiac conduction	19/2013	70/22709	7.15197e-06	0.000143816	0.000113028	Gja5/Ank2/Cacna1d/Kcnd3/Flna/Mef2a/Scn3b/Cacnb2/Ryr2/Isl1/Slc4a3/Cacna1g/Cacna1c/Cacna2d1/Pde4d/Scn1b/Gjc1/Hcn1/Hcn4	19
442	GO:0032535	regulation of cellular component size	63/2013	404/22709	7.2879e-06	0.000146219	0.000114916	Sema3f/Hp1bp3/Plxna4/Shank3/Cxcl12/Atp2b2/Kcnma1/Swap70/Prr16/Rufy3/Rin3/Ulk1/Dlg1/Sema3g/Bmpr2/Slit1/Ntn1/Ryk/Sema3a/P2rx7/Mgll/Ahr/Esam/Nefl/Fer/Megf8/Pecam1/Pik3ca/Cfl2/Bdnf/Sptb/Tnr/Wnt5a/Pafah1b1/Map1b/Kank1/Disc1/Dscam/Ngf/Dbn1/Spart/Tmod2/Map3k1/Pten/Aqp1/Cyria/Clasp2/Fn1/Tmod1/Nrp1/Islr2/Daam2/Ulk2/Add2/Svil/Lrp1/Gdi1/Bcl11a/Ptprs/Arhgap28/Cntn2/Macf1/Ttl	63
443	GO:0031623	receptor internalization	31/2013	151/22709	7.77891e-06	0.000155718	0.000122382	Napb/Dnm3/Necab2/Gria2/Magi2/Grk3/Rin3/Ulk1/Cacng7/Angpt1/Iqsec1/Akap5/Ramp2/Hip1/Pip5k1c/Pacsin1/Arrb1/Calcrl/Ankrd13d/Lpar1/Ptpn5/Gria1/Sirt2/Itgb3/Lrp1/Plk2/Lrrtm2/Cacng5/Ackr3/Cntn2/Dnm1	31
444	GO:0030038	contractile actin filament bundle assembly	26/2013	116/22709	7.96531e-06	0.000158257	0.000124377	Arhgap6/Ccn2/Dlc1/Ccdc88a/Clasp1/Braf/Tgfb3/Fermt2/Arhgef10/Phactr1/Wnt11/Kctd13/Arrb1/Arhgef18/Arhgef15/Clasp2/Lpar1/Nrp1/Coro2b/Ppm1f/Ttc8/Sdc4/Kank2/Arhgap28/Pdlim4/Tgfbr1	26
445	GO:0043149	stress fiber assembly	26/2013	116/22709	7.96531e-06	0.000158257	0.000124377	Arhgap6/Ccn2/Dlc1/Ccdc88a/Clasp1/Braf/Tgfb3/Fermt2/Arhgef10/Phactr1/Wnt11/Kctd13/Arrb1/Arhgef18/Arhgef15/Clasp2/Lpar1/Nrp1/Coro2b/Ppm1f/Ttc8/Sdc4/Kank2/Arhgap28/Pdlim4/Tgfbr1	26
446	GO:0099565	chemical synaptic transmission, postsynaptic	26/2013	116/22709	7.96531e-06	0.000158257	0.000124377	Sez6/Cntnap2/Shank3/Ppp3ca/Gabbr1/Mecp2/Slc8a2/Gria4/Bdnf/Rims1/Chrna2/Mpp2/Dbn1/Gabrb3/Pten/Shank1/Stx1b/Nrxn1/Nlgn1/Gria3/Adrb2/Lrrk2/Plk2/Celf4/Insyn1/Mef2c	26
447	GO:0042471	ear morphogenesis	30/2013	144/22709	7.97693e-06	0.000158257	0.000124377	Frzb/Gata2/Eya1/Kcnq4/Ednra/Spry2/Atp2b2/Zeb1/Prrx1/Ntn1/Osr2/Cthrc1/Sobp/Tmie/Wnt5a/Bcr/Msx1/Fgf10/Osr1/Fzd3/Fgfr2/Tbx3/Prrx2/Cdh23/Hmx3/Sox2/Lrig1/Pcdh15/Enpp1/Ttc39c	30
448	GO:0006887	exocytosis	60/2013	380/22709	8.06165e-06	0.000159581	0.000125418	Cacna1h/Napb/Rab3c/Gata2/Vamp2/Rab12/Npy/Vamp1/Sv2a/Syt15/Stx2/Trarg1/Trim9/Rabgef1/Nppc/P2rx7/Clasp1/Rab33b/Fer/Syt13/Kcnb1/Braf/Prss12/Pip5k1c/Mical3/Syt1/Exoc3l2/Rims1/Syt9/Myh10/Mical1/Bcr/Cacna1g/Rab11fip2/Scrn1/Ncam1/Srcin1/Cacna1c/Ptgdr/Clasp2/Stx1b/Stxbp5/Cacna1b/Syt17/Ppfia2/Nlgn1/Prkcb/Exoc2/Git2/Snap47/Gnao1/Cspg5/Sdc4/Syt2/Lrrk2/Cadps/Cacna1i/Slc18a2/Erc2/Syt6	60
449	GO:0008277	regulation of G protein-coupled receptor signaling pathway	29/2013	137/22709	8.10857e-06	0.000160153	0.000125868	Kctd8/Grk5/Crtc3/Plcb1/Necab2/Grk3/Gpsm1/Pde5a/Kctd12/Mgll/Ramp2/Pde10a/Rgs2/Tmod2/Arrb1/Rgs7/Phf24/Mrap2/Pde4d/Gprasp1/Git2/Rgs18/Adrb2/Itgb3/Rgs9/Ece1/Cntn2/Dnm1/Rgs1	29
450	GO:0071560	cellular response to transforming growth factor beta stimulus	43/2013	242/22709	8.22166e-06	0.000162027	0.00012734	Cd109/Igf1r/Lemd3/Cflar/Spry2/Zeb1/Il17f/Fbn1/Tgfb2/Htra3/Htra1/Spred1/Twsg1/Ldlrad4/Zeb2/Tgfb3/Brms1l/Fermt2/Cilp/Acvr1/Rnf111/Tnrc6c/Pml/Lats2/Tgfbr2/Dbn1/Zfp451/Map3k1/Vasn/Nlk/Acvrl1/Smad5/Jun/Tgfb1i1/Cdh5/Bcl9l/Ltbp1/Lrp1/Sox5/Mef2c/Zfp36l1/Ltbp3/Tgfbr1	43
451	GO:0031103	axon regeneration	16/2013	53/22709	8.49288e-06	0.000167002	0.00013125	Igf1r/Fkbp1b/Nefl/Bcl2/Braf/Nefh/Flna/Tnr/Mmp2/Pten/Jun/Mapk8ip3/Lrp1/Ptprs/Enpp1/Lamb2	16
452	GO:0140029	exocytic process	24/2013	103/22709	8.71786e-06	0.000171047	0.000134429	Napb/Rab3c/Vamp2/Rab12/Vamp1/Sv2a/Stx2/Trarg1/Kcnb1/Syt1/Rims1/Syt9/Ncam1/Stx1b/Stxbp5/Cacna1b/Nlgn1/Exoc2/Snap47/Gnao1/Syt2/Cadps/Slc18a2/Erc2	24
453	GO:0043066	negative regulation of apoptotic process	127/2013	982/22709	8.79508e-06	0.000172182	0.000135321	Rnf34/Ddr2/Stat5b/Krit1/Gata2/Rrm2b/Igf1r/Grk5/Eya1/Btc/Pcdhgc3/Insl3/Ptgfr/Tnfsf4/Ednra/Cflar/Cxcl12/Mecp2/Spry2/Pgr/Prokr1/Ndnf/Mitf/Alox12/Tek/Angpt1/Tgfb2/Mnt/Nppc/Oxr1/Gria4/Ramp2/Hspb6/Nr4a2/Nefl/Twist2/Bcl2/Amigo2/Braf/Bcl2l2/Tgfb3/Taf9b/Ltk/Pik3ca/Bdnf/Wnt11/Pcdhgc5/Acvr1/Flna/Apbb2/Itpkb/Fnip1/Snai2/Wnt5a/Fstl1/Sox8/Bdkrb2/Ascl1/Mical1/Isl1/Pdgfrb/Phip/Msx1/Gbe1/Kdr/Ngf/Plxnd1/Arrb1/Fgf1…	127
454	GO:0099558	maintenance of synapse structure	11/2013	27/22709	8.81943e-06	0.000172279	0.000135398	Plxna4/Cntnap2/Adgrb3/Sema3a/Nrxn1/Nlgn1/Syngap1/Itgb3/Cadm1/Erc2/Adgrl3	11
455	GO:0045598	regulation of fat cell differentiation	31/2013	152/22709	8.95336e-06	0.000174259	0.000136954	Frzb/Gata2/Rora/Dact1/Runx1t1/Fbn1/Wif1/Sav1/Fermt2/Snai2/Wnt5a/Htr2a/Fto/Lrp3/Trpv4/Bmp7/Jag1/Foxo1/Trib2/Zbtb16/Tgfb1i1/Mmp11/Sirt2/Ncor2/Zfpm2/Zfp385a/Alox5/Zfp36l1/Enpp1/Wwtr1/Rarres2	31
456	GO:0098900	regulation of action potential	19/2013	71/22709	8.95998e-06	0.000174259	0.000136954	Gja5/Cntnap2/Ank2/Mecp2/Dlg1/Slc8a2/Kcnb1/Cnr1/Flna/Trpc4/Ryr2/Cacna1c/Cacna2d1/Rnf207/Hcn1/Scn9a/Trpa1/Hcn4/Kcnc4	19
457	GO:0035924	cellular response to vascular endothelial growth factor stimulus	17/2013	59/22709	8.99104e-06	0.000174481	0.000137128	Spry2/Tcf4/Robo1/Ramp2/Pik3ca/Nrp2/Dcn/Pdgfra/Prkd1/Pdgfrb/Kdr/Nrp1/Flt1/Jcad/Foxc1/Adamts3/Il12a	17
458	GO:0003170	heart valve development	18/2013	65/22709	9.12269e-06	0.00017665	0.000138833	Gja5/Bmpr2/Tgfb2/Nfatc1/Robo1/Stra6/Acvr1/Hey1/Tgfbr2/Notch2/Jag1/Dchs1/Hey2/Zfpm2/Mef2c/Bmpr1a/Tie1/Bmp4	18
459	GO:0043549	regulation of kinase activity	97/2013	706/22709	9.18987e-06	0.000177564	0.000139551	Ddr2/Igf1r/Btc/Ttbk1/Spry2/Cd19/Ldb2/Pik3ip1/Osbpl8/Wdr91/Dlg1/Tek/Musk/Pde5a/Dbndd2/Fbn1/Strada/Angpt1/Tgfb2/Ccdc88a/Ryk/Pkd2/Slc8a2/Pkd1/P2rx7/Camkk1/Robo1/Spred1/Dusp3/Rgs2/Zeb2/Epm2a/Ltk/Fermt2/Pik3ca/Ghr/Fzd4/Akap6/Pdgfra/Wnt5a/Htr2a/Pdgfrb/Wnk1/Lats2/Kdr/Tgfbr2/Ccnl1/Camk1/Map3k1/Pten/Srcin1/Dstyk/Bmp7/Rapgef2/Kitl/Nrxn1/Neurl1a/Kat2b/Hipk3/Trib2/Pik3cg/Cdk5r1/Ptpn5/Fgfr2/Sh3bp5/Map3k10/Ppm…	97
460	GO:0001958	endochondral ossification	13/2013	37/22709	9.34995e-06	0.0001791	0.000140758	Mef2d/Npr2/Col13a1/Csgalnact1/Hspg2/Sik3/Nfix/Ift80/Tmem119/Foxc1/Mef2c/Enpp1/Bmp4	13
461	GO:0036075	replacement ossification	13/2013	37/22709	9.34995e-06	0.0001791	0.000140758	Mef2d/Npr2/Col13a1/Csgalnact1/Hspg2/Sik3/Nfix/Ift80/Tmem119/Foxc1/Mef2c/Enpp1/Bmp4	13
462	GO:0048846	axon extension involved in axon guidance	13/2013	37/22709	9.34995e-06	0.0001791	0.000140758	Sema3f/Plxna4/Cxcl12/Sema3g/Bmpr2/Slit1/Ryk/Sema3a/Megf8/Nrp2/Wnt5a/Dscam/Nrp1	13
463	GO:1902284	neuron projection extension involved in neuron projection guidance	13/2013	37/22709	9.34995e-06	0.0001791	0.000140758	Sema3f/Plxna4/Cxcl12/Sema3g/Bmpr2/Slit1/Ryk/Sema3a/Megf8/Nrp2/Wnt5a/Dscam/Nrp1	13
464	GO:0048738	cardiac muscle tissue development	47/2013	275/22709	9.39297e-06	0.000179537	0.000141102	Gja5/Prickle1/Ednra/Alpk2/Pi16/Angpt1/Tgfb2/Kdm6b/Rgs2/Sgcd/Sav1/Sgcg/Ccm2l/Acvr1/Akap6/Mef2a/Pdgfra/Lrrc27/Wnt5a/Hspg2/Myh10/Ryr2/Isl1/Pdgfrb/Nebl/Hey1/Tgfbr2/Maml1/Pten/Ncam1/Bmp7/Rarb/Fgfr2/Tbx3/Hey2/Foxc2/Zfpm2/Gjc1/Foxc1/Mef2c/Bmpr1a/Ttn/Myo18b/Nprl3/Meis1/Bmp4/Tgfbr1	47
465	GO:1902075	cellular response to salt	37/2013	197/22709	9.52777e-06	0.000181723	0.00014282	Plcb1/Slc1a3/Mecp2/Ryr1/Syt15/Adcy7/Chrm3/Pkd2/Syt13/Dlg2/Kcnb1/Braf/Rasgrp2/Pik3ca/Slc25a23/Syt1/Mef2a/Itpkb/Cpne7/Syt9/Kcnj10/Slc1a2/Wnk1/P2ry12/Trpc1/Slc13a5/Nrxn1/Rasal1/Syt17/Cdk5r1/Nlgn1/Prkcb/Jun/Syt2/Mef2c/Enpp1/Syt6	37
466	GO:0051924	regulation of calcium ion transport	49/2013	292/22709	1.02398e-05	0.000194885	0.000153164	Plcg1/Ednra/Ppp3ca/Cxcl12/Ank2/Fbxo11/Cabp1/Atp2b2/Cacna1d/Cd19/Fkbp1b/Tgfb2/Pkd2/P2rx7/Akap5/Adcyap1r1/Ahr/Ms4a1/Ffar1/Bcl2/Rrad/Trpc3/Akap6/Fcrl5/Trpc4/Cacnb2/Prkd1/Pml/Plp1/Ryr2/Pdgfrb/Ngf/P2ry12/Cacna1g/Trpc1/Trpc6/Glp1r/Cacna1c/Cacna1b/Cacna2d1/Pik3cg/Pde4d/Grm6/Adrb2/F2r/Itgb3/Gnao1/Rgs9/Bmp4	49
467	GO:0032092	positive regulation of protein binding	24/2013	104/22709	1.0391e-05	0.000197339	0.000155093	Plcl1/Krit1/Pacs1/Dact1/Pkd1/Map1lc3b/Ramp2/Blk/Cthrc1/Bdnf/Wnt5a/Hfe/Ngf/Plxnd1/Arrb1/Rapgef2/Add2/Mapre3/Lrp1/Arhgef7/Lrrk2/Plk2/Abl2/Bmp4	24
468	GO:0048754	branching morphogenesis of an epithelial tube	36/2013	191/22709	1.1521e-05	0.000217973	0.00017131	Eya1/Ednra/Cxcl12/Pbx1/Spry2/Pgr/Dlg1/Tek/Angpt1/Nfatc1/Pkd1/Ahr/Csmd1/Bcl2/Acvr1/Pdgfra/Wnt5a/Sox8/Pml/Rspo2/Kdr/Tgfbr2/Plxnd1/Fgf10/Bmp7/Dchs1/Nrp1/Gli3/Fgfr2/Tbx3/Sox2/Foxc2/Flt1/Tie1/Bmp4/Tcf21	36
469	GO:0019800	peptide cross-linking via chondroitin 4-sulfate glycosaminoglycan	6/2013	8/22709	1.15265e-05	0.000217973	0.00017131	Spock2/Ndnf/Bgn/Dcn/Spock3/Mamdc2	6
470	GO:0018105	peptidyl-serine phosphorylation	53/2013	326/22709	1.15555e-05	0.000218059	0.000171377	Brsk1/Mast3/Ttbk1/Spry2/Ulk1/Hipk1/Tek/Angpt1/Pkd1/Tlk2/Mapk12/Bcl2/Braf/Mknk1/Epm2a/Dclk1/Pik3ca/Bdnf/Pikfyve/Fnip1/Wnt5a/Prkd1/Bdkrb2/Camk4/Dclk2/Phip/Wnk1/Lats2/Tgfbr2/Ttbk2/Ngf/Arrb1/Rps6ka2/Camk1/Map3k1/Pten/Nlk/Mast4/Nrxn1/Srpk2/Hipk3/Cdk5r1/Prkcb/Map3k10/Ppm1f/Pde4d/Ulk2/Dock7/Map3k12/Lrrk2/Plk2/Paqr3/Tgfbr1	53
471	GO:0071248	cellular response to metal ion	34/2013	176/22709	1.15832e-05	0.000218117	0.000171422	Mecp2/Syt15/Adcy7/Pkd2/Syt13/Dlg2/Kcnb1/Braf/Rasgrp2/Slc25a23/Syt1/Mef2a/Itpkb/Cpne7/Syt9/Hfe/Kcnj10/Wnk1/Slc41a1/Gabrb3/Aqp1/Slc13a5/Fn1/Nrxn1/Rasal1/Syt17/Nlgn1/Jun/Sox2/Syt2/Lrrk2/Nfe2l1/Mef2c/Syt6	34
472	GO:0050919	negative chemotaxis	14/2013	43/22709	1.17261e-05	0.000220342	0.000173171	Sema3f/Plxna4/Nrg3/Sema3g/Slit1/Ntn1/Ryk/Sema3a/Robo1/Unc5c/Nrp2/Wnt5a/Lrtm2/Itgb3	14
473	GO:0070371	ERK1 and ERK2 cascade	56/2013	352/22709	1.27301e-05	0.000238703	0.000187601	Cntnap2/Npy/Gpr183/Dnajc27/Ednra/Cflar/Cxcl12/Necab2/Spry2/Fgf23/Dlg1/Tek/Ccn2/Angpt1/Spred1/Dusp3/Rapgef1/Akap12/Braf/C5ar2/Fermt2/Pdgfra/Htr2a/Pdgfrb/Kdr/Ngf/Notch2/Arrb1/Trpv4/Fgf10/Pten/Dstyk/Ndrg4/Fbln1/Rapgef2/Fn1/Nrxn1/Mturn/Nrp1/Fgfr2/Jun/Pdgfc/F2r/Map3k12/Itgb3/Pde8a/Lrp1/Nptn/Ece1/Dusp15/Ranbp9/Abl2/Ackr3/Zfp36l1/Bmp4/Ptpn11	56
474	GO:0071772	response to BMP	36/2013	192/22709	1.29883e-05	0.000242521	0.000190603	Gdf1/Lemd3/Adamts7/Elapor2/Sox11/Fbn1/Bmpr2/Tgfb2/Htra3/Htra1/Twsg1/Nfia/Megf8/Tgfb3/Kcnd3/Scube3/Acvr1/Bmp3/Wnt5a/Fstl1/Hfe/Msx1/Kdr/Spart/Notch2/Bmp7/Acvrl1/Fzd1/Nfix/Smad5/Zfp423/Cdh5/Bmpr1a/Gdf5/Zcchc12/Bmp4	36
475	GO:0071773	cellular response to BMP stimulus	36/2013	192/22709	1.29883e-05	0.000242521	0.000190603	Gdf1/Lemd3/Adamts7/Elapor2/Sox11/Fbn1/Bmpr2/Tgfb2/Htra3/Htra1/Twsg1/Nfia/Megf8/Tgfb3/Kcnd3/Scube3/Acvr1/Bmp3/Wnt5a/Fstl1/Hfe/Msx1/Kdr/Spart/Notch2/Bmp7/Acvrl1/Fzd1/Nfix/Smad5/Zfp423/Cdh5/Bmpr1a/Gdf5/Zcchc12/Bmp4	36
476	GO:0048483	autonomic nervous system development	15/2013	49/22709	1.34001e-05	0.000249163	0.000195823	Sema3f/Plxna4/Ednra/Hoxb2/Sox11/Sema3a/Nrp2/Sox8/Ascl1/Fn1/Fzd3/Nav2/Nrp1/Ednrb/Ackr3	15
477	GO:0099068	postsynapse assembly	15/2013	49/22709	1.34001e-05	0.000249163	0.000195823	Shank3/Magi2/Il1rap/Wnt5a/Psd/Pten/Arhgef15/Nrxn1/Nlgn1/Dock7/Ptprs/Lrrtm2/Ntng2/Lrrc4b/Cdh2	15
478	GO:0003416	endochondral bone growth	12/2013	33/22709	1.37674e-05	0.000252819	0.000198696	Ddr2/Bnc2/Npr2/Rarg/Nppc/Evc/Thbs3/Col27a1/Kdr/Tgfbr2/Rarb/Ift80	12
479	GO:0008045	motor neuron axon guidance	12/2013	33/22709	1.37674e-05	0.000252819	0.000198696	Sema3f/Plxna4/Cxcl12/Slit1/Ntn1/Sema3a/Ntn3/Mycbp2/Nrp1/Kif5c/Chn1/Lmo4	12
480	GO:0021952	central nervous system projection neuron axonogenesis	12/2013	33/22709	1.37674e-05	0.000252819	0.000198696	Plxna4/Cdh11/Wdr47/Nr4a2/Nfib/Zeb2/Dclk1/Pafah1b1/Bhlhe22/Mycbp2/Scn1b/Kifbp	12
481	GO:0035162	embryonic hemopoiesis	12/2013	33/22709	1.37674e-05	0.000252819	0.000198696	Tpo/Gata2/Tal1/Pbx1/Ahr/Kmt2a/Tnrc6c/Kdr/Tgfbr2/Kitl/Flt3l/Sh2b3	12
482	GO:0048841	regulation of axon extension involved in axon guidance	12/2013	33/22709	1.37674e-05	0.000252819	0.000198696	Sema3f/Plxna4/Cxcl12/Sema3g/Bmpr2/Slit1/Ryk/Sema3a/Megf8/Wnt5a/Dscam/Nrp1	12
483	GO:1903859	regulation of dendrite extension	12/2013	33/22709	1.37674e-05	0.000252819	0.000198696	Mecp2/Spag9/Cacng7/Syt1/Rims1/Wnt5a/Pten/Rasal1/Syt17/Nedd4l/Syt2/Bcl11a	12
484	GO:0010633	negative regulation of epithelial cell migration	19/2013	73/22709	1.38542e-05	0.00025389	0.000199537	Krit1/Vash1/Mecp2/Robo4/Meox2/Sema3a/Spred1/Mmrn2/Patz1/Dcn/Stard13/Ptprm/Pten/Dnaja4/Acvrl1/Ptprg/Angpt2/Ptpn23/Mef2c	19
485	GO:0051492	regulation of stress fiber assembly	23/2013	99/22709	1.4022e-05	0.000256435	0.000201537	Arhgap6/Ccn2/Dlc1/Ccdc88a/Clasp1/Braf/Tgfb3/Fermt2/Arhgef10/Wnt11/Arhgef18/Arhgef15/Clasp2/Lpar1/Nrp1/Coro2b/Ppm1f/Ttc8/Sdc4/Kank2/Arhgap28/Pdlim4/Tgfbr1	23
486	GO:0010720	positive regulation of cell development	78/2013	543/22709	1.43269e-05	0.000261354	0.000205404	Plxna4/Stat5b/Tnfsf4/Shank3/Ppp3ca/Cxcl12/Mecp2/Rufy3/Plxnb3/Chodl/Sox11/Pde5a/Zfp365/Bmpr2/Mme/Ntn1/Smarcd3/Robo1/Akap5/Nefl/Tle6/Bcl2/Zeb2/Braf/Megf8/Zbtb46/Slitrk1/Akap11/Bdnf/Fzd4/Xlr4b/Itpkb/Wnt5a/Sox8/Pafah1b1/Ascl1/Map1b/Disc1/Dscam/Kdr/Tgfbr2/Ngf/Dbn1/Plxnd1/Notch2/Cd83/Obsl1/Actl6b/Bhlhb9/Kitl/Fn1/Neurl1a/Fzd3/Enpp2/Nrp1/Gli3/Islr2/Zbtb16/Jun/Cdh5/Sirt2/Zfp488/Sox2/Itgb3/Flt1/Flt3l/Lrp1/…	78
487	GO:0010463	mesenchymal cell proliferation	16/2013	55/22709	1.43498e-05	0.000261354	0.000205404	Zeb1/Prrx1/Fgf7/Nfib/Wnt11/Wnt5a/Msx1/Kdr/Tgfbr2/Osr1/Bmp7/Dchs1/Fgfr2/Prrx2/Bmpr1a/Bmp4	16
488	GO:0060998	regulation of dendritic spine development	21/2013	86/22709	1.45516e-05	0.000264487	0.000207866	Dnm3/Sdk1/Shank3/Mecp2/Xlr4b/Kif1a/Pafah1b1/Disc1/Tanc2/Dbn1/Camk1/Pten/Shank1/Bhlhb9/Neurl1a/Ppfia2/Lpar1/Nlgn1/Plk2/Ptprs/Mef2c	21
489	GO:0043616	keratinocyte proliferation	17/2013	61/22709	1.46567e-05	0.000265313	0.000208515	Cd109/Ift122/Zeb1/Stxbp4/Nfatc1/Fgf7/Twist2/Snai2/Prkd1/Notch2/Fgf10/Cdh13/Fgfr2/Kif3a/Ift80/Zfp36l1/Has2	17
490	GO:1903053	regulation of extracellular matrix organization	17/2013	61/22709	1.46567e-05	0.000265313	0.000208515	Ddr2/Lemd3/Cflar/Lamb1/Antxr1/Tgfb2/Clasp1/Zfp469/Clasp2/Nid1/Itgb3/Tnxb/Abl2/Tie1/Ric1/Has2/Lamb2	17
491	GO:0030282	bone mineralization	28/2013	134/22709	1.48809e-05	0.000268823	0.000211274	Ddr2/Prickle1/Fgf23/Bmpr2/P2rx7/Osr2/Nell1/Wnt11/Acvr1/Lncpint/Rspo2/Bmp2k/Dnm3os/Osr1/Bmp7/Pth1r/Nfix/Fgfr2/Ift80/Adrb2/Tmem119/Ifitm5/Alox5/Mef2c/Bmpr1a/Ltbp3/Enpp1/Bmp4	28
492	GO:0001823	mesonephros development	25/2013	113/22709	1.50058e-05	0.000270531	0.000212616	Eya1/Vcan/Pbx1/Gdf11/Dlg1/Tshz3/Osr2/Bcl2/Kif26b/Bdnf/Sox8/Hey1/Osr1/Bmp7/Rarb/Dchs1/Gli3/Zbtb16/Fgfr2/Smad5/Foxc2/Calb1/Foxc1/Bmp4/Tcf21	25
493	GO:0048608	reproductive structure development	53/2013	329/22709	1.50415e-05	0.000270625	0.00021269	Stat5b/Igf1r/Tex15/Rhobtb3/Insl3/Col9a3/Npr2/Rarg/Pgr/Dlg1/Angpt1/Pcyt1b/Tgfb2/Nppc/Sema3a/Ahr/Csmd1/Fgf7/Bcl2/Dhh/Patz1/Bcl2l2/Stra6/Fzd4/Jmjd1c/Nefh/Flna/Pdgfra/Wnt5a/Sox8/Arid5b/Inha/Mmp2/Foxf2/Kdr/Arrb1/Fgf10/Pten/Osr1/Bmp7/Kitl/Fgfr2/Tbx3/Sycp2/Bcl2l11/Schip1/Sox2/Zfpm2/Foxc1/Bmp4/Tcf21/Tgfbr1/Ptpn11	53
494	GO:0033002	muscle cell proliferation	46/2013	272/22709	1.53698e-05	0.000275973	0.000216893	Ddr2/Foxj2/Stat5b/Igf1r/Hdac4/Mef2d/Ednra/Cflar/Notch3/Alox12/Rtl1/Bmpr2/Angpt1/Tgfb2/Sav1/Tgfb3/Pik3ca/Kpna1/Myh10/Npr1/Tafa5/Pdgfrb/Mmp2/Tgfbr2/Pten/Calcrl/Ncam1/Cdh13/Ndrg4/Fgfr2/Jun/Pde4d/Hey2/Itgb3/Foxc2/Flt1/Gna12/Zfpm2/Foxc1/Mef2c/Bmpr1a/Il6ra/Enpp1/Bmp4/Il12a/Tgfbr1	46
495	GO:0051937	catecholamine transport	22/2013	93/22709	1.57865e-05	0.000282587	0.000222091	Cxcl12/Gabbr1/Mecp2/Syt15/Ptgs1/Slc6a2/Syt13/Kcnb1/Cnr1/Xlr4b/Syt1/Htr2a/Syt9/P2ry12/Syt17/Prkcb/Kcna2/Syt2/Cadps/Slc18a2/Nisch/Syt6	22
496	GO:0097484	dendrite extension	14/2013	44/22709	1.58017e-05	0.000282587	0.000222091	Mecp2/Spag9/Cacng7/Wasf1/Bdnf/Syt1/Rims1/Wnt5a/Pten/Rasal1/Syt17/Nedd4l/Syt2/Bcl11a	14
497	GO:1904019	epithelial cell apoptotic process	30/2013	149/22709	1.61372e-05	0.000288007	0.00022635	Krit1/Gata2/Igf1r/Btc/Plcg1/Ednra/Cflar/Pgr/Ndnf/Pla2r1/Hipk1/Tek/Spop/Bmpr2/Angpt1/Ramp2/Bcl2/Braf/Sav1/Wnt11/Ryr2/Kdr/Tgfbr2/Ngf/Pik3cg/Cdh5/Atf7/Abl2/Zfp36l1/Bmp4	30
498	GO:0010811	positive regulation of cell-substrate adhesion	29/2013	142/22709	1.67299e-05	0.000297987	0.000234194	Spock2/Npy/Ndnf/Tek/Braf/Fermt2/Flna/Col16a1/Disc1/Kdr/Olfm4/Dbn1/Edil3/Col8a1/Cdh13/Fbln1/Dmp1/Fn1/Enpp2/Nrp1/Rsu1/Nid1/Ppm1f/Fbln2/Itgb3/Cspg5/Sdc4/Has2/Ptpn11	29
499	GO:0055074	calcium ion homeostasis	55/2013	347/22709	1.68846e-05	0.000300141	0.000235887	Npy/Plcg1/Ednra/Plcb1/Sv2a/Ank2/Fam20a/Atp2b2/Ryr1/Cd19/Fgf23/Fkbp1b/Tgfb2/Pkd2/Slc8a2/Nppc/P2rx7/Micu3/Gpr3/Sgcd/Bcl2/Cnr1/Trpc3/Slc25a23/Flna/Akap6/Wnt5a/Htr2a/Fcrl5/Trpc4/Prkd1/Pml/Ryr2/Disc1/Kdr/Ngf/Trpv4/Trpc1/Trpc6/Glp1r/Cacna1c/Pth1r/Prkcb/Pde4d/Cdh23/Cdh5/F2r/Itgb3/Calb1/Nptn/Plcb4/Erc2/Trpa1/Enpp1/Slc24a2	55
500	GO:0007179	transforming growth factor beta receptor signaling pathway	37/2013	202/22709	1.70829e-05	0.00030306	0.000238181	Cd109/Lemd3/Spry2/Zeb1/Il17f/Fbn1/Tgfb2/Htra3/Htra1/Spred1/Twsg1/Ldlrad4/Zeb2/Tgfb3/Brms1l/Fermt2/Cilp/Acvr1/Rnf111/Tnrc6c/Pml/Lats2/Tgfbr2/Zfp451/Map3k1/Vasn/Nlk/Acvrl1/Smad5/Jun/Tgfb1i1/Cdh5/Bcl9l/Ltbp1/Lrp1/Ltbp3/Tgfbr1	37
501	GO:0030048	actin filament-based movement	27/2013	128/22709	1.75388e-05	0.000310527	0.00024405	Cacna1h/Gja5/Ank2/Cacna1d/Dlg1/Sgcd/Pik3ca/Flna/Akap6/Scn3b/Cacnb2/Myh10/Ryr2/Dbn1/Cacna1g/Cacna1c/Snta1/Cacna2d1/Pde4d/Nedd4l/Scn1b/Rnf207/Frmd6/Epdr1/Parva/Myo9b/Hcn4	27
502	GO:0017158	regulation of calcium ion-dependent exocytosis	15/2013	50/22709	1.75831e-05	0.000310617	0.00024412	Cacna1h/Vamp2/Syt15/Trim9/P2rx7/Syt13/Kcnb1/Syt1/Syt9/Cacna1g/Syt17/Syt2/Cadps/Cacna1i/Syt6	15
503	GO:0030307	positive regulation of cell growth	38/2013	210/22709	1.76137e-05	0.000310617	0.00024412	Avpr1a/Cxcl12/Mecp2/Rufy3/Cacng7/Bmpr2/Tgfb2/Ntn1/Bcl2/Megf8/Taf9b/Bdnf/Syt1/Akap6/Rims1/Wnt5a/Zfp639/Pafah1b1/Map1b/Disc1/Dscam/Ngf/Dbn1/Fn1/Rasal1/Syt17/Nrp1/Islr2/Nedd4l/Tead1/Syt2/Lrp1/Gdi1/Bcl11a/Il9r/Extl3/Macf1/Tgfbr1	38
504	GO:0003283	atrial septum development	10/2013	24/22709	1.79556e-05	0.000315715	0.000248127	Gja5/Ank2/Bmpr2/Tgfb2/Wnt11/Acvr1/Wnt5a/Isl1/Notch2/Hey2	10
505	GO:0086091	regulation of heart rate by cardiac conduction	13/2013	39/22709	1.80094e-05	0.000315715	0.000248127	Gja5/Ank2/Cacna1d/Kcnd3/Scn3b/Cacnb2/Isl1/Cacna1g/Cacna1c/Cacna2d1/Scn1b/Hcn1/Hcn4	13
506	GO:0090049	regulation of cell migration involved in sprouting angiogenesis	13/2013	39/22709	1.80094e-05	0.000315715	0.000248127	Gata2/Map3k3/Meox2/Spred1/Mmrn2/Stard13/Kdr/Hdac7/Nrp1/Srpx2/Foxc2/Plk2/Jcad	13
507	GO:0046777	protein autophosphorylation	42/2013	242/22709	1.87685e-05	0.000328376	0.000258077	Ddr2/Igf1r/Grk5/Ppp2r5b/Ulk1/Map3k3/Tek/Musk/Stk17b/Fer/Aak1/Aatk/Mknk1/Ltk/Pikfyve/Bmx/Pdgfra/Prkd1/Pdgfrb/Camk4/Wnk1/Bcr/Kdr/Ngf/Stk33/Impact/Map3k1/Nlk/Map3k20/Obscn/Fgfr2/Jun/Brd4/Ulk2/Pdgfc/Map3k12/Flt1/Lrrk2/Enpp1/Gfra2/Tgfbr1/Peak1	42
508	GO:0061311	cell surface receptor signaling pathway involved in heart development	11/2013	29/22709	1.98082e-05	0.000345885	0.000271838	Sox17/Alpk2/Wnt11/Acvr1/Wnt5a/Hey1/Msx1/Jag1/Hey2/Bmpr1a/Bmp4	11
509	GO:0006941	striated muscle contraction	33/2013	173/22709	2.03069e-05	0.000353897	0.000278135	Cacna1h/Gja5/Hdac4/Ank2/Cacna1d/Dlg1/Fkbp1b/Ccn2/Pde5a/Rgs2/Sgcd/Gaa/Pik3ca/Flna/Akap6/Scn3b/Cacnb2/Ryr2/Trpv4/Cacna1g/Scn4a/Cacna1c/Snta1/Cacna2d1/Smad5/Pde4d/Nedd4l/Adrb2/Rcsd1/Scn1b/Rnf207/Ttn/Hcn4	33
510	GO:0097061	dendritic spine organization	24/2013	108/22709	2.03986e-05	0.000354801	0.000278845	Dnm3/Igf1r/Cntnap2/Shank3/Arhgap44/Ctnnd2/Zfp365/Xlr4b/Kif1a/Pafah1b1/Tanc1/Tanc2/Dbn1/Pten/Srcin1/Shank1/Bhlhb9/Ppfia2/Cdk5r1/Nlgn1/Lrrk2/Abl2/Epha5/Zfp804a	24
511	GO:0016079	synaptic vesicle exocytosis	25/2013	115/22709	2.06441e-05	0.000358369	0.00028165	Napb/Vamp2/Npy/Vamp1/Sv2a/Stx2/Trim9/P2rx7/Braf/Syt1/Rims1/Syt9/Stx1b/Stxbp5/Cacna1b/Ppfia2/Nlgn1/Prkcb/Git2/Snap47/Cspg5/Syt2/Lrrk2/Cadps/Erc2	25
512	GO:0051966	regulation of synaptic transmission, glutamatergic	21/2013	88/22709	2.11997e-05	0.000366694	0.000288192	Grik3/Shank3/Gria2/Cacng7/Tshz3/Gria4/Cnr1/Tnr/Syt1/Htr2a/Disc1/Slc38a2/Nrxn1/Nlgn1/Grm7/Grm6/Lrrk2/Hcn1/Cacng5/Mef2c/Cdh2	21
513	GO:0061458	reproductive system development	53/2013	333/22709	2.12062e-05	0.000366694	0.000288192	Stat5b/Igf1r/Tex15/Rhobtb3/Insl3/Col9a3/Npr2/Rarg/Pgr/Dlg1/Angpt1/Pcyt1b/Tgfb2/Nppc/Sema3a/Ahr/Csmd1/Fgf7/Bcl2/Dhh/Patz1/Bcl2l2/Stra6/Fzd4/Jmjd1c/Nefh/Flna/Pdgfra/Wnt5a/Sox8/Arid5b/Inha/Mmp2/Foxf2/Kdr/Arrb1/Fgf10/Pten/Osr1/Bmp7/Kitl/Fgfr2/Tbx3/Sycp2/Bcl2l11/Schip1/Sox2/Zfpm2/Foxc1/Bmp4/Tcf21/Tgfbr1/Ptpn11	53
514	GO:0019933	cAMP-mediated signaling	18/2013	69/22709	2.23932e-05	0.000386468	0.000303733	Insl3/Gpr3/Adcyap1r1/Ahr/Pde10a/Defb1/Adgrg6/Pde7b/Gpr61/Gnai1/Glp1r/Rapgef2/Lpar1/Pde4d/Pde3b/Ece1/Cap2/Epha5	18
515	GO:0072010	glomerular epithelium development	9/2013	20/22709	2.25537e-05	0.000388482	0.000305316	Ednra/Klf15/Notch2/Jag1/Ednrb/Foxc2/Foxc1/Bmp4/Lamb2	9
516	GO:0003254	regulation of membrane depolarization	15/2013	51/22709	2.28805e-05	0.000392945	0.000308823	Gja5/Cacna1d/Alox12/P2rx7/Dcn/Scn3b/Kdr/Cacna1g/Mllt11/Cacna1c/Nedd4l/Scn1b/Lrrk2/Hcn1/Hcn4	15
517	GO:1903305	regulation of regulated secretory pathway	31/2013	159/22709	2.29011e-05	0.000392945	0.000308823	Cacna1h/Gata2/Vamp2/Npy/Syt15/Trim9/Rabgef1/Nppc/P2rx7/Fer/Syt13/Kcnb1/Braf/Syt1/Rims1/Syt9/Mical1/Bcr/Cacna1g/Stxbp5/Syt17/Ppfia2/Nlgn1/Prkcb/Git2/Cspg5/Syt2/Lrrk2/Cadps/Cacna1i/Syt6	31
518	GO:0045055	regulated exocytosis	43/2013	252/22709	2.29861e-05	0.000393643	0.000309372	Cacna1h/Napb/Gata2/Vamp2/Npy/Vamp1/Sv2a/Syt15/Stx2/Trim9/Rabgef1/Nppc/P2rx7/Fer/Syt13/Kcnb1/Braf/Syt1/Rims1/Syt9/Mical1/Bcr/Cacna1g/Rab11fip2/Cacna1c/Ptgdr/Stx1b/Stxbp5/Cacna1b/Syt17/Ppfia2/Nlgn1/Prkcb/Git2/Snap47/Cspg5/Syt2/Lrrk2/Cadps/Cacna1i/Slc18a2/Erc2/Syt6	43
519	GO:0045785	positive regulation of cell adhesion	74/2013	515/22709	2.32957e-05	0.00039612	0.000311319	H2-Ob/Stat5b/Spock2/Npy/Tnfsf4/Ppp3ca/Cxcl12/Icosl/Plpp3/Ndnf/Lamb1/Tek/Podxl/Angpt1/Tgfb2/Smarcd3/Braf/Kif26b/Fermt2/Flna/Itpkb/Mex3b/Wnt5a/Col16a1/Disc1/Kdr/Tgfbr2/Olfm4/Dbn1/Edil3/Zfhx3/P2ry12/Col8a1/Cd83/Cdh13/Actl6b/Bmp7/Fbln1/Kitl/Dmp1/Adam19/Fn1/Enpp2/Nrp1/Gli3/Rsu1/Nfat5/Nid1/Zbtb16/Ppm1f/Pde4d/Dock8/Fbln2/Sox2/Chst2/Jak1/Itgb3/Foxc2/Kifap3/Cspg5/Ptpn23/Sdc4/Socs5/Cyth3/Il23a/Cd209a/Alox5…	74
520	GO:0010171	body morphogenesis	17/2013	63/22709	2.3309e-05	0.00039612	0.000311319	Prickle1/Ift122/Pax9/Tgfb2/Clasp1/Twist2/Braf/Stra6/Tgfb3/Pdgfra/Arid5b/Mmp2/Msx1/Clasp2/Schip1/Cdon/Ptpn11	17
521	GO:0032964	collagen biosynthetic process	17/2013	63/22709	2.3309e-05	0.00039612	0.000311319	Col5a1/Ddr2/Cygb/Ccn2/Nppc/P3h3/Tgfb3/Tram2/Pdgfrb/Fn1/Rcn3/Ltbp1/F2r/Suco/Il6ra/Adamts3/Bmp4	17
522	GO:0045778	positive regulation of ossification	17/2013	63/22709	2.3309e-05	0.00039612	0.000311319	Sox11/Bmpr2/P2rx7/Osr2/Nell1/Acvr1/Wnt5a/Osr1/Bmp7/Zbtb16/Adrb2/Tmem119/Alox5/Mef2c/Bmpr1a/Bmp4/Ptpn11	17
523	GO:1904427	positive regulation of calcium ion transmembrane transport	24/2013	109/22709	2.39859e-05	0.000406845	0.000319748	Plcg1/Ednra/Ppp3ca/Ank2/Cacna1d/Cd19/Pkd2/P2rx7/Akap5/Adcyap1r1/Ms4a1/Ffar1/Trpc3/Akap6/Cacnb2/Plp1/Ryr2/Trpc1/Cacna1c/Cacna2d1/Grm6/Adrb2/F2r/Bmp4	24
524	GO:0048863	stem cell differentiation	47/2013	285/22709	2.4342e-05	0.000412099	0.000323877	Sema3f/Sox17/Frzb/Prickle1/Lin28a/Tal1/Sox18/Ednra/Sox11/Sema3g/Tgfb2/Fam172a/Sema3a/Bcl2/Zeb2/Nrp2/Acvr1/Snai2/Pdgfra/Sox8/Lbh/Isl1/Msx1/Chd3/Osr1/Bmp7/Kitl/Fn1/Jag1/Gatad2b/Cyp26a1/Nrp1/Fzd1/Ednrb/Fgfr2/Tbx3/Sox2/Foxc2/Setd1a/Foxc1/Sox5/Mef2c/Bmpr1a/Sh2b3/Ltbp3/Bmp4/Cdh2	47
525	GO:0021799	cerebral cortex radially oriented cell migration	13/2013	40/22709	2.45248e-05	0.000413618	0.000325071	Bmerb1/Lamb1/Mdga1/Wdr47/Pafah1b1/Disc1/P2ry12/Cdk5r1/Gli3/Fut10/Srgap2/Lhx6/Socs7	13
526	GO:1905314	semi-lunar valve development	13/2013	40/22709	2.45248e-05	0.000413618	0.000325071	Gja5/Bmpr2/Tgfb2/Nfatc1/Robo1/Stra6/Hey1/Tgfbr2/Notch2/Jag1/Hey2/Tie1/Bmp4	13
527	GO:0061138	morphogenesis of a branching epithelium	40/2013	229/22709	2.51807e-05	0.000423764	0.000333045	Eya1/Ednra/Cxcl12/Pbx1/Spry2/Pgr/Dlg1/Tek/Angpt1/Nfatc1/Pkd1/Sema3a/Ahr/Csmd1/Fgf7/Bcl2/Acvr1/Snai2/Pdgfra/Wnt5a/Sox8/Pml/Rspo2/Kdr/Tgfbr2/Plxnd1/Fgf10/Bmp7/Dchs1/Nrp1/Gli3/Fgfr2/Tbx3/Sox2/Foxc2/Flt1/Ntn4/Tie1/Bmp4/Tcf21	40
528	GO:0090257	regulation of muscle system process	44/2013	261/22709	2.52218e-05	0.000423764	0.000333045	Gtf2ird2/Cacna1h/Gja5/Hdac4/Mymk/Ppp3ca/Ank2/Kcnma1/Ryr1/Ptgs1/Dlg1/Fkbp1b/Ccn2/Pde5a/Pi16/Chrm3/Nfatc1/Nppc/Tacr2/Rgs2/Trpc3/Cmya5/Akap6/Mef2a/Ryr2/Dbn1/Trpv4/Dock4/Calcrl/Scn4a/Cacna1c/Cacna2d1/Foxo1/Pde4d/Tead1/Adrb2/F2r/Flt1/Rnf207/Ece1/Irag1/Mef2c/Ttn/Hcn4	44
529	GO:0060997	dendritic spine morphogenesis	19/2013	76/22709	2.57213e-05	0.000431341	0.000339	Dnm3/Shank3/Arhgap44/Ctnnd2/Zfp365/Xlr4b/Kif1a/Pafah1b1/Tanc2/Dbn1/Pten/Srcin1/Shank1/Bhlhb9/Ppfia2/Cdk5r1/Nlgn1/Lrrk2/Epha5	19
530	GO:0033674	positive regulation of kinase activity	65/2013	438/22709	2.63833e-05	0.00044161	0.000347071	Ddr2/Igf1r/Btc/Ttbk1/Cd19/Osbpl8/Dlg1/Tek/Musk/Pde5a/Fbn1/Strada/Angpt1/Tgfb2/Ccdc88a/Ryk/Pkd2/Slc8a2/Pkd1/P2rx7/Camkk1/Robo1/Zeb2/Ltk/Fermt2/Pik3ca/Ghr/Fzd4/Akap6/Pdgfra/Wnt5a/Htr2a/Pdgfrb/Kdr/Tgfbr2/Camk1/Map3k1/Srcin1/Dstyk/Rapgef2/Kitl/Nrxn1/Neurl1a/Pik3cg/Cdk5r1/Fgfr2/Map3k10/Mapk8ip3/Pdgfc/Mapre3/Tead1/Vav2/Adrb2/Map3k12/Itgb3/Flt1/Sdc4/Lrrk2/Lmo4/Il23a/Map4k2/Mef2c/Il6ra/Tie1/Epha5	65
531	GO:0007413	axonal fasciculation	10/2013	25/22709	2.75504e-05	0.000459415	0.000361064	Epha3/Sema3a/Cnr1/Megf8/Wnt5a/Celsr3/Ncam1/Cdk5r1/Nrp1/Cntn2	10
532	GO:0106030	neuron projection fasciculation	10/2013	25/22709	2.75504e-05	0.000459415	0.000361064	Epha3/Sema3a/Cnr1/Megf8/Wnt5a/Celsr3/Ncam1/Cdk5r1/Nrp1/Cntn2	10
533	GO:0034446	substrate adhesion-dependent cell spreading	23/2013	103/22709	2.7724e-05	0.000461443	0.000362658	Lamb1/Antxr1/Tek/Fer/Braf/Fermt2/Fzd4/Flna/Kank1/Olfm4/Dbn1/Srcin1/Fbln1/Fn1/Enpp2/Nrp1/Itgb3/Cspg5/Ntn4/Parva/Has2/Lamb2/Peak1	23
534	GO:0006929	substrate-dependent cell migration	11/2013	30/22709	2.87765e-05	0.000478067	0.000375723	Cspg4/Ntn1/Robo1/Snai2/Myh10/P2ry12/Fbln1/Fn1/Nrp1/Abl2/Anks1	11
535	GO:0010718	positive regulation of epithelial to mesenchymal transition	15/2013	52/22709	2.95385e-05	0.000488899	0.000384236	Tgfb2/Tgfb3/Loxl2/Fermt2/Acvr1/Isl1/Tgfbr2/Bmp7/Jag1/Tgfb1i1/Bcl9l/Foxc1/Bmp4/Wwtr1/Tgfbr1	15
536	GO:0061005	cell differentiation involved in kidney development	15/2013	52/22709	2.95385e-05	0.000488899	0.000384236	Ednra/Glis2/Klf15/Tshz3/Notch2/Osr1/Jag1/Gli3/Ednrb/Foxc2/Mef2c/Bmp4/Wwtr1/Tcf21/Lamb2	15
537	GO:0021785	branchiomotor neuron axon guidance	5/2013	6/22709	3.02805e-05	0.000499319	0.000392425	Sema3f/Plxna4/Sema3a/Mycbp2/Nrp1	5
538	GO:0045163	clustering of voltage-gated potassium channels	5/2013	6/22709	3.02805e-05	0.000499319	0.000392425	Cntnap2/Akap5/Dlg2/Kcnb1/Cntn2	5
539	GO:0035264	multicellular organism growth	39/2013	223/22709	3.07038e-05	0.000505362	0.000397175	Stat5b/Prickle1/Cntnap2/Apba1/Npr2/Rarg/Tns2/Dlg1/Rasal2/Nppc/Fendrr/Bcl2/Foxs1/Slitrk1/Pik3ca/Ghr/Arid5b/Socs2/Lncpint/Fto/Sik3/Slc1a2/Notch2/Rarb/Ercc5/Nfix/Pde4d/Ttc8/Adrb2/Mbd5/Unc79/Pcdh15/Meg3/Abl2/Gdf5/Zfp36l1/Enpp1/Wwtr1/Ptpn11	39
540	GO:0030324	lung development	41/2013	239/22709	3.10043e-05	0.000509364	0.000400319	Eya1/Rbbp9/Spry2/Pgr/Cic/Sox11/Ccn2/Bmpr2/Tshz3/Fgf7/Fendrr/Nfib/Sav1/Stra6/Tgfb3/Pdgfra/Wnt5a/Tnrc6c/Rspo2/Ascl1/Pdgfrb/Loxl3/Kdr/Tgfbr2/Fgf10/Sparc/Gli3/Rcn3/Fgfr2/Mapk8ip3/Sox2/Ncor2/Tbx4/Adamts2/Zfpm2/Bmpr1a/Meg3/Ltbp3/Elk1/Bmp4/Tcf21	41
541	GO:0007158	neuron cell-cell adhesion	6/2013	9/22709	3.19681e-05	0.000522302	0.000410488	Astn2/Tnr/Nrxn1/Cdk5r1/Nlgn1/Astn1	6
542	GO:0060592	mammary gland formation	6/2013	9/22709	3.19681e-05	0.000522302	0.000410488	Nrg3/Fgf10/Gli3/Fgfr2/Tbx3/Bmp4	6
543	GO:0061549	sympathetic ganglion development	6/2013	9/22709	3.19681e-05	0.000522302	0.000410488	Sema3f/Sema3a/Nrp2/Ascl1/Fzd3/Nrp1	6
544	GO:0110053	regulation of actin filament organization	46/2013	280/22709	3.25629e-05	0.000531044	0.000417358	Arhgap6/Shank3/Ctnna2/Swap70/Dlg1/Ccn2/Dlc1/Ccdc88a/Wasf1/Clasp1/Esam/Fer/Braf/Tgfb3/Pecam1/Fermt2/Pik3ca/Cfl2/Arhgef10/Wnt11/Sptb/Flna/Kank1/Dbn1/Tmod2/Map3k1/Arhgef18/Arhgef15/Shank1/Cyria/Clasp2/Tmod1/Lpar1/Nrp1/Daam2/Coro2b/Ppm1f/Ttc8/Add2/Svil/Sdc4/Kank2/Arhgap28/Pdlim4/Tgfbr1/Wasf3	46
545	GO:0019722	calcium-mediated signaling	33/2013	177/22709	3.29235e-05	0.000535942	0.000421208	Hdac4/Rit2/Plcg1/Ptgfr/Avpr1a/Ppp3ca/Ank2/Cacna1d/Adgrl1/Fkbp1b/Siglecg/Chrm3/Nfatc1/Slc8a2/Akap5/Sgcd/Ccr6/Cmya5/Defb1/Samd14/Akap6/Tenm2/Ryr2/Kdr/P2ry12/Ncam1/Cdh13/Ksr2/Nfat5/Ednrb/Lrrk2/Camta1/Ncald	33
546	GO:0030513	positive regulation of BMP signaling pathway	13/2013	41/22709	3.30114e-05	0.000536389	0.000421559	Elapor2/Sox11/Bmpr2/Twsg1/Scube3/Msx1/Kdr/Notch2/Acvrl1/Zfp423/Cdh5/Gdf5/Bmp4	13
547	GO:0017157	regulation of exocytosis	39/2013	224/22709	3.40511e-05	0.000551267	0.000433252	Cacna1h/Rab3c/Gata2/Vamp2/Rab12/Npy/Syt15/Trim9/Rabgef1/Nppc/P2rx7/Clasp1/Rab33b/Fer/Syt13/Kcnb1/Braf/Syt1/Rims1/Syt9/Mical1/Bcr/Cacna1g/Clasp2/Stx1b/Stxbp5/Syt17/Ppfia2/Nlgn1/Prkcb/Exoc2/Git2/Cspg5/Sdc4/Syt2/Lrrk2/Cadps/Cacna1i/Syt6	39
548	GO:0043393	regulation of protein binding	39/2013	224/22709	3.40511e-05	0.000551267	0.000433252	Plcl1/Krit1/Hdac4/Dzip1/Ttbk1/Mecp2/Pacs1/Gnl3l/Dact1/Angpt1/Pkd1/Smarcd3/Map1lc3b/Ramp2/Blk/Cthrc1/Bdnf/Ccm2l/Wnt5a/Hfe/Disc1/Ttbk2/Ngf/Plxnd1/Arrb1/Camk1/Rapgef2/Add2/Mapre3/Adrb2/Lrp1/Arhgef7/Lrrk2/Plk2/Cdon/Abl2/Cblb/Bmp4/Tgfbr1	39
549	GO:0007369	gastrulation	34/2013	185/22709	3.42703e-05	0.000553378	0.000434911	Sox17/Nat8f3/Col5a1/Prickle1/Eya1/Tal1/Plpp3/Poglut1/Dact1/Bmpr2/Kdm6b/Tgif1/Clasp1/Sox7/Osr2/Twsg1/Megf8/Wnt11/Acvr1/Wnt5a/Tnrc6c/Col5a2/Wnk1/Tgfbr2/Osr1/Bmp7/Clasp2/Fn1/Sox2/Foxc2/Foxc1/Bmpr1a/Macf1/Bmp4	34
550	GO:0007548	sex differentiation	51/2013	322/22709	3.43059e-05	0.000553378	0.000434911	Stat5b/Tex15/Rhobtb3/Insl3/Col9a3/Pbx1/Npr2/Pgr/Angpt1/Pcyt1b/Tgfb2/Nppc/Sema3a/Ahr/Csmd1/Fgf7/Bcl2/Dhh/Patz1/Bcl2l2/Stra6/Fzd4/Jmjd1c/Nefh/Flna/Pdgfra/Wnt5a/Sox8/Arid5b/Inha/Mmp2/Foxf2/Kdr/Arrb1/Fgf10/Osr1/Kitl/Smad5/Tbx3/Sycp2/Bcl2l11/Schip1/Sox2/Zfpm2/Foxc1/Mir124a-1hg/Bmpr1a/Bmp4/Tcf21/Tgfbr1/Ptpn11	51
551	GO:0099072	regulation of postsynaptic membrane neurotransmitter receptor levels	27/2013	133/22709	3.60009e-05	0.000579667	0.000455572	Dnm3/Cpt1c/Vamp2/Cntnap2/Magi2/Nbea/Arhgap44/Dlg1/Ctnnd2/Cacng7/Stxbp4/Lhfpl4/Iqsec1/Akap5/Porcn/Adam22/Dlg2/Hip1/Pip5k1c/Pacsin1/Stx1b/Lpar1/Sirt2/Snap47/Itgb3/Gripap1/Cacng5	27
552	GO:0090050	positive regulation of cell migration involved in sprouting angiogenesis	9/2013	21/22709	3.63637e-05	0.000584449	0.000459331	Gata2/Map3k3/Kdr/Hdac7/Nrp1/Srpx2/Foxc2/Plk2/Jcad	9
553	GO:0035567	non-canonical Wnt signaling pathway	16/2013	59/22709	3.76343e-05	0.00060378	0.000474523	Frzb/Prickle1/Dact1/Ryk/Cthrc1/Nkd1/Fzd4/Wnt11/Wnt5a/Celsr3/Fzd3/Fzd1/Daam2/Ift80/Ankrd6/Abl2	16
554	GO:0006939	smooth muscle contraction	25/2013	119/22709	3.79897e-05	0.000608383	0.000478141	Ednra/Kcnma1/Ptgs1/Dlg1/Fkbp1b/Apbb1/Tshz3/Chrm3/Tacr2/Rgs2/Apbb2/Htr2a/Bdkrb2/Cacna1g/Dock4/Calcrl/Cacna1c/Ednrb/Tbx3/Pde4d/Adrb2/F2r/Flt1/Irag1/Trpa1	25
555	GO:0110020	regulation of actomyosin structure organization	24/2013	112/22709	3.84138e-05	0.000614069	0.000482609	Arhgap6/Ccn2/Dlc1/Ccdc88a/Clasp1/Braf/Tgfb3/Fermt2/Arhgef10/Wnt11/Arhgef18/Arhgef15/Clasp2/Lpar1/Nrp1/Coro2b/Ppm1f/Ttc8/Sdc4/Kank2/Arhgap28/Pdlim4/Mef2c/Tgfbr1	24
556	GO:0043547	positive regulation of GTPase activity	43/2013	258/22709	4.09629e-05	0.000653642	0.000513711	Rasgrf1/Sos2/Arhgap6/Apc2/Arhgap29/Tbc1d8/Iqsec1/Rabgap1/Rapgef1/Rasgrp2/Evi5/Fermt2/Arhgef10/Wnt11/Myo9a/Mex3b/Wnt5a/Plekhg4/Bcr/Arap3/Rgs7/Iqsec3/Arhgef15/Rasgrp3/Rab11fip2/Rasgrf2/Rgl1/Arhgap22/Rapgef2/Elmod1/Rsu1/Chn1/Dock8/Dock7/F2r/Gnao1/Rgs9/Arhgef7/Srgap2/Arhgap24/Ric1/Myo9b/Rgs1	43
557	GO:0048663	neuron fate commitment	20/2013	85/22709	4.10672e-05	0.000654131	0.000514095	Gata2/Eya1/Notch3/Prrx1/Tgfb2/Nfia/Nfib/Myt1l/Ascl1/Isl1/Zfp521/Dlx2/Gli3/Nfix/Sox2/Lmo4/Isl2/Lhx6/Bmp4/Tgfbr1	20
558	GO:2000647	negative regulation of stem cell proliferation	10/2013	26/22709	4.12186e-05	0.000655368	0.000515067	Cd109/Rarg/Nfatc1/Nfib/Wnt11/Snai2/Fgf10/Fbln1/Rarb/Gli3	10
559	GO:0042733	embryonic digit morphogenesis	18/2013	72/22709	4.16412e-05	0.000660248	0.000518902	Prickle1/Ift122/Osr2/Cplane1/Wnt5a/Msx1/Ttbk2/Map3k20/Osr1/Gli3/Zbtb16/Tbx3/Bcl2l11/Gna12/Ece1/Rab23/Bmpr1a/Bmp4	18
560	GO:0030323	respiratory tube development	41/2013	242/22709	4.1674e-05	0.000660248	0.000518902	Eya1/Rbbp9/Spry2/Pgr/Cic/Sox11/Ccn2/Bmpr2/Tshz3/Fgf7/Fendrr/Nfib/Sav1/Stra6/Tgfb3/Pdgfra/Wnt5a/Tnrc6c/Rspo2/Ascl1/Pdgfrb/Loxl3/Kdr/Tgfbr2/Fgf10/Sparc/Gli3/Rcn3/Fgfr2/Mapk8ip3/Sox2/Ncor2/Tbx4/Adamts2/Zfpm2/Bmpr1a/Meg3/Ltbp3/Elk1/Bmp4/Tcf21	41
561	GO:1903828	negative regulation of protein localization	40/2013	234/22709	4.1805e-05	0.000660374	0.000519001	Idua/Astn2/Ppp3ca/Cabp1/Fkbp1b/Fbn1/Angpt1/Mdfic/Kcnb1/Cd200/Dclk1/Klf7/Frmd4a/Map1a/Dclk2/Ubxn2b/Lats2/Ttbk2/Srcin1/4930550C14Rik/Pde1c/Foxo1/Rsad2/Pid1/Mrap2/Coro2b/Ppm1f/Nedd4l/Pde3b/F2r/Gnao1/Snx33/Gdi1/Lrrk2/Plk2/Gripap1/Rab23/Ndfip1/Il12a/Ptpn11	40
562	GO:0006874	intracellular calcium ion homeostasis	50/2013	316/22709	4.18306e-05	0.000660374	0.000519001	Npy/Plcg1/Ednra/Plcb1/Sv2a/Ank2/Atp2b2/Ryr1/Cd19/Fkbp1b/Tgfb2/Pkd2/Slc8a2/Nppc/P2rx7/Micu3/Gpr3/Bcl2/Cnr1/Trpc3/Slc25a23/Flna/Akap6/Wnt5a/Htr2a/Fcrl5/Trpc4/Prkd1/Pml/Ryr2/Disc1/Ngf/Trpv4/Trpc1/Trpc6/Glp1r/Cacna1c/Pth1r/Prkcb/Pde4d/Cdh23/Cdh5/F2r/Itgb3/Calb1/Nptn/Plcb4/Erc2/Trpa1/Slc24a2	50
563	GO:0014059	regulation of dopamine secretion	13/2013	42/22709	4.39509e-05	0.000692166	0.000543988	Cxcl12/Gabbr1/Syt15/Syt13/Cnr1/Syt1/Htr2a/Syt9/Syt17/Prkcb/Kcna2/Syt2/Syt6	13
564	GO:0042472	inner ear morphogenesis	25/2013	120/22709	4.40002e-05	0.000692166	0.000543988	Frzb/Gata2/Eya1/Kcnq4/Spry2/Atp2b2/Zeb1/Prrx1/Ntn1/Cthrc1/Sobp/Tmie/Wnt5a/Bcr/Fgf10/Fzd3/Fgfr2/Tbx3/Prrx2/Cdh23/Hmx3/Sox2/Lrig1/Pcdh15/Ttc39c	25
565	GO:0008589	regulation of smoothened signaling pathway	22/2013	99/22709	4.44273e-05	0.00069765	0.000548297	Rora/Ift122/Kif7/Ift81/Glis2/Scube1/Prrx1/Mosmo/Evc/Dhh/Megf8/Stk36/Scube3/Ttbk2/Fgf10/Arl6/Gli3/Fgfr2/Prrx2/Wnt9a/Rab23/Enpp1	22
566	GO:0021604	cranial nerve structural organization	7/2013	13/22709	4.51791e-05	0.000705759	0.000554671	Sema3f/Plxna4/Hoxb2/Sema3a/Nrp2/Nrp1/Kcna2	7
567	GO:0086067	AV node cell to bundle of His cell communication	7/2013	13/22709	4.51791e-05	0.000705759	0.000554671	Gja5/Ank2/Cacnb2/Ryr2/Cacna1g/Cacna1c/Gjc1	7
568	GO:0030278	regulation of ossification	28/2013	142/22709	4.51819e-05	0.000705759	0.000554671	Ddr2/Pbx1/Sox11/Fgf23/Bmpr2/P2rx7/Osr2/Nell1/Bcl2/Acvr1/Wnt5a/Gfra4/Bmp2k/Osr1/Bmp7/Rsad2/Zbtb16/Adrb2/Tmem119/Ifitm5/Dhrs3/Alox5/Mef2c/Bmpr1a/Ltbp3/Enpp1/Bmp4/Ptpn11	28
569	GO:0048732	gland development	69/2013	481/22709	4.56956e-05	0.000712065	0.000559627	Frzb/Stat5b/Nkx2-3/Gata2/Igf1r/Nrg3/Ednra/Cflar/Pbx1/Vwf/Rarg/Atp2b2/Pgr/Ntn1/Pkd2/Pkd1/Sema3a/Robo1/Ahr/Csmd1/Twsg1/Fgf7/Bcl2/Nfib/Braf/Stra6/Tgfb3/Pik3ca/Snai2/Pdgfra/Wnt5a/Arid5b/Cbx7/Socs2/Pml/Ascl1/Lbh/Isl1/Pdgfrb/Mmp2/Msx1/Tgfbr2/Plxnd1/Notch2/Fgf10/Pten/Bmp7/Neurl1a/Eda/Nrp1/Gli3/Fgfr2/Tbx3/Jun/Bcl2l11/Sox2/Edaradd/Cadm1/Foxc1/Lmo4/Bmpr1a/Meg3/Ntn4/Atf7/Upf2/Elk1/Bmp4/Tcf21/Tgfbr1	69
570	GO:0022612	gland morphogenesis	30/2013	157/22709	4.57459e-05	0.000712065	0.000559627	Nkx2-3/Igf1r/Nrg3/Cflar/Rarg/Pgr/Ntn1/Sema3a/Robo1/Csmd1/Twsg1/Fgf7/Bcl2/Nfib/Snai2/Wnt5a/Pml/Mmp2/Tgfbr2/Plxnd1/Notch2/Fgf10/Bmp7/Eda/Nrp1/Gli3/Fgfr2/Tbx3/Ntn4/Bmp4	30
571	GO:0006470	protein dephosphorylation	41/2013	243/22709	4.59151e-05	0.00071345	0.000560715	Ppm1k/Eya1/Ptpn14/Vcan/Ppp2r5b/Ppp3ca/Magi2/Swap70/Nuak1/Tns2/Ppp2r3a/Fkbp1b/Dlc1/Ppp1r12a/Dusp3/Bcl2/Dusp8/Ppp4r4/Epm2a/Ptpn21/Cmya5/Rprd1a/Pdp1/Ptprm/Pdgfrb/Phpt1/Pten/Ptpdc1/Itga1/Ptpn5/Ppm1f/Ppm1l/Cdh5/Ptprg/Ptpn23/Gna12/Camta1/Ptprs/Ptprb/Dusp15/Ptpn11	41
572	GO:0030509	BMP signaling pathway	33/2013	180/22709	4.66736e-05	0.000723971	0.000568984	Gdf1/Lemd3/Elapor2/Sox11/Fbn1/Bmpr2/Tgfb2/Htra3/Htra1/Twsg1/Nfia/Megf8/Tgfb3/Scube3/Acvr1/Bmp3/Wnt5a/Fstl1/Hfe/Msx1/Kdr/Spart/Notch2/Bmp7/Acvrl1/Fzd1/Smad5/Zfp423/Cdh5/Bmpr1a/Gdf5/Zcchc12/Bmp4	33
573	GO:0048010	vascular endothelial growth factor receptor signaling pathway	14/2013	48/22709	4.72695e-05	0.000731936	0.000575244	Tek/Angpt1/Mmrn2/Fzd4/Prkd1/Kdr/Fgf10/Tmem204/Nrp1/Prkcb/Foxc2/Flt1/Foxc1/Bmp4	14
574	GO:0051345	positive regulation of hydrolase activity	78/2013	562/22709	4.77604e-05	0.000738252	0.000580207	Rasgrf1/Sos2/Arhgap6/Ttbk1/Apc2/Magi2/Arhgap29/Tbc1d8/Alox12/Antxr1/Ccn2/Dlc1/Iqsec1/Ppp1r12a/Rabgap1/Robo1/Sox7/Adcyap1r1/Rapgef1/Hip1/Cd200/Rasgrp2/Evi5/Fermt2/Arhgef10/Wnt11/Aph1c/Myo9a/Pdgfra/Mex3b/Wnt5a/Plekhg4/Htr2a/Prkd1/Pml/Pdgfrb/Ifi214/Bcr/Arap3/Ngf/Ctsk/Arrb1/Rgs7/Iqsec3/Arhgef15/Rasgrp3/Rab11fip2/Rasgrf2/Rgl1/Arhgap22/Rapgef2/Itga1/Elmod1/Wdr35/Lpar1/Rsu1/Rcn3/Fgfr2/Ppm1f/Chn1/Dock8/D…	78
575	GO:0051928	positive regulation of calcium ion transport	29/2013	150/22709	4.86656e-05	0.000750937	0.000590177	Plcg1/Ednra/Ppp3ca/Cxcl12/Ank2/Atp2b2/Cacna1d/Cd19/Pkd2/P2rx7/Akap5/Adcyap1r1/Ms4a1/Ffar1/Trpc3/Akap6/Trpc4/Cacnb2/Plp1/Ryr2/Pdgfrb/Trpc1/Trpc6/Cacna1c/Cacna2d1/Grm6/Adrb2/F2r/Bmp4	29
576	GO:0097120	receptor localization to synapse	20/2013	86/22709	4.91022e-05	0.000756361	0.00059444	Vamp2/Magi2/Nbea/Arhgap44/Dlg1/Cacng7/Lhfpl4/Adam22/Dlg2/Dbn1/Stx1b/Nrxn1/Cep112/Kif5c/Nlgn1/Snap47/Itgb3/Nptn/Gripap1/Cacng5	20
577	GO:0007435	salivary gland morphogenesis	12/2013	37/22709	5.14123e-05	0.000787848	0.000619186	Sema3a/Twsg1/Fgf7/Nfib/Snai2/Plxnd1/Fgf10/Bmp7/Eda/Nrp1/Fgfr2/Ntn4	12
578	GO:0021846	cell proliferation in forebrain	12/2013	37/22709	5.14123e-05	0.000787848	0.000619186	Tacc1/Nfib/Zeb2/Kif1a/Disc1/Gli3/Nfix/Fabp7/Fgfr2/Dock7/Ncor2/Cep120	12
579	GO:0033687	osteoblast proliferation	12/2013	37/22709	5.14123e-05	0.000787848	0.000619186	Igf1r/Osr2/Ahr/Cthrc1/Nell1/Bcl2/Sox8/Fbln5/Fgfr2/Ift80/Itgb3/Tmem119	12
580	GO:0031214	biomineral tissue development	33/2013	181/22709	5.23022e-05	0.000800107	0.000628821	Ddr2/Prickle1/Fam20a/Atp2b2/Fgf23/Bmpr2/P2rx7/Osr2/Nell1/Wnt11/Acvr1/Lncpint/Rspo2/Hey1/Bmp2k/Dnm3os/Osr1/Bmp7/Dmp1/Pth1r/Nfix/Fgfr2/Ift80/Hey2/Adrb2/Tmem119/Ifitm5/Alox5/Mef2c/Bmpr1a/Ltbp3/Enpp1/Bmp4	33
581	GO:0001657	ureteric bud development	23/2013	107/22709	5.24638e-05	0.0008012	0.00062968	Eya1/Vcan/Pbx1/Gdf11/Dlg1/Tshz3/Bcl2/Kif26b/Bdnf/Sox8/Hey1/Osr1/Bmp7/Rarb/Dchs1/Gli3/Fgfr2/Smad5/Foxc2/Calb1/Foxc1/Bmp4/Tcf21	23
582	GO:0051098	regulation of binding	61/2013	413/22709	5.29583e-05	0.000807364	0.000634524	Plcl1/Krit1/Hdac4/Dzip1/Ripor1/Ppp3ca/Ttbk1/Mecp2/Sox11/Pacs1/Gnl3l/Hipk1/Dact1/Gpsm1/Runx1t1/Angpt1/Tgfb2/Pkd1/Smarcd3/Map1lc3b/Ramp2/Blk/Twist2/Cthrc1/Nfib/Bdnf/Ccm2l/Wnt5a/Hfe/Isl1/Disc1/Hey1/Ifi214/Msx1/Ttbk2/Ngf/Plxnd1/Arrb1/Camk1/Rapgef2/Kat2b/Hipk3/Jun/Brd4/Add2/Hey2/Mapre3/Sirt2/Adrb2/Lrp1/Arhgef7/Lrrk2/Plk2/Foxc1/Arhgap28/Habp4/Cdon/Abl2/Cblb/Bmp4/Tgfbr1	61
583	GO:0043523	regulation of neuron apoptotic process	47/2013	294/22709	5.40896e-05	0.0008232	0.00064697	Hdac4/Pcdhgc3/Mecp2/Kcnma1/Ndnf/Musk/Angpt1/Tgfb2/Nppc/Oxr1/Sarm1/Bace1/Nr4a2/Nefl/Kcnb1/Bcl2/Amigo2/Braf/Tgfb3/Pik3ca/Bdnf/Pcdhgc5/Ascl1/Isl1/Kcnip3/Gbe1/Kdr/Ngf/Plxnd1/Arrb1/Gabrb3/Bhlhb9/Glp1r/Srpk2/Itga1/Cdk5r1/Nrp1/Nfix/Grm7/Jun/Bcl2l11/Syngap1/F2r/Map3k12/Lrp1/Mef2c/Gdf5	47
584	GO:0015837	amine transport	26/2013	129/22709	5.65919e-05	0.000859809	0.000675742	Avpr1a/Sv2a/Cxcl12/Gabbr1/Syt15/Ptgs1/P2rx7/Tacr2/Rgs2/Syt13/Kcnb1/Cnr1/Syt1/Htr2a/Syt9/Slc38a2/P2ry12/Syt17/Grm7/Slc43a2/Prkcb/Kcna2/Syt2/Slc18a2/Slc38a1/Syt6	26
585	GO:0048486	parasympathetic nervous system development	9/2013	22/22709	5.67017e-05	0.000860008	0.000675898	Sema3f/Plxna4/Hoxb2/Sema3a/Nrp2/Ascl1/Nav2/Nrp1/Ackr3	9
586	GO:0060317	cardiac epithelial to mesenchymal transition	11/2013	32/22709	5.75485e-05	0.000869883	0.000683659	Tgfb2/Acvr1/Snai2/Hey1/Msx1/Tgfbr2/Jag1/Tbx3/Hey2/Has2/Tgfbr1	11
587	GO:0099500	vesicle fusion to plasma membrane	11/2013	32/22709	5.75485e-05	0.000869883	0.000683659	Vamp1/Stx2/Trarg1/Syt1/Rims1/Syt9/Stx1b/Cacna1b/Snap47/Syt2/Erc2	11
588	GO:0060541	respiratory system development	44/2013	270/22709	5.81578e-05	0.000877601	0.000689725	Eya1/Rbbp9/Spry2/Rarg/Pgr/Cic/Sox11/Ccn2/Bmpr2/Tshz3/Fgf7/Fendrr/Nfib/Sav1/Stra6/Tgfb3/Pdgfra/Wnt5a/Tnrc6c/Rspo2/Ascl1/Pdgfrb/Loxl3/Kdr/Tgfbr2/Fgf10/Sparc/Eda/Gli3/Rcn3/Fgfr2/Mapk8ip3/Sox2/Ncor2/Tbx4/Adamts2/Zfpm2/Edaradd/Bmpr1a/Meg3/Ltbp3/Elk1/Bmp4/Tcf21	44
589	GO:0001974	blood vessel remodeling	16/2013	61/22709	5.86784e-05	0.000880969	0.000692372	Ednra/Npr2/Bmpr2/Tgfb2/Nppc/Ahr/Flna/Bcr/Fgf10/Jag1/Acvrl1/Angpt2/Foxc2/Lrp1/Foxc1/Mef2c	16
590	GO:0015872	dopamine transport	16/2013	61/22709	5.86784e-05	0.000880969	0.000692372	Cxcl12/Gabbr1/Syt15/Slc6a2/Syt13/Cnr1/Xlr4b/Syt1/Htr2a/Syt9/Syt17/Prkcb/Kcna2/Syt2/Slc18a2/Syt6	16
591	GO:0099172	presynapse organization	16/2013	61/22709	5.86784e-05	0.000880969	0.000692372	Slitrk5/Mdga1/Slitrk1/Mdga2/Il1rap/Lrrtm3/Pten/Nrxn1/Fzd1/Nlgn1/Arhgef7/Cadm1/Ptprs/Cap2/Ntng2/Lrrc4b	16
592	GO:0006029	proteoglycan metabolic process	21/2013	94/22709	6.04522e-05	0.00090607	0.000712099	Extl1/Idua/Spock2/Chsy3/Csgalnact2/Adamts7/Man1c1/Ndnf/Chpf2/Chst7/Bgn/Chst10/Csgalnact1/Dcn/Chst3/Ids/Chst12/Spock3/Mamdc2/Extl3/Dsel	21
593	GO:0046580	negative regulation of Ras protein signal transduction	15/2013	55/22709	6.08115e-05	0.000908477	0.000713991	Ripor1/Spry2/Arhgap44/Dlc1/Tgfb2/Rabgef1/Rapgef1/Kctd13/Kank1/Rasal1/Timp2/Trim67/Syngap1/Abl2/Arhgap24	15
594	GO:0031111	negative regulation of microtubule polymerization or depolymerization	14/2013	49/22709	6.08172e-05	0.000908477	0.000713991	Apc2/Tubb4a/Bmerb1/Wdr47/Clasp1/Map1b/Map1a/Ttbk2/Hdgfl3/Clasp2/Nav3/Cdh5/Arhgef7/Camsap2	14
595	GO:0017156	calcium-ion regulated exocytosis	18/2013	74/22709	6.15449e-05	0.000912127	0.00071686	Cacna1h/Vamp2/Syt15/Trim9/P2rx7/Syt13/Kcnb1/Syt1/Rims1/Syt9/Cacna1g/Cacna1c/Stx1b/Syt17/Syt2/Cadps/Cacna1i/Syt6	18
596	GO:0034394	protein localization to cell surface	18/2013	74/22709	6.15449e-05	0.000912127	0.00071686	Astn2/Ank2/Jam3/Angpt1/Fgf7/Prrt1/Wnt11/Flna/Hfe/Fbln5/Map1a/Fgf10/Abca2/Nedd4l/Snx33/Plk2/Ric3/Gga2	18
597	GO:0036486	ventral trunk neural crest cell migration	4/2013	4/22709	6.15747e-05	0.000912127	0.00071686	Sema3f/Sema3a/Nrp2/Nrp1	4
598	GO:0097490	sympathetic neuron projection extension	4/2013	4/22709	6.15747e-05	0.000912127	0.00071686	Sema3f/Sema3a/Nrp2/Nrp1	4
599	GO:0097491	sympathetic neuron projection guidance	4/2013	4/22709	6.15747e-05	0.000912127	0.00071686	Sema3f/Sema3a/Nrp2/Nrp1	4
600	GO:0019233	sensory perception of pain	29/2013	152/22709	6.2535e-05	0.00092481	0.000726828	Cacna1h/Ednra/Cxcl12/Mecp2/Ptgs1/Mme/P2rx7/Mgll/Bace1/Dlg2/Cnr1/Scn3a/Htr2a/Kcnj10/Kcnip3/Ngf/Phf24/Aqp1/Ncam1/Cacna1b/Ednrb/Kcna2/Adrb2/F2r/Kcnd2/Alox5/Scn9a/Trpa1/Kcnc4	29
601	GO:0051952	regulation of amine transport	25/2013	123/22709	6.7497e-05	0.000996534	0.000783197	Avpr1a/Sv2a/Cxcl12/Gabbr1/Syt15/Ptgs1/P2rx7/Tacr2/Rgs2/Syt13/Kcnb1/Cnr1/Syt1/Htr2a/Syt9/Slc38a2/P2ry12/Syt17/Grm7/Slc43a2/Prkcb/Kcna2/Syt2/Slc38a1/Syt6	25
602	GO:0018108	peptidyl-tyrosine phosphorylation	50/2013	322/22709	6.84237e-05	0.00100854	0.000792633	Ddr2/Igf1r/Epha3/Btc/Ppp2r5b/Ttbk1/Cspg4/Plpp3/Tek/Musk/Angpt1/Blk/Fgf7/Fer/Aatk/Ltk/Pecam1/Gfra1/Ghr/Acvr1/Pdgfra/Htr2a/Isl1/Pdgfrb/Kdr/Fgf10/Bank1/Srcin1/Csf2/Kitl/Neurl1a/Enpp2/Nrp1/Fgfr2/Sh3bp5/Pdgfc/Jak1/Itgb3/Flt1/Socs5/Il9r/Il23a/Zfyve28/Il6ra/Abl2/Cblb/Sh2b3/Cntn1/Il12a/Ptpn11	50
603	GO:0001964	startle response	12/2013	38/22709	6.91122e-05	0.00101532	0.000797962	Ctnna2/Npr2/Mecp2/Glrb/Bace1/Csmd1/Aph1c/Dbn1/Pten/Nrxn1/Fabp7/Pcdh15	12
604	GO:0060071	Wnt signaling pathway, planar cell polarity pathway	12/2013	38/22709	6.91122e-05	0.00101532	0.000797962	Prickle1/Dact1/Ryk/Cthrc1/Nkd1/Wnt11/Wnt5a/Celsr3/Fzd3/Fzd1/Ankrd6/Abl2	12
605	GO:0001936	regulation of endothelial cell proliferation	29/2013	153/22709	7.07256e-05	0.00103731	0.000815243	Krit1/Gata2/Plcg1/Vash1/Cxcl12/Plxnb3/Tek/Bmpr2/Fgf7/Mmrn2/Wnt5a/Hspg2/Prkd1/Ptprm/Kdr/Fgf10/Sparc/Cdh13/Acvrl1/Jun/Itgb3/Flt1/Jcad/Alox5/Mef2c/Tie1/Bmp4/Il12a/Tgfbr1	29
606	GO:0035050	embryonic heart tube development	21/2013	95/22709	7.12046e-05	0.00104261	0.000819412	Sox17/Plxna4/Gja5/Sox18/Ift122/Ednra/Pkd2/Megf8/Acvr1/Wnt5a/Ryr2/Tgfbr2/Notch2/Kif3a/Tbx3/Tead1/Foxc2/Rnf207/Foxc1/Ece1/Mef2c	21
607	GO:0006897	endocytosis	79/2013	578/22709	7.22067e-05	0.00105555	0.000829577	Napb/Dnm3/Gata2/Vamp2/Rit2/Epha3/Ppp3ca/Snph/Ank2/Necab2/Gria2/Magi2/Grk3/Rin3/Pla2r1/Ulk1/Cacng7/Ehbp1/Angpt1/Iqsec1/Dnajc6/Rabgef1/Wasf1/Cd163/Akap5/Ramp2/Ap3m2/Aak1/Mrc2/Hip1/Lyve1/Pikfyve/Pip5k1c/Stab2/Stbd1/Ghr/Syt1/Pacsin1/Wnt5a/Hspg2/Hfe/Bmp2k/Tgfbr2/Rabep1/Arrb1/Mctp1/Micall1/Lrp1b/Calcrl/Cdh13/Ankrd13d/Mrc1/Fnbp1/Pik3cg/Lpar1/Ptpn5/Nlgn1/Gria1/Kif3a/Abca2/Scara5/Nedd4l/Sirt2/Adrb2/Itgb3/…	79
608	GO:2000648	positive regulation of stem cell proliferation	16/2013	62/22709	7.26402e-05	0.00106014	0.000833187	Pbx1/Sox11/Prrx1/Osr2/Fermt2/Wnt5a/Kdr/Ngf/Fgf10/Kitl/Fgfr2/Tbx3/Prrx2/Setd1a/Ltbp3/Bmp4	16
609	GO:0061318	renal filtration cell differentiation	8/2013	18/22709	7.30125e-05	0.00106035	0.000833352	Ednra/Klf15/Notch2/Jag1/Ednrb/Foxc2/Bmp4/Lamb2	8
610	GO:0072112	podocyte differentiation	8/2013	18/22709	7.30125e-05	0.00106035	0.000833352	Ednra/Klf15/Notch2/Jag1/Ednrb/Foxc2/Bmp4/Lamb2	8
611	GO:0072311	glomerular epithelial cell differentiation	8/2013	18/22709	7.30125e-05	0.00106035	0.000833352	Ednra/Klf15/Notch2/Jag1/Ednrb/Foxc2/Bmp4/Lamb2	8
612	GO:0071692	protein localization to extracellular region	64/2013	444/22709	7.34353e-05	0.00106475	0.000836811	Rab3c/Gja5/Idua/Adcy5/Rab12/Plcg1/Olfm2/Ppp3ca/Plcb1/Cacna1d/Sidt2/Fkbp1b/Stxbp4/Fbn1/Apbb1/Tgfb2/Chrm3/P2rx7/Tacr2/Pcsk1/Akap5/Blk/Porcn/Ffar1/Mafa/Kcnb1/Cnr1/Cd200/Pam/Tgfb3/Lyst/Pafah1b1/Syt9/Klf7/Myh10/Isl1/Frmd4a/Arrb1/Trpc1/Rab11fip2/Srcin1/Glp1r/Cacna1c/Stxbp5/Pde1c/Foxo1/Rsad2/Rcn3/Ednrb/Prkcb/Dnajc1/Pde3b/Ltbp1/F2r/Gnao1/Ptpn23/Lrp1/Slc18a2/Alox5/Ttn/Trpa1/Epha5/Il12a/Ptpn11	64
613	GO:0021612	facial nerve structural organization	6/2013	10/22709	7.38951e-05	0.00106967	0.000840679	Sema3f/Plxna4/Hoxb2/Sema3a/Nrp2/Nrp1	6
614	GO:0050805	negative regulation of synaptic transmission	18/2013	75/22709	7.43417e-05	0.00107439	0.000844384	Grik3/Cntnap2/Kcnq4/Shank3/Gabbr1/Mgll/Kcnb1/Prrt1/Bdnf/Tnr/Htr2a/Gnai1/Pten/Gnal/Gria1/Plk2/Hcn1/Slc24a2	18
615	GO:0010596	negative regulation of endothelial cell migration	15/2013	56/22709	7.63105e-05	0.00109749	0.000862538	Krit1/Vash1/Mecp2/Robo4/Meox2/Spred1/Mmrn2/Patz1/Dcn/Stard13/Ptprm/Dnaja4/Acvrl1/Angpt2/Mef2c	15
616	GO:0048546	digestive tract morphogenesis	15/2013	56/22709	7.63105e-05	0.00109749	0.000862538	Sox17/Nkx2-3/Npr2/Sox11/Stx2/Dact1/Bcl2/Stra6/Pdgfra/Wnt5a/Fgf10/Gli3/Fgfr2/Bmp4/Tcf21	15
617	GO:0048701	embryonic cranial skeleton morphogenesis	15/2013	56/22709	7.63105e-05	0.00109749	0.000862538	Prrx1/Tgfb2/Twist2/Tgfb3/Pdgfra/Tgfbr2/Dlx2/Gli3/Fgfr2/Prrx2/Foxc2/Mef2c/Bmp4/Pax5/Tgfbr1	15
618	GO:0018210	peptidyl-threonine modification	25/2013	124/22709	7.75245e-05	0.00111108	0.00087322	Ttbk1/Spry2/Ulk1/Hipk1/Spred1/Bcl2/Acvr1/Wnt5a/Prkd1/Phip/Wnk1/Tgfbr2/Galnt13/Trpc6/Nlk/Bmp7/Hipk3/Cdk5r1/Map3k10/Sirt2/Map3k12/Lrrk2/Eogt/Cdc42bpa/Tgfbr1	25
619	GO:0051261	protein depolymerization	25/2013	124/22709	7.75245e-05	0.00111108	0.00087322	Stmn4/Apc2/Swap70/Bmerb1/Dnajc6/Nckap5l/Wdr47/Clasp1/Pik3ca/Cfl2/Mical3/Sptb/Map1b/Mical1/Map1a/Ttbk2/Hdgfl3/Tmod2/Trpv4/Clasp2/Tmod1/Nav3/Add2/Svil/Camsap2	25
620	GO:0071526	semaphorin-plexin signaling pathway	14/2013	50/22709	7.76305e-05	0.00111108	0.00087322	Sema3f/Plxna4/Ednra/Plxnb3/Sema3g/Sema3a/Nrp2/Flna/Kdr/Plxnd1/Ncam1/Nrp1/Ece1/Mef2c	14
621	GO:0048668	collateral sprouting	11/2013	33/22709	7.94391e-05	0.00113331	0.000890695	Npr2/Ulk1/Zeb2/Bdnf/Ngf/Spart/Nfix/Ulk2/Lrp1/Bcl11a/Ptprs	11
622	GO:0060390	regulation of SMAD protein signal transduction	11/2013	33/22709	7.94391e-05	0.00113331	0.000890695	Bmpr2/Tgfb3/Cilp/Bmp7/Lrp1/Bmpr1a/Gdf5/Rbpms/Bmp4/Wwtr1/Tgfbr1	11
623	GO:0018212	peptidyl-tyrosine modification	50/2013	324/22709	8.02554e-05	0.00114313	0.000898406	Ddr2/Igf1r/Epha3/Btc/Ppp2r5b/Ttbk1/Cspg4/Plpp3/Tek/Musk/Angpt1/Blk/Fgf7/Fer/Aatk/Ltk/Pecam1/Gfra1/Ghr/Acvr1/Pdgfra/Htr2a/Isl1/Pdgfrb/Kdr/Fgf10/Bank1/Srcin1/Csf2/Kitl/Neurl1a/Enpp2/Nrp1/Fgfr2/Sh3bp5/Pdgfc/Jak1/Itgb3/Flt1/Socs5/Il9r/Il23a/Zfyve28/Il6ra/Abl2/Cblb/Sh2b3/Cntn1/Il12a/Ptpn11	50
624	GO:0008593	regulation of Notch signaling pathway	20/2013	89/22709	8.22414e-05	0.00116662	0.000916872	Gata2/Eya1/Poglut1/Tgfb2/Robo1/Aak1/Reck/Ascl1/Hey1/Bmp2k/Arrb1/Fgf10/Bend6/Bmp7/Jag1/Neurl1a/Dlx2/Dtx1/Hey2/Sox2	20
625	GO:0042310	vasoconstriction	23/2013	110/22709	8.24301e-05	0.00116662	0.000916872	Gja5/Avpr1a/Ednra/Ptgs1/Pde5a/Bmpr2/Chrm3/Mgll/Ahr/Htr2a/Bdkrb2/Mmp2/Cacna1g/Dock4/Cacna1c/Snta1/Avpr2/Wdr35/Asic2/Ednrb/Cysltr1/F2r/Alox5	23
626	GO:0072163	mesonephric epithelium development	23/2013	110/22709	8.24301e-05	0.00116662	0.000916872	Eya1/Vcan/Pbx1/Gdf11/Dlg1/Tshz3/Bcl2/Kif26b/Bdnf/Sox8/Hey1/Osr1/Bmp7/Rarb/Dchs1/Gli3/Fgfr2/Smad5/Foxc2/Calb1/Foxc1/Bmp4/Tcf21	23
627	GO:0072164	mesonephric tubule development	23/2013	110/22709	8.24301e-05	0.00116662	0.000916872	Eya1/Vcan/Pbx1/Gdf11/Dlg1/Tshz3/Bcl2/Kif26b/Bdnf/Sox8/Hey1/Osr1/Bmp7/Rarb/Dchs1/Gli3/Fgfr2/Smad5/Foxc2/Calb1/Foxc1/Bmp4/Tcf21	23
628	GO:0009306	protein secretion	63/2013	437/22709	8.29212e-05	0.00117171	0.000920869	Rab3c/Gja5/Idua/Adcy5/Rab12/Plcg1/Olfm2/Ppp3ca/Plcb1/Cacna1d/Sidt2/Fkbp1b/Stxbp4/Fbn1/Apbb1/Tgfb2/Chrm3/P2rx7/Tacr2/Pcsk1/Akap5/Blk/Porcn/Ffar1/Mafa/Kcnb1/Cnr1/Cd200/Pam/Tgfb3/Lyst/Pafah1b1/Syt9/Klf7/Myh10/Isl1/Frmd4a/Arrb1/Trpc1/Rab11fip2/Srcin1/Glp1r/Cacna1c/Stxbp5/Pde1c/Foxo1/Rsad2/Rcn3/Ednrb/Prkcb/Dnajc1/Pde3b/F2r/Gnao1/Ptpn23/Lrp1/Slc18a2/Alox5/Ttn/Trpa1/Epha5/Il12a/Ptpn11	63
629	GO:0030206	chondroitin sulfate biosynthetic process	7/2013	14/22709	8.34282e-05	0.001177	0.000925028	Chsy3/Csgalnact2/Chpf2/Chst7/Csgalnact1/Chst3/Chst12	7
630	GO:0021801	cerebral cortex radial glia-guided migration	10/2013	28/22709	8.63399e-05	0.00121422	0.000954283	Bmerb1/Lamb1/Wdr47/Pafah1b1/Disc1/P2ry12/Cdk5r1/Gli3/Srgap2/Socs7	10
631	GO:0022030	telencephalon glial cell migration	10/2013	28/22709	8.63399e-05	0.00121422	0.000954283	Bmerb1/Lamb1/Wdr47/Pafah1b1/Disc1/P2ry12/Cdk5r1/Gli3/Srgap2/Socs7	10
632	GO:0035592	establishment of protein localization to extracellular region	63/2013	438/22709	8.86546e-05	0.00124481	0.000978318	Rab3c/Gja5/Idua/Adcy5/Rab12/Plcg1/Olfm2/Ppp3ca/Plcb1/Cacna1d/Sidt2/Fkbp1b/Stxbp4/Fbn1/Apbb1/Tgfb2/Chrm3/P2rx7/Tacr2/Pcsk1/Akap5/Blk/Porcn/Ffar1/Mafa/Kcnb1/Cnr1/Cd200/Pam/Tgfb3/Lyst/Pafah1b1/Syt9/Klf7/Myh10/Isl1/Frmd4a/Arrb1/Trpc1/Rab11fip2/Srcin1/Glp1r/Cacna1c/Stxbp5/Pde1c/Foxo1/Rsad2/Rcn3/Ednrb/Prkcb/Dnajc1/Pde3b/F2r/Gnao1/Ptpn23/Lrp1/Slc18a2/Alox5/Ttn/Trpa1/Epha5/Il12a/Ptpn11	63
633	GO:0060324	face development	16/2013	63/22709	8.94337e-05	0.00125377	0.00098536	Prickle1/Ednra/Rarg/Pax9/Tgfb2/Twist2/Braf/Stra6/Tgfb3/Pdgfra/Wnt5a/Arid5b/Mmp2/Msx1/Schip1/Ptpn11	16
634	GO:0002064	epithelial cell development	40/2013	242/22709	8.9968e-05	0.0012586	0.000989157	Frzb/Gata2/Sox18/Ednra/Plcb1/Rarg/Pgr/Kcnma1/Palld/Gdf11/Robo4/Slc9a4/Sidt2/Bfsp2/Rapgef1/Pecam1/Akap11/Adamtsl4/Jmjd1c/Flna/Wnt5a/Sox8/Vezf1/Kdr/Notch2/Map3k1/Rapgef2/Rarb/Jag1/Tmod1/Ednrb/Fgfr2/Pde4d/Cdh5/Foxc2/Ptprs/Frmd6/Bmp4/Cdh2/Lamb2	40
635	GO:0046660	female sex differentiation	29/2013	155/22709	9.00616e-05	0.0012586	0.000989157	Stat5b/Col9a3/Npr2/Pgr/Angpt1/Pcyt1b/Nppc/Ahr/Csmd1/Fgf7/Bcl2/Stra6/Fzd4/Nefh/Pdgfra/Wnt5a/Arid5b/Inha/Mmp2/Kdr/Arrb1/Fgf10/Kitl/Tbx3/Schip1/Zfpm2/Foxc1/Mir124a-1hg/Bmp4	29
636	GO:0051223	regulation of protein transport	79/2013	582/22709	9.09287e-05	0.00126872	0.000997113	Gja5/Idua/Vamp2/Adcy5/Ptpn14/Ripor1/Dnajc27/Ppp3ca/Plcb1/Cabp1/Cacna1d/Rufy3/Arhgap44/Tcaf1/Sidt2/Fkbp1b/Tek/Stxbp4/Fbn1/Apbb1/Angpt1/Tgfb2/Chrm3/P2rx7/Pcsk1/Akap5/Blk/Mdfic/Ffar1/Kcnb1/Cnr1/Cd200/Pam/Tgfb3/Epm2a/Flna/Syt9/Klf7/Prkd1/Myh10/Isl1/Frmd4a/Camk4/Arrb1/Camk1/Trpc1/Srcin1/Glp1r/Cacna1c/Stxbp5/4930550C14Rik/Pde1c/Foxo1/Rsad2/Cdk5r1/Gli3/Ptpn5/Kif3a/Prkcb/Ppm1f/Tmem30a/Dnajc1/Pde3b/F2r/Gn…	79
637	GO:0031114	regulation of microtubule depolymerization	12/2013	39/22709	9.18246e-05	0.00127921	0.00100536	Apc2/Bmerb1/Wdr47/Clasp1/Map1b/Map1a/Ttbk2/Hdgfl3/Trpv4/Clasp2/Nav3/Camsap2	12
638	GO:0003208	cardiac ventricle morphogenesis	19/2013	83/22709	9.42957e-05	0.00131158	0.0010308	Ednra/Sox11/Tgfb2/Smarcd3/Ahr/Ccm2l/Ryr2/Isl1/Hey1/Tgfbr2/Jag1/Fgfr2/Hey2/Foxc2/Zfpm2/Foxc1/Mef2c/Bmpr1a/Tgfbr1	19
639	GO:0010595	positive regulation of endothelial cell migration	23/2013	111/22709	9.53719e-05	0.00132448	0.00104093	Gata2/Plcg1/Plpp3/Map3k3/Alox12/Tek/Bmpr2/Angpt1/Snai2/Wnt5a/Prkd1/Kdr/Sparc/Hdac7/Pik3cg/Nrp1/Srpx2/Amotl1/Itgb3/Foxc2/Plk2/Jcad/Bmp4	23
640	GO:0043244	regulation of protein-containing complex disassembly	26/2013	133/22709	9.65522e-05	0.00133878	0.00105217	Igf1r/Apc2/Swap70/Bmerb1/Wdr47/Clasp1/Pik3ca/Cfl2/Sptb/Fyco1/Map1b/Map1a/Ttbk2/Hdgfl3/Tmod2/Trpv4/Eif5a2/Clasp2/Tmod1/Shfl/Nav3/Add2/Svil/Adrb2/Camsap2/Rubcn	26
641	GO:0001738	morphogenesis of a polarized epithelium	20/2013	90/22709	9.7037e-05	0.0013434	0.00105581	Brsk1/Prickle1/Astn2/Dact1/Ryk/Cthrc1/Nkd1/Cplane1/Wnt11/Myo9a/Wnt5a/Pafah1b1/Celsr3/Foxf2/Fzd3/Dchs1/Fzd1/Ttc8/Ankrd6/Abl2	20
642	GO:0003186	tricuspid valve morphogenesis	5/2013	7/22709	9.81881e-05	0.00135302	0.00106336	Bmpr2/Tgfbr2/Hey2/Zfpm2/Bmpr1a	5
643	GO:0048842	positive regulation of axon extension involved in axon guidance	5/2013	7/22709	9.81881e-05	0.00135302	0.00106336	Cxcl12/Bmpr2/Megf8/Dscam/Nrp1	5
644	GO:1901166	neural crest cell migration involved in autonomic nervous system development	5/2013	7/22709	9.81881e-05	0.00135302	0.00106336	Sema3f/Sema3a/Nrp2/Fn1/Nrp1	5
645	GO:0051640	organelle localization	80/2013	594/22709	0.000106935	0.00147127	0.0011563	Tacc1/Iffo1/Rab3c/Dnm3/Gata2/Vamp2/Fez1/Rab12/Eya1/Rnf13/Ripor1/Magi2/Mecp2/Spry2/Armcx3/Spag9/Stx2/Dlg1/Gpsm1/Ap1s2/Slit1/Rabgef1/Bicd2/Ntn1/Nppc/Nup98/Wasf1/Clasp1/Nefl/Fer/Ap3m2/Tle6/Kcnb1/Atcay/Map4/Trak2/Nefh/Syt1/Mef2a/Rims1/Syne1/Fyco1/Kif1a/Pafah1b1/Mark1/Myh10/Map1b/Tanc2/Ubxn2b/Fgf10/Pten/Ncam1/Ndrg4/Ptgdr/Clasp2/Stx1b/Nrxn1/Kat2b/Ppfia2/Pik3cg/Kif5c/Nlgn1/Fgfr2/Exoc2/Dock7/Trappc2/Plek…	80
646	GO:0052652	cyclic purine nucleotide metabolic process	11/2013	34/22709	0.000108074	0.00148464	0.00116681	Adcy3/Adcy5/Rora/Gucy1b1/Npr2/Atp2b2/Adcy1/Adcy7/Pde5a/Nppc/Npr1	11
647	GO:2000027	regulation of animal organ morphogenesis	26/2013	134/22709	0.000109846	0.00150666	0.00118411	Prickle1/Ednra/Dact1/Pax9/Ryk/Robo1/Fgf7/Cthrc1/Nkd1/Wnt11/Snai2/Wnt5a/Sox8/Rspo2/Celsr3/Msx1/Fgf10/Bmp7/Fzd3/Fzd1/Ankrd6/Cd34/Bmpr1a/Ntn4/Abl2/Bmp4	26
648	GO:0015844	monoamine transport	23/2013	112/22709	0.000110091	0.00150769	0.00118493	Cxcl12/Gabbr1/Mecp2/Syt15/Ptgs1/Slc6a2/Syt13/Kcnb1/Cnr1/Xlr4b/Syt1/Htr2a/Syt9/P2ry12/Syt17/Prkcb/Kcna2/Itgb3/Syt2/Cadps/Slc18a2/Nisch/Syt6	23
649	GO:1904888	cranial skeletal system development	19/2013	84/22709	0.000111855	0.00152948	0.00120205	Ednra/Prrx1/Tgfb2/Twist2/Megf8/Tgfb3/Pdgfra/Tgfbr2/Dlx2/Gli3/Fgfr2/Prrx2/Foxc2/Rab23/Mef2c/Ric1/Bmp4/Pax5/Tgfbr1	19
650	GO:0008217	regulation of blood pressure	37/2013	220/22709	0.0001126	0.0015373	0.0012082	Gja5/Arhgef12/Npy/Avpr1a/Ednra/Mecp2/Ptgs1/Bmpr2/Chrm3/Ahr/Ramp2/Cnr1/Corin/Bdkrb2/Npr1/Wnk1/Kdr/Rps6ka2/Glp1r/Cacna1c/Avpr2/Cacna1b/Acvrl1/Asic2/Nav2/Ednrb/Coro2b/Nedd4l/Adrb2/F2r/Enpep/Gna12/Cd34/Ece1/Nisch/Ncald/Rarres2	37
651	GO:0002088	lens development in camera-type eye	20/2013	91/22709	0.000114139	0.00155355	0.00122097	Spry2/Sox11/Hipk1/Dlg1/Bfsp2/Spred1/Nhs/Zeb2/Pds5b/Cryba4/Tgfbr2/Maf/Tmod1/Fgfr2/Sox2/Crybg3/Cdon/Meis1/Bmp4/Tgfbr1	20
652	GO:0045665	negative regulation of neuron differentiation	20/2013	91/22709	0.000114139	0.00155355	0.00122097	Zhx2/Pbx1/Notch3/Gdf11/Spag9/Apbb1/Sox8/Ascl1/Isl1/Hey1/Bmp7/Zfp536/Jag1/Dlx2/Gli3/Dtx1/Sox2/Isl2/Meis1/Cntn2	20
653	GO:0021783	preganglionic parasympathetic fiber development	8/2013	19/22709	0.00011632	0.0015784	0.0012405	Sema3f/Plxna4/Hoxb2/Sema3a/Nrp2/Nav2/Nrp1/Ackr3	8
654	GO:0032482	Rab protein signal transduction	8/2013	19/22709	0.00011632	0.0015784	0.0012405	Rab12/Rab33b/Dennd3/Dennd4a/Rab39/Rab30/Rab39b/Rab9b	8
655	GO:0007431	salivary gland development	12/2013	40/22709	0.000120667	0.00163241	0.00128294	Sema3a/Twsg1/Fgf7/Nfib/Snai2/Plxnd1/Fgf10/Bmp7/Eda/Nrp1/Fgfr2/Ntn4	12
656	GO:0032232	negative regulation of actin filament bundle assembly	12/2013	40/22709	0.000120667	0.00163241	0.00128294	Arhgap6/Shank3/Dlc1/Clasp1/Dbn1/Map3k1/Arhgef18/Shank1/Clasp2/Coro2b/Kank2/Arhgap28	12
657	GO:0061298	retina vasculature development in camera-type eye	10/2013	29/22709	0.000121357	0.00163924	0.00128831	Bmpr2/Cyp1b1/Fzd4/Pdgfra/Pdgfrb/Arhgef15/Rom1/Acvrl1/Nrp1/Vstm4	10
658	GO:0072009	nephron epithelium development	24/2013	120/22709	0.000121817	0.00164296	0.00129124	Eya1/Ednra/Pbx1/Dlg1/Klf15/Bcl2/Kif26b/Sox8/Hey1/Notch2/Aqp1/Osr1/Jag1/Dchs1/Gli3/Ednrb/Foxc2/Calb1/Foxc1/Mef2c/Bmp4/Wwtr1/Tcf21/Lamb2	24
659	GO:0021955	central nervous system neuron axonogenesis	13/2013	46/22709	0.000125243	0.0016866	0.00132554	Plxna4/Cdh11/Wdr47/Nr4a2/Nfib/Zeb2/Dclk1/Pafah1b1/Bhlhe22/Pten/Mycbp2/Scn1b/Kifbp	13
660	GO:0048485	sympathetic nervous system development	9/2013	24/22709	0.000126568	0.00170187	0.00133754	Sema3f/Plxna4/Ednra/Sox11/Sema3a/Nrp2/Ascl1/Fzd3/Nrp1	9
661	GO:0002027	regulation of heart rate	23/2013	113/22709	0.000126796	0.00170236	0.00133792	Gja5/Avpr1a/Ednra/Ank2/Cacna1d/Fkbp1b/Chrm3/Sema3a/Kcnd3/Scn3b/Cacnb2/Ryr2/Isl1/Cacna1g/Cacna1c/Snta1/Cacna2d1/Ednrb/Pde4d/Hey2/Scn1b/Hcn1/Hcn4	23
662	GO:0071241	cellular response to inorganic substance	40/2013	246/22709	0.00012943	0.0017351	0.00136365	Tnfsf4/Cflar/Mecp2/Syt15/Ddi2/Adcy7/Pkd2/Syt13/Dlg2/Kcnb1/Braf/Rasgrp2/Slc25a23/Syt1/Mef2a/Itpkb/Cpne7/Syt9/Hfe/Kcnj10/Wnk1/Slc41a1/Gabrb3/Aqp1/Slc13a5/Fn1/Nrxn1/Rasal1/Syt17/Foxo1/Kcnc2/Nlgn1/Jun/Sox2/Syt2/Lrrk2/Nfe2l1/Mef2c/Trpa1/Syt6	40
663	GO:0050680	negative regulation of epithelial cell proliferation	30/2013	166/22709	0.000131974	0.00176654	0.00138836	Cd109/Krit1/Ift122/Vash1/Zeb1/Dlg1/Tgfb2/Nfatc1/Robo1/Mmrn2/Nfib/Sav1/Tgfb3/Snai2/Wnt5a/Ptprm/Isl1/Pten/Sparc/Acvrl1/Fgfr2/Ift80/Sox2/Flt1/Alox5/Mef2c/Gdf5/Bmp4/Il12a/Tgfbr1	30
664	GO:0021872	forebrain generation of neurons	16/2013	65/22709	0.000133467	0.00178116	0.00139985	Gata2/Shank3/Ndnf/Sema3a/Nrp2/Ascl1/Disc1/Dclk2/Rapgef2/Dlx2/Nrp1/Gli3/Nfix/Fgfr2/Sox2/Lhx6	16
665	GO:0090497	mesenchymal cell migration	16/2013	65/22709	0.000133467	0.00178116	0.00139985	Sema3f/Ednra/Sema3g/Sema3a/Zeb2/Nrp2/Acvr1/Sox8/Isl1/Bmp7/Kitl/Fn1/Nrp1/Ednrb/Bmp4/Cdh2	16
666	GO:0010721	negative regulation of cell development	48/2013	314/22709	0.000139085	0.00185336	0.00145659	Sema3f/Frzb/Gata2/Lin28a/Dpysl5/Tnfsf4/Ppp3ca/Npr2/Mecp2/Rufy3/Sox11/Ulk1/Sema3g/Fbn1/Slit1/Ntn1/Ryk/Nppc/Sema3a/Zbtb46/Trak2/Bdnf/Brinp1/Tnr/Snai2/Wnt5a/Loxl3/Spart/Pten/Trpc6/Bmp7/Rapgef2/Dlx2/Nrp1/Gli3/Daam2/Ednrb/Dtx1/Ulk2/Sirt2/Syngap1/Kifap3/Socs5/Gdi1/Bcl11a/Ptprs/Bmpr1a/Bmp4	48
667	GO:0030100	regulation of endocytosis	40/2013	247/22709	0.000141472	0.00188234	0.00147937	Napb/Gata2/Rit2/Epha3/Ppp3ca/Snph/Necab2/Magi2/Rin3/Angpt1/Iqsec1/Dnajc6/Rabgef1/Akap5/Aak1/Hip1/Pip5k1c/Pacsin1/Wnt5a/Hfe/Bmp2k/Arrb1/Mctp1/Cdh13/Ankrd13d/Lpar1/Ptpn5/Nlgn1/Kif3a/Abca2/Nedd4l/Sirt2/Itgb3/Snx33/Lrp1/Lrrk2/Plk2/Lrrtm2/Dnm1/Rubcn	40
668	GO:0051146	striated muscle cell differentiation	51/2013	340/22709	0.000142009	0.00188666	0.00148277	Prickle1/Hdac4/Cntnap2/Cflar/Mymk/Ppp3ca/Cxcl12/Adgrb3/Ryr1/Spag9/Alpk2/Pi16/Dner/Kdm6b/Neurl2/Rgs2/Sgcd/Bcl2/Cfl2/Bdnf/Pgm5/Acvr1/Atp11a/Akap6/Mef2a/Pdgfra/Lrrc27/Myh10/Lncpint/Isl1/Pdgfrb/Tanc1/Nebl/Ntn3/Msx1/Tmod2/Maml1/Rarb/Tmod1/Tbx3/Hey2/Flt3l/Tmem119/Mef2c/Bmpr1a/Ttn/Myo18b/Cdon/Meis1/Bmp4/Cdh2	51
669	GO:0010838	positive regulation of keratinocyte proliferation	7/2013	15/22709	0.000144448	0.00189916	0.00149259	Stxbp4/Fgf7/Twist2/Notch2/Fgf10/Kif3a/Has2	7
670	GO:0086014	atrial cardiac muscle cell action potential	7/2013	15/22709	0.000144448	0.00189916	0.00149259	Gja5/Ank2/Flna/Scn3b/Cacnb2/Ryr2/Cacna1c	7
671	GO:0086026	atrial cardiac muscle cell to AV node cell signaling	7/2013	15/22709	0.000144448	0.00189916	0.00149259	Gja5/Ank2/Flna/Scn3b/Cacnb2/Ryr2/Cacna1c	7
672	GO:0086066	atrial cardiac muscle cell to AV node cell communication	7/2013	15/22709	0.000144448	0.00189916	0.00149259	Gja5/Ank2/Flna/Scn3b/Cacnb2/Ryr2/Cacna1c	7
673	GO:1904181	positive regulation of membrane depolarization	7/2013	15/22709	0.000144448	0.00189916	0.00149259	Cacna1d/Alox12/P2rx7/Dcn/Kdr/Mllt11/Cacna1c	7
674	GO:0009187	cyclic nucleotide metabolic process	11/2013	35/22709	0.000145059	0.00189916	0.00149259	Adcy3/Adcy5/Rora/Gucy1b1/Npr2/Atp2b2/Adcy1/Adcy7/Pde5a/Nppc/Npr1	11
675	GO:0035116	embryonic hindlimb morphogenesis	11/2013	35/22709	0.000145059	0.00189916	0.00149259	Rarg/Osr2/Rspo2/Msx1/Osr1/Rarb/Zbtb16/Tbx3/Aff3/Tbx4/Bmp4	11
676	GO:0090504	epiboly	11/2013	35/22709	0.000145059	0.00189916	0.00149259	Col5a1/Clasp1/Megf8/Fermt2/Flna/Snai2/Pten/Clasp2/Acvrl1/Mrtfa/Arhgap24	11
677	GO:0150117	positive regulation of cell-substrate junction organization	11/2013	35/22709	0.000145059	0.00189916	0.00149259	Tek/Iqsec1/Dusp3/Fermt2/Col16a1/Kdr/Enpp2/Nrp1/Ppm1f/Sdc4/Ptpn11	11
678	GO:0000381	regulation of alternative mRNA splicing, via spliceosome	15/2013	59/22709	0.0001453	0.00189916	0.00149259	Nova2/Rbfox2/Rbm11/Rbfox1/Fam172a/Fxr2/Rbfox3/Srrm4/Srsf12/Celf6/Nova1/Celf4/Khdrbs3/Celf2/Khdrbs2	15
679	GO:0061001	regulation of dendritic spine morphogenesis	15/2013	59/22709	0.0001453	0.00189916	0.00149259	Dnm3/Shank3/Arhgap44/Xlr4b/Kif1a/Pafah1b1/Tanc2/Dbn1/Pten/Srcin1/Bhlhb9/Ppfia2/Cdk5r1/Nlgn1/Lrrk2	15
680	GO:0050773	regulation of dendrite development	27/2013	144/22709	0.000149202	0.00194729	0.00153042	Sez6/Dpysl5/Ppp3ca/Adgrb3/Clip1/Sarm1/Robo1/Akap5/Hecw2/Fzd4/Xlr4b/Pacsin1/Wnt5a/Pafah1b1/Mark1/Dbn1/Trpc6/Kndc1/Obsl1/Bmp7/Bhlhb9/Rapgef2/Nedd4l/Tmem106b/Bcl11a/Camsap2/Cul7	27
681	GO:0003139	secondary heart field specification	6/2013	11/22709	0.000150335	0.00194982	0.0015324	Smarcd3/Wnt11/Wnt5a/Isl1/Mef2c/Bmp4	6
682	GO:0033629	negative regulation of cell adhesion mediated by integrin	6/2013	11/22709	0.000150335	0.00194982	0.0015324	Swap70/Jam3/Cyp1b1/Snai2/Wnk1/Ptpn11	6
683	GO:0086016	AV node cell action potential	6/2013	11/22709	0.000150335	0.00194982	0.0015324	Gja5/Ank2/Cacnb2/Ryr2/Cacna1g/Cacna1c	6
684	GO:0086027	AV node cell to bundle of His cell signaling	6/2013	11/22709	0.000150335	0.00194982	0.0015324	Gja5/Ank2/Cacnb2/Ryr2/Cacna1g/Cacna1c	6
685	GO:0048640	negative regulation of developmental growth	25/2013	129/22709	0.000150492	0.00194982	0.0015324	Sema3f/Mecp2/Spag9/Ulk1/Sema3g/Pi16/Slit1/Ntn1/Ryk/Sema3a/Rgs2/Nkd1/Sav1/Tnr/Wnt5a/Socs2/Tgfbr2/Spart/Pten/Nrp1/Ulk2/Adrb2/Bcl11a/Ptprs/Bmp4	25
686	GO:0070167	regulation of biomineral tissue development	22/2013	107/22709	0.00015096	0.00195303	0.00153493	Ddr2/Fgf23/Bmpr2/P2rx7/Osr2/Nell1/Acvr1/Hey1/Bmp2k/Osr1/Bmp7/Dmp1/Hey2/Adrb2/Tmem119/Ifitm5/Alox5/Mef2c/Bmpr1a/Ltbp3/Enpp1/Bmp4	22
687	GO:0043524	negative regulation of neuron apoptotic process	34/2013	199/22709	0.000153294	0.00198035	0.0015564	Pcdhgc3/Mecp2/Ndnf/Angpt1/Nppc/Oxr1/Nr4a2/Nefl/Bcl2/Amigo2/Braf/Tgfb3/Pik3ca/Bdnf/Pcdhgc5/Isl1/Gbe1/Kdr/Ngf/Plxnd1/Arrb1/Gabrb3/Bhlhb9/Glp1r/Nrp1/Nfix/Grm7/Jun/Syngap1/F2r/Map3k12/Lrp1/Mef2c/Gdf5	34
688	GO:0021879	forebrain neuron differentiation	14/2013	53/22709	0.000154515	0.00198425	0.00155947	Gata2/Shank3/Ndnf/Sema3a/Nrp2/Ascl1/Disc1/Dclk2/Rapgef2/Dlx2/Nrp1/Fgfr2/Sox2/Lhx6	14
689	GO:0035272	exocrine system development	14/2013	53/22709	0.000154515	0.00198425	0.00155947	Igf1r/Sema3a/Twsg1/Fgf7/Nfib/Snai2/Plxnd1/Fgf10/Bmp7/Eda/Nrp1/Fgfr2/Foxc1/Ntn4	14
690	GO:0099054	presynapse assembly	14/2013	53/22709	0.000154515	0.00198425	0.00155947	Slitrk5/Mdga1/Slitrk1/Mdga2/Il1rap/Lrrtm3/Pten/Nrxn1/Fzd1/Nlgn1/Cadm1/Ptprs/Ntng2/Lrrc4b	14
691	GO:0001701	in utero embryonic development	76/2013	564/22709	0.000154572	0.00198425	0.00155947	Sox17/Gdf1/Gata2/Cntnap2/Fbll1/Slc5a7/Plcg1/Insl3/Sox18/Ednra/Vash1/Apba1/Rtl1/Angpt1/Tshz3/Mafg/Pkd2/Pkd1/Dusp3/Fendrr/Arnt/Tgfb3/Ppp4r4/Dsc3/Acvr1/Atp11a/Exoc3l2/Pdgfra/Sox8/Myh10/Pdgfrb/Hey1/Tanc2/Msx1/Lats2/Tgfbr2/Dbn1/Notch2/Lrp1b/Bmp7/Csf2/St8sia6/Acvrl1/Pth1r/Sh3pxd2a/Gli3/Fgfr2/Kif3a/Tbx3/Mapk8ip3/Brd4/Hey2/Bcl2l11/Sox2/Ncor2/Gna12/Zfpm2/Ifitm5/Necab1/Foxc1/Sox5/Arnt2/Kifbp/Celf4/Bmpr1a/M…	76
692	GO:0035418	protein localization to synapse	21/2013	100/22709	0.000154713	0.00198425	0.00155947	Vamp2/Magi2/Nbea/Arhgap44/Dlg1/Cacng7/Lhfpl4/Adam22/Dlg2/Map1a/Shank1/Stx1b/Nrxn1/Asic2/Kif5c/Nlgn1/Mapk8ip3/Stau1/Snap47/Gripap1/Dlgap1	21
693	GO:0060325	face morphogenesis	12/2013	41/22709	0.000156939	0.0020099	0.00157962	Prickle1/Pax9/Tgfb2/Twist2/Stra6/Tgfb3/Pdgfra/Arid5b/Mmp2/Msx1/Schip1/Ptpn11	12
[truncated: 997 more rows]

## Sheet: col_Hhepa_excl_dw
	ID	Description	GeneRatio	BgRatio	pvalue	p.adjust	qvalue	geneID	Count
[truncated: 497 more rows]

## Sheet: col_Hhepa_excl_up
	ID	Description	GeneRatio	BgRatio	pvalue	p.adjust	qvalue	geneID	Count
[truncated: 113 more rows]

## Sheet: col_OxC_excl_dw
	ID	Description	GeneRatio	BgRatio	pvalue	p.adjust	qvalue	geneID	Count
[truncated: 12 more rows]

## Sheet: col_OxC_excl_up
	ID	Description	GeneRatio	BgRatio	pvalue	p.adjust	qvalue	geneID	Count
[truncated: 76 more rows]

[truncated: 12 more sheets: col_TC_excl_dw, col_TC_excl_up, col_common_genes_dw, col_common_genes_up, ile_Casp8KO_excl_dw, ile_Casp8KO_excl_up, ile_Everm_excl_dw, ile_Everm_excl_up, ile_TNFdARE_excl_dw, ile_TNFdARE_excl_up, ile_common_genes_dw, ile_common_genes_up]
