# Supplementary material for: Integrated multimodel analysis of intestinal inflammation exposes key molecular features of preclinical and clinical IBD
Source: Gut. 2025 Apr 29;74(10):e333729. doi: 10.1136/gutjnl-2024-333729 (PMC12505074; doi:10.1136/gutjnl-2024-333729)
Supplement: online supplemental table 4 [file gutjnl-74-10-s014.xlsx]

## Sheet: ME0
	EnsGenes	Entrez	Genename
0	ENSMUSG00000000001	14679	Gnai3
4	ENSMUSG00000000037	107815	Scml2
5	ENSMUSG00000000049	11818	Apoh
7	ENSMUSG00000000058	12390	Cav2
8	ENSMUSG00000000078	23849	Klf6
9	ENSMUSG00000000085	29871	Scmh1
10	ENSMUSG00000000088	12858	Cox5a
11	ENSMUSG00000000093	21385	Tbx2
12	ENSMUSG00000000094	21387	Tbx4
15	ENSMUSG00000000125	22415	Wnt3
17	ENSMUSG00000000127	14158	Fer
18	ENSMUSG00000000131	74204	Xpo6
19	ENSMUSG00000000134	209446	Tfe3
21	ENSMUSG00000000148	231841	Brat1
22	ENSMUSG00000000149	14673	Gna12
24	ENSMUSG00000000157	16415	Itgb2l
26	ENSMUSG00000000167	72614	Pih1d2
27	ENSMUSG00000000168	235339	Dlat
28	ENSMUSG00000000171	66925	Sdhd
31	ENSMUSG00000000184	12444	Ccnd2
32	ENSMUSG00000000194	277463	Gpr107
34	ENSMUSG00000000202	72014	Btbd17
35	ENSMUSG00000000204	20558	Slfn4
36	ENSMUSG00000000214	21823	Th
37	ENSMUSG00000000215	16334	Ins2
38	ENSMUSG00000000216	20278	Scnn1g
39	ENSMUSG00000000223	13497	Drp2
41	ENSMUSG00000000247	16870	Lhx2
42	ENSMUSG00000000248	70809	Clec2g
43	ENSMUSG00000000253	66355	Gmpr
44	ENSMUSG00000000263	14654	Glra1
45	ENSMUSG00000000266	23947	Mid2
46	ENSMUSG00000000275	217069	Trim25
47	ENSMUSG00000000276	56077	Dgke
49	ENSMUSG00000000282	17428	Mnt
52	ENSMUSG00000000296	21987	Tpd52l1
55	ENSMUSG00000000305	12561	Cdh4
57	ENSMUSG00000000317	12029	Bcl6b
58	ENSMUSG00000000318	17312	Clec10a
59	ENSMUSG00000000320	11684	Alox12
61	ENSMUSG00000000326	12846	Comt
62	ENSMUSG00000000339	66368	Rtca
64	ENSMUSG00000000346	23994	Dazap2
65	ENSMUSG00000000355	68995	Mcts1
66	ENSMUSG00000000359	19700	Rem1
67	ENSMUSG00000000365	30054	Rnf17
68	ENSMUSG00000000374	216131	Trappc10
70	ENSMUSG00000000381	22373	Wap
71	ENSMUSG00000000384	21379	Tbrg4
73	ENSMUSG00000000386	17857	Mx1
75	ENSMUSG00000000394	14526	Gcg
76	ENSMUSG00000000399	66108	Ndufa9
77	ENSMUSG00000000402	54156	Egfl6
79	ENSMUSG00000000411	58864	Tssk3
83	ENSMUSG00000000439	67027	Mkrn2
84	ENSMUSG00000000440	19016	Pparg
88	ENSMUSG00000000530	11482	Acvrl1
89	ENSMUSG00000000531	56149	Grasp
93	ENSMUSG00000000552	29813	Zfp385a
97	ENSMUSG00000000562	11542	Adora3
98	ENSMUSG00000000563	11950	Atp5f1
99	ENSMUSG00000000567	20682	Sox9
100	ENSMUSG00000000568	11991	Hnrnpd
101	ENSMUSG00000000579	100040563	Dynlt1c
103	ENSMUSG00000000594	14667	Gm2a
104	ENSMUSG00000000600	79264	Krit1
105	ENSMUSG00000000605	12727	Clcn4
108	ENSMUSG00000000627	20355	Sema4f
109	ENSMUSG00000000628	15277	Hk2
110	ENSMUSG00000000631	360013	Myo18a
114	ENSMUSG00000000686	67477	Abhd15
115	ENSMUSG00000000690	15414	Hoxb6
116	ENSMUSG00000000693	16950	Loxl3
118	ENSMUSG00000000706	12231	Btn1a1
119	ENSMUSG00000000708	18519	Kat2b
121	ENSMUSG00000000724	12957	Cryba1
123	ENSMUSG00000000731	11634	Aire
125	ENSMUSG00000000738	234847	Spg7
126	ENSMUSG00000000739	57429	Sult5a1
128	ENSMUSG00000000743	234852	Chmp1a
130	ENSMUSG00000000753	20317	Serpinf1
131	ENSMUSG00000000759	259279	Tubgcp3
132	ENSMUSG00000000766	18390	Oprm1
133	ENSMUSG00000000776	67065	Polr3d
134	ENSMUSG00000000782	21414	Tcf7
135	ENSMUSG00000000787	13205	Ddx3x
137	ENSMUSG00000000792	114479	Slc5a5
141	ENSMUSG00000000811	232223	Txnrd3
142	ENSMUSG00000000817	14103	Fasl
144	ENSMUSG00000000826	13002	Dnajc5
145	ENSMUSG00000000827	66314	Tpd52l2
146	ENSMUSG00000000838	14265	Fmr1
147	ENSMUSG00000000861	14025	Bcl11a
148	ENSMUSG00000000869	16189	Il4
152	ENSMUSG00000000889	13166	Dbh
153	ENSMUSG00000000901	17385	Mmp11
156	ENSMUSG00000000915	29816	Hip1r
157	ENSMUSG00000000916	100609	Nsun5
158	ENSMUSG00000000934	72960	Top1mt
159	ENSMUSG00000000938	15395	Hoxa10
160	ENSMUSG00000000942	15401	Hoxa4
161	ENSMUSG00000000948
163	ENSMUSG00000000958	20540	Slc7a7
164	ENSMUSG00000000959	69089	Oxa1l
165	ENSMUSG00000000976	217026	Heatr6
167	ENSMUSG00000000983	14038	Wfdc18
171	ENSMUSG00000001018	20615	Snapin
172	ENSMUSG00000001020	20198	S100a4
173	ENSMUSG00000001021	20197	S100a3
174	ENSMUSG00000001023	20199	S100a5
178	ENSMUSG00000001034	23939	Mapk7
180	ENSMUSG00000001039	27078	B9d1
181	ENSMUSG00000001052	99683	Sec24b
182	ENSMUSG00000001053	212706	N4bp3
183	ENSMUSG00000001054	66089	Rmnd5b
185	ENSMUSG00000001062	72325	Vps9d1
186	ENSMUSG00000001065	57247	Zfp276
187	ENSMUSG00000001076	239659	C1ql4
191	ENSMUSG00000001098	330171	Kctd10
192	ENSMUSG00000001100	67811	Poldip2
193	ENSMUSG00000001103	18292	Sebox
195	ENSMUSG00000001119	12833	Col6a1
197	ENSMUSG00000001123	16859	Lgals9
198	ENSMUSG00000001127	11836	Araf
202	ENSMUSG00000001138	94218	Cnnm3
203	ENSMUSG00000001143	214895	Lman2l
204	ENSMUSG00000001150	54387	Mcm3ap
205	ENSMUSG00000001151	18541	Pcnt
206	ENSMUSG00000001155	14317	Ftcd
207	ENSMUSG00000001156	17119	Mxd1
210	ENSMUSG00000001166	114643	Oas1c
211	ENSMUSG00000001168	246729	Oas1h
213	ENSMUSG00000001175	12313	Calm1
214	ENSMUSG00000001211	28169	Agpat3
218	ENSMUSG00000001229	224897	Dpp9
219	ENSMUSG00000001240	54409	Ramp2
220	ENSMUSG00000001247	54135	Lsr
221	ENSMUSG00000001248	52857	Gramd1a
222	ENSMUSG00000001249	15451	Hpn
223	ENSMUSG00000001260	14405	Gabrg1
224	ENSMUSG00000001270	12709	Ckb
228	ENSMUSG00000001288	19411	Rarg
232	ENSMUSG00000001313	11858	Rnd2
234	ENSMUSG00000001333	68828	Sync
236	ENSMUSG00000001348	11433	Acp5
237	ENSMUSG00000001349	12797	Cnn1
238	ENSMUSG00000001366	71538	Fbxo9
239	ENSMUSG00000001376	73288	Vps50
243	ENSMUSG00000001415	229512	Smg5
246	ENSMUSG00000001419	17261	Mef2d
247	ENSMUSG00000001420	71913	Tmem79
250	ENSMUSG00000001436	20509	Slc19a1
251	ENSMUSG00000001440	16211	Kpnb1
252	ENSMUSG00000001441	19155	Npepps
254	ENSMUSG00000001445	107732	Mrpl10
255	ENSMUSG00000001467	13121	Cyp51
256	ENSMUSG00000001472	66855	Tcf25
258	ENSMUSG00000001482	23854	Def8
259	ENSMUSG00000001493	17285	Meox1
260	ENSMUSG00000001494	74499	Sost
262	ENSMUSG00000001497	18511	Pax9
264	ENSMUSG00000001506	12842	Col1a1
266	ENSMUSG00000001508	20391	Sgca
267	ENSMUSG00000001510	13393	Dlx3
269	ENSMUSG00000001518	101142	Itfg2
270	ENSMUSG00000001520	60345	Nrip2
274	ENSMUSG00000001542	192657	Ell2
276	ENSMUSG00000001555	14230	Fkbp10
277	ENSMUSG00000001558	66720	Klhl10
279	ENSMUSG00000001569	433864	Nom1
280	ENSMUSG00000001576	67458	Ergic1
284	ENSMUSG00000001622	12994	Csn3
285	ENSMUSG00000001627	15982	Ifrd1
286	ENSMUSG00000001630	232533	Stk38l
287	ENSMUSG00000001632	78783	Brpf1
288	ENSMUSG00000001642	11677	Akr1b3
290	ENSMUSG00000001656	109663	Hoxc11
291	ENSMUSG00000001657	15426	Hoxc8
292	ENSMUSG00000001661	15425	Hoxc6
296	ENSMUSG00000001670	234724	Tat
299	ENSMUSG00000001687	24109	Ubl3
300	ENSMUSG00000001700	107022	Gramd3
306	ENSMUSG00000001751	27419	Naglu
307	ENSMUSG00000001755	71743	Coasy
308	ENSMUSG00000001761	319757	Smo
310	ENSMUSG00000001767	66877	Crnkl1
311	ENSMUSG00000001768	74030	Rin2
312	ENSMUSG00000001773	53320	Folh1
313	ENSMUSG00000001774	66917	Chordc1
314	ENSMUSG00000001783	28088	Rtcb
316	ENSMUSG00000001786	69754	Fbxo7
317	ENSMUSG00000001794	12336	Capns1
319	ENSMUSG00000001804	16769	Dsg4
320	ENSMUSG00000001815	14029	Evx2
321	ENSMUSG00000001819	15433	Hoxd13
322	ENSMUSG00000001823	15432	Hoxd12
323	ENSMUSG00000001827	14275	Folr1
324	ENSMUSG00000001829	20480	Clpb
326	ENSMUSG00000001844	72881	Zdhhc4
327	ENSMUSG00000001847	19353	Rac1
328	ENSMUSG00000001855	227720	Nup214
329	ENSMUSG00000001864	108897	Aif1l
330	ENSMUSG00000001865	12873	Cpa3
331	ENSMUSG00000001870	268977	Ltbp1
332	ENSMUSG00000001891	216558	Ugp2
335	ENSMUSG00000001910	66830	Nacc1
338	ENSMUSG00000001924	22201	Uba1
339	ENSMUSG00000001930	22371	Vwf
341	ENSMUSG00000001943	57276	Vsig2
342	ENSMUSG00000001946	69524	Esam
343	ENSMUSG00000001948	20686	Spa17
346	ENSMUSG00000001983	70207	Taco1
349	ENSMUSG00000001988	18142	Npas1
350	ENSMUSG00000001995	244668	Sipa1l2
354	ENSMUSG00000002007	56504	Srpk3
355	ENSMUSG00000002010	15929	Idh3g
358	ENSMUSG00000002015	27061	Bcap31
359	ENSMUSG00000002017	72722	Fam98a
362	ENSMUSG00000002031	76568	Ift46
366	ENSMUSG00000002052	20926	Supt6
368	ENSMUSG00000002057	15218	Foxn1
369	ENSMUSG00000002058	22248	Unc119
373	ENSMUSG00000002076	74377	Hsf2bp
374	ENSMUSG00000002083	170770	Bbc3
375	ENSMUSG00000002100	17868	Mybpc3
377	ENSMUSG00000002103	11432	Acp2
378	ENSMUSG00000002104	19400	Rapsn
379	ENSMUSG00000002105	68427	Slc39a13
380	ENSMUSG00000002107	14007	Celf2
381	ENSMUSG00000002108	22259	Nr1h3
384	ENSMUSG00000002129	67465	Sf3a1
385	ENSMUSG00000002147	20852	Stat6
386	ENSMUSG00000002190	12745	Clgn
388	ENSMUSG00000002205	101568	Vrk3
390	ENSMUSG00000002221	55982	Paxip1
392	ENSMUSG00000002227	17454	Mov10
393	ENSMUSG00000002228	71887	Ppm1j
394	ENSMUSG00000002233	11853	Rhoc
400	ENSMUSG00000002266	22776	Zim1
402	ENSMUSG00000002279	76483	Lmf1
403	ENSMUSG00000002280	67563	Ciao3
406	ENSMUSG00000002307	13163	Daxx
407	ENSMUSG00000002308	54219	Cd320
410	ENSMUSG00000002324	56739	Rec8
412	ENSMUSG00000002326	105446	Gmpr2
414	ENSMUSG00000002332	52585	Dhrs1
415	ENSMUSG00000002341	13004	Ncan
416	ENSMUSG00000002342	234371	Tmem161a
417	ENSMUSG00000002343	76813	Armc6
418	ENSMUSG00000002345	72368	Borcs8
420	ENSMUSG00000002365	66616	Snx9
423	ENSMUSG00000002384	12164	Bmp8b
424	ENSMUSG00000002393	13864	Nr2f6
426	ENSMUSG00000002396	77090	Ocel1
429	ENSMUSG00000002416	68198	Ndufb2
430	ENSMUSG00000002428	20585	Hltf
431	ENSMUSG00000002455	68879	Prpf6
433	ENSMUSG00000002459	58175	Rgs20
434	ENSMUSG00000002475	106861	Abhd3
436	ENSMUSG00000002486	77832	Tchp
437	ENSMUSG00000002489	21844	Tiam1
439	ENSMUSG00000002500	66211	Rpl3l
440	ENSMUSG00000002504	65962	Slc9a3r2
442	ENSMUSG00000002546	99412	Golga2
443	ENSMUSG00000002550	22245	Uck1
445	ENSMUSG00000002578	22781	Ikzf4
447	ENSMUSG00000002588	18979	Pon1
450	ENSMUSG00000002608	52132	Ccdc97
451	ENSMUSG00000002617	22700	Zfp40
452	ENSMUSG00000002625	54194	Akap8l
453	ENSMUSG00000002633	20423	Shh
457	ENSMUSG00000002661	66400	Alkbh7
458	ENSMUSG00000002664	19197	Pspn
459	ENSMUSG00000002668	70785	Dennd1c
461	ENSMUSG00000002688	18760	Prkd1
463	ENSMUSG00000002718	110750	Cse1l
464	ENSMUSG00000002728	67877	Naa20
467	ENSMUSG00000002733	83435	Plekha3
469	ENSMUSG00000002748	22385	Baz1b
470	ENSMUSG00000002763	224824	Pex6
473	ENSMUSG00000002769	14711	Gnmt
474	ENSMUSG00000002771	14814	Grin2d
475	ENSMUSG00000002778	68137	Kdelr1
476	ENSMUSG00000002781	70209	Tmem143
479	ENSMUSG00000002799	16450	Jag2
480	ENSMUSG00000002803	399566	Btbd6
483	ENSMUSG00000002812	14248	Flii
484	ENSMUSG00000002814	21975	Top3a
485	ENSMUSG00000002820	235040	Atg4d
489	ENSMUSG00000002835	27221	Chaf1a
491	ENSMUSG00000002845	67846	Tmem39a
492	ENSMUSG00000002846	76916	Timmdc1
493	ENSMUSG00000002847	85031	Pla1a
495	ENSMUSG00000002871	24100	Tpra1
497	ENSMUSG00000002885	26364	Adgre5
499	ENSMUSG00000002900	16777	Lamb1
500	ENSMUSG00000002908	84036	Kcnn1
501	ENSMUSG00000002910	70807	Arrdc2
503	ENSMUSG00000002944	12491	Cd36
504	ENSMUSG00000002948	26400	Map2k7
506	ENSMUSG00000002957	11772	Ap2a2
507	ENSMUSG00000002963	59047	Pnkp
508	ENSMUSG00000002968	75613	Med25
509	ENSMUSG00000002980	57278	Bcam
510	ENSMUSG00000002981	56457	Clptm1
511	ENSMUSG00000002983	19698	Relb
513	ENSMUSG00000002985	11816	Apoe
514	ENSMUSG00000002992	11813	Apoc2
516	ENSMUSG00000002997	19088	Prkar2b
520	ENSMUSG00000003037	17274	Rab8a
522	ENSMUSG00000003039	67922	Fam32a
525	ENSMUSG00000003062	76205	Stard3nl
526	ENSMUSG00000003068	20869	Stk11
527	ENSMUSG00000003070	13637	Efna2
529	ENSMUSG00000003099	19060	Ppp5c
531	ENSMUSG00000003123	16890	Lipe
533	ENSMUSG00000003134	54610	Tbc1d8
534	ENSMUSG00000003135	52846	Cnot11
538	ENSMUSG00000003166	13356	Dgcr2
539	ENSMUSG00000003184	54131	Irf3
540	ENSMUSG00000003190	75736	Bcl2l12
541	ENSMUSG00000003198	224893	Zfp959
542	ENSMUSG00000003199	68047	Mpnd
543	ENSMUSG00000003200	20405	Sh3gl1
547	ENSMUSG00000003227	13608	Edar
550	ENSMUSG00000003234	27406	Abcf3
555	ENSMUSG00000003279	224997	Dlgap1
556	ENSMUSG00000003282	56711	Plag1
559	ENSMUSG00000003308	50868	Keap1
562	ENSMUSG00000003341	67331	Atp8b3
564	ENSMUSG00000003345	103236	Csnk1g2
567	ENSMUSG00000003352	12297	Cacnb3
568	ENSMUSG00000003354	105833	Ccdc65
570	ENSMUSG00000003360	74351	Ddx23
571	ENSMUSG00000003363	18807	Pld3
574	ENSMUSG00000003380	14470	Rabac1
576	ENSMUSG00000003402	19089	Prkcsh
578	ENSMUSG00000003411	69908	Rab3b
579	ENSMUSG00000003418	241230	St8sia6
580	ENSMUSG00000003420	14132	Fcgrt
585	ENSMUSG00000003436	13389	Dll3
589	ENSMUSG00000003452	12121	Bicd1
590	ENSMUSG00000003458	59287	Ncstn
591	ENSMUSG00000003464	19298	Pex19
592	ENSMUSG00000003469	105653	Phyhip
593	ENSMUSG00000003476	12922	Crhr2
594	ENSMUSG00000003477	21743	Inmt
599	ENSMUSG00000003526	19125	Prodh
600	ENSMUSG00000003527	27886	Ess2
601	ENSMUSG00000003528	13358	Slc25a1
603	ENSMUSG00000003534	12305	Ddr1
605	ENSMUSG00000003545	14282	Fosb
608	ENSMUSG00000003555	13074	Cyp17a1
609	ENSMUSG00000003559	57344	As3mt
610	ENSMUSG00000003573	26558	Homer3
612	ENSMUSG00000003581	71673	Rnf215
613	ENSMUSG00000003585	67815	Sec14l2
615	ENSMUSG00000003617	12870	Cp
616	ENSMUSG00000003623	74114	Crot
619	ENSMUSG00000003660	320632	Snrnp200
620	ENSMUSG00000003662	26371	Ciao1
622	ENSMUSG00000003680	225895	Taf6l
623	ENSMUSG00000003721	72999	Insig2
624	ENSMUSG00000003731	16650	Kpna6
627	ENSMUSG00000003762	76889	Coq8b
628	ENSMUSG00000003778	78656	Brd8
629	ENSMUSG00000003779	19348	Kif20a
632	ENSMUSG00000003810	17776	Mast2
633	ENSMUSG00000003812	13423	Dnase2a
634	ENSMUSG00000003813	19358	Rad23a
635	ENSMUSG00000003814	12317	Calr
638	ENSMUSG00000003848	67619	Nob1
639	ENSMUSG00000003849	18104	Nqo1
641	ENSMUSG00000003865	14936	Gys1
643	ENSMUSG00000003872	22342	Lin7b
646	ENSMUSG00000003923	21780	Tfam
647	ENSMUSG00000003929	224694	Zfp81
648	ENSMUSG00000003934	13643	Efnb3
651	ENSMUSG00000003955	70186	Fam162a
655	ENSMUSG00000004018	67030	Fancl
660	ENSMUSG00000004040	20848	Stat3
661	ENSMUSG00000004043	20850	Stat5a
662	ENSMUSG00000004044	19285	Cavin1
663	ENSMUSG00000004054	26403	Map3k11
665	ENSMUSG00000004069	83945	Dnaja3
666	ENSMUSG00000004070	15369	Hmox2
667	ENSMUSG00000004071	66626	Cdip1
668	ENSMUSG00000004085	65964	Map3k20
670	ENSMUSG00000004098	53867	Col5a3
671	ENSMUSG00000004099	13433	Dnmt1
674	ENSMUSG00000004110	12290	Cacna1e
675	ENSMUSG00000004113	12287	Cacna1b
676	ENSMUSG00000004127	108943	Trmt10a
679	ENSMUSG00000004207	19156	Psap
681	ENSMUSG00000004231	18504	Pax2
682	ENSMUSG00000004233	70560	Wars2
683	ENSMUSG00000004263	13498	Atn1
684	ENSMUSG00000004264	12034	Phb2
690	ENSMUSG00000004296	16160	Il12b
691	ENSMUSG00000004317	12728	Clcn5
692	ENSMUSG00000004319	12725	Clcn3
693	ENSMUSG00000004328	53417	Hif3a
696	ENSMUSG00000004347	18575	Pde1c
700	ENSMUSG00000004364	26554	Cul3
701	ENSMUSG00000004366	20604	Sst
705	ENSMUSG00000004394	103694	Tmed4
706	ENSMUSG00000004415	140709	Col26a1
707	ENSMUSG00000004446	12122	Bid
709	ENSMUSG00000004455	19047	Ppp1cc
710	ENSMUSG00000004460	67838	Dnajb11
711	ENSMUSG00000004462	70573	Tbccd1
712	ENSMUSG00000004473	20256	Clec11a
713	ENSMUSG00000004500	243834	Zfp324
714	ENSMUSG00000004508	14389	Gab2
715	ENSMUSG00000004530	23790	Coro1c
717	ENSMUSG00000004540	26437	Psg17
718	ENSMUSG00000004542	26439	Psg19
719	ENSMUSG00000004552	13034	Ctse
720	ENSMUSG00000004558	29811	Ndrg2
721	ENSMUSG00000004561	52535	Mettl17
723	ENSMUSG00000004565	50767	Pnpla6
727	ENSMUSG00000004609	12489	Cd33
730	ENSMUSG00000004626	20911	Stxbp2
731	ENSMUSG00000004630	18545	Pcp2
733	ENSMUSG00000004633	69993	Chn2
734	ENSMUSG00000004637	80707	Wwox
735	ENSMUSG00000004642	20492	Slbp
737	ENSMUSG00000004654	14602	Ghrhr
739	ENSMUSG00000004661	56380	Arid3b
742	ENSMUSG00000004668	268379	Abca13
743	ENSMUSG00000004677	17925	Myo9b
748	ENSMUSG00000004748	67900	Mtfp1
749	ENSMUSG00000004768	19335	Rab23
752	ENSMUSG00000004789	78920	Dlst
754	ENSMUSG00000004798	29869	Ulk2
755	ENSMUSG00000004814	56221	Ccl24
759	ENSMUSG00000004842	18736	Pou1f1
764	ENSMUSG00000004865	20815	Srpk1
766	ENSMUSG00000004880	98386	Lbr
769	ENSMUSG00000004892	12032	Bcan
770	ENSMUSG00000004894	73940	Hapln2
771	ENSMUSG00000004895	94315	Prcc
772	ENSMUSG00000004896	229503	Rrnad1
774	ENSMUSG00000004902	71803	Slc25a18
776	ENSMUSG00000004931	57267	Apba3
777	ENSMUSG00000004933	17179	Matk
778	ENSMUSG00000004934	59004	Pias4
781	ENSMUSG00000004939	69564	Nmrk2
783	ENSMUSG00000004947	74198	Dtx2
784	ENSMUSG00000004948	22788	Zp3
786	ENSMUSG00000004952	54153	Rasa4
788	ENSMUSG00000004980	53379	Hnrnpa2b1
789	ENSMUSG00000004988	108017	Fxyd4
790	ENSMUSG00000004994	67736	Ccdc130
792	ENSMUSG00000005034	18749	Prkacb
793	ENSMUSG00000005043	27029	Sgsh
795	ENSMUSG00000005054	13014	Cstb
797	ENSMUSG00000005069	19305	Pex5
798	ENSMUSG00000005078	104771	Jkamp
800	ENSMUSG00000005089	20511	Slc1a2
801	ENSMUSG00000005102	27103	Eif2ak4
803	ENSMUSG00000005107	117591	Slc2a9
805	ENSMUSG00000005125	17988	Ndrg1
806	ENSMUSG00000005131	75311	4930550C14Rik
807	ENSMUSG00000005142	17159	Man2b1
812	ENSMUSG00000005202	20415	Shbg
813	ENSMUSG00000005204	80886	Senp3
814	ENSMUSG00000005220	53419	Corin
816	ENSMUSG00000005232	14378	G6pc2
818	ENSMUSG00000005237	327954	Dnah2
819	ENSMUSG00000005251	72388	Ripk4
821	ENSMUSG00000005267	170740	Zfp287
823	ENSMUSG00000005299	56384	Letm1
824	ENSMUSG00000005312	56085	Ubqln1
825	ENSMUSG00000005320	14186	Fgfr4
827	ENSMUSG00000005339	14125	Fcer1a
829	ENSMUSG00000005355	12365	Casp14
830	ENSMUSG00000005357	20513	Slc1a6
831	ENSMUSG00000005360	20512	Slc1a3
833	ENSMUSG00000005364	16192	Il5ra
834	ENSMUSG00000005370	17688	Msh6
835	ENSMUSG00000005371	225055	Fbxo11
837	ENSMUSG00000005374	27368	Tbl2
839	ENSMUSG00000005397	18073	Nid1
842	ENSMUSG00000005417	26936	Mprip
844	ENSMUSG00000005447	18476	Pafah1b3
846	ENSMUSG00000005469	18747	Prkaca
848	ENSMUSG00000005474	59310	Myl10
850	ENSMUSG00000005483	81489	Dnajb1
851	ENSMUSG00000005493	55993	Msh4
852	ENSMUSG00000005501	227334	Usp40
853	ENSMUSG00000005503	14028	Evx1
857	ENSMUSG00000005514	18984	Por
861	ENSMUSG00000005547	13087	Cyp2a5
862	ENSMUSG00000005553	11944	Atp4a
863	ENSMUSG00000005566	21849	Trim28
866	ENSMUSG00000005583	17260	Mef2c
867	ENSMUSG00000005609	22083	Ctr9
868	ENSMUSG00000005610	13690	Eif4g2
873	ENSMUSG00000005628	50874	Tmod4
875	ENSMUSG00000005649	29865	Cabp5
876	ENSMUSG00000005656	72183	Snx6
879	ENSMUSG00000005674	641376	Tomm40l
880	ENSMUSG00000005677	12355	Nr1i3
881	ENSMUSG00000005681	11807	Apoa2
882	ENSMUSG00000005682	103135	Pan2
884	ENSMUSG00000005686	11717	Ampd3
887	ENSMUSG00000005698	13018	Ctcf
888	ENSMUSG00000005699	56513	Pard6a
889	ENSMUSG00000005705	11604	Agrp
890	ENSMUSG00000005716	19293	Pvalb
891	ENSMUSG00000005718	83383	Tfap4
894	ENSMUSG00000005774	53970	Rfx5
897	ENSMUSG00000005802	22785	Slc30a4
898	ENSMUSG00000005803	59010	Sqor
899	ENSMUSG00000005804	18457	Bloc1s6
901	ENSMUSG00000005823	78308	Gpr108
905	ENSMUSG00000005864	12789	Cnga2
907	ENSMUSG00000005873	13476	Reep5
908	ENSMUSG00000005881	66366	Ergic3
909	ENSMUSG00000005882	56046	Uqcc1
910	ENSMUSG00000005883	26972	Spo11
913	ENSMUSG00000005892	22044	Trh
915	ENSMUSG00000005897	22025	Nr2c1
917	ENSMUSG00000005907	71382	Pex1
918	ENSMUSG00000005917	18423	Otx1
919	ENSMUSG00000005936	66989	Kctd20
920	ENSMUSG00000005947	16407	Itgae
922	ENSMUSG00000005950	94045	P2rx5
924	ENSMUSG00000005952	193034	Trpv1
925	ENSMUSG00000005958	13845	Ephb3
926	ENSMUSG00000005968	22156	Tuft1
927	ENSMUSG00000005973	19672	Rcn1
928	ENSMUSG00000005980	13419	Dnase1
929	ENSMUSG00000005981	68015	Trap1
931	ENSMUSG00000005983	73261	1700037C18Rik
932	ENSMUSG00000005986	68423	Ankrd13d
935	ENSMUSG00000006007	20028	Pdc
936	ENSMUSG00000006010	226499	Odr4
937	ENSMUSG00000006014	96875	Prg4
938	ENSMUSG00000006019	71723	Dhx34
939	ENSMUSG00000006021	70394	Kptn
942	ENSMUSG00000006056	76815	Calcoco2
943	ENSMUSG00000006057	11951	Atp5g1
946	ENSMUSG00000006127	19062	Inpp5k
947	ENSMUSG00000006134	12929	Crkl
949	ENSMUSG00000006154	67425	Eps8l1
951	ENSMUSG00000006179	54373	Prss16
952	ENSMUSG00000006191	68916	Cdkal1
955	ENSMUSG00000006205	56213	Htra1
956	ENSMUSG00000006215	22642	Zbtb17
957	ENSMUSG00000006216	56365	Clcnkb
958	ENSMUSG00000006218	277743	Fam131c
959	ENSMUSG00000006219	74202	Fblim1
961	ENSMUSG00000006235	13857	Epor
962	ENSMUSG00000006241	67119	Ccdc159
963	ENSMUSG00000006262	68473	Mob1b
964	ENSMUSG00000006269	110935	Atp6v1b1
966	ENSMUSG00000006273	11966	Atp6v1b2
967	ENSMUSG00000006276	13859	Eps15l1
969	ENSMUSG00000006288	219022	Ttc5
970	ENSMUSG00000006289	66246	Osgep
972	ENSMUSG00000006301	69660	Tmbim1
974	ENSMUSG00000006307	75410	Kmt2b
976	ENSMUSG00000006311	14008	Etv2
981	ENSMUSG00000006342	71733	Susd2
982	ENSMUSG00000006344	23887	Ggt5
983	ENSMUSG00000006345	14598	Ggt1
984	ENSMUSG00000006356	68337	Crip2
985	ENSMUSG00000006360	12925	Crip1
986	ENSMUSG00000006362	12398	Cbfa2t3
987	ENSMUSG00000006369	14114	Fbln1
988	ENSMUSG00000006373	53328	Pgrmc1
990	ENSMUSG00000006386	21687	Tek
991	ENSMUSG00000006389	17480	Mpl
994	ENSMUSG00000006395	68180	Hyi
997	ENSMUSG00000006411	71740	Nectin4
1003	ENSMUSG00000006445	13836	Epha2
1005	ENSMUSG00000006457	11474	Actn3
1006	ENSMUSG00000006462	329562	A530013C23Rik
1007	ENSMUSG00000006463	70605	Zdhhc24
1008	ENSMUSG00000006464	52028	Bbs1
1009	ENSMUSG00000006469	142681	Slc34a3
1010	ENSMUSG00000006471	78797	Ndor1
1011	ENSMUSG00000006476	56876	Nsmf
1014	ENSMUSG00000006494	228026	Pdk1
1015	ENSMUSG00000006498	19205	Ptbp1
1016	ENSMUSG00000006517	192156	Mvd
1018	ENSMUSG00000006522	16426	Itih3
1019	ENSMUSG00000006526	69179	Stimate
1020	ENSMUSG00000006527	54650	Sfmbt1
1021	ENSMUSG00000006529	16424	Itih1
1023	ENSMUSG00000006542	241113	Prkag3
1024	ENSMUSG00000006546	12958	Cryba2
1025	ENSMUSG00000006567	11979	Atp7b
1027	ENSMUSG00000006574	20533	Slc4a1
1028	ENSMUSG00000006575	51799	Rundc3a
1032	ENSMUSG00000006587	30927	Snai3
1034	ENSMUSG00000006599	14884	Gtf2h1
1035	ENSMUSG00000006611	15216	Hfe
1036	ENSMUSG00000006638	57742	Abhd1
1038	ENSMUSG00000006642	69852	Tcf23
1039	ENSMUSG00000006649	54631	Nphs1
1040	ENSMUSG00000006651	11803	Aplp1
1041	ENSMUSG00000006673	69232	Qrich1
1043	ENSMUSG00000006676	71472	Usp19
1046	ENSMUSG00000006705	18771	Pknox1
1047	ENSMUSG00000006711	210108	D130043K22Rik
1050	ENSMUSG00000006720	193452	Zfp184
1051	ENSMUSG00000006724	13115	Cyp27b1
1053	ENSMUSG00000006731	14421	B4galnt1
1054	ENSMUSG00000006732	17299	Mettl1
1056	ENSMUSG00000006740	16573	Kif5b
1058	ENSMUSG00000006764	216343	Tph2
1059	ENSMUSG00000006777	94179	Krt23
1060	ENSMUSG00000006782	12799	Cnp
1064	ENSMUSG00000006850	71983	Tmco6
1065	ENSMUSG00000006906	70527	Stambp
1068	ENSMUSG00000006931	66180	P3h4
1069	ENSMUSG00000006932	12387	Ctnnb1
1076	ENSMUSG00000007030	27762	Vwa7
1077	ENSMUSG00000007033	15482	Hspa1l
1079	ENSMUSG00000007035	17687	Msh5
1080	ENSMUSG00000007036	193742	Abhd16a
1082	ENSMUSG00000007039	51793	Ddah2
1087	ENSMUSG00000007107	27222	Atp1a4
1088	ENSMUSG00000007122	12372	Casq1
1089	ENSMUSG00000007207	20907	Stx1a
1090	ENSMUSG00000007209	26368	Ceacam9
1093	ENSMUSG00000007338	18120	Mrpl49
1094	ENSMUSG00000007379	329727	Dennd2c
1095	ENSMUSG00000007411	17169	Mark3
1096	ENSMUSG00000007415	67210	Gatad1
1097	ENSMUSG00000007440	12943	Pcdha10
1099	ENSMUSG00000007458	17113	M6pr
1100	ENSMUSG00000007476	241296	Lrrc8a
1101	ENSMUSG00000007480	17203	Mc5r
1102	ENSMUSG00000007564	51792	Ppp2r1a
1103	ENSMUSG00000007570	72775	Fance
1105	ENSMUSG00000007591	71099	Tssk4
1106	ENSMUSG00000007594	330790	Hapln4
1107	ENSMUSG00000007603	224907	Dus3l
1108	ENSMUSG00000007610	70359	Gtpbp3
1109	ENSMUSG00000007613	21812	Tgfbr1
1110	ENSMUSG00000007617	26556	Homer1
1111	ENSMUSG00000007646	114714	Rad51c
1112	ENSMUSG00000007653	14401	Gabrb2
1116	ENSMUSG00000007670	16549	Khsrp
1120	ENSMUSG00000007777	66050	0610009B22Rik
1122	ENSMUSG00000007805	13345	Twist2
1124	ENSMUSG00000007815	11848	Rhoa
1126	ENSMUSG00000007827	232339	Ankrd26
1130	ENSMUSG00000007850	59013	Hnrnph1
1132	ENSMUSG00000007872	15903	Id3
1133	ENSMUSG00000007877	21393	Tcap
1135	ENSMUSG00000007888	12931	Crlf1
1139	ENSMUSG00000007908	208982	Hmgcll1
1140	ENSMUSG00000007944	73032	Ttc9b
1141	ENSMUSG00000007946	11859	Phox2a
1142	ENSMUSG00000007950	64296	Abhd8
1143	ENSMUSG00000007987	67286	Ift22
1144	ENSMUSG00000007989	14365	Fzd3
1145	ENSMUSG00000008028	69349	1700008O03Rik
1146	ENSMUSG00000008035	68041	Mid1ip1
1148	ENSMUSG00000008090	116701	Fgfrl1
1149	ENSMUSG00000008129	74666	4930432K21Rik
1151	ENSMUSG00000008140	69683	Emc10
1153	ENSMUSG00000008167	68628	Fbxw9
1155	ENSMUSG00000008200	55935	Fnbp4
1157	ENSMUSG00000008226	74616	Scrn3
1159	ENSMUSG00000008305	21885	Tle1
1160	ENSMUSG00000008307	77036	1700109H08Rik
1163	ENSMUSG00000008348	22190	Ubc
1166	ENSMUSG00000008393	52502	Carhsp1
1168	ENSMUSG00000008429	80517	Herpud2
1169	ENSMUSG00000008435	108841	Rdh13
1170	ENSMUSG00000008438	56622	Adam21
1172	ENSMUSG00000008461	14343	Fut1
1173	ENSMUSG00000008475	67771	Arpc5
1174	ENSMUSG00000008482	67504	Rnf151
1175	ENSMUSG00000008489	15569	Elavl2
1177	ENSMUSG00000008540	56615	Mgst1
1178	ENSMUSG00000008575	18028	Nfib
1181	ENSMUSG00000008604	94232	Ubqln4
1191	ENSMUSG00000008813	219038	Tppp2
1192	ENSMUSG00000008822	66204	Acyp1
1194	ENSMUSG00000008845	93671	Cd163
1195	ENSMUSG00000008855	15184	Hdac5
1199	ENSMUSG00000008932	242607	Slc1a7
1200	ENSMUSG00000008958	21427	Vps72
1202	ENSMUSG00000008999	12162	Bmp7
1204	ENSMUSG00000009030	67466	Pdcl
1205	ENSMUSG00000009035	223693	Tmem184b
1207	ENSMUSG00000009070	71236	Rsph14
1208	ENSMUSG00000009073	18016	Nf2
1209	ENSMUSG00000009075	192650	Cabp7
1210	ENSMUSG00000009076	67178	Zmat5
1211	ENSMUSG00000009079	14030	Ewsr1
1212	ENSMUSG00000009090	11764	Ap1b1
1213	ENSMUSG00000009092	70377	Derl3
1214	ENSMUSG00000009093	75886	Gstt4
1215	ENSMUSG00000009097	21380	Tbx1
1216	ENSMUSG00000009108	14686	Gnat2
1217	ENSMUSG00000009112	94044	Bcl2l13
1218	ENSMUSG00000009114	76964	2610028H24Rik
1219	ENSMUSG00000009115	76573	Spatc1l
1222	ENSMUSG00000009207	69605	Lnpk
1223	ENSMUSG00000009210	75573	Prr29
1224	ENSMUSG00000009214	66139	Mymk
1225	ENSMUSG00000009216	109349	Fam163b
1226	ENSMUSG00000009246	56843	Trpm5
1227	ENSMUSG00000009248	17173	Ascl2
1228	ENSMUSG00000009281	71660	Rarres2
1231	ENSMUSG00000009293	22213	Ube2g2
1232	ENSMUSG00000009350	17523	Mpo
1233	ENSMUSG00000009356	76113	Lpo
1234	ENSMUSG00000009376	17295	Met
1235	ENSMUSG00000009378	240638	Slc16a12
1236	ENSMUSG00000009394	20965	Syn2
1238	ENSMUSG00000009418	215690	Nav1
1239	ENSMUSG00000009470	238799	Tnpo1
1240	ENSMUSG00000009471	17927	Myod1
1241	ENSMUSG00000009487	18419	Otog
1242	ENSMUSG00000009535	67897	Rnmt
1245	ENSMUSG00000009551	70730	6330409D20Rik
1250	ENSMUSG00000009575	12419	Cbx5
1252	ENSMUSG00000009585	80287	Apobec3
1253	ENSMUSG00000009588	20445	St6galnac1
1254	ENSMUSG00000009596	74469	Taf7l
1256	ENSMUSG00000009621	22325	Vav2
1258	ENSMUSG00000009630	19053	Ppp2cb
1259	ENSMUSG00000009633	14373	G0s2
1261	ENSMUSG00000009646	69836	Pla2g12b
1263	ENSMUSG00000009654	18302	Oit3
1264	ENSMUSG00000009670	83558	Tex11
1265	ENSMUSG00000009681	110279	Bcr
1267	ENSMUSG00000009731	16506	Kcnd1
1268	ENSMUSG00000009733	21422	Tfcp2
1270	ENSMUSG00000009739	19009	Pou6f1
1271	ENSMUSG00000009741	22221	Ubp1
1272	ENSMUSG00000009772	74137	Nuak2
1273	ENSMUSG00000009828	56542	Ick
1274	ENSMUSG00000009863	67680	Sdhb
1275	ENSMUSG00000009876	84682	Cox4i2
1276	ENSMUSG00000009894	67826	Snap47
1279	ENSMUSG00000009907	20479	Vps4b
1281	ENSMUSG00000009941	83454	Nxf2
1282	ENSMUSG00000009995	66826	Taz
1283	ENSMUSG00000010021	286942	Kif19a
1284	ENSMUSG00000010025	11671	Aldh3a2
1285	ENSMUSG00000010044	114602	Zmynd10
1286	ENSMUSG00000010045	56395	Tmem115
1287	ENSMUSG00000010047	15587	Hyal2
1288	ENSMUSG00000010048	15983	Ifrd2
1289	ENSMUSG00000010051	15586	Hyal1
1290	ENSMUSG00000010054	80385	Tusc2
1291	ENSMUSG00000010057	56032	Nprl2
1292	ENSMUSG00000010064	76257	Slc38a3
1294	ENSMUSG00000010067	56289	Rassf1
1295	ENSMUSG00000010080	71889	Epn3
1297	ENSMUSG00000010095	17254	Slc3a2
1298	ENSMUSG00000010097	53319	Nxf1
1300	ENSMUSG00000010122	67473	Slc47a1
1301	ENSMUSG00000010136	100503311	Pifo
1304	ENSMUSG00000010175	19130	Prox1
1306	ENSMUSG00000010277	72503	2610507B11Rik
1307	ENSMUSG00000010290	98404	AI597479
1308	ENSMUSG00000010307	67893	Tmem86a
1309	ENSMUSG00000010311	269120	Optc
1310	ENSMUSG00000010342	83560	Tex14
1312	ENSMUSG00000010362	66599	Rdm1
1314	ENSMUSG00000010392	53334	Gosr1
1316	ENSMUSG00000010435	78634	Spaca7
1320	ENSMUSG00000010492	100271841	Uckl1os
1321	ENSMUSG00000010505	17932	Myt1
1322	ENSMUSG00000010517	14084	Faf1
1323	ENSMUSG00000010529	212539	Gm266
1324	ENSMUSG00000010538	76927	Tsacc
1325	ENSMUSG00000010554	67493	Mettl16
1326	ENSMUSG00000010592	13164	Dazl
1327	ENSMUSG00000010601	75761	Apol7a
1329	ENSMUSG00000010608	67039	Rbm25
1331	ENSMUSG00000010651	235674	Acaa1b
1332	ENSMUSG00000010660	18799	Plcd1
1333	ENSMUSG00000010663	76267	Fads1
1334	ENSMUSG00000010721	56873	Lmbr1
1338	ENSMUSG00000010796	74068	Asz1
1339	ENSMUSG00000010797	22413	Wnt2
1340	ENSMUSG00000010803	14394	Gabra1
1342	ENSMUSG00000010830	105785	Kdelr3
1343	ENSMUSG00000010841	75437	Cfap97d1
1347	ENSMUSG00000011008	68279	Mcoln2
1350	ENSMUSG00000011114	21376	Tbrg1
1353	ENSMUSG00000011154	75556	Cfap161
1354	ENSMUSG00000011158	72308	Brf1
1355	ENSMUSG00000011171	22355	Vipr2
1359	ENSMUSG00000011257	230721	Pabpc4
1360	ENSMUSG00000011263	74463	Exoc3l2
1361	ENSMUSG00000011267	63872	Zfp296
1362	ENSMUSG00000011305	66968	Plin5
1363	ENSMUSG00000011306	70616	Sugp1
1365	ENSMUSG00000011350	545936	Gm5893
1366	ENSMUSG00000011382	71755	Dhdh
1368	ENSMUSG00000011463	76703	Cpb1
1369	ENSMUSG00000011486	103775	Slc25a41
1372	ENSMUSG00000011658	70300	Fuz
1373	ENSMUSG00000011751	80297	Sptbn4
1374	ENSMUSG00000011752	18648	Pgam1
1375	ENSMUSG00000011831	14020	Evi5
1376	ENSMUSG00000011832	213027	Evi5l
1378	ENSMUSG00000011877	216963	Git1
1379	ENSMUSG00000011884	56356	Gltp
1381	ENSMUSG00000011960	12455	Ccnt1
1383	ENSMUSG00000012042	67741	4930579F01Rik
1384	ENSMUSG00000012076	52592	Brms1l
1385	ENSMUSG00000012114	94112	Med15
1388	ENSMUSG00000012126	67586	Ubxn11
1389	ENSMUSG00000012187	68393	Mogat1
1390	ENSMUSG00000012211	75671	Tex22
1391	ENSMUSG00000012282	20890	Wnt8a
1392	ENSMUSG00000012296	74094	Tjap1
1394	ENSMUSG00000012396	71950	Nanog
1396	ENSMUSG00000012422	66074	Tmem167
1398	ENSMUSG00000012429	66308	Mplkip
1404	ENSMUSG00000012609	320244	Ttll5
1405	ENSMUSG00000012640	69930	Zfp715
1406	ENSMUSG00000012705	57264	Retn
1407	ENSMUSG00000012777	100503991	Acp4
1408	ENSMUSG00000012819	22295	Cdh23
1412	ENSMUSG00000013076	75723	Amotl1
1413	ENSMUSG00000013083	69147	2200002J24Rik
1414	ENSMUSG00000013089	104156	Etv5
1415	ENSMUSG00000013091	78052	Tmem190
1416	ENSMUSG00000013150	70575	Gfod2
1418	ENSMUSG00000013158	71046	4933405L10Rik
1419	ENSMUSG00000013160	11972	Atp6v0d1
1423	ENSMUSG00000013353	74054	4931406B18Rik
1425	ENSMUSG00000013415	140486	Igf2bp1
1426	ENSMUSG00000013418	14422	B4galnt2
1428	ENSMUSG00000013465	58202	Nelfb
1429	ENSMUSG00000013483	170720	Card14
1432	ENSMUSG00000013539	27883	Tango2
1433	ENSMUSG00000013562
1434	ENSMUSG00000013584	19378	Aldh1a2
1435	ENSMUSG00000013593	226646	Ndufs2
1436	ENSMUSG00000013611	66696	Snx31
1437	ENSMUSG00000013622	381629	Atraid
1438	ENSMUSG00000013629	69719	Cad
1440	ENSMUSG00000013646	79566	Sh3bp5l
1441	ENSMUSG00000013653	69864	1810065E05Rik
1442	ENSMUSG00000013662	67979	Atad1
1448	ENSMUSG00000013736	70047	Trnt1
1450	ENSMUSG00000013787	110147	Ehmt2
1452	ENSMUSG00000013833	216154	Med16
1453	ENSMUSG00000013846	20442	St3gal1
1455	ENSMUSG00000013878	77733	Rnf170
1457	ENSMUSG00000013928
1458	ENSMUSG00000013936	17906	Myl2
1459	ENSMUSG00000013973	21945	Dedd
1461	ENSMUSG00000013997	27045	Nit1
1463	ENSMUSG00000014039	114604	Prdm15
1464	ENSMUSG00000014074	70238	Rnf168
1465	ENSMUSG00000014075	66061	Tctex1d2
1466	ENSMUSG00000014077	56398	Chp1
1469	ENSMUSG00000014164	100503085	Klhl3
1471	ENSMUSG00000014195	56354	Dnajc7
1472	ENSMUSG00000014198	278304	Zfp385c
1473	ENSMUSG00000014226	12301	Cacybp
1475	ENSMUSG00000014243	69747	Zswim7
1476	ENSMUSG00000014245	327942	Pigl
1479	ENSMUSG00000014303	83396	Glis2
1481	ENSMUSG00000014329	83675	Bicc1
1482	ENSMUSG00000014349	268470	Ube2z
1483	ENSMUSG00000014351	14607	Gip
1485	ENSMUSG00000014355	17222	Anapc1
1487	ENSMUSG00000014402	22088	Tsg101
1489	ENSMUSG00000014426	26407	Map3k4
1490	ENSMUSG00000014444	234839	Piezo1
1492	ENSMUSG00000014470	68718	Rnf166
1493	ENSMUSG00000014496	105522	Ankrd28
1495	ENSMUSG00000014503	53871	Pkd2l2
1500	ENSMUSG00000014547	268752	Wdfy2
1501	ENSMUSG00000014550	78287	Rbsn
1503	ENSMUSG00000014554	27369	Dguok
1504	ENSMUSG00000014592	100072	Camta1
1505	ENSMUSG00000014599	12977	Csf1
1509	ENSMUSG00000014606	67863	Slc25a11
1510	ENSMUSG00000014609	11448	Chrne
1512	ENSMUSG00000014668	231600	Chfr
1513	ENSMUSG00000014686	330483	Ceacam16
1514	ENSMUSG00000014704	15399	Hoxa2
1515	ENSMUSG00000014725	13522	Adam28
1516	ENSMUSG00000014747	75305	Ankrd53
1517	ENSMUSG00000014748	21766	Tex261
1519	ENSMUSG00000014767	21374	Tbp
1522	ENSMUSG00000014773	13388	Dll1
1523	ENSMUSG00000014776	78688	Nol3
1524	ENSMUSG00000014778	234686	Fhod1
1525	ENSMUSG00000014782	102075	Plekhg4
1526	ENSMUSG00000014786	277973	Slc9a5
1529	ENSMUSG00000014837	74356	4931428F04Rik
1530	ENSMUSG00000014846	67971	Tppp3
1532	ENSMUSG00000014852	279028	Adamts13
1536	ENSMUSG00000014873	20931	Surf2
1537	ENSMUSG00000014905	27362	Dnajb9
1538	ENSMUSG00000014907	234344	Naf1
1540	ENSMUSG00000014956	19046	Ppp1cb
1542	ENSMUSG00000014980	66637	Tsen15
1543	ENSMUSG00000015001	18256	Oc90
1544	ENSMUSG00000015002	76740	Efr3a
1546	ENSMUSG00000015016	257633	Acsf3
1547	ENSMUSG00000015023	13680	Ddx19a
1548	ENSMUSG00000015027	50917	Galns
1549	ENSMUSG00000015053	14461	Gata2
1551	ENSMUSG00000015085	12496	Entpd2
1553	ENSMUSG00000015090	19215	Ptgds
1556	ENSMUSG00000015094	18146	Npdc1
1557	ENSMUSG00000015095	30839	Fbxw5
1558	ENSMUSG00000015112	50799	Slc25a13
1559	ENSMUSG00000015120	22196	Ube2i
1562	ENSMUSG00000015133	233328	Lrrk1
1563	ENSMUSG00000015134	56847	Aldh1a3
1564	ENSMUSG00000015143	109711	Actn1
1565	ENSMUSG00000015149	64383	Sirt2
1566	ENSMUSG00000015165	15388	Hnrnpl
1568	ENSMUSG00000015189	213819	Casd1
1569	ENSMUSG00000015202	215748	Cnksr3
1570	ENSMUSG00000015214	53332	Mtmr1
1572	ENSMUSG00000015222	17756	Map2
1573	ENSMUSG00000015224	74519	Cyp2j9
1575	ENSMUSG00000015243	11303	Abca1
1576	ENSMUSG00000015247	66536	Nipsnap3b
1579	ENSMUSG00000015291	14567	Gdi1
1581	ENSMUSG00000015312	17873	Gadd45b
1584	ENSMUSG00000015335	66220	Zdhhc12
1585	ENSMUSG00000015337	13804	Endog
1587	ENSMUSG00000015341	57437	Golga7
1589	ENSMUSG00000015354	76477	Pcolce2
1591	ENSMUSG00000015357	270166	Clpx
1592	ENSMUSG00000015363	67976	Trabd
1594	ENSMUSG00000015377	69440	Dennd6b
1595	ENSMUSG00000015396	12522	Cd83
1596	ENSMUSG00000015401	57394	Cltrn
1602	ENSMUSG00000015452	11596	Ager
1603	ENSMUSG00000015461	12915	Atf6b
1604	ENSMUSG00000015467	81701	Egfl8
1610	ENSMUSG00000015488	381356	Cacfd1
1611	ENSMUSG00000015501	15273	Hivep2
1613	ENSMUSG00000015522	11863	Arnt
1614	ENSMUSG00000015533	16398	Itga2
1617	ENSMUSG00000015568	16956	Lpl
1620	ENSMUSG00000015597	57908	Zfp318
1622	ENSMUSG00000015605	20807	Srf
1623	ENSMUSG00000015619	14462	Gata3
1624	ENSMUSG00000015627	14464	Gata5
1625	ENSMUSG00000015647	16776	Lama5
1631	ENSMUSG00000015668	72621	Pdzd11
1634	ENSMUSG00000015697	84505	Setdb1
1635	ENSMUSG00000015702	71790	Anxa9
1636	ENSMUSG00000015709	11864	Arnt2
1637	ENSMUSG00000015711	229589	Prune1
1640	ENSMUSG00000015733	12343	Capza2
1642	ENSMUSG00000015747	22365	Vps45
1645	ENSMUSG00000015750	226548	Aph1a
1646	ENSMUSG00000015755	68652	Tab2
1647	ENSMUSG00000015757	67418	Ppil4
1649	ENSMUSG00000015766	13860	Eps8
1650	ENSMUSG00000015776	20933	Med22
1652	ENSMUSG00000015790	20930	Surf1
1654	ENSMUSG00000015806	110391	Qdpr
1655	ENSMUSG00000015812	14714	Gnrh1
1657	ENSMUSG00000015837	18412	Sqstm1
1658	ENSMUSG00000015839	18024	Nfe2l2
1659	ENSMUSG00000015843	20183	Rxrg
1660	ENSMUSG00000015846	20181	Rxra
1661	ENSMUSG00000015850	229595	Adamtsl4
1662	ENSMUSG00000015852	80891	Fcrls
1663	ENSMUSG00000015854	11801	Cd5l
1664	ENSMUSG00000015869	67763	Prpsap1
1665	ENSMUSG00000015879	58227	Fam184b
1667	ENSMUSG00000015882	209707	Lcorl
1668	ENSMUSG00000015889	16993	Lta4h
1669	ENSMUSG00000015890	71761	Amdhd1
1670	ENSMUSG00000015932	56431	Dstn
1672	ENSMUSG00000015942	114674	Gtf2ird2
1674	ENSMUSG00000015944	80909	Castor2
1677	ENSMUSG00000015957	22411	Wnt11
1679	ENSMUSG00000015962	69428	1700016C15Rik
1680	ENSMUSG00000015966	50905	Il17rb
1683	ENSMUSG00000015971	56249	Actr8
1684	ENSMUSG00000015980	76612	Lrrc27
1685	ENSMUSG00000015981	57740	Stk32c
1686	ENSMUSG00000015994	14272	Fnta
1687	ENSMUSG00000016018	72198	Mtrex
1688	ENSMUSG00000016024	16803	Lbp
1692	ENSMUSG00000016150	23963	Tenm1
1693	ENSMUSG00000016179	215303	Camk1g
1694	ENSMUSG00000016181	215193	Utp25
1695	ENSMUSG00000016194	15483	Hsd11b1
1698	ENSMUSG00000016239	74365	Lonrf3
1700	ENSMUSG00000016253	57314	Nelfcd
1701	ENSMUSG00000016255	545486	Tubb1
1702	ENSMUSG00000016256	64138	Ctsz
1704	ENSMUSG00000016262	214791	Sertad4
1705	ENSMUSG00000016283	14990	H2-M2
1707	ENSMUSG00000016319	11740	Slc25a5
1708	ENSMUSG00000016327	67821	Atp1b4
1712	ENSMUSG00000016356	73368	Col20a1
1713	ENSMUSG00000016382	102866	Pls3
1714	ENSMUSG00000016386	77015	Mpped2
1715	ENSMUSG00000016409	67050	Nkap
1716	ENSMUSG00000016427	54405	Ndufa1
1717	ENSMUSG00000016458	22431	Wt1
1718	ENSMUSG00000016477	13557	E2f3
1719	ENSMUSG00000016481	12946	Cr1l
1721	ENSMUSG00000016493	17221	Cd46
1722	ENSMUSG00000016494	12490	Cd34
1726	ENSMUSG00000016503	66596	Gtf3a
1727	ENSMUSG00000016510	76366	Mtif3
1728	ENSMUSG00000016520	140887	Lnx2
1730	ENSMUSG00000016526	226419	Dyrk3
1733	ENSMUSG00000016534	16784	Lamp2
1735	ENSMUSG00000016552	239554	Foxred2
1737	ENSMUSG00000016559	15081	H3f3b
1739	ENSMUSG00000016624	271305	Phf21b
1742	ENSMUSG00000016664	23970	Pacsin2
1743	ENSMUSG00000016756	12763	Cmah
1745	ENSMUSG00000016758	12124	Bik
1746	ENSMUSG00000016763	64706	Scube1
1747	ENSMUSG00000016831	268741	Tox4
1750	ENSMUSG00000016921	67996	Srsf6
1751	ENSMUSG00000016933	18803	Plcg1
1752	ENSMUSG00000016940	70382	Kctd2
1753	ENSMUSG00000016942	71753	Tmprss6
1754	ENSMUSG00000016946	69259	Kctd5
1755	ENSMUSG00000016982	195236	Pom121l2
1756	ENSMUSG00000016984	68145	Etaa1
1758	ENSMUSG00000016998	20941	Svs4
1759	ENSMUSG00000017000	20945	Svs6
1761	ENSMUSG00000017003	64335	Svs3a
1762	ENSMUSG00000017004	20944	Svs5
1763	ENSMUSG00000017007	19668	Rbpjl
1764	ENSMUSG00000017009	20971	Sdc4
1766	ENSMUSG00000017057	16164	Il13ra1
1769	ENSMUSG00000017132	19157	Cyth1
1770	ENSMUSG00000017144	74194	Rnd3
1773	ENSMUSG00000017167	53321	Cntnap1
1774	ENSMUSG00000017176	68106	Nt5c3b
1775	ENSMUSG00000017188	52469	Coa3
1776	ENSMUSG00000017195	69376	Zpbp2
1777	ENSMUSG00000017204	57911	Gsdma
1778	ENSMUSG00000017210	23989	Med24
1779	ENSMUSG00000017211	76758	Gsdma2
1781	ENSMUSG00000017264	50912	Exosc10
1782	ENSMUSG00000017286	67201	Glod4
1783	ENSMUSG00000017288	68299	Vps53
1785	ENSMUSG00000017299	76233	Dnttip1
1786	ENSMUSG00000017300	21925	Tnnc2
1787	ENSMUSG00000017307	170789	Acot8
1788	ENSMUSG00000017309	52685	Cd300lg
1790	ENSMUSG00000017311	217212	Pyy
1792	ENSMUSG00000017316	19064	Ppy
1793	ENSMUSG00000017344	22370	Vtn
1794	ENSMUSG00000017376	18099	Nlk
1796	ENSMUSG00000017390	11676	Aldoc
1797	ENSMUSG00000017400	217154	Stac2
1799	ENSMUSG00000017405	140859	Nek8
1800	ENSMUSG00000017412	12298	Cacnb4
1801	ENSMUSG00000017417	72324	Plxdc1
1802	ENSMUSG00000017418	75869	Arl5b
1803	ENSMUSG00000017421	22680	Zfp207
1805	ENSMUSG00000017446	56745	C1qtnf1
1806	ENSMUSG00000017453	19193	Pipox
1808	ENSMUSG00000017478	76014	Zc3h18
1811	ENSMUSG00000017493	16010	Igfbp4
1813	ENSMUSG00000017548	52615	Suz12
1814	ENSMUSG00000017550	237877	Atad5
1816	ENSMUSG00000017588	16675	Krt27
1818	ENSMUSG00000017615	21927	Tnfaip1
1824	ENSMUSG00000017670	140579	Elmo2
1825	ENSMUSG00000017677	78889	Wsb1
1826	ENSMUSG00000017679	76080	Ttpal
1827	ENSMUSG00000017686	59040	Rhot1
1829	ENSMUSG00000017692	246104	Rhbdl3
1830	ENSMUSG00000017697	11486	Ada
1831	ENSMUSG00000017707	26943	Serinc3
1832	ENSMUSG00000017713	71776	Tha1
1835	ENSMUSG00000017718	71562	Afmid
1836	ENSMUSG00000017720	73603	Trp53tg5
1837	ENSMUSG00000017721	78928	Pigt
1838	ENSMUSG00000017723	67701	Wfdc2
1839	ENSMUSG00000017724	18612	Etv4
1840	ENSMUSG00000017733	75526	Eppin
1841	ENSMUSG00000017734	52840	Dbndd2
1843	ENSMUSG00000017740	57138	Slc12a5
1844	ENSMUSG00000017747	80860	Ghdc
1845	ENSMUSG00000017754	18830	Pltp
1847	ENSMUSG00000017760	19025	Ctsa
1848	ENSMUSG00000017764	71971	Zswim1
1850	ENSMUSG00000017767	75642	Spata25
1852	ENSMUSG00000017776	12928	Crk
1860	ENSMUSG00000017832	75482	Hspb9
1861	ENSMUSG00000017837	71966	Nkiras2
1862	ENSMUSG00000017843	26931	Ppp2r5c
1863	ENSMUSG00000017858	245866	Ift52
1865	ENSMUSG00000017868	27219	Sgk2
1866	ENSMUSG00000017897	14049	Eya2
1868	ENSMUSG00000017929	56336	B4galt5
1869	ENSMUSG00000017943	228858	Gdap1l1
1874	ENSMUSG00000018001	19159	Cyth3
1878	ENSMUSG00000018042	109754	Cyb5r3
1879	ENSMUSG00000018068	70422	Ints2
1881	ENSMUSG00000018102	68024	Hist1h2bc
1882	ENSMUSG00000018126	207495	Baiap2l2
1883	ENSMUSG00000018143	17135	Mafk
1884	ENSMUSG00000018160	19014	Med1
1886	ENSMUSG00000018167	59045	Stard3
1891	ENSMUSG00000018196	69367	Glrx2
1892	ENSMUSG00000018199	20822	Ro60
1893	ENSMUSG00000018209	58231	Stk4
1895	ENSMUSG00000018217	18858	Pmp22
1896	ENSMUSG00000018238	14566	Gdf9
1899	ENSMUSG00000018263	21388	Tbx5
1903	ENSMUSG00000018322	67145	Tomm34
1904	ENSMUSG00000018326	54401	Ywhab
1905	ENSMUSG00000018334	16706	Ksr1
1907	ENSMUSG00000018340	11749	Anxa6
1908	ENSMUSG00000018341	16162	Il12rb2
1909	ENSMUSG00000018347	52712	Zkscan6
1910	ENSMUSG00000018362	16647	Kpna2
1912	ENSMUSG00000018372	320162	Cep95
1915	ENSMUSG00000018379	110809	Srsf1
1916	ENSMUSG00000018381	66610	Abi3
1917	ENSMUSG00000018387	71774	Shroom1
1918	ENSMUSG00000018395	16568	Kif3a
1919	ENSMUSG00000018398	20362	Sept8
1920	ENSMUSG00000018401	170749	Mtmr4
1921	ENSMUSG00000018405	217038	Mrm1
1922	ENSMUSG00000018411	17762	Mapt
1924	ENSMUSG00000018415	66771	Gid4
1925	ENSMUSG00000018417	17912	Myo1b
1926	ENSMUSG00000018425	67487	Dhx40
1927	ENSMUSG00000018427	77864	Ypel2
1929	ENSMUSG00000018433	68979	Nol11
1930	ENSMUSG00000018442	116891	Derl2
1932	ENSMUSG00000018449	69723	Rpain
1934	ENSMUSG00000018459	114644	Slc13a3
1935	ENSMUSG00000018470	16499	Kcnab3
1936	ENSMUSG00000018474	216848	Chd3
1937	ENSMUSG00000018476	216850	Kdm6b
1938	ENSMUSG00000018479	73634	1700125H20Rik
1940	ENSMUSG00000018486	22412	Wnt9b
1941	ENSMUSG00000018500	11541	Adora2b
1945	ENSMUSG00000018537	22658	Pcgf2
1946	ENSMUSG00000018541	67480	Cwc25
1947	ENSMUSG00000018543	72215	1700001P01Rik
1948	ENSMUSG00000018547	108083	Pip4k2b
1949	ENSMUSG00000018548	68729	Trim37
1952	ENSMUSG00000018565	54351	Elp5
1956	ENSMUSG00000018570	70419	2810408A11Rik
1957	ENSMUSG00000018572	78246	Phf23
1959	ENSMUSG00000018581	13411	Dnah11
1962	ENSMUSG00000018589	237213	Glra2
1963	ENSMUSG00000018593	20692	Sparc
1964	ENSMUSG00000018595	14657	Glra4
1965	ENSMUSG00000018599	237781	Mief2
1966	ENSMUSG00000018604	21386	Tbx3
1967	ENSMUSG00000018620	30800	Mmp20
1968	ENSMUSG00000018623	17393	Mmp7
1969	ENSMUSG00000018634	12921	Crhr1
1970	ENSMUSG00000018648	56405	Dusp14
1971	ENSMUSG00000018651	217031	Tada2a
1973	ENSMUSG00000018656	403088	Tcaf3
1976	ENSMUSG00000018666	12412	Cbx1
1978	ENSMUSG00000018672	56358	Copz2
1982	ENSMUSG00000018698	16869	Lhx1
1983	ENSMUSG00000018707	13424	Dync1h1
1984	ENSMUSG00000018727	52670	Cpsf4l
1985	ENSMUSG00000018733	103737	Pex12
1986	ENSMUSG00000018736	83431	Ndel1
1988	ENSMUSG00000018750	75580	Zbtb4
1989	ENSMUSG00000018752	619441	Tnfsfm13
1990	ENSMUSG00000018761	24070	Mpdu1
1991	ENSMUSG00000018765	23879	Fxr2
1992	ENSMUSG00000018770	228033	Atp5g3
1994	ENSMUSG00000018776	56293	Slc35g3
1995	ENSMUSG00000018796	14081	Acsl1
1996	ENSMUSG00000018800	217265	Abca5
1997	ENSMUSG00000018809	319822	Smyd4
1999	ENSMUSG00000018820	319740	Zfyve27
2000	ENSMUSG00000018821	69534	Avpi1
2001	ENSMUSG00000018822	54612	Sfrp5
2003	ENSMUSG00000018841	19364	Rad51d
2004	ENSMUSG00000018844	78919	Fndc8
2005	ENSMUSG00000018845	217012	Unc45b
2008	ENSMUSG00000018849	211652	Wwc1
2010	ENSMUSG00000018861	14149	Fdxr
2015	ENSMUSG00000018893	17189	Mb
2017	ENSMUSG00000018900	20520	Slc22a5
2019	ENSMUSG00000018907	11685	Alox12e
2020	ENSMUSG00000018909	109689	Arrb1
2022	ENSMUSG00000018916	12981	Csf2
2023	ENSMUSG00000018919	75604	Tm4sf5
2027	ENSMUSG00000018924	11687	Alox15
2028	ENSMUSG00000018925	629303	Heatr9
2029	ENSMUSG00000018927	20305	Ccl6
2031	ENSMUSG00000018931	24083	Natd1
2032	ENSMUSG00000018932	26397	Map2k3
2035	ENSMUSG00000018974	53890	Sart3
2036	ENSMUSG00000018983	242705	E2f2
2037	ENSMUSG00000018986	20557	Slfn3
2038	ENSMUSG00000018995	244141	Nars2
2039	ENSMUSG00000018999	58246	Slc35b4
2040	ENSMUSG00000019027	110084	Dnah1
2041	ENSMUSG00000019039	67789	Dalrd3
2043	ENSMUSG00000019055	18822	Plod1
2044	ENSMUSG00000019066	19340	Rab3d
2045	ENSMUSG00000019080	69572	Mfsd3
2046	ENSMUSG00000019082	68267	Slc25a22
2047	ENSMUSG00000019087	54411	Atp6ap1
2048	ENSMUSG00000019088	69537	Dnase1l1
2049	ENSMUSG00000019102	11670	Aldh3a1
2052	ENSMUSG00000019132	79555	BC005537
2053	ENSMUSG00000019139	71780	Isyna1
2054	ENSMUSG00000019143	70791	Hars2
2055	ENSMUSG00000019146	12300	Cacng2
2058	ENSMUSG00000019178	76571	Styxl1
2059	ENSMUSG00000019179	17448	Mdh2
2061	ENSMUSG00000019189	74315	Rnf145
2062	ENSMUSG00000019194	20266	Scn1b
2063	ENSMUSG00000019210	11973	Atp6v1e1
2067	ENSMUSG00000019235	238323	Rps6kl1
2069	ENSMUSG00000019256	11622	Ahr
2072	ENSMUSG00000019295	68366	Tmem129
2074	ENSMUSG00000019301	15485	Hsd17b1
2078	ENSMUSG00000019320	71893	Noxo1
2080	ENSMUSG00000019338	78266	Zfp687
2081	ENSMUSG00000019359	71584	Gdpd2
2084	ENSMUSG00000019370	12315	Calm3
2085	ENSMUSG00000019373	26572	Cops3
2087	ENSMUSG00000019429	233080	Ffar3
2088	ENSMUSG00000019432	53817	Ddx39b
2089	ENSMUSG00000019433	67903	Gipc1
2092	ENSMUSG00000019464	19216	Ptger1
2094	ENSMUSG00000019470	67439	Xab2
2096	ENSMUSG00000019478	19341	Rab4a
2097	ENSMUSG00000019487	106628	Trip10
2098	ENSMUSG00000019489	21948	Cd70
2100	ENSMUSG00000019505	22187	Ubb
2101	ENSMUSG00000019518	11781	Ap4m1
2103	ENSMUSG00000019539	52377	Rcn3
2104	ENSMUSG00000019558	102857	Slc6a8
2105	ENSMUSG00000019564	13496	Arid3a
2107	ENSMUSG00000019578	66530	Ubxn6
2110	ENSMUSG00000019647	20358	Sema6a
2114	ENSMUSG00000019710	67707	Mrpl24
2115	ENSMUSG00000019715	74412	Gle1
2116	ENSMUSG00000019718	67217	L3hypdh
2118	ENSMUSG00000019731	270066	Slc35e1
2119	ENSMUSG00000019732	73316	Calr3
2121	ENSMUSG00000019737	233066	Syne4
2124	ENSMUSG00000019761	16661	Krt10
2126	ENSMUSG00000019763	66084	Rmnd1
2127	ENSMUSG00000019767	100504234	Ccdc170
2128	ENSMUSG00000019768	13982	Esr1
2131	ENSMUSG00000019774	108853	Mtrf1l
2132	ENSMUSG00000019775	56533	Rgs17
2136	ENSMUSG00000019785	215890	Clvs2
2137	ENSMUSG00000019787	76757	Trdn
2139	ENSMUSG00000019790	78808	Stxbp5
2140	ENSMUSG00000019791	66847	Hint3
2141	ENSMUSG00000019792	73681	Trmt11
2143	ENSMUSG00000019795	18537	Pcmt1
2146	ENSMUSG00000019802	140740	Sec63
2150	ENSMUSG00000019808	66757	Adat2
2151	ENSMUSG00000019809	56535	Pex3
2153	ENSMUSG00000019813	103268	Cep57l1
2155	ENSMUSG00000019815	75122	Zc2hc1b
2157	ENSMUSG00000019818	53599	Cd164
2159	ENSMUSG00000019822	20598	Smpd2
2160	ENSMUSG00000019823	171580	Mical1
2161	ENSMUSG00000019826	268294	Zbtb24
2162	ENSMUSG00000019828	14816	Grm1
2165	ENSMUSG00000019834	70840	Slc22a16
2166	ENSMUSG00000019836
2168	ENSMUSG00000019838	72472	Slc16a10
2173	ENSMUSG00000019846	16775	Lama4
2174	ENSMUSG00000019848	78977	Popdc3
2176	ENSMUSG00000019850	21929	Tnfaip3
2179	ENSMUSG00000019853	56016	Hebp2
2180	ENSMUSG00000019854	19707	Reps1
2183	ENSMUSG00000019861	94221	Gopc
2185	ENSMUSG00000019864	170728	Rtn4ip1
2186	ENSMUSG00000019865	18101	Nmbr
2187	ENSMUSG00000019866	11630	Crybg1
2190	ENSMUSG00000019872	57319	Smpdl3a
2191	ENSMUSG00000019873	28193	Reep3
2192	ENSMUSG00000019874	12140	Fabp7
2194	ENSMUSG00000019877	56442	Serinc1
2195	ENSMUSG00000019878	15500	Hsf2
2196	ENSMUSG00000019880	72780	Rspo3
2197	ENSMUSG00000019883	52665	Echdc1
2198	ENSMUSG00000019888	67569	Mgat4c
2200	ENSMUSG00000019890	67405	Nts
2202	ENSMUSG00000019892	74978	Lrriq1
2203	ENSMUSG00000019893	19886	Ros1
2206	ENSMUSG00000019899	16773	Lama2
2207	ENSMUSG00000019900	320995	Rfx6
2208	ENSMUSG00000019905	210198	Gprc6a
2209	ENSMUSG00000019906	108030	Lin7a
2210	ENSMUSG00000019907	17931	Ppp1r12a
2211	ENSMUSG00000019909	77296	Fam162b
2212	ENSMUSG00000019913	20464	Sim1
2213	ENSMUSG00000019916	18451	P4ha1
2214	ENSMUSG00000019917	103080	Sept10
2215	ENSMUSG00000019920	110829	Lims1
2217	ENSMUSG00000019927	216080	Ube2d1
2218	ENSMUSG00000019929	13179	Dcn
2219	ENSMUSG00000019932	16545	Kera
2220	ENSMUSG00000019933	69563	Mrln
2221	ENSMUSG00000019935	216227	Slc17a8
2222	ENSMUSG00000019936	13516	Epyc
2228	ENSMUSG00000019948	67019	Actr6
2230	ENSMUSG00000019952	382406	Poc1b
2231	ENSMUSG00000019960	67603	Dusp6
2235	ENSMUSG00000019970	20393	Sgk1
2236	ENSMUSG00000019971	216274	Cep290
2237	ENSMUSG00000019975	67454	Ikbip
2239	ENSMUSG00000019978	13822	Epb41l2
2240	ENSMUSG00000019979	11783	Apaf1
2242	ENSMUSG00000019984	70208	Med23
2244	ENSMUSG00000019987	11846	Arg1
2245	ENSMUSG00000019988	17997	Nedd1
2246	ENSMUSG00000019989	209558	Enpp3
2247	ENSMUSG00000019990	29863	Pde7b
2250	ENSMUSG00000019997	14219	Ccn2
2251	ENSMUSG00000019998	53331	Stx7
2252	ENSMUSG00000020000	59012	Moxd1
2254	ENSMUSG00000020007	237313	Il20ra
2255	ENSMUSG00000020009	15979	Ifngr1
2256	ENSMUSG00000020010	26464	Vnn3
2257	ENSMUSG00000020014	380654	Cfap54
2258	ENSMUSG00000020015	237459	Cdk17
2259	ENSMUSG00000020017	15109	Hal
2260	ENSMUSG00000020018	69878	Snrpf
2261	ENSMUSG00000020019	57764	Ntn4
2262	ENSMUSG00000020020	327799	Usp44
2263	ENSMUSG00000020021	13998	Fgd6
2265	ENSMUSG00000020023	319880	Tmcc3
2266	ENSMUSG00000020024	77048	Cep83
2267	ENSMUSG00000020027	216233	Socs2
2269	ENSMUSG00000020032	77976	Nuak1
2273	ENSMUSG00000020038	12952	Cry1
2274	ENSMUSG00000020042	74007	Btbd11
2275	ENSMUSG00000020044	21859	Timp3
2276	ENSMUSG00000020048	22027	Hsp90b1
2278	ENSMUSG00000020052	17172	Ascl1
2279	ENSMUSG00000020053	16000	Igf1
2280	ENSMUSG00000020056	67282	Washc3
2282	ENSMUSG00000020059	20962	Sycp3
2283	ENSMUSG00000020061	109272	Mybpc1
2285	ENSMUSG00000020063	93759	Sirt1
2286	ENSMUSG00000020064	67345	Herc4
2287	ENSMUSG00000020067	68802	Mypn
2288	ENSMUSG00000020069	432467	Hnrnph3
2291	ENSMUSG00000020074	67500	Ccar1
2293	ENSMUSG00000020076	94213	Ddx50
2295	ENSMUSG00000020078	30930	Vps26a
2296	ENSMUSG00000020079	338359	Supv3l1
2297	ENSMUSG00000020080	216019	Hkdc1
2299	ENSMUSG00000020083	69894	Fam241b
2300	ENSMUSG00000020085	71361	Aifm2
2303	ENSMUSG00000020088	20224	Sar1a
2304	ENSMUSG00000020089	67895	Ppa1
2305	ENSMUSG00000020090	237362	Npffr1
2308	ENSMUSG00000020096	65971	Tbata
2309	ENSMUSG00000020097	20397	Sgpl1
2312	ENSMUSG00000020100	71279	Slc29a3
2313	ENSMUSG00000020101	74048	Vsir
2317	ENSMUSG00000020108	74747	Ddit4
2318	ENSMUSG00000020109	56709	Dnajb12
2319	ENSMUSG00000020111	216001	Micu1
2320	ENSMUSG00000020114	71902	Cand1
2321	ENSMUSG00000020115	56480	Tbk1
2324	ENSMUSG00000020121	117600	Srgap1
2325	ENSMUSG00000020122	13649	Egfr
2326	ENSMUSG00000020123	54140	Avpr1a
2327	ENSMUSG00000020124	14479	Usp15
2328	ENSMUSG00000020125	50701	Elane
2330	ENSMUSG00000020130	66687	Tbc1d15
2331	ENSMUSG00000020131	18551	Pcsk4
2332	ENSMUSG00000020132	216344	Rab21
2334	ENSMUSG00000020134	67245	Peli1
2336	ENSMUSG00000020137	66816	Thap2
2337	ENSMUSG00000020140	14160	Lgr5
2338	ENSMUSG00000020142	55963	Slc1a4
2340	ENSMUSG00000020149	19324	Rab1a
2341	ENSMUSG00000020150	14431	Gamt
2345	ENSMUSG00000020154	19263	Ptprb
2347	ENSMUSG00000020156	68114	Pwwp3a
2348	ENSMUSG00000020159	216643	Gabrp
2352	ENSMUSG00000020166	72068	Cnot2
2355	ENSMUSG00000020169	382427	Best3
2357	ENSMUSG00000020171	64050	Yeats4
2361	ENSMUSG00000020177	77397	9530003J23Rik
2362	ENSMUSG00000020178	11540	Adora2a
2364	ENSMUSG00000020181	260315	Nav3
2367	ENSMUSG00000020184	17246	Mdm2
2369	ENSMUSG00000020186	13008	Csrp2
2371	ENSMUSG00000020190	17347	Mknk2
2372	ENSMUSG00000020191	73862	Spata48
2373	ENSMUSG00000020193	53604	Zpbp
2374	ENSMUSG00000020196	104248	Cabin1
2375	ENSMUSG00000020198	11776	Ap3d1
2378	ENSMUSG00000020212	17245	Mdm1
2381	ENSMUSG00000020216	71912	Jsrp1
2382	ENSMUSG00000020218	24117	Wif1
2386	ENSMUSG00000020225	68212	Tmbim4
2387	ENSMUSG00000020226	64454	Slc5a4b
2389	ENSMUSG00000020228	117599	Helb
2390	ENSMUSG00000020229	64452	Slc5a4a
2391	ENSMUSG00000020230	15468	Prmt2
2393	ENSMUSG00000020232	15353	Hmg20b
2394	ENSMUSG00000020234	432479	4930404N11Rik
2395	ENSMUSG00000020235	56371	Fzr1
2397	ENSMUSG00000020241	12834	Col6a2
2398	ENSMUSG00000020246	67933	Hcfc2
2400	ENSMUSG00000020250	50493	Txnrd1
2401	ENSMUSG00000020251	74782	Glt8d2
2403	ENSMUSG00000020255	28109	D10Wsu102e
2404	ENSMUSG00000020256	216188	Aldh1l2
2405	ENSMUSG00000020257	77305	Wdr82
2406	ENSMUSG00000020258	235582	Glyctk
2408	ENSMUSG00000020261	215335	Slc36a1
2411	ENSMUSG00000020264	246049	Slc36a2
2414	ENSMUSG00000020268	75530	Lyrm7
2416	ENSMUSG00000020271	103583	Fbxw11
2418	ENSMUSG00000020273	216578	Papolg
2420	ENSMUSG00000020277	18641	Pfkl
2423	ENSMUSG00000020282	13650	Rhbdf1
2424	ENSMUSG00000020283	72129	Pex13
2425	ENSMUSG00000020284	67884	Cfap410
2426	ENSMUSG00000020286	67358	1700093K21Rik
2427	ENSMUSG00000020287	268395	Mpg
2428	ENSMUSG00000020288	268390	Ahsa2
2429	ENSMUSG00000020289	17168	Nprl3
2430	ENSMUSG00000020290	103573	Xpo1
2433	ENSMUSG00000020299	67592	4930524B15Rik
2435	ENSMUSG00000020303	20856	Stc2
2436	ENSMUSG00000020305	65257	Asb3
2439	ENSMUSG00000020309	68044	Chac2
2441	ENSMUSG00000020311	66753	Erlec1
2445	ENSMUSG00000020319	216560	Wdpcp
2446	ENSMUSG00000020321	17449	Mdh1
2447	ENSMUSG00000020323	73106	Prss57
2448	ENSMUSG00000020325	83554	Fstl3
2449	ENSMUSG00000020326	12450	Ccng1
2450	ENSMUSG00000020327	67112	Fgf22
2452	ENSMUSG00000020329	216151	Polrmt
2454	ENSMUSG00000020331	15166	Hcn2
2457	ENSMUSG00000020334	30805	Slc22a4
2458	ENSMUSG00000020335	27274	Zfp354b
2460	ENSMUSG00000020346	17308	Mgat1
2461	ENSMUSG00000020349	19052	Ppp2ca
2463	ENSMUSG00000020357	14257	Flt4
2465	ENSMUSG00000020359	72947	Phykpl
2467	ENSMUSG00000020362	104625	Cnot6
2468	ENSMUSG00000020363	14584	Gfpt2
2469	ENSMUSG00000020364	21408	Zfp354a
2470	ENSMUSG00000020366	26420	Mapk9
2471	ENSMUSG00000020368	12330	Canx
2473	ENSMUSG00000020374	74563	Rasgef1c
2474	ENSMUSG00000020375	216724	Rufy1
2475	ENSMUSG00000020376	59044	Rnf130
2476	ENSMUSG00000020377	17001	Ltc4s
2477	ENSMUSG00000020380	19360	Rad50
2478	ENSMUSG00000020381	68067	Mrnip
2479	ENSMUSG00000020383	16163	Il13
2480	ENSMUSG00000020385	12750	Clk4
2481	ENSMUSG00000020386	66397	Sar1b
2482	ENSMUSG00000020387	76901	Jade2
2483	ENSMUSG00000020388	30794	Pdlim4
2484	ENSMUSG00000020389	213084	Cdkl3
2485	ENSMUSG00000020390	22210	Ube2b
2487	ENSMUSG00000020393	84035	Kremen1
2489	ENSMUSG00000020396	380684	Nefh
2492	ENSMUSG00000020400	57783	Tnip1
2493	ENSMUSG00000020401	432552	Fam71b
2494	ENSMUSG00000020402	22333	Vdac1
2495	ENSMUSG00000020405	16204	Fabp6
2497	ENSMUSG00000020409	193116	Slu7
2498	ENSMUSG00000020411	214112	Nipal4
2500	ENSMUSG00000020413	15574	Hus1
2501	ENSMUSG00000020415	30939	Pttg1
2502	ENSMUSG00000020419	75828	Hormad2
2503	ENSMUSG00000020420	545938	Zfp607a
2505	ENSMUSG00000020423	12227	Btg2
2506	ENSMUSG00000020424	71962	Castor1
2507	ENSMUSG00000020427	16009	Igfbp3
2512	ENSMUSG00000020432	21452	Tcn2
2513	ENSMUSG00000020434	67430	4921536K21Rik
2514	ENSMUSG00000020435	74309	Osbp2
2515	ENSMUSG00000020436	14406	Gabrg2
2519	ENSMUSG00000020441	67862	2310033P09Rik
2520	ENSMUSG00000020444	14923	Guk1
2521	ENSMUSG00000020447	237636	Npc1l1
2522	ENSMUSG00000020448	193670	Rnf185
2524	ENSMUSG00000020453	56218	Patz1
2525	ENSMUSG00000020454	74203	Eif4enif1
2526	ENSMUSG00000020455	94091	Trim11
2527	ENSMUSG00000020456	18293	Ogdh
2529	ENSMUSG00000020458	68585	Rtn4
2532	ENSMUSG00000020461	73324	Clhc1
2533	ENSMUSG00000020462	216618	Cfap36
2535	ENSMUSG00000020464	71701	Pnpt1
2536	ENSMUSG00000020467	216616	Efemp1
2537	ENSMUSG00000020469	17898	Myl7
2539	ENSMUSG00000020472	268417	Zkscan17
2541	ENSMUSG00000020474	54125	Polm
2542	ENSMUSG00000020475	56012	Pgam2
2543	ENSMUSG00000020476	13169	Dbnl
2545	ENSMUSG00000020481	76389	Ankrd36
2546	ENSMUSG00000020482	104479	Ccdc117
2547	ENSMUSG00000020483	68097	Dynll2
2550	ENSMUSG00000020486	18952	Sept4
2551	ENSMUSG00000020490	192194	Btnl10
2552	ENSMUSG00000020491	69944	2810021J22Rik
2555	ENSMUSG00000020495	74133	Smg8
2557	ENSMUSG00000020513	56427	Tubd1
2559	ENSMUSG00000020515	69125	Cnot8
2560	ENSMUSG00000020516	72508	Rps6kb1
2561	ENSMUSG00000020519	50724	Sap30l
2563	ENSMUSG00000020521	76892	Rnft1
2564	ENSMUSG00000020522	216760	Mfap3
2565	ENSMUSG00000020523	67726	Fam114a2
2567	ENSMUSG00000020525	53892	Ppm1d
2568	ENSMUSG00000020526	448850	Znhit3
2569	ENSMUSG00000020527	66196	Myo19
2570	ENSMUSG00000020528	212627	Prpsap2
2571	ENSMUSG00000020530	217039	Ggnbp2
2572	ENSMUSG00000020532	107476	Acaca
2573	ENSMUSG00000020534	20425	Shmt1
2574	ENSMUSG00000020536	16897	Llgl1
2576	ENSMUSG00000020538	20787	Srebf1
2577	ENSMUSG00000020541	71943	Tom1l1
2579	ENSMUSG00000020544	69802	Cox11
2581	ENSMUSG00000020546	20913	Stxbp4
2583	ENSMUSG00000020548
2584	ENSMUSG00000020549	68626	Elac2
2585	ENSMUSG00000020553	18559	Pctp
2587	ENSMUSG00000020562	75040	Efcab10
2588	ENSMUSG00000020564	380753	Atxn7l1
2589	ENSMUSG00000020566	68775	Atp6v1c2
2590	ENSMUSG00000020570	19027	Sypl
2591	ENSMUSG00000020571	71853	Pdia6
2594	ENSMUSG00000020576	71169	Nbas
2595	ENSMUSG00000020577	66109	Tspan13
2596	ENSMUSG00000020580	19878	Rock2
2599	ENSMUSG00000020585	17775	Laptm4a
2600	ENSMUSG00000020589	76820	Fam49a
2602	ENSMUSG00000020591	18217	Ntsr2
2603	ENSMUSG00000020592	20969	Sdc1
2604	ENSMUSG00000020593	14245	Lpin1
2606	ENSMUSG00000020598	319504	Nrcam
2608	ENSMUSG00000020600	328059	Slc7a15
2609	ENSMUSG00000020601	217410	Trib2
2610	ENSMUSG00000020604	74008	Arsg
2612	ENSMUSG00000020607	105005	Lratd1
2613	ENSMUSG00000020608	67241	Smc6
2614	ENSMUSG00000020609	238055	Apob
2615	ENSMUSG00000020610	13929	Amz2
2618	ENSMUSG00000020614	208659	Fam20a
2619	ENSMUSG00000020617	69324	1700012B07Rik
2621	ENSMUSG00000020621	105014	Rdh14
2622	ENSMUSG00000020622	70881	Nt5c1b
2624	ENSMUSG00000020624
2626	ENSMUSG00000020628	217449	Trappc12
2627	ENSMUSG00000020629	104923	Adi1
2628	ENSMUSG00000020630	19819	Rnaseh1
2631	ENSMUSG00000020635	14226	Fkbp1b
2632	ENSMUSG00000020636	94041	Allc
2634	ENSMUSG00000020639	382562	Pfn4
2635	ENSMUSG00000020640	20403	Itsn2
2636	ENSMUSG00000020641	58185	Rsad2
2637	ENSMUSG00000020642	108089	Rnf144a
2638	ENSMUSG00000020644	15902	Id2
2639	ENSMUSG00000020646	67216	Mboat2
2641	ENSMUSG00000020648	71916	Dus4l
2644	ENSMUSG00000020651	23985	Slc26a4
2645	ENSMUSG00000020652	52504	Cenpo
2646	ENSMUSG00000020653	194655	Klf11
2650	ENSMUSG00000020658	668212	Efr3b
2651	ENSMUSG00000020659	104836	Cbll1
2652	ENSMUSG00000020660	18976	Pomc
2654	ENSMUSG00000020664	13382	Dld
2657	ENSMUSG00000020671	19325	Rab10
2659	ENSMUSG00000020673	22018	Tpo
2662	ENSMUSG00000020677	78394	Ddx52
2664	ENSMUSG00000020680	70439	Taf15
2665	ENSMUSG00000020681	11421	Ace
2666	ENSMUSG00000020682	118453	Mmp28
2668	ENSMUSG00000020686	237891	Gas2l2
2669	ENSMUSG00000020687	217232	Cdc27
2672	ENSMUSG00000020691	52686	Mettl2
2673	ENSMUSG00000020692	217011	Nle1
2674	ENSMUSG00000020694	24086	Tlk2
2675	ENSMUSG00000020695	17534	Mrc2
2677	ENSMUSG00000020697	16882	Lig3
2678	ENSMUSG00000020698	12467	Cct6b
2680	ENSMUSG00000020701	270893	Tmem132e
2681	ENSMUSG00000020702	20290	Ccl1
2682	ENSMUSG00000020703	71388	5530401A14Rik
2684	ENSMUSG00000020705	72047	Ddx42
2686	ENSMUSG00000020707	71956	Rnf135
2688	ENSMUSG00000020709	216991	Adap2
2689	ENSMUSG00000020712	75870	Tcam1
2690	ENSMUSG00000020713	14599	Gh
2692	ENSMUSG00000020716	18015	Nf1
2693	ENSMUSG00000020717	18613	Pecam1
2695	ENSMUSG00000020719	13207	Ddx5
2698	ENSMUSG00000020722	12299	Cacng1
2699	ENSMUSG00000020723	54377	Cacng4
2700	ENSMUSG00000020728	76380	Cep112
2701	ENSMUSG00000020732	58222	Rab37
2702	ENSMUSG00000020733	26941	Slc9a3r1
2703	ENSMUSG00000020734	14813	Grin2c
2704	ENSMUSG00000020736	50773	Nt5c
2706	ENSMUSG00000020738	170930	Sumo2
2708	ENSMUSG00000020740	260302	Gga3
2709	ENSMUSG00000020741	74148	Cluh
2710	ENSMUSG00000020743	69674	Mif4gd
2711	ENSMUSG00000020744	67283	Slc25a19
2712	ENSMUSG00000020745	18472	Pafah1b1
2714	ENSMUSG00000020752	170472	Recql5
2715	ENSMUSG00000020755	57230	Sap30bp
2716	ENSMUSG00000020758	192897	Itgb4
2717	ENSMUSG00000020766	14635	Galk1
2718	ENSMUSG00000020770	217331	Unk
2720	ENSMUSG00000020774	11484	Aspa
2722	ENSMUSG00000020776	217335	Fbf1
2723	ENSMUSG00000020777	11430	Acox1
2725	ENSMUSG00000020780	217337	Srp68
2726	ENSMUSG00000020781	76265	Tsen54
2728	ENSMUSG00000020783	66874	Ncbp3
2729	ENSMUSG00000020785	55984	Camkk1
2730	ENSMUSG00000020787	18436	P2rx1
2732	ENSMUSG00000020790	11736	Ankfy1
2733	ENSMUSG00000020792	53413	Exoc7
2734	ENSMUSG00000020793	14428	Galr2
2735	ENSMUSG00000020794	67128	Ube2g1
2737	ENSMUSG00000020799	21689	Tekt1
2739	ENSMUSG00000020802	217342	Ube2o
2741	ENSMUSG00000020804	11298	Aanat
2742	ENSMUSG00000020805	237831	Slc13a5
2743	ENSMUSG00000020806	217344	Rhbdf2
2744	ENSMUSG00000020807	74477	4933427D14Rik
2746	ENSMUSG00000020810	114886	Cygb
2747	ENSMUSG00000020811	216881	Wscd1
2748	ENSMUSG00000020812	66293	1810032O08Rik
2750	ENSMUSG00000020817	54189	Rabep1
2751	ENSMUSG00000020818	69900	Mfsd11
2752	ENSMUSG00000020821	16562	Kif1c
2753	ENSMUSG00000020823	74136	Sec14l1
2755	ENSMUSG00000020827	50932	Mink1
2756	ENSMUSG00000020828	18806	Pld2
2757	ENSMUSG00000020829	52466	Slc46a1
2758	ENSMUSG00000020830	327956	Vmo1
2759	ENSMUSG00000020831	104457	0610010K14Rik
2760	ENSMUSG00000020832	57837	Eral1
2762	ENSMUSG00000020836	216961	Coro6
2764	ENSMUSG00000020839	66601	Tmigd1
2768	ENSMUSG00000020844	18230	Nxn
2769	ENSMUSG00000020846	76566	Rflnb
2770	ENSMUSG00000020847	380714	Rph3al
2774	ENSMUSG00000020857	18103	Nme2
2776	ENSMUSG00000020863	67684	Luc7l3
2777	ENSMUSG00000020864	71452	Ankrd40
2778	ENSMUSG00000020865	76408	Abcc3
2780	ENSMUSG00000020867	217116	Spata20
2781	ENSMUSG00000020868	217119	Xylt2
2783	ENSMUSG00000020870
2784	ENSMUSG00000020871	13394	Dlx4
2785	ENSMUSG00000020872	93670	Tac4
2786	ENSMUSG00000020873	110172	Slc35b1
2787	ENSMUSG00000020875	15417	Hoxb9
2788	ENSMUSG00000020876	74479	Snx11
2790	ENSMUSG00000020878	69297	Lrrc46
2791	ENSMUSG00000020882	12295	Cacnb1
2793	ENSMUSG00000020884	11889	Asgr1
2795	ENSMUSG00000020887	442796	A230052G05Rik
2796	ENSMUSG00000020888	13543	Dvl2
2797	ENSMUSG00000020889	217166	Nr1d1
2798	ENSMUSG00000020890	14919	Gucy2e
2799	ENSMUSG00000020891	11688	Alox8
2800	ENSMUSG00000020892	23801	Aloxe3
2801	ENSMUSG00000020893	18626	Per1
2802	ENSMUSG00000020894	22318	Vamp2
2803	ENSMUSG00000020895	66910	Tmem107
2805	ENSMUSG00000020898	68964	Ctc1
2806	ENSMUSG00000020899	237823	Pfas
2811	ENSMUSG00000020904	71860	Cfap52
2813	ENSMUSG00000020907	19674	Rcvrn
2814	ENSMUSG00000020908	17883	Myh3
2815	ENSMUSG00000020910	66358	Adprm
2817	ENSMUSG00000020912	268482	Krt12
2818	ENSMUSG00000020913	75706	Krt24
2823	ENSMUSG00000020919	20851	Stat5b
2826	ENSMUSG00000020923	21429	Ubtf
2827	ENSMUSG00000020925	52715	Ccdc43
2829	ENSMUSG00000020928	75689	Higd1b
2831	ENSMUSG00000020930	73293	Ccdc103
2835	ENSMUSG00000020937	72469	Plcd3
2836	ENSMUSG00000020940	69441	1700023F06Rik
2837	ENSMUSG00000020941	53859	Map3k14
2839	ENSMUSG00000020946	56494	Gosr2
2840	ENSMUSG00000020948	66689	Klhl28
2841	ENSMUSG00000020949	30795	Fkbp3
2843	ENSMUSG00000020952	76983	Scfd1
2844	ENSMUSG00000020953	12810	Coch
2846	ENSMUSG00000020955	11782	Ap4s1
2847	ENSMUSG00000020956	328092	Dtd2
2848	ENSMUSG00000020961	108800	Ston2
2849	ENSMUSG00000020962	83602	Gtf2a1
2850	ENSMUSG00000020963	22095	Tshr
2851	ENSMUSG00000020964	20338	Sel1l
2854	ENSMUSG00000020978	69554	Klhdc2
2855	ENSMUSG00000020982	66244	Nemf
2856	ENSMUSG00000020986	20334	Sec23a
2858	ENSMUSG00000020990	71091	Cdkl1
2859	ENSMUSG00000020992
2860	ENSMUSG00000020993	78232	Trappc6b
2861	ENSMUSG00000020994	18949	Pnn
2862	ENSMUSG00000021000	338320	Mia2
2863	ENSMUSG00000021003	14420	Galc
2864	ENSMUSG00000021007	104871	Spata7
2865	ENSMUSG00000021009	24000	Ptpn21
2866	ENSMUSG00000021010	27386	Npas3
2867	ENSMUSG00000021012	75553	Zc3h14
2868	ENSMUSG00000021013	76260	Ttc8
2870	ENSMUSG00000021022	59032	Ppp2r3c
2875	ENSMUSG00000021028	217588	Mbip
2876	ENSMUSG00000021032	64242	Ngb
2877	ENSMUSG00000021033	14874	Gstz1
2880	ENSMUSG00000021038	104799	Vipas39
2882	ENSMUSG00000021040	380773	Slirp
2883	ENSMUSG00000021044	72113	Adck1
2884	ENSMUSG00000021047	664883	Nova1
2885	ENSMUSG00000021048	108156	Mthfd1
2887	ENSMUSG00000021054	81535	Sgpp1
2889	ENSMUSG00000021056	80384	Tex21
2890	ENSMUSG00000021057	238276	Akap5
2891	ENSMUSG00000021061	20741	Sptb
2892	ENSMUSG00000021062	104886	Rab15
2893	ENSMUSG00000021065	53618	Fut8
2898	ENSMUSG00000021070	12062	Bdkrb2
2900	ENSMUSG00000021072	72736	Tmx1
2902	ENSMUSG00000021078	75266	Tomm20l
2905	ENSMUSG00000021086	73936	Ccdc175
2907	ENSMUSG00000021090	78257	Lrrc9
2909	ENSMUSG00000021094	66375	Dhrs7
2910	ENSMUSG00000021095	14836	Gsc
2911	ENSMUSG00000021096	19042	Ppm1a
2913	ENSMUSG00000021098	75801	4930447C04Rik
2915	ENSMUSG00000021101
2917	ENSMUSG00000021103	17420	Mnat1
2918	ENSMUSG00000021108	18755	Prkch
2919	ENSMUSG00000021109	15251	Hif1a
2920	ENSMUSG00000021111	18789	Papola
2921	ENSMUSG00000021112	56217	Mpp5
2922	ENSMUSG00000021113	75627	Snapc1
2923	ENSMUSG00000021114	73834	Atp6v1d
2927	ENSMUSG00000021120	110417	Pigh
2930	ENSMUSG00000021125	11847	Arg2
2934	ENSMUSG00000021133	217684	Susd6
2935	ENSMUSG00000021134	20384	Srsf5
2936	ENSMUSG00000021135	20493	Slc10a1
2937	ENSMUSG00000021136	64075	Smoc1
2938	ENSMUSG00000021139	105940408	Gm20498
2940	ENSMUSG00000021143	217893	Pacs2
2941	ENSMUSG00000021144	116870	Mta1
2946	ENSMUSG00000021171	52635	Esyt2
2947	ENSMUSG00000021175	217946	Cdca7l
2951	ENSMUSG00000021179	217827	Nrde2
2952	ENSMUSG00000021180	73086	Rps6ka5
2953	ENSMUSG00000021182	68339	Ccdc88c
2955	ENSMUSG00000021186	23876	Fbln5
2956	ENSMUSG00000021187	74413	Tc2n
2960	ENSMUSG00000021192	27277	Golga5
2961	ENSMUSG00000021193	69617	Pitrm1
2962	ENSMUSG00000021194	12652	Chga
2963	ENSMUSG00000021196	56421	Pfkp
2964	ENSMUSG00000021198	217843	Unc79
2965	ENSMUSG00000021200	65256	Asb2
2966	ENSMUSG00000021203	68149	Otub2
2967	ENSMUSG00000021207	77337	Akr1c21
2969	ENSMUSG00000021209	74521	Ppp4r4
2970	ENSMUSG00000021210	83702	Akr1c6
2973	ENSMUSG00000021214	105349	Akr1c18
2977	ENSMUSG00000021218	14569	Gdi2
2979	ENSMUSG00000021221	70127	Dpf3
2980	ENSMUSG00000021222	73828	Dcaf4
2981	ENSMUSG00000021223	170721	Papln
2982	ENSMUSG00000021224	18222	Numb
2983	ENSMUSG00000021226	171210	Acot2
2985	ENSMUSG00000021234	217705	Fam161b
2990	ENSMUSG00000021240	19300	Abcd4
2991	ENSMUSG00000021241	74316	Isca2
2992	ENSMUSG00000021242	67963	Npc2
2995	ENSMUSG00000021245	217716	Mlh3
2997	ENSMUSG00000021250	14281	Fos
2998	ENSMUSG00000021252	58520	Erg28
3001	ENSMUSG00000021255	26380	Esrrb
3002	ENSMUSG00000021256	238328	Vash1
3004	ENSMUSG00000021258	12454	Ccnk
3005	ENSMUSG00000021259	13116	Cyp46a1
3009	ENSMUSG00000021264	22632	Yy1
3010	ENSMUSG00000021265	214663	Slc25a29
3015	ENSMUSG00000021273	14137	Fdft1
3018	ENSMUSG00000021277	22031	Traf3
3019	ENSMUSG00000021278	93835	Amn
3021	ENSMUSG00000021280	74190	Exoc3l4
3023	ENSMUSG00000021282	217869	Eif5
3024	ENSMUSG00000021285	21981	Ppp1r13b
3026	ENSMUSG00000021287	74335	Xrcc3
3027	ENSMUSG00000021288	16593	Klc1
3031	ENSMUSG00000021301	94253	Hecw1
3032	ENSMUSG00000021302	14593	Ggps1
3034	ENSMUSG00000021306	83924	Gpr137b
3035	ENSMUSG00000021311	238505	Mtr
3037	ENSMUSG00000021314	218038	Amph
3039	ENSMUSG00000021319	20379	Sfrp4
3043	ENSMUSG00000021335	20504	Slc17a1
3044	ENSMUSG00000021336	319848	Slc17a4
3045	ENSMUSG00000021337	214189	Scgn
3046	ENSMUSG00000021338	68732	Carmil1
3054	ENSMUSG00000021356	16364	Irf4
3055	ENSMUSG00000021357	66482	Exoc2
3056	ENSMUSG00000021359	21418	Tfap2a
3057	ENSMUSG00000021360	14538	Gcnt2
3059	ENSMUSG00000021362	107889	Gcm2
3060	ENSMUSG00000021363	17152	Mak
3061	ENSMUSG00000021364	54326	Elovl2
3062	ENSMUSG00000021365	18003	Nedd9
3065	ENSMUSG00000021368	67046	Tbc1d7
3069	ENSMUSG00000021375	16553	Kif13a
3070	ENSMUSG00000021376	22017	Tpmt
3071	ENSMUSG00000021377	110052	Dek
3072	ENSMUSG00000021379	15904	Id4
3073	ENSMUSG00000021381	12022	Barx1
3075	ENSMUSG00000021385	75678	Ippk
3076	ENSMUSG00000021388	66695	Aspn
3077	ENSMUSG00000021390	18295	Ogn
3078	ENSMUSG00000021391	66336	Cenpp
3079	ENSMUSG00000021392	70930	Nol8
3080	ENSMUSG00000021395	20729	Spin1
3081	ENSMUSG00000021396	75124	Nxnl2
3083	ENSMUSG00000021403	20706	Serpinb9b
3085	ENSMUSG00000021408	19766	Ripk1
3088	ENSMUSG00000021414	71864	Fam217a
3089	ENSMUSG00000021415	66761	4933417A18Rik
3091	ENSMUSG00000021417	23986	Eci2
3092	ENSMUSG00000021418	208366	Rpp40
3093	ENSMUSG00000021420	69955	Fars2
3096	ENSMUSG00000021428	71340	Riok1
3097	ENSMUSG00000021431	67797	Snrnp48
3098	ENSMUSG00000021432	108652	Slc35b3
3102	ENSMUSG00000021448	20418	Shc3
3106	ENSMUSG00000021457	20963	Syk
3107	ENSMUSG00000021458	72061	Aopep
3108	ENSMUSG00000021460	11992	Auh
3109	ENSMUSG00000021461	14088	Fancc
3112	ENSMUSG00000021468	268656	Sptlc1
3114	ENSMUSG00000021470	76251	Ercc6l2
3115	ENSMUSG00000021474	14057	Sfxn1
3116	ENSMUSG00000021476	56541	Habp4
3117	ENSMUSG00000021477	13039	Ctsl
3118	ENSMUSG00000021478	13488	Drd1
3119	ENSMUSG00000021481	26919	Zfp346
3120	ENSMUSG00000021482	66129	Prxl2c
3121	ENSMUSG00000021483	105278	Cdk20
3122	ENSMUSG00000021484	66890	Lman2
3125	ENSMUSG00000021488	18193	Nsd1
3126	ENSMUSG00000021490	20505	Slc34a1
3127	ENSMUSG00000021492	58992	F12
3130	ENSMUSG00000021495	212483	Fam193b
3132	ENSMUSG00000021497	69672	Txndc15
3133	ENSMUSG00000021499	76856	Catsper3
3134	ENSMUSG00000021500	212880	Ddx46
3135	ENSMUSG00000021501	12328	Caml
3136	ENSMUSG00000021504	218271	B4galt7
3137	ENSMUSG00000021506	18740	Pitx1
3138	ENSMUSG00000021508	57266	Cxcl14
3139	ENSMUSG00000021509	328258	Slc25a48
3140	ENSMUSG00000021510	212281	Zfp729a
3141	ENSMUSG00000021514	170936	Zfp369
3142	ENSMUSG00000021518	19210	Ptdss1
3143	ENSMUSG00000021519	66410	Mterf3
3145	ENSMUSG00000021532	69577	Fastkd3
3146	ENSMUSG00000021534	69315	1700001L19Rik
3147	ENSMUSG00000021536	210044	Adcy2
3150	ENSMUSG00000021539	16841	Lect2
3151	ENSMUSG00000021540	17129	Smad5
3152	ENSMUSG00000021541	26946	Trpc7
3159	ENSMUSG00000021553	114304	Slc28a3
3160	ENSMUSG00000021555	78689	Naa35
3163	ENSMUSG00000021559	69635	Dapk1
3164	ENSMUSG00000021565	74338	Slc6a19
3165	ENSMUSG00000021566	71390	Slc6a19os
3168	ENSMUSG00000021572	74470	Cep72
3170	ENSMUSG00000021575	11624	Ahrr
3172	ENSMUSG00000021577	66945	Sdha
3173	ENSMUSG00000021578	67433	Ccdc127
3175	ENSMUSG00000021583	80898	Erap1
3176	ENSMUSG00000021585	12380	Cast
3177	ENSMUSG00000021587	18548	Pcsk1
3179	ENSMUSG00000021590	75571	Spata9
3180	ENSMUSG00000021591	93692	Glrx
3182	ENSMUSG00000021594	78925	Srd5a1
3184	ENSMUSG00000021596	78771	Mctp1
3185	ENSMUSG00000021597	105377	Slf1
3188	ENSMUSG00000021604	50916	Irx4
3190	ENSMUSG00000021607	94066	Mrpl36
3191	ENSMUSG00000021608	210992	Lpcat1
3192	ENSMUSG00000021609	13162	Slc6a3
3194	ENSMUSG00000021611	21752	Tert
3195	ENSMUSG00000021612	22598	Slc6a18
3196	ENSMUSG00000021613	12950	Hapln1
3198	ENSMUSG00000021615	108138	Xrcc4
3199	ENSMUSG00000021619	66795	Atg10
3200	ENSMUSG00000021620	74156	Acot12
3201	ENSMUSG00000021621	69085	Zcchc9
3204	ENSMUSG00000021629	69048	Slc30a5
3205	ENSMUSG00000021631
3206	ENSMUSG00000021635	19356	Rad17
3209	ENSMUSG00000021639	23894	Gtf2h2
3211	ENSMUSG00000021643	20365	Serf1
3215	ENSMUSG00000021650	68927	Ptcd2
3217	ENSMUSG00000021661	68558	Ankra2
3221	ENSMUSG00000021668	27015	Polk
3222	ENSMUSG00000021669	68018	Col4a3bp
3223	ENSMUSG00000021670	15357	Hmgcr
3224	ENSMUSG00000021671	67463	Poc5
3225	ENSMUSG00000021675	14064	F2rl2
3226	ENSMUSG00000021676	544963	Iqgap2
3228	ENSMUSG00000021679	268686	S100z
3229	ENSMUSG00000021680	12919	Crhbp
3230	ENSMUSG00000021681	66549	Aggf1
3235	ENSMUSG00000021690	57748	Jmy
3236	ENSMUSG00000021692	66254	Dimt1
3237	ENSMUSG00000021693	16563	Kif2a
3238	ENSMUSG00000021694	71991	Ercc8
3243	ENSMUSG00000021701	20620	Plk2
3244	ENSMUSG00000021702	21828	Thbs4
3249	ENSMUSG00000021708	19418	Rasgrf2
3252	ENSMUSG00000021711	66975	Trappc13
3254	ENSMUSG00000021713	238831	Ppwd1
3257	ENSMUSG00000021716	67288	Srek1ip1
3260	ENSMUSG00000021720	71816	Rnf180
3264	ENSMUSG00000021730	15165	Hcn1
3266	ENSMUSG00000021732	14165	Fgf10
3267	ENSMUSG00000021733	218756	Slc4a7
3270	ENSMUSG00000021741
3273	ENSMUSG00000021747	74430	4930452B06Rik
3274	ENSMUSG00000021748	68263	Pdhb
3277	ENSMUSG00000021751	93732	Acox2
3278	ENSMUSG00000021752	71393	Kctd6
3279	ENSMUSG00000021754	26401	Map3k1
3280	ENSMUSG00000021756	16195	Il6st
3281	ENSMUSG00000021758	13206	Ddx4
3282	ENSMUSG00000021759	19012	Plpp1
3283	ENSMUSG00000021760	69590	Gpx8
3284	ENSMUSG00000021763	408066	BC067074
3286	ENSMUSG00000021765	14313	Fst
3288	ENSMUSG00000021768	27389	Dusp13
3289	ENSMUSG00000021770	67630	Samd8
3290	ENSMUSG00000021771	22334	Vdac2
3291	ENSMUSG00000021772	69721	Nkiras1
3293	ENSMUSG00000021774	22194	Ube2e1
3294	ENSMUSG00000021775	353187	Nr1d2
3296	ENSMUSG00000021782	71228	Dlg5
3297	ENSMUSG00000021785	59007	Ngly1
3302	ENSMUSG00000021792	70564	Prxl2a
3303	ENSMUSG00000021794	14661	Glud1
3305	ENSMUSG00000021796	12166	Bmpr1a
3306	ENSMUSG00000021797	78243	9230112D13Rik
3307	ENSMUSG00000021798	24131	Ldb3
3308	ENSMUSG00000021799	30044	Opn4
3309	ENSMUSG00000021803	170677	Cdhr1
3310	ENSMUSG00000021804	57811	Rgr
3311	ENSMUSG00000021806	18074	Nid2
3313	ENSMUSG00000021809	67725	Nudt13
3316	ENSMUSG00000021814	11750	Anxa7
3317	ENSMUSG00000021815	74843	Mss51
3318	ENSMUSG00000021816	19056	Ppp3cb
3319	ENSMUSG00000021819	268721	Zswim8
3323	ENSMUSG00000021824	55946	Ap3m1
3324	ENSMUSG00000021830	70561	Txndc16
3325	ENSMUSG00000021831	50527	Ero1l
3327	ENSMUSG00000021835	12159	Bmp4
[truncated: 22,322 more rows]

## Sheet: ME1
	EnsGenes	Entrez	Genename
51	ENSMUSG00000000295	69692	Hddc2
53	ENSMUSG00000000301	18618	Pemt
90	ENSMUSG00000000532	11479	Acvr1b
91	ENSMUSG00000000538	216810	Tom1l2
96	ENSMUSG00000000561	70465	Wdr77
102	ENSMUSG00000000581	57316	C1d
120	ENSMUSG00000000711	19344	Rab5b
127	ENSMUSG00000000740	270106	Rpl13
129	ENSMUSG00000000751	68275	Rpa1
139	ENSMUSG00000000804	237898	Usp32
143	ENSMUSG00000000823	269401	Zfp512b
151	ENSMUSG00000000884	13972	Gnb1l
154	ENSMUSG00000000902	20587	Smarcb1
169	ENSMUSG00000001016	67781	Ilf2
170	ENSMUSG00000001017	66511	Chtop
175	ENSMUSG00000001025	20200	S100a6
184	ENSMUSG00000001056	52530	Nhp2
188	ENSMUSG00000001082	68294	Mfsd10
189	ENSMUSG00000001089	269593	Luzp1
194	ENSMUSG00000001105	55978	Ift20
201	ENSMUSG00000001134	22294	Uxt
209	ENSMUSG00000001158	66618	Snrnp27
212	ENSMUSG00000001173	320634	Ocrl
225	ENSMUSG00000001280	20683	Sp1
227	ENSMUSG00000001285	60315	Myg1
229	ENSMUSG00000001289	56612	Pfdn5
231	ENSMUSG00000001305	67223	Rrp15
233	ENSMUSG00000001323	27364	Srr
240	ENSMUSG00000001380	15115	Hars
241	ENSMUSG00000001383	66492	Zmat2
244	ENSMUSG00000001416	12462	Cct3
272	ENSMUSG00000001524	14885	Gtf2h4
273	ENSMUSG00000001525	22154	Tubb5
301	ENSMUSG00000001707	66143	Eef1e1
334	ENSMUSG00000001909	212528	Trmt1
340	ENSMUSG00000001942	22619	Siae
351	ENSMUSG00000001998	108011	Ap4e1
352	ENSMUSG00000001999	109778	Blvra
357	ENSMUSG00000002014	20832	Ssr4
361	ENSMUSG00000002028	214162	Kmt2a
372	ENSMUSG00000002068	12447	Ccne1
376	ENSMUSG00000002102	19182	Psmc3
382	ENSMUSG00000002109	107986	Ddb2
389	ENSMUSG00000002210	71997	Smg9
391	ENSMUSG00000002222	68477	Rmnd5a
401	ENSMUSG00000002274	70083	Metrn
408	ENSMUSG00000002319	75751	Ipo4
421	ENSMUSG00000002372	71810	Ranbp3
422	ENSMUSG00000002379	69875	Ndufa11
425	ENSMUSG00000002395	67023	Use1
428	ENSMUSG00000002413	109880	Braf
435	ENSMUSG00000002477	20641	Snrpd1
438	ENSMUSG00000002496	22084	Tsc2
441	ENSMUSG00000002524	67959	Puf60
454	ENSMUSG00000002635	68079	Pdcd2l
455	ENSMUSG00000002658	98053	Gtf2f1
456	ENSMUSG00000002660	53895	Clpp
460	ENSMUSG00000002679	69792	Med6
471	ENSMUSG00000002767	27398	Mrpl2
472	ENSMUSG00000002768	17256	Mea1
486	ENSMUSG00000002825	60507	Qtrt1
505	ENSMUSG00000002949	21856	Timm44
512	ENSMUSG00000002984	53333	Tomm40
515	ENSMUSG00000002996	73389	Hbp1
521	ENSMUSG00000003038	15331	Hmgn2
530	ENSMUSG00000003119	69131	Cdk12
536	ENSMUSG00000003154	60611	Foxj2
545	ENSMUSG00000003208	72886	Yju2
549	ENSMUSG00000003233	13544	Dvl3
551	ENSMUSG00000003235	224045	Eif2b5
552	ENSMUSG00000003269	19158	Cyth2
558	ENSMUSG00000003299	66163	Mrpl4
565	ENSMUSG00000003346	216169	Abhd17a
569	ENSMUSG00000003355	66120	Fkbp11
581	ENSMUSG00000003421	66394	Nosip
582	ENSMUSG00000003423	68845	Pih1d1
583	ENSMUSG00000003429	27207	Rps11
587	ENSMUSG00000003438	66525	Timm50
588	ENSMUSG00000003444	67224	Med29
602	ENSMUSG00000003531	13353	Dgcr6
611	ENSMUSG00000003575	382056	Crtc1
614	ENSMUSG00000003604	74268	Aven
625	ENSMUSG00000003746	17155	Man1a
630	ENSMUSG00000003808	66590	Farsa
636	ENSMUSG00000003824	71846	Syce2
637	ENSMUSG00000003847	54446	Nfat5
642	ENSMUSG00000003868	20174	Ruvbl2
644	ENSMUSG00000003873	12028	Bax
652	ENSMUSG00000003970	26961	Rpl8
669	ENSMUSG00000004096	66070	Cwc15
672	ENSMUSG00000004100	235036	Ppan
680	ENSMUSG00000004221	16151	Ikbkg
687	ENSMUSG00000004268	14791	Emg1
689	ENSMUSG00000004285	66144	Atp6v1f
704	ENSMUSG00000004393	52513	Ddx56
708	ENSMUSG00000004451	64143	Ralb
728	ENSMUSG00000004610	110826	Etfb
741	ENSMUSG00000004667	66420	Polr2e
750	ENSMUSG00000004771	53869	Rab11a
751	ENSMUSG00000004788	217715	Eif2b2
756	ENSMUSG00000004815	110524	Dgkq
762	ENSMUSG00000004849	11769	Ap1s1
773	ENSMUSG00000004897	15191	Hdgf
775	ENSMUSG00000004929	50492	Thop1
780	ENSMUSG00000004937	52551	Sgta
782	ENSMUSG00000004945	70544	Tmem242
791	ENSMUSG00000004996	67873	Mri1
810	ENSMUSG00000005161	21672	Prdx2
811	ENSMUSG00000005198	20020	Polr2a
832	ENSMUSG00000005362	58799	Crbn
838	ENSMUSG00000005378	66138	Bud23
849	ENSMUSG00000005481	68278	Ddx39
859	ENSMUSG00000005534	16337	Insr
864	ENSMUSG00000005575	22192	Ube2m
865	ENSMUSG00000005580	11515	Adcy9
871	ENSMUSG00000005621	233410	Zfp592
872	ENSMUSG00000005625	19185	Psmd4
878	ENSMUSG00000005672	16590	Kit
885	ENSMUSG00000005687	68183	Bcas2
892	ENSMUSG00000005732	19385	Ranbp1
895	ENSMUSG00000005779	19172	Psmb4
904	ENSMUSG00000005846	66409	Rsl1d1
906	ENSMUSG00000005871	11789	Apc
911	ENSMUSG00000005886	17978	Ncoa2
914	ENSMUSG00000005893	22026	Nr2c2
940	ENSMUSG00000006024	108124	Napa
941	ENSMUSG00000006050	24068	Sra1
944	ENSMUSG00000006058	27681	Snf8
945	ENSMUSG00000006095	66411	Tbcb
971	ENSMUSG00000006299	227290	Aamp
973	ENSMUSG00000006304	76709	Arpc2
978	ENSMUSG00000006315	69804	Tmem147
979	ENSMUSG00000006333	76846	Rps9
980	ENSMUSG00000006335	69714	Tfpt
989	ENSMUSG00000006378	26912	Gcat
992	ENSMUSG00000006390	54325	Elovl1
993	ENSMUSG00000006392	80509	Med8
998	ENSMUSG00000006412	18637	Pfdn2
1000	ENSMUSG00000006423	77644	C330007P06Rik
1002	ENSMUSG00000006442	20810	Srm
1004	ENSMUSG00000006456	56275	Rbm14
1017	ENSMUSG00000006519	13057	Cyba
1030	ENSMUSG00000006585	67177	Cdt1
1033	ENSMUSG00000006589	11821	Aprt
1048	ENSMUSG00000006715	57441	Gmnn
1052	ENSMUSG00000006728	12567	Cdk4
1057	ENSMUSG00000006763	78935	Saal1
1066	ENSMUSG00000006920	14055	Ezh1
1075	ENSMUSG00000007029	22321	Vars
1083	ENSMUSG00000007041	114584	Clic1
1084	ENSMUSG00000007050	27756	Lsm2
1114	ENSMUSG00000007656	59046	Arpp19
1118	ENSMUSG00000007721	234388	Ccdc124
1119	ENSMUSG00000007739	12464	Cct4
1123	ENSMUSG00000007812	72611	Zfp655
1125	ENSMUSG00000007817	328365	Zmiz1
1127	ENSMUSG00000007833	69748	Aldh16a1
1128	ENSMUSG00000007836	77134	Hnrnpa0
1131	ENSMUSG00000007867	76411	Ift43
1134	ENSMUSG00000007880	93760	Arid1a
1136	ENSMUSG00000007891	13033	Ctsd
1137	ENSMUSG00000007892	56040	Rplp1
1147	ENSMUSG00000008036	232910	Ap2s1
1158	ENSMUSG00000008301	56698	Phax
1162	ENSMUSG00000008333	20639	Snrpb2
1164	ENSMUSG00000008373	68988	Prpf31
1165	ENSMUSG00000008384	55942	Sertad1
1183	ENSMUSG00000008668	20084	Rps18
1184	ENSMUSG00000008682	110954	Rpl10
1185	ENSMUSG00000008683	267019	Rps15a
1186	ENSMUSG00000008690	52683	Ncaph2
1187	ENSMUSG00000008730	15257	Hipk1
1189	ENSMUSG00000008763	17156	Man1a2
1196	ENSMUSG00000008859	56044	Rala
1203	ENSMUSG00000009013	56455	Dynll1
1244	ENSMUSG00000009549	20813	Srp14
1246	ENSMUSG00000009555	107951	Cdk9
1247	ENSMUSG00000009563	30933	Tor2a
1248	ENSMUSG00000009566	14287	Fpgs
1249	ENSMUSG00000009569	239719	Mrtfb
1260	ENSMUSG00000009640	66233	Dmap1
1280	ENSMUSG00000009927	75617	Rps25
1293	ENSMUSG00000010066	56808	Cacna2d2
1299	ENSMUSG00000010110	56389	Stx5a
1311	ENSMUSG00000010358	70110	Ifi35
1313	ENSMUSG00000010376	18002	Nedd8
1315	ENSMUSG00000010406	68836	Mrpl52
1317	ENSMUSG00000010453	226976	Kansl3
1336	ENSMUSG00000010755	27267	Cars
1337	ENSMUSG00000010760	22113	Phlda2
1344	ENSMUSG00000010911	56369	Apip
1349	ENSMUSG00000011096	67605	Akt1s1
1357	ENSMUSG00000011254	66628	Thg1l
1367	ENSMUSG00000011427	233056	Zfp790
1377	ENSMUSG00000011837	102209	Snapc2
1386	ENSMUSG00000012117	67422	Dhdds
1395	ENSMUSG00000012405	66480	Rpl15
1400	ENSMUSG00000012483	68240	Rpa3
1409	ENSMUSG00000012848	20103	Rps5
1417	ENSMUSG00000013155	102124	Enkd1
1430	ENSMUSG00000013495	72392	Tmem175
1451	ENSMUSG00000013822	66126	Elof1
1454	ENSMUSG00000013858	216157	Tmem259
1477	ENSMUSG00000014294	17991	Ndufa2
1478	ENSMUSG00000014301	66449	Pam16
1484	ENSMUSG00000014353	72477	Tmem87b
1486	ENSMUSG00000014361	17289	Mertk
1496	ENSMUSG00000014504	66384	Srp19
1502	ENSMUSG00000014551	64658	Mrps25
1511	ENSMUSG00000014633	66531	Cmc2
1518	ENSMUSG00000014763	67544	Fam120b
1520	ENSMUSG00000014769	19170	Psmb1
1533	ENSMUSG00000014856	66320	Tmem208
1541	ENSMUSG00000014959	70231	Gorasp2
1545	ENSMUSG00000015013	59005	Trappc2l
1560	ENSMUSG00000015126	68327	Tsr3
1561	ENSMUSG00000015127	74154	Unkl
1577	ENSMUSG00000015289	66192	Lage3
1578	ENSMUSG00000015290	27643	Ubl4a
1580	ENSMUSG00000015305	70097	Sash1
1588	ENSMUSG00000015342	22439	Xk
1606	ENSMUSG00000015474	54397	Ppt2
1615	ENSMUSG00000015536	17434	Mocs2
1618	ENSMUSG00000015575	11974	Atp6v0e
1628	ENSMUSG00000015656	15481	Hspa8
1629	ENSMUSG00000015659	321007	Serac1
1632	ENSMUSG00000015671	19166	Psma2
1633	ENSMUSG00000015672	75398	Mrpl32
1643	ENSMUSG00000015748	70767	Prpf3
1644	ENSMUSG00000015749	66471	Anp32e
1648	ENSMUSG00000015759	12793	Cnih1
1653	ENSMUSG00000015804	66999	Med28
1671	ENSMUSG00000015937	26914	H2afy
1673	ENSMUSG00000015943	69168	Bola1
1691	ENSMUSG00000016128	243362	Stard13
1699	ENSMUSG00000016252	67126	Atp5e
1706	ENSMUSG00000016308	22209	Ube2a
1736	ENSMUSG00000016554	55944	Eif3d
1741	ENSMUSG00000016637	67042	Ift27
1744	ENSMUSG00000016757	223723	Ttll12
1748	ENSMUSG00000016833	68735	Mrps18c
1768	ENSMUSG00000017119	17966	Nbr1
1780	ENSMUSG00000017221	22123	Psmd3
1798	ENSMUSG00000017404	19921	Rpl19
1809	ENSMUSG00000017485	21974	Top2b
1822	ENSMUSG00000017664	228875	Slc35c2
1876	ENSMUSG00000018012	170758	Rac3
1877	ENSMUSG00000018040	74778	Rrp7a
1890	ENSMUSG00000018189	56207	Uchl5
1900	ENSMUSG00000018286	19175	Psmb6
1901	ENSMUSG00000018287	216873	Spag7
1902	ENSMUSG00000018293	18643	Pfn1
1911	ENSMUSG00000018363	66313	Smurf2
1913	ENSMUSG00000018377	22344	Vezf1
1923	ENSMUSG00000018412	76719	Kansl1
1931	ENSMUSG00000018446	12261	C1qbp
1942	ENSMUSG00000018501	20185	Ncor1
1951	ENSMUSG00000018559	67181	Ctdnep1
1954	ENSMUSG00000018567	56486	Gabarap
1958	ENSMUSG00000018574	11370	Acadvl
1960	ENSMUSG00000018583	27041	G3bp1
1961	ENSMUSG00000018585	11927	Atox1
1981	ENSMUSG00000018697	56321	Aatf
2007	ENSMUSG00000018848	104458	Rars
2009	ENSMUSG00000018858	68572	Mrpl58
2014	ENSMUSG00000018882	67036	Mrpl45
2025	ENSMUSG00000018921	75273	Pelp1
2026	ENSMUSG00000018923	66172	Med11
2033	ENSMUSG00000018965	22629	Ywhah
2042	ENSMUSG00000019054	66437	Fis1
2056	ENSMUSG00000019158	69094	Tmem160
2060	ENSMUSG00000019188	14950	H13
2073	ENSMUSG00000019297	67842	Nop9
2076	ENSMUSG00000019303	19183	Psmc3ip
2082	ENSMUSG00000019362	101966	D8Ertd738e
2086	ENSMUSG00000019428	14232	Fkbp8
2095	ENSMUSG00000019471	12539	Cdc37
2099	ENSMUSG00000019494	26893	Cops6
2108	ENSMUSG00000019579	28106	Mydgf
2111	ENSMUSG00000019659	72654	Ccdc12
2122	ENSMUSG00000019738	69920	Polr2i
2133	ENSMUSG00000019777	15182	Hdac2
2135	ENSMUSG00000019782	66521	Rwdd1
2142	ENSMUSG00000019794	23924	Katna1
2148	ENSMUSG00000019804	54198	Snx3
2158	ENSMUSG00000019820	22288	Utrn
2167	ENSMUSG00000019837	67371	Gtf3c6
2169	ENSMUSG00000019841	19714	Rev3l
2182	ENSMUSG00000019857	66403	Asf1a
2189	ENSMUSG00000019868	66201	Vta1
2205	ENSMUSG00000019897	52713	Ccdc59
2224	ENSMUSG00000019943	67972	Atp2b1
2229	ENSMUSG00000019951	75089	Uhrf1bp1l
2233	ENSMUSG00000019966	17311	Kitl
2238	ENSMUSG00000019977	56422	Hbs1l
2264	ENSMUSG00000020022	66414	Ndufa12
2289	ENSMUSG00000020070	70432	Rufy2
2302	ENSMUSG00000020087	71767	Tysnd1
2316	ENSMUSG00000020107	52717	Anapc16
2322	ENSMUSG00000020116	66249	Pno1
2333	ENSMUSG00000020133	66374	2310011J03Rik
2353	ENSMUSG00000020167	21423	Tcf3
2356	ENSMUSG00000020170	327826	Frs2
2363	ENSMUSG00000020180	67332	Snrpd3
2366	ENSMUSG00000020183	70574	Cpm
2377	ENSMUSG00000020211	20222	Sf3a2
2383	ENSMUSG00000020219	30055	Timm13
2384	ENSMUSG00000020220	230895	Vps13d
2385	ENSMUSG00000020224	66225	Llph
2396	ENSMUSG00000020238	103425	Ncln
2412	ENSMUSG00000020265	20610	Sumo3
2417	ENSMUSG00000020272	20868	Stk10
2434	ENSMUSG00000020300	67579	Cpeb4
2437	ENSMUSG00000020307	216150	Cdc34
2438	ENSMUSG00000020308	110012	Tpgs1
2443	ENSMUSG00000020315	20742	Sptbn1
2451	ENSMUSG00000020328	52653	Nudcd2
2472	ENSMUSG00000020372	14694	Rack1
2486	ENSMUSG00000020392	52626	Cdkn2aipnl
2490	ENSMUSG00000020397	66213	Med7
2504	ENSMUSG00000020422	319939	Tns3
2510	ENSMUSG00000020430	64934	Pes1
2518	ENSMUSG00000020440	11844	Arf5
2528	ENSMUSG00000020457	13494	Drg1
2531	ENSMUSG00000020460	78294	Rps27a
2538	ENSMUSG00000020471	18972	Pold2
2549	ENSMUSG00000020485	20922	Supt4a
2556	ENSMUSG00000020496	108660	Rnf187
2558	ENSMUSG00000020514	216767	Mrpl22
2575	ENSMUSG00000020537	13495	Drg2
2582	ENSMUSG00000020547	66912	Bzw2
2601	ENSMUSG00000020590	217463	Snx13
2605	ENSMUSG00000020594	80913	Pum2
2616	ENSMUSG00000020611	14674	Gna13
2647	ENSMUSG00000020654	104111	Adcy3
2653	ENSMUSG00000020661	13435	Dnmt3a
2676	ENSMUSG00000020696	67338	Rffl
2687	ENSMUSG00000020708	19184	Psmc5
2691	ENSMUSG00000020715	78943	Ern1
2696	ENSMUSG00000020720	66997	Psmd12
2697	ENSMUSG00000020721	78455	Helz
2705	ENSMUSG00000020737	15374	Jpt1
2707	ENSMUSG00000020739	445007	Nup85
2721	ENSMUSG00000020775	60441	Mrpl38
2738	ENSMUSG00000020801	67279	Med31
2740	ENSMUSG00000020803	52700	Txndc17
2761	ENSMUSG00000020834	70451	Dhrs13
2765	ENSMUSG00000020840	104184	Blmh
2767	ENSMUSG00000020843	56322	Timm22
2772	ENSMUSG00000020849	22627	Ywhae
2775	ENSMUSG00000020859	70834	Spag9
2792	ENSMUSG00000020883	72194	Fbxl20
2810	ENSMUSG00000020903	55943	Stx8
2820	ENSMUSG00000020916	16673	Krt36
2822	ENSMUSG00000020918	14534	Kat2a
2824	ENSMUSG00000020921	76547	Tmem101
2825	ENSMUSG00000020922	268490	Lsm12
2830	ENSMUSG00000020929	20624	Eftud2
2833	ENSMUSG00000020935	68087	Dcakd
2852	ENSMUSG00000020973	109065	Dnaaf2
2869	ENSMUSG00000021018	245841	Polr2h
2872	ENSMUSG00000021024	26443	Psma6
2874	ENSMUSG00000021027	56784	Ralgapa1
2879	ENSMUSG00000021037	217737	Ahsa1
2886	ENSMUSG00000021051	26932	Ppp2r5e
2903	ENSMUSG00000021079	30056	Timm9
2916	ENSMUSG00000021102	73046	Glrx5
2924	ENSMUSG00000021115	22367	Vrk1
2926	ENSMUSG00000021118	27260	Plek2
2929	ENSMUSG00000021124	53612	Vti1b
2933	ENSMUSG00000021131	13877	Erh
2939	ENSMUSG00000021140	54604	Pcnx
2942	ENSMUSG00000021147	207615	Wdr37
2945	ENSMUSG00000021156	66505	Zmynd11
2950	ENSMUSG00000021178	19179	Psmc1
2958	ENSMUSG00000021189	110616	Atxn3
2993	ENSMUSG00000021243	73736	Fcf1
2994	ENSMUSG00000021244	56531	Ylpm1
3014	ENSMUSG00000021271	72805	Zfp839
3016	ENSMUSG00000021275	104859	Tecpr2
3017	ENSMUSG00000021276	67236	Cinp
3041	ENSMUSG00000021326	19720	Trim27
3042	ENSMUSG00000021327	72739	Zkscan3
3058	ENSMUSG00000021361	66154	Tmem14c
3063	ENSMUSG00000021366	110521	Hivep1
3082	ENSMUSG00000021400	78903	Wrnip1
3087	ENSMUSG00000021413	19134	Prpf4b
3111	ENSMUSG00000021466	19206	Ptch1
3124	ENSMUSG00000021486	66494	Prelid1
3129	ENSMUSG00000021494	72935	Ddx41
3148	ENSMUSG00000021537	12626	Cetn3
3155	ENSMUSG00000021548	66671	Ccnh
3169	ENSMUSG00000021573	72948	Tppp
3171	ENSMUSG00000021576	18570	Pdcd6
3181	ENSMUSG00000021592	77041	Arsk
3183	ENSMUSG00000021595	28114	Nsun2
3186	ENSMUSG00000021598	28077	Med10
3189	ENSMUSG00000021606	407785	Ndufs6
3212	ENSMUSG00000021645	20595	Smn1
3216	ENSMUSG00000021660	218490	Btf3
3241	ENSMUSG00000021699	238871	Pde4d
3245	ENSMUSG00000021703	218442	Serinc5
3246	ENSMUSG00000021704	382793	Mtx3
3247	ENSMUSG00000021706	218441	Zfyve16
3253	ENSMUSG00000021712	81003	Trim23
3256	ENSMUSG00000021715	67285	Cwc27
3265	ENSMUSG00000021731	59054	Mrps30
3268	ENSMUSG00000021737	66413	Psmd6
3269	ENSMUSG00000021738	246103	Atxn7
3285	ENSMUSG00000021764	17993	Ndufs4
3287	ENSMUSG00000021767	54169	Kat6b
3292	ENSMUSG00000021773	69156	Comtd1
3312	ENSMUSG00000021807	68045	Rtraf
3315	ENSMUSG00000021811	108671	Dnajc9
3322	ENSMUSG00000021823	22330	Vcl
3326	ENSMUSG00000021832	67089	Psmc6
3359	ENSMUSG00000021905	105638	Dph3
3367	ENSMUSG00000021917	69019	Spcs1
3375	ENSMUSG00000021932	67153	Rnaseh2b
3383	ENSMUSG00000021945	76007	Zmym2
3387	ENSMUSG00000021951	68043	Eef1akmt1
3391	ENSMUSG00000021958	72400	Pinx1
3395	ENSMUSG00000021963	20220	Sap18
3398	ENSMUSG00000021967	67840	Mrpl57
3400	ENSMUSG00000021972	219150	Hmbox1
3410	ENSMUSG00000021987	219135	Mtmr6
3423	ENSMUSG00000022009	27275	Nufip1
3426	ENSMUSG00000022013	66148	Dnajc15
3429	ENSMUSG00000022016	219181	Akap11
3466	ENSMUSG00000022089	57784	Bin3
3483	ENSMUSG00000022109	67381	Med4
3485	ENSMUSG00000022111	50933	Uchl3
3494	ENSMUSG00000022124	50789	Fbxl3
3495	ENSMUSG00000022125	211286	Cln5
3502	ENSMUSG00000022139	105559	Mbnl2
3503	ENSMUSG00000022141	71175	Nipbl
3516	ENSMUSG00000022174	13135	Dad1
3529	ENSMUSG00000022193	19173	Psmb5
3537	ENSMUSG00000022204	68966	Ngdn
3538	ENSMUSG00000022205	20024	Sub1
3557	ENSMUSG00000022228	432731	Zscan26
3559	ENSMUSG00000022231	20356	Sema5a
3560	ENSMUSG00000022234	12465	Cct5
3570	ENSMUSG00000022247	67832	Brix1
3578	ENSMUSG00000022263	223435	Trio
3585	ENSMUSG00000022285	22631	Ywhaz
3614	ENSMUSG00000022336	16341	Eif3e
3616	ENSMUSG00000022338	223527	Eny2
3620	ENSMUSG00000022346	17869	Myc
3637	ENSMUSG00000022370	68537	Mrpl13
3645	ENSMUSG00000022383	19013	Ppara
3648	ENSMUSG00000022387	223770	Brd1
3652	ENSMUSG00000022391	19387	Rangap1
3654	ENSMUSG00000022400	56438	Rbx1
3664	ENSMUSG00000022419	97998	Deptor
3670	ENSMUSG00000022427	223696	Tomm22
3679	ENSMUSG00000022437	68653	Samm50
3690	ENSMUSG00000022452	69029	Smdt1
3705	ENSMUSG00000022476	78929	Polr3h
3730	ENSMUSG00000022516	66911	Nudt16l1
3731	ENSMUSG00000022517	17237	Mgrn1
3740	ENSMUSG00000022533	224088	Atp13a3
3756	ENSMUSG00000022554	59053	Hgh1
3763	ENSMUSG00000022561	14731	Gpaa1
3786	ENSMUSG00000022601	271377	Zbtb11
3793	ENSMUSG00000022614	105847	Lmf2
3801	ENSMUSG00000022629	16564	Kif21a
3803	ENSMUSG00000022635	67197	Zcrb1
3807	ENSMUSG00000022641	70508	Bbx
3821	ENSMUSG00000022671	72083	Mzt2
3822	ENSMUSG00000022672	19090	Prkdc
3823	ENSMUSG00000022673	17217	Mcm4
3827	ENSMUSG00000022678	67203	Nde1
3838	ENSMUSG00000022698	72117	Naa50
3840	ENSMUSG00000022702	15260	Hira
3843	ENSMUSG00000022706	18100	Mrpl40
3850	ENSMUSG00000022721	15547	Trmt2a
3858	ENSMUSG00000022748	66497	Cmss1
3887	ENSMUSG00000022787	68980	Wdr53
3898	ENSMUSG00000022801	70144	Lrch3
3905	ENSMUSG00000022811	22661	Zfp148
3906	ENSMUSG00000022812	56637	Gsk3b
3931	ENSMUSG00000022849	66667	Hspbap1
3936	ENSMUSG00000022858	20462	Tra2b
3938	ENSMUSG00000022861	110197	Dgkg
3969	ENSMUSG00000022911	68146	Arl13b
3971	ENSMUSG00000022913	56088	Psmg1
3972	ENSMUSG00000022914	93871	Brwd1
3979	ENSMUSG00000022946	70028	Dop1b
3988	ENSMUSG00000022961	20658	Son
3996	ENSMUSG00000022973	104015	Synj1
3998	ENSMUSG00000022978	66578	Mis18a
4012	ENSMUSG00000023004	22143	Tuba1b
4034	ENSMUSG00000023036	93707	Pcdhgc4
4042	ENSMUSG00000023048	66151	Prr13
4044	ENSMUSG00000023051	21357	Tarbp2
4063	ENSMUSG00000023089	68202	Ndufa5
4068	ENSMUSG00000023106	68184	Denr
4069	ENSMUSG00000023110	27374	Prmt5
4116	ENSMUSG00000023330	69185	Dtwd1
4120	ENSMUSG00000023345	70235	Poc1a
4135	ENSMUSG00000023456	21991	Tpi1
4153	ENSMUSG00000023800	24001	Tiam2
4164	ENSMUSG00000023845	240028	Lnpep
4197	ENSMUSG00000023939	68463	Mrpl14
4201	ENSMUSG00000023944	15516	Hsp90ab1
4213	ENSMUSG00000023965	50758	Fbxl17
4215	ENSMUSG00000023967	68565	Mrps18a
4220	ENSMUSG00000023977	224826	Ubr2
4237	ENSMUSG00000024007	68816	Ppil1
4243	ENSMUSG00000024018	68597	Ccdc167
4245	ENSMUSG00000024026	109801	Glo1
4254	ENSMUSG00000024037	57773	Wdr4
4262	ENSMUSG00000024048	67268	Myl12a
4275	ENSMUSG00000024067	66310	Dpy30
4280	ENSMUSG00000024073	12211	Birc6
4281	ENSMUSG00000024074	50766	Crim1
4299	ENSMUSG00000024101	68767	Washc1
4313	ENSMUSG00000024127	213760	Prepl
4315	ENSMUSG00000024130	27410	Abca3
4347	ENSMUSG00000024181	68611	Mrpl28
4354	ENSMUSG00000024191	224630	Bnip1
4356	ENSMUSG00000024194	67675	Cuta
4362	ENSMUSG00000024208	67267	Uqcc2
4367	ENSMUSG00000024213	56409	Nudt3
4369	ENSMUSG00000024217	20630	Snrpc
4370	ENSMUSG00000024218	68776	Taf11
4387	ENSMUSG00000024241	20662	Sos1
4388	ENSMUSG00000024242	225028	Map4k3
4397	ENSMUSG00000024258	69241	Polr2d
4399	ENSMUSG00000024260	269003	Sap130
4406	ENSMUSG00000024273	68046	2700062C07Rik
4408	ENSMUSG00000024276	69256	Zfp397
4409	ENSMUSG00000024277	212307	Mapre2
4416	ENSMUSG00000024294	225164	Mib1
4418	ENSMUSG00000024298	208292	Zfp871
4426	ENSMUSG00000024309	14976	Pfdn6
4440	ENSMUSG00000024346	67199	Pfdn1
4452	ENSMUSG00000024369	27632	Nelfe
4460	ENSMUSG00000024383	26405	Map3k2
4463	ENSMUSG00000024387	13001	Csnk2b
4481	ENSMUSG00000024414	94064	Mrpl27
4492	ENSMUSG00000024431	14815	Nr3c1
4497	ENSMUSG00000024446	67676	Rpp21
4500	ENSMUSG00000024454	15183	Hdac3
4510	ENSMUSG00000024480	11777	Ap3s1
4512	ENSMUSG00000024483	108857	Ankhd1
4517	ENSMUSG00000024493	107045	Lars
4529	ENSMUSG00000024513	17191	Mbd2
4531	ENSMUSG00000024516	66286	Sec11c
4547	ENSMUSG00000024537	107047	Psmg2
4553	ENSMUSG00000024548	240427	Setbp1
4559	ENSMUSG00000024561	17190	Mbd1
4564	ENSMUSG00000024571	27366	Txnl4a
4571	ENSMUSG00000024583	53382	Txnl1
4585	ENSMUSG00000024608	20044	Rps14
4611	ENSMUSG00000024666	72982	Tmem138
4613	ENSMUSG00000024668	66072	Sdhaf2
4625	ENSMUSG00000024683	94063	Mrpl16
4634	ENSMUSG00000024725	20409	Ostf1
4671	ENSMUSG00000024780	67072	Cdc37l1
4679	ENSMUSG00000024790	66406	Sac3d1
4687	ENSMUSG00000024800	54364	Rpp30
4702	ENSMUSG00000024829	353242	Mrpl21
4705	ENSMUSG00000024833	18969	Pola2
4708	ENSMUSG00000024841	69860	Eif1ad
4711	ENSMUSG00000024844	23825	Banf1
4712	ENSMUSG00000024845	66990	Tmem134
4716	ENSMUSG00000024853	319322	Sf3b2
4717	ENSMUSG00000024854	69745	Pold4
4719	ENSMUSG00000024856	52004	Cdk2ap2
4735	ENSMUSG00000024887	54447	Asah2
4744	ENSMUSG00000024902	66419	Mrpl11
4747	ENSMUSG00000024906	71711	Mus81
4752	ENSMUSG00000024911	58249	Fibp
4755	ENSMUSG00000024914	66556	Drap1
4756	ENSMUSG00000024921	67155	Smarca2
4759	ENSMUSG00000024925	68209	Rnaseh2c
4775	ENSMUSG00000024953	54683	Prdx5
4779	ENSMUSG00000024959	12015	Bad
4807	ENSMUSG00000024998	74055	Plce1
4813	ENSMUSG00000025006	20411	Sorbs1
4821	ENSMUSG00000025019	212391	Lcor
4851	ENSMUSG00000025078	66866	Nhlrc2
4870	ENSMUSG00000025132	192662	Arhgdia
4872	ENSMUSG00000025134	21681	Alyref
4873	ENSMUSG00000025135	66156	Anapc11
4880	ENSMUSG00000025144	20892	Cenpx
4887	ENSMUSG00000025155	68730	Dus1l
4923	ENSMUSG00000025208	94067	Mrpl43
4949	ENSMUSG00000025241	17281	Fyco1
4951	ENSMUSG00000025245	93730	Lztfl1
4956	ENSMUSG00000025261	59026	Huwe1
4957	ENSMUSG00000025262	207375	Fam120c
4970	ENSMUSG00000025283	20229	Sat1
4973	ENSMUSG00000025289	53381	Prdx4
4974	ENSMUSG00000025290	20088	Rps24
4980	ENSMUSG00000025323	20688	Sp4
5001	ENSMUSG00000025362	27370	Rps26
5002	ENSMUSG00000025364	18813	Pa2g4
5004	ENSMUSG00000025369	68094	Smarcc2
5009	ENSMUSG00000025374	69917	Nabp2
5024	ENSMUSG00000025403	108037	Shmt2
5025	ENSMUSG00000025404	71750	R3hdm2
5030	ENSMUSG00000025410	69654	Dctn2
5046	ENSMUSG00000025437	170822	Usp33
5047	ENSMUSG00000025439	12729	Clns1a
5066	ENSMUSG00000025481	76974	Urah
5070	ENSMUSG00000025486	64384	Sirt3
5071	ENSMUSG00000025487	23997	Psmd13
5081	ENSMUSG00000025499	15461	Hras
5087	ENSMUSG00000025508	67186	Rplp2
5094	ENSMUSG00000025521	73067	Tmem192
5111	ENSMUSG00000025571	217351	Tnrc6c
5120	ENSMUSG00000025580	192170	Eif4a3
5132	ENSMUSG00000025609	27418	Mkln1
5135	ENSMUSG00000025613	12469	Cct8
5138	ENSMUSG00000025630	15452	Hprt
5154	ENSMUSG00000025722	71968	Wdr73
5156	ENSMUSG00000025724	56529	Sec11a
5165	ENSMUSG00000025736	72106	Jmjd8
5190	ENSMUSG00000025785	66446	Exosc7
5198	ENSMUSG00000025794	67115	Rpl14
5204	ENSMUSG00000025812	93742	Pard3
5218	ENSMUSG00000025858	67604	Get4
5220	ENSMUSG00000025862	20843	Stag2
5223	ENSMUSG00000025869	28126	Nop16
5224	ENSMUSG00000025870	56795	Arl10
5226	ENSMUSG00000025872	73666	Thoc3
5241	ENSMUSG00000025899	67667	Alkbh8
5246	ENSMUSG00000025907	12421	Rb1cc1
5252	ENSMUSG00000025917	26754	Cops5
5283	ENSMUSG00000025967	55949	Eef1b2
5286	ENSMUSG00000025971	68115	Maip1
5301	ENSMUSG00000026004	68691	Kansl1l
5309	ENSMUSG00000026019	57750	Wdr12
5318	ENSMUSG00000026032	66495	Ndufb3
5320	ENSMUSG00000026035	70225	Ppil3
5328	ENSMUSG00000026049	75623	Tex30
5342	ENSMUSG00000026078	68833	Pdcl3
5344	ENSMUSG00000026082	56210	Rev1
5347	ENSMUSG00000026087	107734	Mrpl30
5351	ENSMUSG00000026095	70396	Asnsd1
5352	ENSMUSG00000026096	72085	Osgepl1
5357	ENSMUSG00000026103	14660	Gls
5374	ENSMUSG00000026131	13518	Dst
5375	ENSMUSG00000026134	19076	Prim2
5376	ENSMUSG00000026135	77264	Zfp142
5378	ENSMUSG00000026142	76867	Rhbdd1
5393	ENSMUSG00000026171	57751	Rnf25
5413	ENSMUSG00000026199	52231	Ankzf1
5416	ENSMUSG00000026202	22145	Tuba4a
5422	ENSMUSG00000026209	13437	Dnpep
5434	ENSMUSG00000026234	17975	Ncl
5437	ENSMUSG00000026238	19231	Ptma
5441	ENSMUSG00000026245	23874	Farsb
5448	ENSMUSG00000026254	26987	Eif4e2
5465	ENSMUSG00000026281	21915	Dtymk
5509	ENSMUSG00000026374	22099	Tsn
5510	ENSMUSG00000026377	67949	Nifk
5514	ENSMUSG00000026385	13167	Dbi
5557	ENSMUSG00000026456	72017	Cyb5r1
5564	ENSMUSG00000026469	19775	Xpr1
5589	ENSMUSG00000026511	27058	Srp9
5593	ENSMUSG00000026520	69051	Pycr2
5605	ENSMUSG00000026547	21346	Tagln2
5618	ENSMUSG00000026571	74106	Dcaf6
5630	ENSMUSG00000026584	240880	Scyl3
5662	ENSMUSG00000026634	52477	Angel2
5667	ENSMUSG00000026641	22278	Usf1
5725	ENSMUSG00000026743	17354	Mllt10
5732	ENSMUSG00000026755	74192	Arpc5l
5746	ENSMUSG00000026781	74159	Acbd5
5752	ENSMUSG00000026788	71834	Zbtb43
5759	ENSMUSG00000026799	68975	Med27
5760	ENSMUSG00000026803	22130	Ttf1
5762	ENSMUSG00000026806	227674	Ddx31
5765	ENSMUSG00000026810	13481	Dpm2
5767	ENSMUSG00000026812	64930	Tsc1
5770	ENSMUSG00000026816	70239	Gtf3c5
5794	ENSMUSG00000026842	11350	Abl1
5802	ENSMUSG00000026857	66617	Ntmt1
5826	ENSMUSG00000026895	68375	Ndufa8
5829	ENSMUSG00000026914	59029	Psmd14
5832	ENSMUSG00000026918	67382	Brd3
5836	ENSMUSG00000026923	18128	Notch1
5838	ENSMUSG00000026925	64436	Inpp5e
5840	ENSMUSG00000026927	68112	Entr1
5866	ENSMUSG00000026966	68475	Ssna1
5882	ENSMUSG00000026987	407823	Baz2b
5895	ENSMUSG00000027011	22193	Ube2e3
5900	ENSMUSG00000027018	107435	Hat1
5905	ENSMUSG00000027067	20833	Ssrp1
5913	ENSMUSG00000027076	30059	Timm10
5925	ENSMUSG00000027104	11909	Atf2
5928	ENSMUSG00000027109	20687	Sp3
5933	ENSMUSG00000027130	107723	Slc12a6
5934	ENSMUSG00000027131	68032	Emc4
5936	ENSMUSG00000027133	66181	Nop10
5941	ENSMUSG00000027163	76501	Commd9
5947	ENSMUSG00000027170	98221	Eif3m
5959	ENSMUSG00000027189	80985	Trim44
5961	ENSMUSG00000027194	74569	Ttc17
5969	ENSMUSG00000027203	110074	Dut
6006	ENSMUSG00000027263	51885	Tubgcp4
6031	ENSMUSG00000027312	11990	Atrn
6042	ENSMUSG00000027327	67326	1700037H04Rik
6051	ENSMUSG00000027340	54338	Slc23a2
6053	ENSMUSG00000027342	18538	Pcna
6058	ENSMUSG00000027349	68215	Fam98b
6071	ENSMUSG00000027365	58800	Trpm7
6095	ENSMUSG00000027404	20638	Snrpb
6096	ENSMUSG00000027405	67134	Nop56
6100	ENSMUSG00000027411	80743	Vps16
6126	ENSMUSG00000027454	69270	Gins1
6127	ENSMUSG00000027455	386649	Nsfl1c
6130	ENSMUSG00000027459	73847	Fam110a
6158	ENSMUSG00000027502	66404	Rtf2
6162	ENSMUSG00000027509	66679	Rae1
6171	ENSMUSG00000027523	14683	Gnas
6193	ENSMUSG00000027566	26444	Psma7
6204	ENSMUSG00000027582	229007	Zgpat
6208	ENSMUSG00000027593	19383	Raly
6221	ENSMUSG00000027613	16418	Eif6
6234	ENSMUSG00000027642	20014	Rpn2
6237	ENSMUSG00000027649	66642	Ctnnbl1
6240	ENSMUSG00000027652	228850	Ralgapb
6256	ENSMUSG00000027677	67120	Ttc14
6257	ENSMUSG00000027678	17979	Ncoa3
6258	ENSMUSG00000027679	67713	Dnajc19
6290	ENSMUSG00000027752	69639	Exosc8
6324	ENSMUSG00000027823	229363	Gmps
6334	ENSMUSG00000027840	22414	Wnt2b
6389	ENSMUSG00000027937	23922	Jtb
6393	ENSMUSG00000027942	73545	1700094D03Rik
6394	ENSMUSG00000027944	23897	Hax1
6411	ENSMUSG00000027968	28036	Larp7
6425	ENSMUSG00000027998	53317	Plrg1
6434	ENSMUSG00000028010	68147	Gar1
6447	ENSMUSG00000028029	13722	Aimp1
6460	ENSMUSG00000028044	54124	Cks1b
6465	ENSMUSG00000028053	192195	Ash1l
6472	ENSMUSG00000028066	67037	Pmf1
6474	ENSMUSG00000028069	66614	Gpatch4
6496	ENSMUSG00000028106	75137	Rprd2
6497	ENSMUSG00000028107	71807	Tars2
6544	ENSMUSG00000028187	70285	Rpf1
6553	ENSMUSG00000028211	60599	Trp53inp1
6567	ENSMUSG00000028234	67427	Rps20
6576	ENSMUSG00000028248	66625	Pnisr
6599	ENSMUSG00000028291	433693	Akirin2
6611	ENSMUSG00000028318	64424	Polr1e
6612	ENSMUSG00000028322	66362	Exosc3
6616	ENSMUSG00000028330	433702	Ncbp1
6619	ENSMUSG00000028333	67628	Anp32b
6652	ENSMUSG00000028394	59001	Pole3
6654	ENSMUSG00000028397	76804	Kdm4c
6655	ENSMUSG00000028398	66928	Dmac1
6661	ENSMUSG00000028409	74255	Smu1
6666	ENSMUSG00000028414	246179	Fktn
6668	ENSMUSG00000028416	12017	Bag1
6685	ENSMUSG00000028443	66401	Nudt2
6688	ENSMUSG00000028447	53598	Dctn3
6693	ENSMUSG00000028455	66592	Stoml2
6710	ENSMUSG00000028478	12757	Clta
6719	ENSMUSG00000028495	20104	Rps6
6722	ENSMUSG00000028514	329908	Usp24
6728	ENSMUSG00000028522	71148	Mier1
6768	ENSMUSG00000028580	80912	Pum1
6778	ENSMUSG00000028597	67305	Gpx7
6786	ENSMUSG00000028609	17149	Magoh
6795	ENSMUSG00000028622	56280	Mrpl37
6805	ENSMUSG00000028639	22608	Ybx1
6809	ENSMUSG00000028643	69216	Svbp
6813	ENSMUSG00000028647	56309	Mycbp
6814	ENSMUSG00000028648	595136	Ndufs5
6816	ENSMUSG00000028651	56031	Ppie
6826	ENSMUSG00000028670	26394	Lypla2
6842	ENSMUSG00000028691	18477	Prdx1
6843	ENSMUSG00000028692	58810	Akr1a1
6856	ENSMUSG00000028710	230649	Atpaf1
6864	ENSMUSG00000028729	69072	Ebna1bp2
6869	ENSMUSG00000028741	69902	Mrto4
6887	ENSMUSG00000028772	619605	Zcchc17
6907	ENSMUSG00000028798	54709	Eif3i
6923	ENSMUSG00000028832	16765	Stmn1
6927	ENSMUSG00000028837	26445	Psmb2
6931	ENSMUSG00000028842	214150	Ago3
6932	ENSMUSG00000028843	73723	Sh3bgrl3
6935	ENSMUSG00000028848	100210	Gpn2
6937	ENSMUSG00000028850	242691	Gpatch3
6938	ENSMUSG00000028851	18221	Nudc
6940	ENSMUSG00000028857	52174	Tmem222
6943	ENSMUSG00000028861	66407	Mrps15
6956	ENSMUSG00000028882	100336	Ppp1r8
6958	ENSMUSG00000028884	19891	Rpa2
6961	ENSMUSG00000028889	230734	Yrdc
6965	ENSMUSG00000028896	100088	Rcc1
6966	ENSMUSG00000028898	71787	Trnau1ap
6967	ENSMUSG00000028899	66464	Taf12
6969	ENSMUSG00000028902	75062	Sf3a3
6983	ENSMUSG00000028932	19181	Psmc2
6985	ENSMUSG00000028936	19934	Rpl22
7007	ENSMUSG00000028964	57320	Park7
7027	ENSMUSG00000028991	56717	Mtor
7031	ENSMUSG00000028998	66169	Tomm7
7035	ENSMUSG00000029004	69188	Kmt2e
7040	ENSMUSG00000029014	22791	Dnajc2
7059	ENSMUSG00000029048	67830	Rer1
7061	ENSMUSG00000029050	20481	Ski
7072	ENSMUSG00000029066	66448	Mrpl20
7119	ENSMUSG00000029145	13667	Eif2b4
7120	ENSMUSG00000029146	266781	Snx17
7134	ENSMUSG00000029165	231093	Agbl5
7142	ENSMUSG00000029175	74919	Slc35f6
7143	ENSMUSG00000029176	52206	Anapc4
7163	ENSMUSG00000029203	53323	Ube2k
7169	ENSMUSG00000029209	67980	Gnpda2
7185	ENSMUSG00000029238	12753	Clock
7190	ENSMUSG00000029249	19712	Rest
7222	ENSMUSG00000029310	74167	Nudt9
7225	ENSMUSG00000029313	17355	Aff1
7258	ENSMUSG00000029376	665563	Mthfd2l
7272	ENSMUSG00000029394	13445	Cdk2ap1
7275	ENSMUSG00000029402	76167	Snrnp35
7277	ENSMUSG00000029404	65105	Arl6ip4
7296	ENSMUSG00000029430	19384	Ran
7305	ENSMUSG00000029440	67151	Psmd9
7309	ENSMUSG00000029447	12466	Cct6a
7321	ENSMUSG00000029465	56378	Arpc3
7322	ENSMUSG00000029466	56317	Anapc7
7342	ENSMUSG00000029502	269682	Golga3
7345	ENSMUSG00000029505	75560	Ep400
7346	ENSMUSG00000029507	56361	Pus1
7362	ENSMUSG00000029538	108014	Srsf9
7369	ENSMUSG00000029551	66506	Psmg3
7372	ENSMUSG00000029554	17120	Mad1l1
7382	ENSMUSG00000029571	71900	Tmem106b
7387	ENSMUSG00000029580	11461	Actb
7393	ENSMUSG00000029594	74111	Rbm19
7408	ENSMUSG00000029614	19988	Rpl6
7409	ENSMUSG00000029616	67397	Erp29
7413	ENSMUSG00000029621	56443	Arpc1a
7415	ENSMUSG00000029623	231887	Pdap1
7417	ENSMUSG00000029625	54188	Cpsf4
7421	ENSMUSG00000029632	17992	Ndufa4
7426	ENSMUSG00000029638	170772	Glcci1
7429	ENSMUSG00000029642	20018	Polr1d
7434	ENSMUSG00000029649	66537	Pomp
7469	ENSMUSG00000029703	71735	Lrwd1
7477	ENSMUSG00000029713	14693	Gnb2
7479	ENSMUSG00000029715	74097	Pop7
7485	ENSMUSG00000029725	69871	Ppp1r35
7508	ENSMUSG00000029777	353172	Gars
7514	ENSMUSG00000029787	78937	Avl9
7520	ENSMUSG00000029804	73998	Herc3
7525	ENSMUSG00000029815	75593	Malsu1
7566	ENSMUSG00000029911	381760	Ssbp1
7579	ENSMUSG00000029993	56748	Nfu1
7587	ENSMUSG00000030007	12468	Cct7
7598	ENSMUSG00000030034	70020	Ino80b
7603	ENSMUSG00000030042	66979	Pole4
7605	ENSMUSG00000030045	56284	Mrpl19
7613	ENSMUSG00000030055	69834	Rab43
7614	ENSMUSG00000030056	57905	Isy1
7615	ENSMUSG00000030057	12785	Cnbp
7618	ENSMUSG00000030060	232210	Hmces
7628	ENSMUSG00000030079	56505	Ruvbl1
7632	ENSMUSG00000030086	66098	Chchd6
7656	ENSMUSG00000030120	30853	Mlf2
7692	ENSMUSG00000030180	214899	Kdm5a
7694	ENSMUSG00000030188	66441	Magohb
7695	ENSMUSG00000030189	56449	Ybx3
7700	ENSMUSG00000030201	16974	Lrp6
7708	ENSMUSG00000030213	54343	Atf7ip
7717	ENSMUSG00000030224	20901	Strap
7722	ENSMUSG00000030231	109135	Plekha5
7744	ENSMUSG00000030271	18294	Ogg1
7755	ENSMUSG00000030287	16439	Itpr2
7756	ENSMUSG00000030291	108098	Med21
7767	ENSMUSG00000030313	320560	Dennd5b
7769	ENSMUSG00000030315	232334	Vgll4
7770	ENSMUSG00000030316	68971	Tamm41
7781	ENSMUSG00000030335	66493	Mrpl51
7784	ENSMUSG00000030339	17000	Ltbr
7824	ENSMUSG00000030413	21946	Pglyrp1
7825	ENSMUSG00000030417	56330	Pdcd5
7827	ENSMUSG00000030423	66161	Pop4
7832	ENSMUSG00000030432	19943	Rpl28
7839	ENSMUSG00000030451	15204	Herc2
7842	ENSMUSG00000030465	234353	Psd3
7864	ENSMUSG00000030512	68981	Snrpa1
7906	ENSMUSG00000030591	57296	Psmd8
7912	ENSMUSG00000030603	23996	Psmc4
7919	ENSMUSG00000030611	67994	Mrps11
7920	ENSMUSG00000030612	67308	Mrpl46
7923	ENSMUSG00000030615	66271	Tmem126a
7936	ENSMUSG00000030649	75430	Anapc15
7939	ENSMUSG00000030652	12850	Coq7
7942	ENSMUSG00000030655	233789	Smg1
7943	ENSMUSG00000030657	233781	Xylt1
7946	ENSMUSG00000030662	70572	Ipo5
7956	ENSMUSG00000030678	17188	Maz
7958	ENSMUSG00000030681	78388	Mvp
7959	ENSMUSG00000030682	52858	Cdipt
7966	ENSMUSG00000030695	11674	Aldoa
7967	ENSMUSG00000030697	56420	Ppp4c
7972	ENSMUSG00000030706	52443	Mrpl48
7990	ENSMUSG00000030733	20399	Sh2b1
7997	ENSMUSG00000030744	27050	Rps3
8001	ENSMUSG00000030750	67711	Nsmce1
8011	ENSMUSG00000030763	30949	Lcmt1
8041	ENSMUSG00000030814	12055	Bcl7c
8054	ENSMUSG00000030839	27414	Sergef
8055	ENSMUSG00000030842	66508	Lamtor1
8071	ENSMUSG00000030868	59288	Dctn5
8080	ENSMUSG00000030879	27397	Mrpl17
8123	ENSMUSG00000030983	66165	Bccip
8131	ENSMUSG00000031010	22284	Usp9x
8137	ENSMUSG00000031023	57373	Akip1
8138	ENSMUSG00000031024	76954	St5
8147	ENSMUSG00000031068	30926	Glrx3
8161	ENSMUSG00000031097	21953	Tnni2
8162	ENSMUSG00000031098	55925	Syt8
8168	ENSMUSG00000031107	209003	Rbmx2
8191	ENSMUSG00000031149	54637	Praf2
8197	ENSMUSG00000031157	54633	Pqbp1
8198	ENSMUSG00000031158	21855	Timm17b
8209	ENSMUSG00000031171	54632	Ftsj1
8220	ENSMUSG00000031198	67391	Fundc2
8221	ENSMUSG00000031200	17763	Mtcp1
8235	ENSMUSG00000031226	67683	Pbdc1
8237	ENSMUSG00000031229	22589	Atrx
8277	ENSMUSG00000031309	110651	Rps6ka3
8282	ENSMUSG00000031320	20102	Rps4x
8296	ENSMUSG00000031347	26370	Cetn2
8300	ENSMUSG00000031353	245688	Rbbp7
8311	ENSMUSG00000031371	73738	Haus7
8319	ENSMUSG00000031379	69656	Pir
8323	ENSMUSG00000031383	75590	Dusp9
8328	ENSMUSG00000031388	56292	Naa10
8331	ENSMUSG00000031391	16728	L1cam
8333	ENSMUSG00000031393	17257	Mecp2
8349	ENSMUSG00000031430	78789	Vsig1
8352	ENSMUSG00000031433	237073	Rbm41
8409	ENSMUSG00000031527	67276	Eri1
8410	ENSMUSG00000031529	21951	Tnks
8420	ENSMUSG00000031540	244349	Kat6a
8423	ENSMUSG00000031546	109145	Gins4
8445	ENSMUSG00000031578	67920	Mak16
8448	ENSMUSG00000031585	68153	Gtf2e2
8452	ENSMUSG00000031592	18536	Pcm1
8462	ENSMUSG00000031609	60406	Sap30
8470	ENSMUSG00000031622	20467	Sin3b
8485	ENSMUSG00000031644	18004	Nek1
8497	ENSMUSG00000031666	19651	Rbl2
8501	ENSMUSG00000031671	66083	Setd6
8502	ENSMUSG00000031672	14719	Got2
8506	ENSMUSG00000031683	78651	Lsm6
8511	ENSMUSG00000031697	56452	Orc6
8543	ENSMUSG00000031754	68219	Nudt21
8561	ENSMUSG00000031781	109006	Ciapin1
8563	ENSMUSG00000031783	20021	Polr2c
8566	ENSMUSG00000031787	74187	Katnb1
8567	ENSMUSG00000031788	16582	Kifc3
8577	ENSMUSG00000031807	66171	Pgls
8585	ENSMUSG00000031820	68251	Babam1
8587	ENSMUSG00000031822	382034	Gse1
8600	ENSMUSG00000031838	65972	Ifi30
8601	ENSMUSG00000031839	68196	Hsbp1
8605	ENSMUSG00000031843	68533	Mphosph6
8609	ENSMUSG00000031848	50783	Lsm4
8613	ENSMUSG00000031858	74549	Mau2
8626	ENSMUSG00000031879	68523	Ciao2b
8641	ENSMUSG00000031902	18021	Nfatc3
8648	ENSMUSG00000031916	97484	Cog8
8649	ENSMUSG00000031917	66164	Nip7
8674	ENSMUSG00000031954	23837	Cfdp1
8678	ENSMUSG00000031959	319481	Wdr59
8710	ENSMUSG00000032002	76863	Dcun1d5
8756	ENSMUSG00000032078	22687	Zpr1
8770	ENSMUSG00000032097	13209	Ddx6
8779	ENSMUSG00000032112	60409	Trappc4
8791	ENSMUSG00000032126	15288	Hmbs
8796	ENSMUSG00000032171	23988	Pin1
8802	ENSMUSG00000032179	12160	Bmp5
8820	ENSMUSG00000032215	225215	Rsl24d1
8821	ENSMUSG00000032216	17999	Nedd4
8828	ENSMUSG00000032228	21406	Tcf12
8831	ENSMUSG00000032235	93697	Ice2
8834	ENSMUSG00000032243	319480	Itga11
8861	ENSMUSG00000032288	102462	Imp3
8863	ENSMUSG00000032290	56294	Ptpn9
8866	ENSMUSG00000032293	64602	Ireb2
8871	ENSMUSG00000032299	66199	Commd4
8873	ENSMUSG00000032301	26441	Psma4
8894	ENSMUSG00000032329	66867	Hmg20a
8914	ENSMUSG00000032358	208994	Fam83b
8925	ENSMUSG00000032375	208117	Aph1b
8935	ENSMUSG00000032388	27965	Spg21
8937	ENSMUSG00000032393	74388	Dpp8
8940	ENSMUSG00000032397	66131	Tipin
8942	ENSMUSG00000032399	67891	Rpl4
8950	ENSMUSG00000032410	24127	Xrn1
8951	ENSMUSG00000032411	211586	Tfdp2
8976	ENSMUSG00000032459	64655	Mrps22
8978	ENSMUSG00000032463	23873	Faim
9010	ENSMUSG00000032512	67561	Wdr48
9015	ENSMUSG00000032518	16785	Rpsa
9018	ENSMUSG00000032525	18087	Nktr
9019	ENSMUSG00000032526	26901	Ss18l2
9039	ENSMUSG00000032560	235567	Dnajc13
9048	ENSMUSG00000032571	75669	Pik3r4
9081	ENSMUSG00000032633	216805	Flcn
9088	ENSMUSG00000032652	232430	Crebl2
9120	ENSMUSG00000032743	233865	D430042O09Rik
9136	ENSMUSG00000032788	216134	Pdxk
9155	ENSMUSG00000032846	67263	Zswim6
9160	ENSMUSG00000032855	18763	Pkd1
9195	ENSMUSG00000032959	23980	Pebp1
9199	ENSMUSG00000032977	108707	Fam207a
9205	ENSMUSG00000032998	230700	Foxj3
9211	ENSMUSG00000033014	94093	Trim33
9214	ENSMUSG00000033020	69833	Polr2f
9228	ENSMUSG00000033054	244879	Npat
9229	ENSMUSG00000033055	223690	Ankrd54
9243	ENSMUSG00000033099	97961	Nol12
9253	ENSMUSG00000033128	106039	Gga1
9279	ENSMUSG00000033216	65967	Eefsec
9286	ENSMUSG00000033237	77044	Arid2
9299	ENSMUSG00000033294	100608	Noc4l
9300	ENSMUSG00000033295	19268	Ptprf
9302	ENSMUSG00000033307	17319	Mif
9309	ENSMUSG00000033326	230674	Kdm4a
9324	ENSMUSG00000033379	114143	Atp6v0b
9325	ENSMUSG00000033382	75964	Trappc8
9330	ENSMUSG00000033396	214585	Spg11
9334	ENSMUSG00000033411	329506	Ctdspl2
9346	ENSMUSG00000033444	74392	Specc1l
9351	ENSMUSG00000033458	330554	Fan1
9364	ENSMUSG00000033502	229776	Cdc14a
9374	ENSMUSG00000033543	235459	Gtf2a2
9377	ENSMUSG00000033554	69740	Dph5
9397	ENSMUSG00000033624	319518	Pdpr
9407	ENSMUSG00000033671	74081	Cep350
9412	ENSMUSG00000033697	223666	Arhgap39
9413	ENSMUSG00000033701	72482	Acbd6
9416	ENSMUSG00000033706	232187	Smyd5
9419	ENSMUSG00000033713	71375	Foxn3
9430	ENSMUSG00000033735	20751	Spr
9434	ENSMUSG00000033751	102060	Gadd45gip1
9447	ENSMUSG00000033781	142688	Asb13
9451	ENSMUSG00000033793	108664	Atp6v1h
9453	ENSMUSG00000033799	105203	Tasor2
9456	ENSMUSG00000033809	208624	Alg3
9464	ENSMUSG00000033845	27395	Mrpl15
9470	ENSMUSG00000033855	77057	Ston1
9488	ENSMUSG00000033916	68953	Chmp2a
9490	ENSMUSG00000033918	381038	Parl
9493	ENSMUSG00000033938	66916	Ndufb7
9494	ENSMUSG00000033940	101314	Brk1
9495	ENSMUSG00000033943	29808	Mga
9508	ENSMUSG00000033970	69263	Rfc3
9518	ENSMUSG00000034007	244891	Scaper
9523	ENSMUSG00000034024	12461	Cct2
9538	ENSMUSG00000034066	227377	Farp2
9539	ENSMUSG00000034071	619331	Zfp551
9549	ENSMUSG00000034109	73124	Golim4
9572	ENSMUSG00000034160	108155	Ogt
9574	ENSMUSG00000034163	216345	Zfc3h1
9586	ENSMUSG00000034192	67678	Lsm3
9589	ENSMUSG00000034203	72170	Chchd4
9593	ENSMUSG00000034210	230648	Efcab14
9594	ENSMUSG00000034211	66258	Mrps17
9597	ENSMUSG00000034218	11920	Atm
9613	ENSMUSG00000034259	109075	Exosc4
9617	ENSMUSG00000034269	72895	Setd5
9619	ENSMUSG00000034274	107829	Thoc5
9620	ENSMUSG00000034275	235086	Igsf9b
9621	ENSMUSG00000034278	69408	Dnajc17
9627	ENSMUSG00000034297	327987	Med13
9629	ENSMUSG00000034303	245902	Ccdc15
9636	ENSMUSG00000034321	66583	Exosc1
9646	ENSMUSG00000034342	12402	Cbl
9648	ENSMUSG00000034345	66467	Gtf2h5
9651	ENSMUSG00000034354	74302	Mtmr3
9656	ENSMUSG00000034377	68842	Tulp4
9671	ENSMUSG00000034424	68133	Gcsh
9675	ENSMUSG00000034432	108679	Cops8
9708	ENSMUSG00000034525	218333	Ice1
9718	ENSMUSG00000034557	230597	Zfyve9
9735	ENSMUSG00000034602	67074	Mon2
9744	ENSMUSG00000034621	237943	Gpatch8
9747	ENSMUSG00000034636	414872	Zyg11b
9752	ENSMUSG00000034647	106585	Ankrd12
9781	ENSMUSG00000034724	231464	Cnot6l
9782	ENSMUSG00000034729	64657	Mrps10
9784	ENSMUSG00000034731	380921	Dgkh
9808	ENSMUSG00000034789	19336	Rab24
9824	ENSMUSG00000034832	194388	Tet3
9835	ENSMUSG00000034858	235493	Fam214a
9847	ENSMUSG00000034892	20090	Rps29
9863	ENSMUSG00000034928	105239	Rnf44
9866	ENSMUSG00000034932	66047	Mrpl54
9868	ENSMUSG00000034940	217030	Synrg
9876	ENSMUSG00000034973	320615	Dop1a
9877	ENSMUSG00000034974	13144	Dapk3
9892	ENSMUSG00000035027	26396	Map2k2
9913	ENSMUSG00000035104	232146	Eva1a
9937	ENSMUSG00000035173	213993	Ccdc186
9947	ENSMUSG00000035198	103733	Tubg1
9957	ENSMUSG00000035215	66094	Lsm7
9964	ENSMUSG00000035236	320271	Scai
9968	ENSMUSG00000035242	18245	Oaz1
9982	ENSMUSG00000035278	78670	Plekhj1
9985	ENSMUSG00000035284	320528	Vps13c
9990	ENSMUSG00000035297	26891	Cops4
9993	ENSMUSG00000035305	26563	Ror1
9995	ENSMUSG00000035311	432486	Gnptab
10015	ENSMUSG00000035378	72171	Shq1
10021	ENSMUSG00000035392	227801	Dennd1a
10033	ENSMUSG00000035431	20605	Sstr1
10035	ENSMUSG00000035437	227800	Rabgap1
10036	ENSMUSG00000035439	76478	Haus8
10038	ENSMUSG00000035443	77862	Thyn1
10050	ENSMUSG00000035478	17192	Mbd3
10057	ENSMUSG00000035505	231430	Cox18
10067	ENSMUSG00000035530	20918	Eif1
10078	ENSMUSG00000035569	77087	Ankrd11
10085	ENSMUSG00000035585	66078	Tsen34
10088	ENSMUSG00000035595	69770	1600002K03Rik
10097	ENSMUSG00000035623	233532	Rsf1
10101	ENSMUSG00000035637	76238	Grhpr
10111	ENSMUSG00000035674	66091	Ndufa3
10118	ENSMUSG00000035696	73469	Rnf38
10129	ENSMUSG00000035754	216156	Wdr18
10130	ENSMUSG00000035757	223776	Selenoo
10136	ENSMUSG00000035770	234663	Dync1li2
10177	ENSMUSG00000035890	70294	Rnf126
10191	ENSMUSG00000035933	238123	Cog5
10206	ENSMUSG00000035967	236790	Ints6l
10210	ENSMUSG00000035992	216742	Fnip1
10215	ENSMUSG00000036019	278279	Tmtc2
10240	ENSMUSG00000036097	226151	Slf2
10244	ENSMUSG00000036104	226407	Rab3gap1
10250	ENSMUSG00000036114	69961	Rpp25l
10268	ENSMUSG00000036180	234366	Gatad2a
10295	ENSMUSG00000036257	67452	Pnpla8
10312	ENSMUSG00000036309	21402	Skp1a
10313	ENSMUSG00000036315	66136	Znrd1
10318	ENSMUSG00000036333	77480	Kidins220
10319	ENSMUSG00000036334	242050	Igsf10
10327	ENSMUSG00000036371	66870	Serbp1
10328	ENSMUSG00000036372	69038	Tmem258
10329	ENSMUSG00000036376	30946	Abt1
10335	ENSMUSG00000036398	76497	Ppp1r11
10343	ENSMUSG00000036430	72726	Tbcc
10347	ENSMUSG00000036438	12314	Calm2
10352	ENSMUSG00000036452	71302	Arhgap26
10354	ENSMUSG00000036461	13709	Elf1
10364	ENSMUSG00000036501	225358	Fam13b
10369	ENSMUSG00000036513	52245	Commd2
10389	ENSMUSG00000036568	210982	Bicral
10416	ENSMUSG00000036644	76795	Tbc1d9b
10423	ENSMUSG00000036672	320394	Cenpt
10449	ENSMUSG00000036769	72404	Wdr44
10454	ENSMUSG00000036781	67941	Rps27l
10457	ENSMUSG00000036792	109241	Mbd5
10465	ENSMUSG00000036817	77053	Sun1
10468	ENSMUSG00000036822	106021	Topors
10474	ENSMUSG00000036835	66340	Psenen
10477	ENSMUSG00000036850	107733	Mrpl41
10483	ENSMUSG00000036860	67212	Mrpl55
10487	ENSMUSG00000036867	17130	Smad6
10489	ENSMUSG00000036873	66421	2410004B18Rik
10504	ENSMUSG00000036904	14370	Fzd8
10548	ENSMUSG00000036992	56488	Nxt1
10564	ENSMUSG00000037029	26465	Zfp146
10576	ENSMUSG00000037070	19656	Rbmxl1
10578	ENSMUSG00000037072	93684	Selenof
10585	ENSMUSG00000037098	215445	Rab11fip3
10587	ENSMUSG00000037103	212123	Dcaf15
10592	ENSMUSG00000037111	73251	Setd7
10593	ENSMUSG00000037112	235344	Sik2
10606	ENSMUSG00000037149	104721	Ddx1
10622	ENSMUSG00000037197	76938	Rbm17
10624	ENSMUSG00000037204	68118	Atg101
10634	ENSMUSG00000037234	320191	Hook3
10635	ENSMUSG00000037235	17122	Mxd4
10651	ENSMUSG00000037270	229227	4932438A13Rik
10657	ENSMUSG00000037287	272589	Tbcel
10659	ENSMUSG00000037296	67207	Lsm1
10685	ENSMUSG00000037355	71101	Uvssa
10687	ENSMUSG00000037361	66055	Sf3b6
10690	ENSMUSG00000037364	83701	Srrt
10694	ENSMUSG00000037373	13016	Ctbp1
10701	ENSMUSG00000037395	214742	Rcor3
10709	ENSMUSG00000037416	240283	Dmxl1
10733	ENSMUSG00000037475	331401	Thoc2
10736	ENSMUSG00000037486	75302	Asxl2
10737	ENSMUSG00000037487	70790	Ubr5
10750	ENSMUSG00000037531	74600	Mrpl47
10751	ENSMUSG00000037533	192786	Rapgef6
10755	ENSMUSG00000037541	210274	Shank2
10761	ENSMUSG00000037563	20055	Rps16
10763	ENSMUSG00000037570	51812	Mcrs1
10774	ENSMUSG00000037601	18102	Nme1
10792	ENSMUSG00000037646	666173	Vps13b
10794	ENSMUSG00000037652	241915	Phc3
10819	ENSMUSG00000037722	54342	Gnpnat1
10822	ENSMUSG00000037730	80732	Mynn
10828	ENSMUSG00000037740	99045	Mrps26
10838	ENSMUSG00000037772	19935	Mrpl23
10850	ENSMUSG00000037805	19896	Rpl10a
10859	ENSMUSG00000037826	243382	Ppm1k
10870	ENSMUSG00000037857	68564	Nufip2
10878	ENSMUSG00000037890	213081	Wdr19
10880	ENSMUSG00000037894	51788	H2afz
10894	ENSMUSG00000037935	57376	Smarce1
10928	ENSMUSG00000038002	57354	Cramp1l
10929	ENSMUSG00000038005	72612	Hpf1
10934	ENSMUSG00000038013	68524	Wipf2
10940	ENSMUSG00000038024	329877	Dennd4c
10950	ENSMUSG00000038046	67390	Mrm3
10954	ENSMUSG00000038056	231051	Kmt2c
10966	ENSMUSG00000038072	231050	Galnt11
10976	ENSMUSG00000038095	243272	Sbno1
10991	ENSMUSG00000038145	20623	Snrk
11004	ENSMUSG00000038170	83679	Pde4dip
11007	ENSMUSG00000038174	213056	Fam126b
11008	ENSMUSG00000038175	218203	Mylip
11057	ENSMUSG00000038268	246257	Ovca2
11059	ENSMUSG00000038274	14109	Fau
11064	ENSMUSG00000038290	103677	Smg6
11086	ENSMUSG00000038342	208104	Mlxip
11087	ENSMUSG00000038344	353170	Txlng
11091	ENSMUSG00000038351	97761	Sgsm2
11098	ENSMUSG00000038369	56406	Ncoa6
11100	ENSMUSG00000038371	319934	Sbf2
11102	ENSMUSG00000038374	60365	Rbm8a
11106	ENSMUSG00000038384	208043	Setd1b
11135	ENSMUSG00000038467	75608	Chmp4b
11136	ENSMUSG00000038473	70729	Nos1ap
11141	ENSMUSG00000038489	66491	Polr2l
11153	ENSMUSG00000038510	67239	Rpf2
11167	ENSMUSG00000038533	12396	Cbfa2t2
11175	ENSMUSG00000038542	234069	Pcid2
11212	ENSMUSG00000038622	69790	Med30
11229	ENSMUSG00000038664	235439	Herc1
11237	ENSMUSG00000038683	68083	Pak1ip1
11249	ENSMUSG00000038708	54214	Golga4
11255	ENSMUSG00000038722	231889	Bud31
11271	ENSMUSG00000038762	224742	Abcf1
11278	ENSMUSG00000038773	277250	Kdm3b
11291	ENSMUSG00000038803	67695	Ost4
11294	ENSMUSG00000038807	380711	Rap1gap2
11296	ENSMUSG00000038812	67674	Trmt112
11298	ENSMUSG00000038822	209462	Hace1
11301	ENSMUSG00000038831	241308	Ralgps1
11307	ENSMUSG00000038845	18673	Phb
11327	ENSMUSG00000038900	269261	Rpl12
11328	ENSMUSG00000038902	229584	Pogz
11332	ENSMUSG00000038914	23856	Dido1
11340	ENSMUSG00000038949	226744	Cnst
11344	ENSMUSG00000038965	22195	Ube2l3
11349	ENSMUSG00000038975	19352	Rabggtb
11360	ENSMUSG00000039001	66481	Rps21
11365	ENSMUSG00000039016	30057	Timm8b
11372	ENSMUSG00000039041	56436	Adrm1
11385	ENSMUSG00000039067	17463	Psmd7
11392	ENSMUSG00000039086	269397	Ss18l1
11403	ENSMUSG00000039105	66290	Atp6v1g1
11414	ENSMUSG00000039130	232679	Zc3hc1
11421	ENSMUSG00000039148	20227	Sart1
11433	ENSMUSG00000039168	223453	Dap
11444	ENSMUSG00000039195	73737	1110008P14Rik
11456	ENSMUSG00000039210	67769	Gpatch2
11459	ENSMUSG00000039218	75956	Srrm2
11460	ENSMUSG00000039219	94246	Arid4b
11462	ENSMUSG00000039221	68028	Rpl22l1
11465	ENSMUSG00000039231	20937	Suv39h1
11473	ENSMUSG00000039244	231868	E130309D02Rik
11479	ENSMUSG00000039262	227723	Prrc2b
11480	ENSMUSG00000039263	228961	Npepl1
11511	ENSMUSG00000039356	227715	Exosc2
11540	ENSMUSG00000039458	268783	Mtmr12
11545	ENSMUSG00000039473	170644	Ubn1
11548	ENSMUSG00000039477	231861	Tnrc18
11562	ENSMUSG00000039515	110854	Ptpa
11606	ENSMUSG00000039640	56282	Mrpl12
11609	ENSMUSG00000039652	208922	Cpeb3
11624	ENSMUSG00000039686	227693	Zer1
11643	ENSMUSG00000039737	66801	Prkrip1
11648	ENSMUSG00000039745	53415	Htatip2
11660	ENSMUSG00000039771	20022	Polr2j
11692	ENSMUSG00000039852	68703	Rere
11700	ENSMUSG00000039886	215210	Tmem120a
11727	ENSMUSG00000039967	30046	Zfp292
11729	ENSMUSG00000039976	207592	Tbc1d16
11754	ENSMUSG00000040028	15568	Elavl1
11757	ENSMUSG00000040034	69912	Nup43
11765	ENSMUSG00000040054	116848	Baz2a
11781	ENSMUSG00000040123	219105	Zmym5
11822	ENSMUSG00000040225	226562	Prrc2c
11826	ENSMUSG00000040236	66682	Trappc5
11835	ENSMUSG00000040263	234825	Klhdc4
11838	ENSMUSG00000040268	101476	Plekha1
11839	ENSMUSG00000040269	66230	Mrps28
11860	ENSMUSG00000040325	321006	Dcaf1
11864	ENSMUSG00000040331	67872	Nsmce4a
11873	ENSMUSG00000040363	71458	Bcor
11889	ENSMUSG00000040407	100986	Akap9
11923	ENSMUSG00000040481	207165	Bptf
11924	ENSMUSG00000040482	112403	Dxo
11938	ENSMUSG00000040521	66399	Tsfm
11940	ENSMUSG00000040524	214812	Zfp609
11943	ENSMUSG00000040532	68758	Abhd11
11970	ENSMUSG00000040596	71592	Pogk
11980	ENSMUSG00000040616	214359	Tmem51
11984	ENSMUSG00000040624	213783	Plekhg1
11993	ENSMUSG00000040651	218850	Tasor
11997	ENSMUSG00000040658	381101	Dnph1
11998	ENSMUSG00000040659	27984	Efhd2
12007	ENSMUSG00000040681	15312	Hmgn1
12009	ENSMUSG00000040688	213773	Tbl3
12042	ENSMUSG00000040749	20438	Siah1b
12047	ENSMUSG00000040761	56381	Spen
12050	ENSMUSG00000040771	106821	Oard1
12054	ENSMUSG00000040785	22129	Ttc3
12065	ENSMUSG00000040822	58248	1700123O20Rik
12066	ENSMUSG00000040824	107686	Snrpd2
12083	ENSMUSG00000040865	227195	Ino80d
12089	ENSMUSG00000040888	11692	Gfer
12099	ENSMUSG00000040928	74648	S100pbp
12106	ENSMUSG00000040945	108911	Rcc2
12108	ENSMUSG00000040952	20085	Rps19
12128	ENSMUSG00000041035	226162	Dpcd
12135	ENSMUSG00000041058	107568	Wwp1
12146	ENSMUSG00000041115	245666	Iqsec2
12166	ENSMUSG00000041168	74142	Lonp1
12167	ENSMUSG00000041180	226098	Hectd2
12173	ENSMUSG00000041203	68544	Trir
12175	ENSMUSG00000041215	208146	Yeats2
12180	ENSMUSG00000041229	320595	Phf8
12191	ENSMUSG00000041258	329002	Zfp236
12193	ENSMUSG00000041263	72296	Rusc1
12197	ENSMUSG00000041278	66827	Ttc1
12207	ENSMUSG00000041319	386612	Thoc6
12210	ENSMUSG00000041328	74737	Pcf11
12213	ENSMUSG00000041341	76559	Atg2b
12215	ENSMUSG00000041346	216853	Wrap53
12220	ENSMUSG00000041355	66256	Ssr2
12223	ENSMUSG00000041360	52874	Pum3
12237	ENSMUSG00000041417	18708	Pik3r1
12245	ENSMUSG00000041440	235533	Gk5
12249	ENSMUSG00000041453	19933	Rpl21
12258	ENSMUSG00000041482	667742	Piezo2
12264	ENSMUSG00000041506	27966	Rrp9
12268	ENSMUSG00000041528	84585	Rnf123
12269	ENSMUSG00000041530	236511	Ago1
12303	ENSMUSG00000041629	28081	Fam104a
12324	ENSMUSG00000041685	218503	Fcho2
12331	ENSMUSG00000041702	238386	Btbd7
12337	ENSMUSG00000041716	100859931	Gm20604
12339	ENSMUSG00000041720	224020	Pi4ka
12347	ENSMUSG00000041736	12257	Tspo
12350	ENSMUSG00000041741	54611	Pde3a
12363	ENSMUSG00000041777	66935	Cir1
12382	ENSMUSG00000041840	225745	Haus1
12383	ENSMUSG00000041841	67281	Rpl37
12388	ENSMUSG00000041852	21411	Tcf20
12405	ENSMUSG00000041915	225339	Ammecr1l
12411	ENSMUSG00000041935	106064	AW549877
12419	ENSMUSG00000041959	20194	S100a10
12420	ENSMUSG00000041961	407821	Znrf3
12421	ENSMUSG00000041966	75763	Dcaf17
12428	ENSMUSG00000041992	217944	Rapgef5
12430	ENSMUSG00000041997	228012	Tlk1
12440	ENSMUSG00000042043	21371	Tbca
12442	ENSMUSG00000042046	213452	Dstyk
12450	ENSMUSG00000042079	98758	Hnrnpf
12462	ENSMUSG00000042111	69668	Ccdc115
12517	ENSMUSG00000042271	237082	Nxt2
12518	ENSMUSG00000042272	228071	Sestd1
12531	ENSMUSG00000042306	66166	S100a14
12533	ENSMUSG00000042312	20196	S100a13
12558	ENSMUSG00000042380	80284	Smim12
12568	ENSMUSG00000042408	100177	Zmym6
12589	ENSMUSG00000042462	66422	Dctpp1
12591	ENSMUSG00000042473	245638	Tbc1d8b
12604	ENSMUSG00000042502	70233	Cd2bp2
12620	ENSMUSG00000042541	20422	Sem1
12624	ENSMUSG00000042557	20466	Sin3a
12625	ENSMUSG00000042558	100206	Adprhl2
12638	ENSMUSG00000042599	338523	Kdm7a
12649	ENSMUSG00000042628	217695	Zfyve1
12660	ENSMUSG00000042660	67936	Wdr55
12668	ENSMUSG00000042680	381126	Garem1
12669	ENSMUSG00000042682	80795	Selenok
12673	ENSMUSG00000042694	108689	Stn1
12679	ENSMUSG00000042709	246782	Atpaf2
12685	ENSMUSG00000042729	107071	Wdr74
12687	ENSMUSG00000042737	68563	Dpm3
12690	ENSMUSG00000042744	269700	Hectd4
12692	ENSMUSG00000042747	66059	Krtcap2
12706	ENSMUSG00000042790	235315	Rnf214
12714	ENSMUSG00000042808	14776	Gpx2
12717	ENSMUSG00000042814	66405	Mcts2
12731	ENSMUSG00000042854	76367	Trp53rkb
12736	ENSMUSG00000042870	21968	Tom1
12743	ENSMUSG00000042903	54601	Foxo4
12785	ENSMUSG00000043091	22146	Tuba1c
12822	ENSMUSG00000043279	384309	Trim56
12824	ENSMUSG00000043284	216821	Tmem11
12855	ENSMUSG00000043391	72190	2510009E07Rik
12869	ENSMUSG00000043445	67078	Pgp
12877	ENSMUSG00000043467	240869	Zbtb37
12905	ENSMUSG00000043602	193043	Zfp3
12924	ENSMUSG00000043671	233115	Dpy19l3
12934	ENSMUSG00000043716	19989	Rpl7
12964	ENSMUSG00000043866	24075	Taf10
12966	ENSMUSG00000043872	68310	Zmym1
12976	ENSMUSG00000043909	27223	Trp53bp1
12986	ENSMUSG00000043940	72145	Wdfy3
12997	ENSMUSG00000043987	214552	Cep164
13013	ENSMUSG00000044030	272359	Irf2bp1
13029	ENSMUSG00000044066	216543	Cep68
13033	ENSMUSG00000044072	237711	Eml6
13040	ENSMUSG00000044098	229675	Rsbn1
13056	ENSMUSG00000044155	76522	Lsm8
13105	ENSMUSG00000044308	68795	Ubr3
13123	ENSMUSG00000044359	57385	P2ry4
13147	ENSMUSG00000044452	668501	Zfp507
13164	ENSMUSG00000044502	69556	Bod1
13172	ENSMUSG00000044533	16898	Rps2
13185	ENSMUSG00000044573	11431	Acp1
13198	ENSMUSG00000044627	72931	Swi5
13212	ENSMUSG00000044676	234725	Zfp612
13225	ENSMUSG00000044709	69731	Gemin7
13248	ENSMUSG00000044791	235626	Setd2
13250	ENSMUSG00000044795	327951	Cyb5d1
13272	ENSMUSG00000044894	22272	Uqcrq
13281	ENSMUSG00000044927	243529	H1fx
13316	ENSMUSG00000045038	18754	Prkce
13328	ENSMUSG00000045078	108086	Rnf216
13346	ENSMUSG00000045128	76808	Rpl18a
13352	ENSMUSG00000045160	78653	Bola3
13363	ENSMUSG00000045205	381510	Dpy19l4
13417	ENSMUSG00000045374	192652	Wdr81
13434	ENSMUSG00000045435	212090	Tmem60
13451	ENSMUSG00000045503	66460	Sys1
13463	ENSMUSG00000045538	71986	Ddx28
13499	ENSMUSG00000045665	106073	Mfsd5
13501	ENSMUSG00000045671	114716	Spred2
13509	ENSMUSG00000045691	105663	Thtpa
13522	ENSMUSG00000045752	56844	Tssc4
13526	ENSMUSG00000045767	78521	B230219D22Rik
13565	ENSMUSG00000045930	66864	Clec14a
13569	ENSMUSG00000045948	24030	Mrps12
13583	ENSMUSG00000045996	17749	Polr2k
13594	ENSMUSG00000046034	432940	Otulin
13617	ENSMUSG00000046138	240613	9930021J03Rik
13633	ENSMUSG00000046185	74352	Zfp84
13638	ENSMUSG00000046201	106583	Scaf8
13647	ENSMUSG00000046229	19018	Scand1
13648	ENSMUSG00000046230	271564	Vps13a
13666	ENSMUSG00000046314	217517	Stxbp6
13673	ENSMUSG00000046330	19981	Rpl37a
13682	ENSMUSG00000046364	26451	Rpl27a
13721	ENSMUSG00000046516	12856	Cox17
13726	ENSMUSG00000046541	210172	Zfp526
13729	ENSMUSG00000046556	79233	Zfp319
13734	ENSMUSG00000046573	380840	Lyrm4
13791	ENSMUSG00000046753	320234	Ccdc66
13793	ENSMUSG00000046756	50529	Mrps7
13799	ENSMUSG00000046785	77781	Epm2aip1
13804	ENSMUSG00000046794	244416	Ppp1r3b
13828	ENSMUSG00000046865	14113	Fbl
13830	ENSMUSG00000046876	20238	Atxn1
13845	ENSMUSG00000046947	57869	Adck2
13856	ENSMUSG00000046982	110796	Tshz1
13876	ENSMUSG00000047036	235682	Zfp445
13904	ENSMUSG00000047141	72020	Zfp654
13909	ENSMUSG00000047153	219094	Khnyn
13919	ENSMUSG00000047193	110350	Dync2h1
13938	ENSMUSG00000047248	277939	C2cd3
13943	ENSMUSG00000047260	66048	Emc6
13946	ENSMUSG00000047281	55948	Sfn
13989	ENSMUSG00000047459	67068	Dynlrb1
14015	ENSMUSG00000047547	74325	Cltb
14017	ENSMUSG00000047557	17035	Lxn
14029	ENSMUSG00000047613	97159	A430005L14Rik
14042	ENSMUSG00000047649	70333	Cd3eap
14054	ENSMUSG00000047675	20116	Rps8
14068	ENSMUSG00000047721	66162	Bola2
14087	ENSMUSG00000047793	208777	Sned1
14092	ENSMUSG00000047804	56697	Akap10
14116	ENSMUSG00000047888	213988	Tnrc6b
14124	ENSMUSG00000047909	320816	Ankrd16
14143	ENSMUSG00000047989	225280	Ino80c
14148	ENSMUSG00000048000	227331	Gigyf2
14152	ENSMUSG00000048007	30058	Timm8a1
14161	ENSMUSG00000048039	229504	Isg20l2
14163	ENSMUSG00000048047	56805	Zbtb33
14175	ENSMUSG00000048100	99730	Taf13
14180	ENSMUSG00000048118	238247	Arid4a
14187	ENSMUSG00000048154	381022	Kmt2d
14218	ENSMUSG00000048271	381626	Rbm33
14219	ENSMUSG00000048277	20973	Syngr2
14260	ENSMUSG00000048410	240476	Zfp407
14285	ENSMUSG00000048490	268903	Nrip1
14343	ENSMUSG00000048720	209478	Tbc1d12
14347	ENSMUSG00000048732	217194	Klhl11
14351	ENSMUSG00000048755	223722	Mcat
14352	ENSMUSG00000048756	56484	Foxo3
14353	ENSMUSG00000048758	19944	Rpl29
14380	ENSMUSG00000048874	213109	Phf3
14431	ENSMUSG00000049076	78618	Acap2
14433	ENSMUSG00000049090	225791	Zadh2
14450	ENSMUSG00000049124
14488	ENSMUSG00000049299	245828	Trappc1
14529	ENSMUSG00000049482	66965	Ctu2
14541	ENSMUSG00000049517	66475	Rps23
14573	ENSMUSG00000049606	52397	Zfp644
14578	ENSMUSG00000049624	235504	Slc17a5
14595	ENSMUSG00000049686	109305	Orai1
14608	ENSMUSG00000049728	244219	Zfp668
14611	ENSMUSG00000049739	233905	Zfp646
14627	ENSMUSG00000049800	58172	Sertad2
14644	ENSMUSG00000049881	69953	2810025M15Rik
14645	ENSMUSG00000049882	207965	Vcpkmt
14663	ENSMUSG00000049950	227522	Rpp38
14665	ENSMUSG00000049960	66242	Mrps16
14683	ENSMUSG00000050043	66958	Tmx2
14723	ENSMUSG00000050174	229228	Nudt6
14762	ENSMUSG00000050310	78757	Rictor
14766	ENSMUSG00000050323	76947	Ndufaf6
14768	ENSMUSG00000050332	72345	Amer1
14819	ENSMUSG00000050552	66096	Lamtor4
14833	ENSMUSG00000050608	433771	Micos10
14860	ENSMUSG00000050708	14325	Ftl1
14862	ENSMUSG00000050714	320633	Zbtb26
14865	ENSMUSG00000050732	22320	Vamp8
14901	ENSMUSG00000050856	11958	Atp5k
14929	ENSMUSG00000050954	67911	Zfp169
14970	ENSMUSG00000051098	72852	Mblac2
14980	ENSMUSG00000051149	11538	Adnp
14982	ENSMUSG00000051154	12238	Commd3
15007	ENSMUSG00000051232	195040	Tmem199
15008	ENSMUSG00000051234	19823	Rnf7
15017	ENSMUSG00000051255
15025	ENSMUSG00000051285	319263	Pcmtd1
15032	ENSMUSG00000051319	67885	Mtln
15045	ENSMUSG00000051355	17846	Commd1
15094	ENSMUSG00000051518	66538	Rps19bp1
15100	ENSMUSG00000051557	433813	Pusl1
15120	ENSMUSG00000051650	53625	B3gnt2
15131	ENSMUSG00000051695	23983	Pcbp1
15149	ENSMUSG00000051768	22594	Xrcc1
15152	ENSMUSG00000051786	328580	Tubgcp6
15204	ENSMUSG00000052033	109054	Pfdn4
15208	ENSMUSG00000052062	72823	Pard3b
15228	ENSMUSG00000052155	11480	Acvr2a
15235	ENSMUSG00000052192
15286	ENSMUSG00000052407	320226	Ccdc171
15297	ENSMUSG00000052456	56495	Asna1
15339	ENSMUSG00000052632	211914	Asap2
15343	ENSMUSG00000052673
15350	ENSMUSG00000052707	233833	Tnrc6a
15352	ENSMUSG00000052713	269023	Zfp608
15380	ENSMUSG00000052833	56459	Sae1
15389	ENSMUSG00000052906	108159	Ubxn8
15395	ENSMUSG00000052917	66315	Senp7
15399	ENSMUSG00000052926	69724	Rnaseh2a
15407	ENSMUSG00000052962	66223	Mrpl35
15483	ENSMUSG00000053317	66212	Sec61b
15486	ENSMUSG00000053332	14455	Gas5
15502	ENSMUSG00000053398	236539	Phgdh
15534	ENSMUSG00000053560	15936	Ier2
15535	ENSMUSG00000053565	73830	Eif3k
15571	ENSMUSG00000053746	329384	Ptrh1
15584	ENSMUSG00000053801	101612	Grwd1
15601	ENSMUSG00000053870	75540	Fpgt
15652	ENSMUSG00000054091	67704	1810037I17Rik
15666	ENSMUSG00000054150	212073	Syne3
15675	ENSMUSG00000054199	76022	Gon4l
15692	ENSMUSG00000054280	215476	Prr14l
15696	ENSMUSG00000054309	54451	Cpsf3
15698	ENSMUSG00000054312	66292	Mrps21
15711	ENSMUSG00000054387	17248	Mdm4
15715	ENSMUSG00000054405	68598	Dnajc8
15765	ENSMUSG00000054611	225876	Kdm2a
15775	ENSMUSG00000054659	242377	Pm20d2
15804	ENSMUSG00000054766	56086	Set
15814	ENSMUSG00000054836	72341	Elp6
15815	ENSMUSG00000054843	226255	Atrnl1
15820	ENSMUSG00000054874	104401	Pcnx3
15836	ENSMUSG00000054939	385674	Zfp174
15857	ENSMUSG00000055024	328572	Ep300
15868	ENSMUSG00000055065	67040	Ddx17
15901	ENSMUSG00000055204	81702	Ankrd17
15911	ENSMUSG00000055296	242474	Tmem245
15914	ENSMUSG00000055302	67568	Mrfap1
15923	ENSMUSG00000055334	66069	Snupn
15977	ENSMUSG00000055629	330671	B4galnt4
15989	ENSMUSG00000055681	59042	Cope
16006	ENSMUSG00000055760	67242	Gemin6
16008	ENSMUSG00000055762	66656	Eef1d
16028	ENSMUSG00000055839	67673	Elob
16061	ENSMUSG00000055980	16367	Irs1
16082	ENSMUSG00000056076	27979	Eif3b
16106	ENSMUSG00000056201	12631	Cfl1
16109	ENSMUSG00000056209	18150	Npm3
16119	ENSMUSG00000056234	27057	Ncoa4
16141	ENSMUSG00000056342	17847	Usp34
16153	ENSMUSG00000056412
16166	ENSMUSG00000056476	329650	Med12l
16180	ENSMUSG00000056536	27392	Pign
16183	ENSMUSG00000056553	19276	Ptprn2
16194	ENSMUSG00000056608	109151	Chd9
16195	ENSMUSG00000056612	18938	Ppp1r14b
16197	ENSMUSG00000056629	14227	Fkbp2
16275	ENSMUSG00000056962	107817	Jmjd6
16304	ENSMUSG00000057113	18148	Npm1
16309	ENSMUSG00000057133	71389	Chd6
16339	ENSMUSG00000057230	269774	Aak1
16341	ENSMUSG00000057236	19646	Rbbp4
16348	ENSMUSG00000057278	68011	Snrpg
16354	ENSMUSG00000057322	67671	Rpl38
16368	ENSMUSG00000057388	67681	Mrpl18
16395	ENSMUSG00000057506	73689	Bloc1s2
16419	ENSMUSG00000057637	110593	Prdm2
16424	ENSMUSG00000057666	14433	Gapdh
16443	ENSMUSG00000057738	20740	Sptan1
16463	ENSMUSG00000057841	19951	Rpl32
16467	ENSMUSG00000057863	54217	Rpl36
16471	ENSMUSG00000057894	67230	Zfp329
16537	ENSMUSG00000058216	225884	Gstp3
16539	ENSMUSG00000058239	22282	Usf2
16550	ENSMUSG00000058267	64659	Mrps14
16563	ENSMUSG00000058325	330662	Dock1
16567	ENSMUSG00000058351	66487	Smim4
16580	ENSMUSG00000058407	98258	Txndc9
16607	ENSMUSG00000058546	268449	Rpl23a
16609	ENSMUSG00000058558	100503670	Rpl5
16621	ENSMUSG00000058600	19946	Rpl30
16666	ENSMUSG00000058799	53605	Nap1l1
16676	ENSMUSG00000058833	66462	Rex1bd
16726	ENSMUSG00000059070	19899	Rpl18
16757	ENSMUSG00000059208	76936	Hnrnpm
16772	ENSMUSG00000059278	78304	Naa38
16776	ENSMUSG00000059291	67025	Rpl11
16790	ENSMUSG00000059355	414077	Wdr83os
16792	ENSMUSG00000059363	14297	Fxn
16823	ENSMUSG00000059474	103537	Mbtd1
16832	ENSMUSG00000059495	69632	Arhgef12
16836	ENSMUSG00000059518	70103	Znhit1
16879	ENSMUSG00000059734	225887	Ndufs8
16903	ENSMUSG00000059839	408067	Zfp874b
16941	ENSMUSG00000059981	381921	Taok2
16954	ENSMUSG00000060036	27367	Rpl3
16955	ENSMUSG00000060038	330817	Dhps
16962	ENSMUSG00000060073	19167	Psma3
16968	ENSMUSG00000060098	214572	Prmt7
16972	ENSMUSG00000060121	66603	Gemin2
16973	ENSMUSG00000060126	22070	Tpt1
16976	ENSMUSG00000060143
16979	ENSMUSG00000060152	117109	Pop5
17012	ENSMUSG00000060288	66101	Ppih
17022	ENSMUSG00000060373	15381	Hnrnpc
17024	ENSMUSG00000060376	12039	Bckdha
17057	ENSMUSG00000060510	77519	Zfp266
17083	ENSMUSG00000060636	57808	Rpl35a
17084	ENSMUSG00000060639	319158	Hist1h4i
17086	ENSMUSG00000060657	223989	Marf1
17111	ENSMUSG00000060739	59050	Nsa2
17134	ENSMUSG00000060860	77891	Ube2s
17160	ENSMUSG00000060992	56447	Copz1
17188	ENSMUSG00000061143	433586	Maml3
17197	ENSMUSG00000061207	54402	Stk19
17207	ENSMUSG00000061286	27998	Exosc5
17216	ENSMUSG00000061315	17938	Naca
17224	ENSMUSG00000061360	68479	Phf5a
17236	ENSMUSG00000061410	142682	Zcchc14
17239	ENSMUSG00000061436	15258	Hipk2
17241	ENSMUSG00000061455	67727	Stx17
17248	ENSMUSG00000061477	20115	Rps7
17249	ENSMUSG00000061479	53607	Snrpa
17280	ENSMUSG00000061613	108121	U2af1
17288	ENSMUSG00000061650	192191	Med9
17307	ENSMUSG00000061755	665775	Bod1l
17314	ENSMUSG00000061787	20068	Rps17
17337	ENSMUSG00000061894	269585	Zscan20
17356	ENSMUSG00000061979	94254	Rcc1l
17358	ENSMUSG00000061983	20042	Rps12
17363	ENSMUSG00000062006	68436	Rpl34
17395	ENSMUSG00000062115	19377	Rai1
17445	ENSMUSG00000062309	102614	Rpp25
17451	ENSMUSG00000062328	319195	Rpl17
17493	ENSMUSG00000062519	272347	Zfp398
17509	ENSMUSG00000062580	21854	Timm17a
17524	ENSMUSG00000062627	320713	Mysm1
17528	ENSMUSG00000062647	27176	Rpl7a
17572	ENSMUSG00000062866	215789	Phactr2
17573	ENSMUSG00000062867	23918	Impdh2
17596	ENSMUSG00000062963	66155	Ufc1
17598	ENSMUSG00000062981	67270	Mrpl42
17602	ENSMUSG00000062997	66489	Rpl35
17606	ENSMUSG00000063018
17617	ENSMUSG00000063077	16561	Kif1b
17644	ENSMUSG00000063200	70078	Nol7
17649	ENSMUSG00000063229	16828	Ldha
17653	ENSMUSG00000063235	66461	Ptpmt1
17654	ENSMUSG00000063236	117171	1110038F14Rik
17672	ENSMUSG00000063316	19942	Rpl27
17703	ENSMUSG00000063450	319565	Syne2
17705	ENSMUSG00000063457	20054	Rps15
17708	ENSMUSG00000063480	20826	Snu13
17715	ENSMUSG00000063524	13806	Eno1
17776	ENSMUSG00000063785	72554	Utp14a
17777	ENSMUSG00000063787	66121	Chchd1
17781	ENSMUSG00000063802	66245	Hspbp1
17797	ENSMUSG00000063856	14775	Gpx1
17807	ENSMUSG00000063888	66229	Rpl7l1
17809	ENSMUSG00000063894	93681	Zkscan8
17820	ENSMUSG00000063931	18624	Pepd
17835	ENSMUSG00000064030	78428	Pym1
17847	ENSMUSG00000064068	17827	Mtx1
17895	ENSMUSG00000064264	232969	Zfp428
17912	ENSMUSG00000064326	30954	Siva1
17952	ENSMUSG00000064373	20363	Selenop
18380	ENSMUSG00000065147	100303751	Snora31
18554	ENSMUSG00000065431	387181	Mir186
18908	ENSMUSG00000065990	66077	Aurkaip1
18941	ENSMUSG00000066149	66440	Cdc26
18997	ENSMUSG00000066415	77853	Msl2
19021	ENSMUSG00000066551	15289	Hmgb1
19025	ENSMUSG00000066571	233103	4931406P16Rik
19107	ENSMUSG00000066979	12237	Bub3
19143	ENSMUSG00000067203	630499	H2-K2
19157	ENSMUSG00000067274	11837	Rplp0
19161	ENSMUSG00000067288	54127	Rps28
19176	ENSMUSG00000067367	17089	Lyar
19233	ENSMUSG00000067713	19082	Prkag1
19237	ENSMUSG00000067722	214489	BC003965
19255	ENSMUSG00000067847	67067	Romo1
19282	ENSMUSG00000067995	68705	Gtf2f2
19318	ENSMUSG00000068130	668923	Zfp442
19330	ENSMUSG00000068184	75597	Ndufaf2
19355	ENSMUSG00000068284	207806	Usf3
19365	ENSMUSG00000068328	11993	Aup1
19372	ENSMUSG00000068391	93696	Chrac1
19424	ENSMUSG00000068739	20226	Sars
19466	ENSMUSG00000068921	65111	Dap3
19483	ENSMUSG00000069020	68205	Urm1
19571	ENSMUSG00000069565	70248	Dazap1
19600	ENSMUSG00000069729	239985	Arid1b
19603	ENSMUSG00000069744	26446	Psmb3
19606	ENSMUSG00000069769	76626	Msi2
19652	ENSMUSG00000070003	76900	Ssbp4
19658	ENSMUSG00000070047	14107	Fat1
19700	ENSMUSG00000070167
19722	ENSMUSG00000070283	66706	Ndufaf3
19733	ENSMUSG00000070319	53356	Eif3g
19767	ENSMUSG00000070394	69186	Tmem256
19785	ENSMUSG00000070461
19795	ENSMUSG00000070493	14004	Chchd2
19802	ENSMUSG00000070520	66647	Nsmce3
19827	ENSMUSG00000070583	14349	Fv1
19856	ENSMUSG00000070697	65961	Utp3
19870	ENSMUSG00000070733	72313	Fryl
19884	ENSMUSG00000070808	243842	Bicra
19929	ENSMUSG00000070953	227746	Rabepk
19944	ENSMUSG00000071014	230075	Ndufb6
19960	ENSMUSG00000071072	56351	Ptges3
19963	ENSMUSG00000071076	16478	Jund
19964	ENSMUSG00000071078	75692	Nr2c2ap
19980	ENSMUSG00000071172	20383	Srsf3
20033	ENSMUSG00000071369	26408	Map3k5
20038	ENSMUSG00000071415	65019	Rpl23
20043	ENSMUSG00000071451	69666	Psmg4
20046	ENSMUSG00000071456	100043040	1110002L01Rik
20066	ENSMUSG00000071528	66477	Atp5md
20091	ENSMUSG00000071644	67160	Eef1g
20098	ENSMUSG00000071652	109077	Ints5
20101	ENSMUSG00000071655	225896	Ubxn1
20108	ENSMUSG00000071662	67710	Polr2g
20110	ENSMUSG00000071669	74478	Snx29
20116	ENSMUSG00000071708	20603	Sms
20155	ENSMUSG00000071866	268373	Ppia
20208	ENSMUSG00000072582	217057	Ptrh2
20249	ENSMUSG00000072694	66236	1500011B03Rik
20290	ENSMUSG00000072847
20343	ENSMUSG00000073016	331487	Uprt
20361	ENSMUSG00000073096	243371	Lrrc61
20445	ENSMUSG00000073437	654822	D330041H03Rik
20495	ENSMUSG00000073616	66915	Cops9
20501	ENSMUSG00000073640
20503	ENSMUSG00000073647
20508	ENSMUSG00000073664	269198	Nbeal1
20509	ENSMUSG00000073676	15528	Hspe1
20514	ENSMUSG00000073684	67513	Faap20
20518	ENSMUSG00000073702	114641	Rpl31
20519	ENSMUSG00000073705	69928	Cenps
20525	ENSMUSG00000073725	68421	Lmbrd1
20546	ENSMUSG00000073775	100087	Kti12
20687	ENSMUSG00000074088	66585	Snrnp40
20700	ENSMUSG00000074129	22121	Rpl13a
20717	ENSMUSG00000074182	229937	Znhit6
20728	ENSMUSG00000074211	68332	Sdhaf1
20764	ENSMUSG00000074283	56869	Zfp109
20770	ENSMUSG00000074305	244895	Peak1
20828	ENSMUSG00000074457	67860	S100a16
20867	ENSMUSG00000074576	69372	Mocs3
20869	ENSMUSG00000074578	68949	Zfas1
20934	ENSMUSG00000074754	228715	Smim26
20943	ENSMUSG00000074781	93765	Ube2n
20950	ENSMUSG00000074797	16434	Itpa
21003	ENSMUSG00000074923	214230	Pak6
21004	ENSMUSG00000074925	72351	Ptar1
21180	ENSMUSG00000075227	29805	Znhit2
21182	ENSMUSG00000075229	381045	Ccdc58
21189	ENSMUSG00000075266	66311	Cenpw
21283	ENSMUSG00000075576	100037262	Gm12359
21294	ENSMUSG00000075595	268469	Zfp652
21476	ENSMUSG00000076432	22630	Ywhaq
21481	ENSMUSG00000076437	72657	Selenoh
22356	ENSMUSG00000078238
22385	ENSMUSG00000078317	14070	F8a
22389	ENSMUSG00000078348	66125	Sf3b5
22399	ENSMUSG00000078427	66118	Sarnp
22404	ENSMUSG00000078440	102115	Dohh
22453	ENSMUSG00000078572	208501	Ndufaf8
22497	ENSMUSG00000078653	68107	Cntd1
22504	ENSMUSG00000078671	244059	Chd2
22523	ENSMUSG00000078700	319371	D030028A08Rik
22525	ENSMUSG00000078713	68512	Tomm5
22540	ENSMUSG00000078762	71909	Haus5
22551	ENSMUSG00000078784	69126	Rbis
22564	ENSMUSG00000078812	276770	Eif5a
22627	ENSMUSG00000078941	108143	Taf9
22645	ENSMUSG00000078974	20335	Sec61g
22653	ENSMUSG00000079003	666704	Samd1
22682	ENSMUSG00000079043	380601	Fastkd5
22747	ENSMUSG00000079215	269704	Zfp664
22751	ENSMUSG00000079225
22761	ENSMUSG00000079260	100504715	Tmppe
22776	ENSMUSG00000079283	69549	2310009B15Rik
22841	ENSMUSG00000079435	19982	Rpl36a
22865	ENSMUSG00000079480	69713	Pin4
22868	ENSMUSG00000079487	59024	Med12
22887	ENSMUSG00000079523	19240	Tmsb10
22904	ENSMUSG00000079555	231123	Haus3
22949	ENSMUSG00000079641	67248	Rpl39
22958	ENSMUSG00000079658	67923	Eloc
23240	ENSMUSG00000080715
23379	ENSMUSG00000080875
23415	ENSMUSG00000080921
23672	ENSMUSG00000081214
23754	ENSMUSG00000081303
24400	ENSMUSG00000082044
24401	ENSMUSG00000082045
25929	ENSMUSG00000083811
26747	ENSMUSG00000084786	66177	Ubl5
26768	ENSMUSG00000084808
26849	ENSMUSG00000084911
26885	ENSMUSG00000084957	100503572	Bbip1
26896	ENSMUSG00000084970
27017	ENSMUSG00000085118
27045	ENSMUSG00000085156	100041286	Snhg15
27136	ENSMUSG00000085269
27272	ENSMUSG00000085440	319940	Sorbs2os
27614	ENSMUSG00000085852	639658	Gm13807
27705	ENSMUSG00000085962
27816	ENSMUSG00000086108
27926	ENSMUSG00000086240
27932	ENSMUSG00000086247	100504007	Gm15787
28082	ENSMUSG00000086443
28130	ENSMUSG00000086502
28155	ENSMUSG00000086533	102636709	Mypopos
28400	ENSMUSG00000086841	69221	2410006H16Rik
28678	ENSMUSG00000087178
28705	ENSMUSG00000087213	69941	2810408I11Rik
28744	ENSMUSG00000087260	68576	Lamtor5
28784	ENSMUSG00000087314
28922	ENSMUSG00000087478	75060	4930506C21Rik
28973	ENSMUSG00000087543	100504191	Gm16576
29005	ENSMUSG00000087590	69749	Epb41l4aos
29084	ENSMUSG00000087687	100503890	Pet100
30601	ENSMUSG00000089682	12050	Bcl2l2
30700	ENSMUSG00000089809	319818	A930011G23Rik
30713	ENSMUSG00000089824	75710	Rbm12
30720	ENSMUSG00000089832	192192	Shkbp1
30836	ENSMUSG00000090000	66191	Ier3ip1
30896	ENSMUSG00000090086
30901	ENSMUSG00000090093	665001	Gm14391
30917	ENSMUSG00000090112	268281	Shprh
30928	ENSMUSG00000090124	394432	Ugt1a7c
31013	ENSMUSG00000090258	211151	Churc1
31149	ENSMUSG00000090553	20643	Snrpe
31240	ENSMUSG00000090733	57294	Rps27
31253	ENSMUSG00000090761
31287	ENSMUSG00000090841	17904	Myl6
31295	ENSMUSG00000090862	68052	Rps13
31584	ENSMUSG00000091534
31585	ENSMUSG00000091537	66167	Tma7
31626	ENSMUSG00000091625	66373	Lsm5
31744	ENSMUSG00000091896	56550	Ube2d2a
31771	ENSMUSG00000091955
32056	ENSMUSG00000092417	81845	Gpank1
32079	ENSMUSG00000092454
32786	ENSMUSG00000093565	75614	Rab26os
32855	ENSMUSG00000093674	67945	Rpl41
33439	ENSMUSG00000094392
33453	ENSMUSG00000094410
33479	ENSMUSG00000094441	77652	Zfp955a
34154	ENSMUSG00000095253	240064	Zfp799
34221	ENSMUSG00000095332
34245	ENSMUSG00000095362	329575	Gm14325
34277	ENSMUSG00000095403
34320	ENSMUSG00000095457
34512	ENSMUSG00000095677	100040531	Dynlt1f
34563	ENSMUSG00000095742
34777	ENSMUSG00000096006
34816	ENSMUSG00000096054	64009	Syne1
34937	ENSMUSG00000096199	69709	Ptrhd1
35378	ENSMUSG00000096740	102308570	Lbhd1
35467	ENSMUSG00000096842
35527	ENSMUSG00000096910	100043468	Zfp955b
35690	ENSMUSG00000097090
35782	ENSMUSG00000097195	72655	Snhg5
35812	ENSMUSG00000097231
35853	ENSMUSG00000097277	100504421	2900076A07Rik
35863	ENSMUSG00000097287
36098	ENSMUSG00000097559
36674	ENSMUSG00000098196
36711	ENSMUSG00000098234	73824	Snhg6
37475	ENSMUSG00000099083	223922	Atf7
40099	ENSMUSG00000101872
40117	ENSMUSG00000101892	75758	9130401M01Rik
40350	ENSMUSG00000102143
40601	ENSMUSG00000102411
40676	ENSMUSG00000102496
40733	ENSMUSG00000102555
40777	ENSMUSG00000102602
40979	ENSMUSG00000102824
41121	ENSMUSG00000102976	70579	Zc3h11a
41211	ENSMUSG00000103076
41262	ENSMUSG00000103133
41352	ENSMUSG00000103230
41496	ENSMUSG00000103388
41989	ENSMUSG00000103928
42199	ENSMUSG00000104156
42284	ENSMUSG00000104245
42390	ENSMUSG00000104358
42470	ENSMUSG00000104443
42566	ENSMUSG00000104546
42832	ENSMUSG00000104814
42977	ENSMUSG00000104960	69895	Snhg8
43286	ENSMUSG00000105272
43380	ENSMUSG00000105368
43638	ENSMUSG00000105632
43808	ENSMUSG00000105802
43886	ENSMUSG00000105881
44042	ENSMUSG00000106037
44103	ENSMUSG00000106099
44239	ENSMUSG00000106237
44292	ENSMUSG00000106291
44384	ENSMUSG00000106383
44464	ENSMUSG00000106464	414111	C130083M11Rik
44664	ENSMUSG00000106665
44861	ENSMUSG00000106918	66845	Mrpl33
44876	ENSMUSG00000106943	70036	Dancr
44877	ENSMUSG00000106944
44883	ENSMUSG00000106951	319982	5930430L01Rik
44921	ENSMUSG00000107000
45308	ENSMUSG00000107476	58894	Zfp862-ps
45769	ENSMUSG00000107962
45837	ENSMUSG00000108034	78202	4930557K07Rik
45865	ENSMUSG00000108064
46105	ENSMUSG00000108314
46201	ENSMUSG00000108414	83673	Snhg1
46397	ENSMUSG00000108621	102637087	Gm33989
46581	ENSMUSG00000108825
46676	ENSMUSG00000108923
46754	ENSMUSG00000109005
47063	ENSMUSG00000109324	15469	Prmt1
47592	ENSMUSG00000109865	50497	Hspa14
48052	ENSMUSG00000110331
48118	ENSMUSG00000110397
48132	ENSMUSG00000110411
48537	ENSMUSG00000110841
48780	ENSMUSG00000111128
49247	ENSMUSG00000111681
49769	ENSMUSG00000112237
50300	ENSMUSG00000112771
51019	ENSMUSG00000113491
51428	ENSMUSG00000113902
51776	ENSMUSG00000114253
[truncated: 8 more rows]

## Sheet: ME10
	EnsGenes	Entrez	Genename
48	ENSMUSG00000000278	74617	Scpep1
136	ENSMUSG00000000791	16161	Il12rb1
253	ENSMUSG00000001444	57765	Tbx21
309	ENSMUSG00000001763	232670	Tspan33
411	ENSMUSG00000002325	16391	Irf9
496	ENSMUSG00000002881	17936	Nab1
729	ENSMUSG00000004612	72310	Nkg7
999	ENSMUSG00000006418	81018	Rnf114
1221	ENSMUSG00000009185	20307	Ccl8
1410	ENSMUSG00000012889	244550	Podnl1
1598	ENSMUSG00000015437	14939	Gzmb
1697	ENSMUSG00000016206	14991	H2-M3
1724	ENSMUSG00000016496	60533	Cd274
1858	ENSMUSG00000017830	80861	Dhx58
2016	ENSMUSG00000018899	16362	Irf1
2113	ENSMUSG00000019699	23797	Akt3
2419	ENSMUSG00000020275	19696	Rel
2491	ENSMUSG00000020399	171285	Havcr2
2496	ENSMUSG00000020407	22271	Upp1
2592	ENSMUSG00000020572	59027	Nampt
2633	ENSMUSG00000020638	22169	Cmpk2
2754	ENSMUSG00000020826	18126	Nos2
3547	ENSMUSG00000022216	19186	Psme1
3643	ENSMUSG00000022378	223601	Fam49b
3722	ENSMUSG00000022504	12265	Ciita
3778	ENSMUSG00000022586	57248	Ly6i
3968	ENSMUSG00000022906	80285	Parp9
4073	ENSMUSG00000023132	14938	Gzma
4274	ENSMUSG00000024066	22436	Xdh
4425	ENSMUSG00000024308	21356	Tapbp
4437	ENSMUSG00000024338	16913	Psmb8
4438	ENSMUSG00000024339	21355	Tap2
4454	ENSMUSG00000024371	12263	C2
4586	ENSMUSG00000024610	16149	Cd74
4614	ENSMUSG00000024669	12507	Cd5
4615	ENSMUSG00000024670	12511	Cd6
4721	ENSMUSG00000024858	110355	Grk2
4968	ENSMUSG00000025279	13421	Dnase1l3
5142	ENSMUSG00000025647	66940	Shisa5
5358	ENSMUSG00000026104	20846	Stat1
5427	ENSMUSG00000026222	20684	Sp100
5475	ENSMUSG00000026307	50880	Scly
5739	ENSMUSG00000026770	16184	Il2ra
5915	ENSMUSG00000027078	56791	Ube2l6
6165	ENSMUSG00000027514	58203	Zbp1
6251	ENSMUSG00000027670	74614	Ocstamp
6278	ENSMUSG00000027718	60505	Il21
6422	ENSMUSG00000027995	24088	Tlr2
6455	ENSMUSG00000028037	99899	Ifi44
6587	ENSMUSG00000028268	55932	Gbp3
6588	ENSMUSG00000028270	14469	Gbp2
6902	ENSMUSG00000028793	75234	Rnf19b
7216	ENSMUSG00000029298	236573	Gbp9
7288	ENSMUSG00000029417	17329	Cxcl9
7377	ENSMUSG00000029561	23962	Oasl2
7518	ENSMUSG00000029798	67138	Herc6
7532	ENSMUSG00000029826	78781	Zc3hav1
7648	ENSMUSG00000030107	24110	Usp18
7673	ENSMUSG00000030149	27007	Klrk1
7896	ENSMUSG00000030560	13032	Ctsc
7996	ENSMUSG00000030742	16797	Lat
8027	ENSMUSG00000030789	16411	Itgax
8050	ENSMUSG00000030830	16408	Itgal
8097	ENSMUSG00000030921	20128	Trim30a
8112	ENSMUSG00000030966	20821	Trim21
8178	ENSMUSG00000031132	21947	Cd40lg
8426	ENSMUSG00000031551	15930	Ido1
8578	ENSMUSG00000031808	26457	Slc27a1
8638	ENSMUSG00000031897	19171	Psmb10
8692	ENSMUSG00000031980	11606	Agt
8767	ENSMUSG00000032093	12501	Cd3e
8768	ENSMUSG00000032094	12500	Cd3d
9065	ENSMUSG00000032596	74153	Uba7
9091	ENSMUSG00000032661	246727	Oas3
9099	ENSMUSG00000032690	246728	Oas2
9165	ENSMUSG00000032870	69780	Smap2
9316	ENSMUSG00000033355	67775	Rtp4
9371	ENSMUSG00000033538	12363	Casp4
9381	ENSMUSG00000033576	71939	Apol6
9670	ENSMUSG00000034422	547253	Parp14
9678	ENSMUSG00000034438	76074	Gbp8
9687	ENSMUSG00000034459	15957	Ifit1
9834	ENSMUSG00000034855	15945	Cxcl10
9897	ENSMUSG00000035042	20304	Ccl5
9943	ENSMUSG00000035186	24108	Ubd
10005	ENSMUSG00000035356	80859	Nfkbiz
10116	ENSMUSG00000035692	100038882	Isg15
10188	ENSMUSG00000035929	15015	H2-Q4
10371	ENSMUSG00000036523	268527	Greb1
10399	ENSMUSG00000036594	14960	H2-Aa
10507	ENSMUSG00000036908	54445	Unc93b1
10623	ENSMUSG00000037202	18646	Prf1
10667	ENSMUSG00000037321	21354	Tap1
10793	ENSMUSG00000037649	14998	H2-DMa
10925	ENSMUSG00000037997	101187	Parp11
10945	ENSMUSG00000038037	12703	Socs1
10996	ENSMUSG00000038151	12142	Prdm1
11028	ENSMUSG00000038213	213233	Tapbpl
11072	ENSMUSG00000038301	71982	Snx10
11075	ENSMUSG00000038305	67198	Spats2l
11488	ENSMUSG00000039294	217370	Cybc1
11558	ENSMUSG00000039501	98999	Znfx1
11618	ENSMUSG00000039676	75568	Capsl
11621	ENSMUSG00000039682	66988	Lap3
11628	ENSMUSG00000039699	74481	Batf2
11756	ENSMUSG00000040033	20847	Stat2
11831	ENSMUSG00000040253	229900	Gbp7
11850	ENSMUSG00000040296	230073	Ddx58
11862	ENSMUSG00000040328	18356	Olfr56
11925	ENSMUSG00000040483	327959	Xaf1
12067	ENSMUSG00000040828	106757	Catsperd
12103	ENSMUSG00000040938	216867	Slc16a11
12156	ENSMUSG00000041135	192656	Ripk2
12266	ENSMUSG00000041515	15900	Irf8
12500	ENSMUSG00000042228	17096	Lyn
12540	ENSMUSG00000042345	328795	Ubash3a
12666	ENSMUSG00000042677	230738	Zc3h12a
12684	ENSMUSG00000042726	231712	Trafd1
13221	ENSMUSG00000044703	219131	Phf11a
13551	ENSMUSG00000045868	74558	Gvin1
13566	ENSMUSG00000045932	15958	Ifit2
13592	ENSMUSG00000046031	215900	Calhm6
13622	ENSMUSG00000046157	268567	Tmem229b
13831	ENSMUSG00000046879	15944	Irgm1
14120	ENSMUSG00000047898	12773	Ccr4
14295	ENSMUSG00000048521	80901	Cxcr6
14377	ENSMUSG00000048852	620913	Gm12185
14378	ENSMUSG00000048856	104910	Slc25a47
14444	ENSMUSG00000049109	210757	Themis
14512	ENSMUSG00000049401	72075	Ogfr
14535	ENSMUSG00000049502	209200	Dtx3l
14574	ENSMUSG00000049608	227326	Gpr55
14674	ENSMUSG00000050014	328561	Apol10b
14742	ENSMUSG00000050232	12766	Cxcr3
14811	ENSMUSG00000050530	269233	Fam171a1
15075	ENSMUSG00000051457	20737	Spn
15484	ENSMUSG00000053318	74748	Slamf8
15591	ENSMUSG00000053835	15042	H2-T24
15647	ENSMUSG00000054072	60440	Iigp1
15890	ENSMUSG00000055170	15978	Ifng
15937	ENSMUSG00000055413	15016	H2-Q5
16087	ENSMUSG00000056116	15039	H2-T22
16129	ENSMUSG00000056290	60361	Ms4a4b
16199	ENSMUSG00000056643	71797	Chst13
16311	ENSMUSG00000057135	327957	Scimp
16359	ENSMUSG00000057346	223672	Apol9a
16525	ENSMUSG00000058163	432555	Gm5431
16987	ENSMUSG00000060183	56066	Cxcl11
17065	ENSMUSG00000060550	15018	H2-Q7
17074	ENSMUSG00000060586	14969	H2-Eb1
17090	ENSMUSG00000060675	225845	Plaat3
17126	ENSMUSG00000060802	12010	B2m
17200	ENSMUSG00000061232	14972	H2-K1
17346	ENSMUSG00000061947	217847	Serpina10
17387	ENSMUSG00000062082	239849	Cd200r4
17486	ENSMUSG00000062488	667370	Ifit3b
17566	ENSMUSG00000062826	71903	Ces2f
17662	ENSMUSG00000063268	671535	Parp10
17688	ENSMUSG00000063388
18985	ENSMUSG00000066363	238393	Serpina3f
19145	ENSMUSG00000067212	15040	H2-T23
19267	ENSMUSG00000067889	20743	Sptbn2
19339	ENSMUSG00000068227	16185	Il2rb
19345	ENSMUSG00000068245	219132	Phf11d
19346	ENSMUSG00000068246	71898	Apol9b
19406	ENSMUSG00000068606	225594	Gm4841
19629	ENSMUSG00000069874	54396	Irgm2
19655	ENSMUSG00000070031	434484	Sp140
19656	ENSMUSG00000070034	109032	Sp110
19736	ENSMUSG00000070327	672511	Rnf213
19753	ENSMUSG00000070371	77613	Prss36
19777	ENSMUSG00000070427	16068	Il18bp
20075	ENSMUSG00000071552	100043314	Tigit
20427	ENSMUSG00000073409	110557	H2-Q6
20428	ENSMUSG00000073411	14964	H2-D1
20435	ENSMUSG00000073421	14961	H2-Ab1
20474	ENSMUSG00000073555	240327	Gm4951
20706	ENSMUSG00000074151	434341	Nlrc5
20988	ENSMUSG00000074886	26385	Grk6
20993	ENSMUSG00000074896	15959	Ifit3
21032	ENSMUSG00000075010	107350	AW112010
22326	ENSMUSG00000078153	621823	Psme2b
22473	ENSMUSG00000078606	100042856	Gm4070
22574	ENSMUSG00000078853	16145	Igtp
22613	ENSMUSG00000078920	15953	Ifi47
22614	ENSMUSG00000078921	100039796	Tgtp2
22615	ENSMUSG00000078922	21822	Tgtp1
22746	ENSMUSG00000079197	19188	Psme2
22805	ENSMUSG00000079363	17472	Gbp4
22869	ENSMUSG00000079491	15024	H2-T10
22900	ENSMUSG00000079547	14999	H2-DMb1
24120	ENSMUSG00000081723	18729	Pira6
24618	ENSMUSG00000082292
27557	ENSMUSG00000085786
27717	ENSMUSG00000085977
31320	ENSMUSG00000090942	240328	F830016B08Rik
31634	ENSMUSG00000091649	236451	Phf11b
31799	ENSMUSG00000092021	634650	Gbp11
32844	ENSMUSG00000093661	66892	Eif4e3
33778	ENSMUSG00000094796	625360	BC147527
35366	ENSMUSG00000096727	16912	Psmb9
35781	ENSMUSG00000097194
36315	ENSMUSG00000097804
37342	ENSMUSG00000098934	100417831	Gm18853
37614	ENSMUSG00000099241	100417829	Gm18852
37719	ENSMUSG00000099364
42731	ENSMUSG00000104713	100702	Gbp6
43111	ENSMUSG00000105096	626578	Gbp10
43513	ENSMUSG00000105504	229898	Gbp5
49364	ENSMUSG00000111821
55112	ENSMUSG00000117964
55197	ENSMUSG00000118051
55503	ENSMUSG00000118361

## Sheet: ME11
	EnsGenes	Entrez	Genename
85	ENSMUSG00000000441	110157	Raf1
409	ENSMUSG00000002320	74140	Tm9sf1
546	ENSMUSG00000003226	19386	Ranbp2
561	ENSMUSG00000003316	20340	Glg1
575	ENSMUSG00000003382	27049	Etv3
584	ENSMUSG00000003435	20924	Supt5
626	ENSMUSG00000003752	233011	Itpkc
726	ENSMUSG00000004591	109333	Pkn2
854	ENSMUSG00000005505	67136	Kbtbd4
855	ENSMUSG00000005506	13046	Celf1
870	ENSMUSG00000005615	13026	Pcyt1a
930	ENSMUSG00000005982	74763	Naa60
934	ENSMUSG00000006005	108989	Tpr
1055	ENSMUSG00000006736	67125	Tspan31
1201	ENSMUSG00000008976	14390	Gabpa
1403	ENSMUSG00000012535	320938	Tnpo3
1443	ENSMUSG00000013663	19211	Pten
1474	ENSMUSG00000014232	76779	Cluap1
1494	ENSMUSG00000014498	237615	Ankrd52
1784	ENSMUSG00000017291	216965	Taok1
1859	ENSMUSG00000017831	271457	Rab5a
1939	ENSMUSG00000018481	66884	Appbp2
1980	ENSMUSG00000018678	78912	Sp2
2170	ENSMUSG00000019842	103213	Traf3ip2
2534	ENSMUSG00000020463	104570	Ppp4r3b
2630	ENSMUSG00000020634	217379	Ubxn2a
2773	ENSMUSG00000020850	192159	Prpf8
2845	ENSMUSG00000020954	94186	Strn3
2881	ENSMUSG00000021039	66354	Snw1
2895	ENSMUSG00000021067	64010	Sav1
2957	ENSMUSG00000021188	109181	Trip11
3000	ENSMUSG00000021254	70373	Gpatch2l
3020	ENSMUSG00000021279	217866	Cdc42bpb
3068	ENSMUSG00000021374	218210	Nup153
3156	ENSMUSG00000021549	218397	Rasa1
3622	ENSMUSG00000022350	223593	Washc5
3761	ENSMUSG00000022559	30840	Fbxl6
4165	ENSMUSG00000023852	12648	Chd1
4300	ENSMUSG00000024104	28006	Washc2
4310	ENSMUSG00000024122	18607	Pdpk1
4332	ENSMUSG00000024160	79043	Spsb3
4413	ENSMUSG00000024290	19877	Rock1
4432	ENSMUSG00000024327	14977	Slc39a7
4461	ENSMUSG00000024384	73473	Iws1
4593	ENSMUSG00000024622	106894	Hmgxb3
4729	ENSMUSG00000024871	60425	Doc2g
4760	ENSMUSG00000024926	81601	Kat5
4770	ENSMUSG00000024944	56327	Arl2
4778	ENSMUSG00000024958	107173	Gpr137
4948	ENSMUSG00000025240	83493	Sacm1l
4952	ENSMUSG00000025246	21372	Tbl1x
4996	ENSMUSG00000025354	74330	Dnajc14
5099	ENSMUSG00000025531	12662	Chm
5219	ENSMUSG00000025860	11798	Xiap
5384	ENSMUSG00000026155	98366	Smap1
5506	ENSMUSG00000026361	214498	Cdc73
5607	ENSMUSG00000026553	12847	Copa
5612	ENSMUSG00000026563	27878	Tada1
5795	ENSMUSG00000026843	320267	Fubp3
5837	ENSMUSG00000026924	227648	Sec16a
5892	ENSMUSG00000027007	70599	Itprid2
6002	ENSMUSG00000027255	77038	Arfgap2
6027	ENSMUSG00000027304	76246	Rtf1
6069	ENSMUSG00000027363	84092	Usp8
6387	ENSMUSG00000027935	68328	Rab13
6595	ENSMUSG00000028282	26885	Casp8ap2
6696	ENSMUSG00000028458	21754	Tesk1
6851	ENSMUSG00000028703	230654	Lrrc41
6948	ENSMUSG00000028868	242687	Wasf2
6962	ENSMUSG00000028890	17764	Mtf1
6974	ENSMUSG00000028911	57317	Srsf4
7010	ENSMUSG00000028969	12568	Cdk5
7049	ENSMUSG00000029028	72946	Lrrc47
7138	ENSMUSG00000029169	13204	Dhx15
7158	ENSMUSG00000029196	231151	Tada2b
7191	ENSMUSG00000029250	231329	Polr2b
7330	ENSMUSG00000029475	30841	Kdm2b
7398	ENSMUSG00000029599	71990	Ddx54
7427	ENSMUSG00000029640	22217	Usp12
7840	ENSMUSG00000030452	93790	Nipa2
7945	ENSMUSG00000030660	18704	Pik3c2a
8273	ENSMUSG00000031299	18597	Pdha1
8326	ENSMUSG00000031386	15161	Hcfc1
8360	ENSMUSG00000031446	99375	Cul4a
8446	ENSMUSG00000031583	22427	Wrn
8690	ENSMUSG00000031976	382038	Urb2
9251	ENSMUSG00000033124	245860	Atg9a
9450	ENSMUSG00000033792	11977	Atp7a
9473	ENSMUSG00000033862	234854	Cdk10
9580	ENSMUSG00000034175	279766	Rhbdd3
9661	ENSMUSG00000034390	74440	Cmip
9971	ENSMUSG00000035247	207304	Hectd1
10054	ENSMUSG00000035495	272027	Tstd2
10100	ENSMUSG00000035632	232791	Cnot3
10126	ENSMUSG00000035726	114741	Supt16
10229	ENSMUSG00000036061	71726	Smug1
10278	ENSMUSG00000036202	51869	Rif1
10280	ENSMUSG00000036208	212547	Nepro
10362	ENSMUSG00000036499	216238	Eea1
10429	ENSMUSG00000036698	239528	Ago2
10453	ENSMUSG00000036779	214627	Tent4b
10476	ENSMUSG00000036845	75660	Lin37
10542	ENSMUSG00000036980	21343	Taf6
10579	ENSMUSG00000037075	75841	Rnf139
10741	ENSMUSG00000037499	66208	Nenf
11085	ENSMUSG00000038335	104662	Tsr1
11120	ENSMUSG00000038417	103199	Fig4
11127	ENSMUSG00000038446	71713	Cdc40
11193	ENSMUSG00000038582	320717	Pptc7
11275	ENSMUSG00000038766	213054	Gabpb2
11316	ENSMUSG00000038876	68031	Rnf146
11330	ENSMUSG00000038909	217127	Kat7
11529	ENSMUSG00000039414	320473	Heatr5b
11682	ENSMUSG00000039834	329559	Zfp335
11882	ENSMUSG00000040383	11834	Aqr
11960	ENSMUSG00000040565	107182	Btaf1
12038	ENSMUSG00000040738	72656	Ints8
12200	ENSMUSG00000041297	69562	Cdk13
12236	ENSMUSG00000041415	192119	Dicer1
12424	ENSMUSG00000041977	213498	Arhgef11
12535	ENSMUSG00000042323	66923	Pbrm1
12543	ENSMUSG00000042350	68497	Arel1
12572	ENSMUSG00000042419	18038	Nfkbil1
12612	ENSMUSG00000042520	74383	Ubap2l
12674	ENSMUSG00000042699	13211	Dhx9
12675	ENSMUSG00000042700	217692	Sipa1l1
13618	ENSMUSG00000046139	225929	Patl1
13818	ENSMUSG00000046836	71678	Brox
14211	ENSMUSG00000048234	67702	Rnf149
14497	ENSMUSG00000049323	237782	Smcr8
14587	ENSMUSG00000049658	544971	Bdp1
14676	ENSMUSG00000050017	56305	Pitpnb
15195	ENSMUSG00000051989	68936	Smim11
15256	ENSMUSG00000052299	78913	Ltn1
15479	ENSMUSG00000053293	107939	Pom121
15788	ENSMUSG00000054716	244216	Zfp771
16307	ENSMUSG00000057130	27366	Txnl4a
16426	ENSMUSG00000057672	320795	Pkn1
16871	ENSMUSG00000059689	232337	Zfp637
19422	ENSMUSG00000068732	67495	Tmem167b
19633	ENSMUSG00000069895	52335	Atxn1l
19771	ENSMUSG00000070420	666311	Zscan25
19926	ENSMUSG00000070939	73122	Tgfbrap1
20096	ENSMUSG00000071649	72727	B3gat3
20293	ENSMUSG00000072872	56353	Rybp
20358	ENSMUSG00000073079	24067	Srp54a
20379	ENSMUSG00000073155	67705	1810058I24Rik
20930	ENSMUSG00000074746	107368	Pdzd8
21311	ENSMUSG00000075706	625249	Gpx4
22742	ENSMUSG00000079184	75339	Mphosph8
24950	ENSMUSG00000082674
26982	ENSMUSG00000085078	77417	C030013C21Rik
27981	ENSMUSG00000086316	70123	Nbdy
28415	ENSMUSG00000086859	76972	Snhg20
30894	ENSMUSG00000090083	58230	Rnf8
30996	ENSMUSG00000090231	14962	Cfb
31019	ENSMUSG00000090266	74319	Mettl23
31261	ENSMUSG00000090778
31572	ENSMUSG00000091509
36022	ENSMUSG00000097464
38974	ENSMUSG00000100691
40643	ENSMUSG00000102460
41022	ENSMUSG00000102869	347740	2900097C17Rik
44696	ENSMUSG00000106706
47015	ENSMUSG00000109274
53439	ENSMUSG00000116004
54464	ENSMUSG00000117310	19243	Ptp4a1

## Sheet: ME12
	EnsGenes	Entrez	Genename
245	ENSMUSG00000001418	56700	Glmp
295	ENSMUSG00000001666	13202	Ddt
365	ENSMUSG00000002043	67091	Trappc6a
371	ENSMUSG00000002064	20316	Sdf2
413	ENSMUSG00000002329	67881	Mdp1
446	ENSMUSG00000002580	103742	Mien1
465	ENSMUSG00000002731	23992	Prkra
481	ENSMUSG00000002804	66174	Nudt14
528	ENSMUSG00000003072	66043	Atp5d
657	ENSMUSG00000004032	14866	Gstm5
725	ENSMUSG00000004568	102098	Arhgef18
809	ENSMUSG00000005150	67836	Wdr83
828	ENSMUSG00000005354	56551	Txn2
843	ENSMUSG00000005442	71722	Cic
856	ENSMUSG00000005510	68349	Ndufs3
1049	ENSMUSG00000006717	66834	Acot13
1237	ENSMUSG00000009406	13712	Elk1
1328	ENSMUSG00000010607	66268	Pigyl
1358	ENSMUSG00000011256	11492	Adam19
1421	ENSMUSG00000013275	98396	Slc41a1
1480	ENSMUSG00000014313	12864	Cox6c
1554	ENSMUSG00000015092	59022	Edf1
1616	ENSMUSG00000015542	66176	Nat9
1709	ENSMUSG00000016344	66496	Ppdpf
1853	ENSMUSG00000017778	12867	Cox7c
1880	ENSMUSG00000018076	76199	Med13l
1944	ENSMUSG00000018509	73139	Cenpv
1977	ENSMUSG00000018669	80280	Cdk5rap3
1979	ENSMUSG00000018677	68066	Slc25a39
2112	ENSMUSG00000019689	66117	Fmc1
2117	ENSMUSG00000019726	17101	Lyst
2145	ENSMUSG00000019797	67851	1700021F05Rik
2310	ENSMUSG00000020098	13180	Pcbd1
2344	ENSMUSG00000020153	75406	Ndufs7
2350	ENSMUSG00000020163	66594	Uqcr11
2370	ENSMUSG00000020189	237542	Osbpl8
2413	ENSMUSG00000020267	15254	Hint1
2544	ENSMUSG00000020477	64660	Mrps24
2679	ENSMUSG00000020700	26406	Map3k3
2724	ENSMUSG00000020778	69535	Ten1
2789	ENSMUSG00000020877	217140	Scrn2
2986	ENSMUSG00000021235	217707	Coq6
3028	ENSMUSG00000021290	70257	Atp5mpl
3131	ENSMUSG00000021496	72562	Pcbd2
3144	ENSMUSG00000021520	67530	Uqcrb
3157	ENSMUSG00000021550	70153	2210016F16Rik
3625	ENSMUSG00000022354	66218	Ndufb9
3688	ENSMUSG00000022450	67130	Ndufa6
3826	ENSMUSG00000022677	66086	Fopnl
3911	ENSMUSG00000022820	68194	Ndufb4
3956	ENSMUSG00000022890	11957	Atp5j
3985	ENSMUSG00000022956	28080	Atp5o
3999	ENSMUSG00000022982	20655	Sod1
4023	ENSMUSG00000023020	66379	Cox14
4085	ENSMUSG00000023175	12215	Bsg
4145	ENSMUSG00000023707	66627	Ogfod2
4255	ENSMUSG00000024038	78330	Ndufv3
4298	ENSMUSG00000024099	72900	Ndufv2
4921	ENSMUSG00000025204	67264	Ndufb8
4955	ENSMUSG00000025260	15108	Hsd17b10
5054	ENSMUSG00000025466	69064	Fuom
5095	ENSMUSG00000025525	68117	Apool
5162	ENSMUSG00000025732	68241	Mcrip2
5222	ENSMUSG00000025868	67044	Higd2a
5278	ENSMUSG00000025959	93691	Klf7
5311	ENSMUSG00000026021	22218	Sumo1
5411	ENSMUSG00000026197	68818	Zfand2b
5463	ENSMUSG00000026279	67026	Thap4
5617	ENSMUSG00000026568	70456	Mpc2
6008	ENSMUSG00000027272	22222	Ubr1
6028	ENSMUSG00000027305	69702	Ndufaf1
6253	ENSMUSG00000027673	66046	Ndufb5
6469	ENSMUSG00000028062	83409	Lamtor2
6475	ENSMUSG00000028070	246703	Naxe
6517	ENSMUSG00000028140	78523	Mrpl9
6603	ENSMUSG00000028295	66291	Smim8
6870	ENSMUSG00000028743	110198	Akr7a5
7001	ENSMUSG00000028958	64295	Tmub1
7395	ENSMUSG00000029596	257635	Sdsl
7599	ENSMUSG00000030035	22377	Wbp1
7935	ENSMUSG00000030647	68197	Ndufc2
8072	ENSMUSG00000030869	70316	Ndufab1
8143	ENSMUSG00000031059	104130	Ndufb11
8239	ENSMUSG00000031231	66142	Cox7b
8394	ENSMUSG00000031505	69225	Naxd
8450	ENSMUSG00000031590	14300	Frg1
8517	ENSMUSG00000031708	106529	Tecr
8581	ENSMUSG00000031813	73711	Mvb12a
8583	ENSMUSG00000031818	12857	Cox4i1
8741	ENSMUSG00000032051	14148	Fdx1
8895	ENSMUSG00000032330	12866	Cox7a2
9200	ENSMUSG00000032978	14916	Guca2b
9207	ENSMUSG00000033004	105689	Mycbp2
9224	ENSMUSG00000033039	27008	Micall1
9306	ENSMUSG00000033318	14872	Gstt2
9694	ENSMUSG00000034473	317717	Sec22a
9721	ENSMUSG00000034566	71679	Atp5h
9790	ENSMUSG00000034751	328329	Mast4
9810	ENSMUSG00000034793	68401	G6pc3
9841	ENSMUSG00000034875	110959	Nudt19
9900	ENSMUSG00000035048	69010	Anapc13
9932	ENSMUSG00000035164	244871	Zc3h12c
10176	ENSMUSG00000035885	12868	Cox8a
10232	ENSMUSG00000036073	14430	Galt
10277	ENSMUSG00000036199	67184	Ndufa13
10443	ENSMUSG00000036751	110323	Cox6b1
10608	ENSMUSG00000037152	66377	Ndufc1
10815	ENSMUSG00000037710	52637	Cisd1
10896	ENSMUSG00000037938	66170	Chchd5
11123	ENSMUSG00000038422	72748	Hdhd3
11239	ENSMUSG00000038690	57423	Atp5j2
11252	ENSMUSG00000038717	27425	Atp5l
11429	ENSMUSG00000039163	67899	Cmc1
11620	ENSMUSG00000039680	121022	Mrps6
11764	ENSMUSG00000040048	68342	Ndufb10
11773	ENSMUSG00000040097	224613	Flywch1
11777	ENSMUSG00000040112	232536	Mrps35
12088	ENSMUSG00000040883	235043	Tmem205
12155	ENSMUSG00000041134	224405	Cyyr1
12328	ENSMUSG00000041697	12861	Cox6a1
12395	ENSMUSG00000041881	66416	Ndufa7
12486	ENSMUSG00000042198	66433	Chchd7
12635	ENSMUSG00000042594	16923	Sh2b3
13435	ENSMUSG00000045438	68033	Cox19
13572	ENSMUSG00000045962	232341	Wnk1
14200	ENSMUSG00000048200	213573	Cracr2b
14618	ENSMUSG00000049760	224904	Micos13
14859	ENSMUSG00000050705	69662	2310061I04Rik
14993	ENSMUSG00000051184	66056	Zfp524
15221	ENSMUSG00000052139	107976	Babam2
15702	ENSMUSG00000054342	16534	Kcnn4
15726	ENSMUSG00000054428	11983	Atpif1
15732	ENSMUSG00000054452	14797	Tle5
16837	ENSMUSG00000059534	66152	Uqcr10
16952	ENSMUSG00000060032	232440	H2afj
17092	ENSMUSG00000060679	69527	Mrps9
17113	ENSMUSG00000060743	15078	H3f3a
17182	ENSMUSG00000061118	66114	Dnajc30
17244	ENSMUSG00000061461	66278	Smim20
17257	ENSMUSG00000061518	12859	Cox5b
17340	ENSMUSG00000061904	18674	Slc25a3
17521	ENSMUSG00000062619	67101	2310039H08Rik
17532	ENSMUSG00000062683	67942	Atp5g2
17534	ENSMUSG00000062691	68554	Cebpzos
17616	ENSMUSG00000063065	26417	Mapk3
17741	ENSMUSG00000063646	76071	Jakmip1
17803	ENSMUSG00000063882	66576	Uqcrh
19121	ENSMUSG00000067071	55927	Hes6
19236	ENSMUSG00000067719
19334	ENSMUSG00000068206	18693	Pick1
19352	ENSMUSG00000068264	69596	Ap5s1
20100	ENSMUSG00000071654	107197	Uqcc3
20103	ENSMUSG00000071657	14705	Bscl2
20986	ENSMUSG00000074884	378702	Serf2
21255	ENSMUSG00000075486	66200	Commd6
22479	ENSMUSG00000078619	83796	Smarcd2
22512	ENSMUSG00000078681	68634	Tm2d3
22521	ENSMUSG00000078695	217149	Cisd3
32945	ENSMUSG00000093803	19054	Ppp2r3d
36801	ENSMUSG00000098332	66364	2310009A05Rik
40626	ENSMUSG00000102440	93717	Pcdhga9
41069	ENSMUSG00000102918	93706	Pcdhgc3
41223	ENSMUSG00000103088	93703	Pcdhgb6
44922	ENSMUSG00000107002	106264	0610012G03Rik
53431	ENSMUSG00000115987	66914	Vps28

## Sheet: ME13
	EnsGenes	Entrez	Genename
263	ENSMUSG00000001504	16372	Irx2
767	ENSMUSG00000004885	12904	Crabp2
948	ENSMUSG00000006143	69665	Upk3bl
1277	ENSMUSG00000009900	22416	Wnt3a
1341	ENSMUSG00000010825	170935	Grid2ip
1371	ENSMUSG00000011632	641361	Pinlyp
1555	ENSMUSG00000015093	69454	Clic3
2011	ENSMUSG00000018862	69602	Otop3
2648	ENSMUSG00000020656	195733	Grhl1
3726	ENSMUSG00000022510	22061	Trp63
3783	ENSMUSG00000022595	68311	Lypd2
4001	ENSMUSG00000022986	109052	Krt75
4036	ENSMUSG00000023041	16688	Krt6b
4186	ENSMUSG00000023918	78249	Adgrf4
4844	ENSMUSG00000025064	12821	Col17a1
4983	ENSMUSG00000025328	18601	Padi3
4984	ENSMUSG00000025329	18599	Padi1
5391	ENSMUSG00000026167	22409	Wnt10a
5486	ENSMUSG00000026327	66957	Serpinb11
5600	ENSMUSG00000026535	26388	Ifi202b
5884	ENSMUSG00000026989	76747	Dapl1
5956	ENSMUSG00000027186	13711	Elf5
6078	ENSMUSG00000027376	192212	Prom2
6379	ENSMUSG00000027913	74175	Crct1
6382	ENSMUSG00000027925	20764	Sprr2j-ps
6679	ENSMUSG00000028435	11828	Aqp3
6806	ENSMUSG00000028640	21420	Tfap2c
7888	ENSMUSG00000030549	56315	Rhcg
7949	ENSMUSG00000030666	116903	Calcb
7965	ENSMUSG00000030693	69540	Klk10
8843	ENSMUSG00000032257	244859	Ankk1
9292	ENSMUSG00000033268	99439	Duox1
9439	ENSMUSG00000033765	80796	Calm4
10168	ENSMUSG00000035861	319875	Tmprss11b
11395	ENSMUSG00000039092	228677	Sptlc3
11482	ENSMUSG00000039269	69542	2300002M23Rik
11539	ENSMUSG00000039457	19041	Ppl
11766	ENSMUSG00000040055	14623	Gjb6
12198	ENSMUSG00000041287	20670	Sox15
12425	ENSMUSG00000041984	20129	Rptn
12494	ENSMUSG00000042212	20758	Sprr2d
12508	ENSMUSG00000042250	384997	Pglyrp4
12515	ENSMUSG00000042268	320718	Slc26a9
12926	ENSMUSG00000043681	69134	Fam25c
13140	ENSMUSG00000044430	69511	Klk12
13190	ENSMUSG00000044594	20248	Serpinb3a
13330	ENSMUSG00000045087	94226	S1pr5
13416	ENSMUSG00000045364	230405	Ifne
13445	ENSMUSG00000045475	94060	Lce3c
13464	ENSMUSG00000045539	20766	Sprr3
13681	ENSMUSG00000046354	244332	Defb14
13789	ENSMUSG00000046748	69457	Tmem45a2
14256	ENSMUSG00000048399	71338	Tprg
14271	ENSMUSG00000048455	20754	Sprr1b
14355	ENSMUSG00000048764	243083	Tmprss11f
14733	ENSMUSG00000050201	237987	Otop2
14885	ENSMUSG00000050808	269328	Muc15
15005	ENSMUSG00000051225	239463	Fam83a
15066	ENSMUSG00000051431	84111	Gpr87
15525	ENSMUSG00000053522	16858	Lgals7
15629	ENSMUSG00000054005	266815	Mill1
15639	ENSMUSG00000054046	626834	Klk13
15701	ENSMUSG00000054325	545548	Lce3a
15754	ENSMUSG00000054537	243084	Tmprss11e
15922	ENSMUSG00000055333	245827	Fat2
15968	ENSMUSG00000055561	72432	Spink5
16053	ENSMUSG00000055960	320640	Skint4
16083	ENSMUSG00000056078	78753	Lipm
16493	ENSMUSG00000058017	394252	Serpinb3d
16851	ENSMUSG00000059606	54159	Rnase2b
16867	ENSMUSG00000059668	16682	Krt4
17204	ENSMUSG00000061259	231382	Tmprss11d
17261	ENSMUSG00000061527	110308	Krt5
17344	ENSMUSG00000061928	225256	Dsg1b
17626	ENSMUSG00000063130	70405	Calml3
17742	ENSMUSG00000063651	72383	Cnfn
17772	ENSMUSG00000063767	381493	S100a7a
19220	ENSMUSG00000067616	56538	Klk11
19597	ENSMUSG00000069721	66708	Krtap3-2
19908	ENSMUSG00000070868	195564	Skint3
19937	ENSMUSG00000070990	110805	Foxe1
20153	ENSMUSG00000071858	225443	Gm94
20289	ENSMUSG00000072845	194597	Tmprss11a
20491	ENSMUSG00000073602	383548	Serpinb3b
20723	ENSMUSG00000074199	64661	Krtdap
20810	ENSMUSG00000074433	69514	Lce3e
21171	ENSMUSG00000075217	228151	4833423E24Rik
22673	ENSMUSG00000079029	435337	Gm5662
22850	ENSMUSG00000079451	320454	Tmprss11g
27485	ENSMUSG00000085701
27601	ENSMUSG00000085836
27905	ENSMUSG00000086214
28513	ENSMUSG00000086981	675689	Gm12171
28706	ENSMUSG00000087214	102632240	Gm15555
28748	ENSMUSG00000087265
30672	ENSMUSG00000089773	639781	Skint1
31065	ENSMUSG00000090356	66561	Teddm3
31167	ENSMUSG00000090588	672682	Gm9573
31504	ENSMUSG00000091376	639634	Aadacl2
32181	ENSMUSG00000092572	241197	Serpinb10
33728	ENSMUSG00000094732	68994	1500015L24Rik
34144	ENSMUSG00000095241	432987	Gm5478
34799	ENSMUSG00000096035	381651	Odaph
38969	ENSMUSG00000100684	100504525	Gm20268
39514	ENSMUSG00000101257
40389	ENSMUSG00000102187
40625	ENSMUSG00000102439	14246	Flg
46140	ENSMUSG00000108349
48598	ENSMUSG00000110916	71873	2310003N18Rik
48798	ENSMUSG00000111153
50903	ENSMUSG00000113375
50949	ENSMUSG00000113421
51380	ENSMUSG00000113854
51584	ENSMUSG00000114059
51682	ENSMUSG00000114159
53286	ENSMUSG00000115777
53504	ENSMUSG00000116132
53831	ENSMUSG00000116659
55051	ENSMUSG00000117902
55380	ENSMUSG00000118236

## Sheet: ME2
	EnsGenes	Entrez	Genename
6	ENSMUSG00000000056	67608	Narf
20	ENSMUSG00000000142	12006	Axin2
29	ENSMUSG00000000182	64654	Fgf23
54	ENSMUSG00000000303	12550	Cdh1
56	ENSMUSG00000000308	12716	Ckmt1
63	ENSMUSG00000000340	13171	Dbt
69	ENSMUSG00000000378	216527	Ccm2
72	ENSMUSG00000000385	50528	Tmprss2
87	ENSMUSG00000000489	18591	Pdgfb
122	ENSMUSG00000000730	54427	Dnmt3l
140	ENSMUSG00000000805	12351	Car4
149	ENSMUSG00000000876	59038	Pxmp4
150	ENSMUSG00000000881	53310	Dlg3
162	ENSMUSG00000000957	17387	Mmp14
179	ENSMUSG00000001036	13855	Epn2
190	ENSMUSG00000001095	20500	Slc13a2
200	ENSMUSG00000001131	21857	Timp1
208	ENSMUSG00000001157	23885	Gmcl1
215	ENSMUSG00000001225	13487	Slc26a3
216	ENSMUSG00000001227	20359	Sema6b
230	ENSMUSG00000001300	13642	Efnb2
249	ENSMUSG00000001435	12822	Col18a1
257	ENSMUSG00000001473	67951	Tubb6
271	ENSMUSG00000001521	22158	Tulp3
278	ENSMUSG00000001566	15285	Mnx1
281	ENSMUSG00000001583	83813	Tnk1
283	ENSMUSG00000001604	21401	Tcea3
294	ENSMUSG00000001665	103140	Gstt3
297	ENSMUSG00000001672	73608	Marveld3
303	ENSMUSG00000001739	60363	Cldn15
305	ENSMUSG00000001750	27060	Tcirg1
325	ENSMUSG00000001833	235072	Sept7
337	ENSMUSG00000001918	20514	Slc1a5
344	ENSMUSG00000001962	108160	Fam50a
345	ENSMUSG00000001964	13726	Emd
363	ENSMUSG00000002032	71687	Tmem25
397	ENSMUSG00000002250	19015	Ppard
404	ENSMUSG00000002289	57875	Angptl4
444	ENSMUSG00000002565	20259	Scin
488	ENSMUSG00000002833	15193	Hdgfl2
490	ENSMUSG00000002844	11544	Adprh
518	ENSMUSG00000003032	16600	Klf4
519	ENSMUSG00000003033	11767	Ap1m1
535	ENSMUSG00000003153	20527	Slc2a3
563	ENSMUSG00000003344	208198	Btbd2
586	ENSMUSG00000003437	54624	Paf1
596	ENSMUSG00000003500	23917	Impdh1
604	ENSMUSG00000003541	15937	Ier3
606	ENSMUSG00000003546	74764	Klc4
607	ENSMUSG00000003549	13870	Ercc1
621	ENSMUSG00000003665	15116	Has1
631	ENSMUSG00000003809	270076	Gcdh
640	ENSMUSG00000003863	76787	Ppfia3
658	ENSMUSG00000004035	68312	Gstm7
659	ENSMUSG00000004038	14864	Gstm3
664	ENSMUSG00000004056	11652	Akt2
697	ENSMUSG00000004356	70683	Utp20
702	ENSMUSG00000004371	16156	Il11
716	ENSMUSG00000004535	52440	Tax1bp1
722	ENSMUSG00000004562	268739	Arhgef40
740	ENSMUSG00000004665	12798	Cnn2
744	ENSMUSG00000004698	79221	Hdac9
753	ENSMUSG00000004791	18654	Pgf
761	ENSMUSG00000004846	26433	Plod3
768	ENSMUSG00000004891	18008	Nes
779	ENSMUSG00000004936	26395	Map2k1
785	ENSMUSG00000004951	15507	Hspb1
799	ENSMUSG00000005087	12505	Cd44
804	ENSMUSG00000005124	22402	Ccn4
808	ENSMUSG00000005148	12224	Klf5
815	ENSMUSG00000005225	231999	Plekha8
841	ENSMUSG00000005413	15368	Hmox1
874	ENSMUSG00000005640	23920	Insrr
883	ENSMUSG00000005683	12974	Cs
903	ENSMUSG00000005836	14465	Gata6
921	ENSMUSG00000005949	83429	Ctns
923	ENSMUSG00000005951	74637	Shpk
950	ENSMUSG00000006169	216705	Clint1
968	ENSMUSG00000006281	21745	Tep1
975	ENSMUSG00000006310	58206	Zbtb32
977	ENSMUSG00000006313	109637	Upk1a
996	ENSMUSG00000006403	240913	Adamts4
1022	ENSMUSG00000006538	16147	Ihh
1037	ENSMUSG00000006641	330064	Slc5a6
1061	ENSMUSG00000006784	74407	Ttc25
1063	ENSMUSG00000006818	20656	Sod2
1067	ENSMUSG00000006930	15114	Hap1
1070	ENSMUSG00000006941	68969	Eif1b
1072	ENSMUSG00000006958	12667	Chrd
1081	ENSMUSG00000007038	18010	Neu1
1091	ENSMUSG00000007216	243372	Zfp775
1115	ENSMUSG00000007659	12048	Bcl2l1
1117	ENSMUSG00000007682	13371	Dio2
1150	ENSMUSG00000008136	14200	Fhl2
1156	ENSMUSG00000008206	67260	Cers4
1167	ENSMUSG00000008398	13713	Elk3
1198	ENSMUSG00000008892	22335	Vdac3
1220	ENSMUSG00000009145	93838	Dqx1
1229	ENSMUSG00000009291	108705	Pttg1ip
1243	ENSMUSG00000009545	16535	Kcnq1
1318	ENSMUSG00000010461	14051	Eya4
1335	ENSMUSG00000010751	79202	Tnfrsf22
1348	ENSMUSG00000011034	20537	Slc5a1
1380	ENSMUSG00000011958	12175	Bnip2
1387	ENSMUSG00000012123	230806	Crybg2
1393	ENSMUSG00000012350	13661	Ehf
1397	ENSMUSG00000012428	117167	Steap4
1431	ENSMUSG00000013523	76960	Bcas1
1439	ENSMUSG00000013643	70163	Lypd8
1445	ENSMUSG00000013698	18611	Pea15a
1468	ENSMUSG00000014158	63873	Trpv4
1470	ENSMUSG00000014177	67510	Tvp23b
1488	ENSMUSG00000014418	246694	Hps5
1527	ENSMUSG00000014791	234683	Elmo3
1528	ENSMUSG00000014813	20855	Stc1
1531	ENSMUSG00000014850	17686	Msh3
1539	ENSMUSG00000014932	22612	Yes1
1550	ENSMUSG00000015083	69379	C8g
1597	ENSMUSG00000015405	70008	Ace2
1601	ENSMUSG00000015451	625018	C4a
1608	ENSMUSG00000015478	54197	Rnf5
1626	ENSMUSG00000015652	70358	Steap1
1627	ENSMUSG00000015653	74051	Steap2
1641	ENSMUSG00000015745	67220	Plekho1
1651	ENSMUSG00000015787	80908	Abo
1682	ENSMUSG00000015970	218865	Chdh
1720	ENSMUSG00000016487	67533	Ppfibp1
1723	ENSMUSG00000016495	67759	Plgrkt
1729	ENSMUSG00000016524	329244	Il19
1731	ENSMUSG00000016528	17164	Mapkapk2
1734	ENSMUSG00000016541	54138	Atxn10
1749	ENSMUSG00000016918	240725	Sulf1
1760	ENSMUSG00000017002	20568	Slpi
1817	ENSMUSG00000017607	217169	Tns4
1819	ENSMUSG00000017631	109934	Abr
1820	ENSMUSG00000017639	268451	Rab11fip4
1828	ENSMUSG00000017688	30942	Hnf4g
1833	ENSMUSG00000017715	74451	Pgs1
1846	ENSMUSG00000017756	20499	Slc12a7
1849	ENSMUSG00000017765	20498	Slc12a4
1851	ENSMUSG00000017774	17913	Myo1c
1856	ENSMUSG00000017802	67998	Retreg3
1870	ENSMUSG00000017950	15378	Hnf4a
1872	ENSMUSG00000017978	320405	Cadps2
1885	ENSMUSG00000018166	13867	Erbb3
1889	ENSMUSG00000018171	75909	Vmp1
1897	ENSMUSG00000018239	67966	Zcchc10
1906	ENSMUSG00000018339	14778	Gpx3
1928	ENSMUSG00000018428	11640	Akap1
1943	ENSMUSG00000018507	22368	Trpv2
1950	ENSMUSG00000018554	53422	Ybx2
1974	ENSMUSG00000018659	103711	Pnpo
1975	ENSMUSG00000018661	16834	Cog1
1987	ENSMUSG00000018740	71998	Slc25a35
1998	ENSMUSG00000018819	16985	Lsp1
2006	ENSMUSG00000018846	211347	Pank3
2018	ENSMUSG00000018906	18452	P4ha2
2050	ENSMUSG00000019122	20308	Ccl9
2066	ENSMUSG00000019232	71760	Etnppl
2070	ENSMUSG00000019261	270058	Map1s
2071	ENSMUSG00000019278	13479	Dpep1
2077	ENSMUSG00000019312	14786	Grb7
2091	ENSMUSG00000019461	70310	Plscr3
2102	ENSMUSG00000019528	27357	Gyg
2120	ENSMUSG00000019734	353499	Tmc4
2125	ENSMUSG00000019762	70337	Iyd
2149	ENSMUSG00000019806	66253	Aig1
2152	ENSMUSG00000019810	66848	Fuca2
2178	ENSMUSG00000019852	215821	Arfgef3
2199	ENSMUSG00000019889	19272	Ptprk
2216	ENSMUSG00000019923	52696	Zwint
2226	ENSMUSG00000019945	73287	Cabcoco1
2234	ENSMUSG00000019969	19164	Psen1
2241	ENSMUSG00000019982	17863	Myb
2249	ENSMUSG00000019996	17761	Map7
2253	ENSMUSG00000020003	18634	Pex7
2268	ENSMUSG00000020029	71207	Nudt4
2284	ENSMUSG00000020062	216225	Slc5a8
2290	ENSMUSG00000020072	67307	Pbld2
2306	ENSMUSG00000020091	13688	Eif4ebp2
2311	ENSMUSG00000020099	107449	Unc5b
2315	ENSMUSG00000020105	320398	Lrig3
2329	ENSMUSG00000020128	245944	Vps54
2342	ENSMUSG00000020151	19279	Ptprr
2358	ENSMUSG00000020173	12808	Cobl
2365	ENSMUSG00000020182	13195	Ddc
2376	ENSMUSG00000020205	21664	Phlda1
2388	ENSMUSG00000020227	73914	Irak3
2392	ENSMUSG00000020231	64451	Dip2a
2399	ENSMUSG00000020248	18045	Nfyb
2407	ENSMUSG00000020260	80294	Pofut2
2410	ENSMUSG00000020263	216190	Appl2
2499	ENSMUSG00000020412	75452	Ascc2
2523	ENSMUSG00000020451	16886	Limk2
2530	ENSMUSG00000020459	76784	Mtif2
2562	ENSMUSG00000020520	171212	Galnt10
2586	ENSMUSG00000020561	28071	Twistnb
2611	ENSMUSG00000020605	58240	Hs1bp3
2617	ENSMUSG00000020612	19084	Prkar1a
2623	ENSMUSG00000020623	26399	Map2k6
2640	ENSMUSG00000020647	17977	Ncoa1
2643	ENSMUSG00000020650	12033	Bcap29
2661	ENSMUSG00000020676	20292	Ccl11
2663	ENSMUSG00000020679	21410	Hnf1b
2694	ENSMUSG00000020718	50776	Polg2
2713	ENSMUSG00000020747	71947	Tmem94
2727	ENSMUSG00000020782	217325	Llgl2
2731	ENSMUSG00000020788	53313	Atp2a3
2763	ENSMUSG00000020838	15567	Slc6a4
2766	ENSMUSG00000020841	12874	Cpd
2821	ENSMUSG00000020917	104112	Acly
2832	ENSMUSG00000020932	14580	Gfap
2857	ENSMUSG00000020988	217666	L2hgdh
2888	ENSMUSG00000021055	13983	Esr2
2896	ENSMUSG00000021068	18080	Nin
2908	ENSMUSG00000021091	20716	Serpina3n
2912	ENSMUSG00000021097	94040	Clmn
2954	ENSMUSG00000021185	217830	Dglucy
2959	ENSMUSG00000021190	19141	Lgmn
2971	ENSMUSG00000021211	622402	Akr1c12
2972	ENSMUSG00000021213	27384	Akr1c13
2975	ENSMUSG00000021216	238463	Tubal3
2987	ENSMUSG00000021236	12499	Entpd5
3003	ENSMUSG00000021257	68737	Angel1
3006	ENSMUSG00000021260	214305	Hhipl1
3013	ENSMUSG00000021270	15519	Hsp90aa1
3025	ENSMUSG00000021286	68520	Zfyve21
3047	ENSMUSG00000021339	380836	Mrs2
3048	ENSMUSG00000021340	14756	Gpld1
3066	ENSMUSG00000021371	76137	Mcur1
3086	ENSMUSG00000021411	66895	Pxdc1
3090	ENSMUSG00000021416	69123	Eci3
3104	ENSMUSG00000021453	23882	Gadd45g
3128	ENSMUSG00000021493	67399	Pdlim7
3161	ENSMUSG00000021556	105348	Golm1
3162	ENSMUSG00000021557	67269	Agtpbp1
3197	ENSMUSG00000021614	13003	Vcan
3202	ENSMUSG00000021622	76722	Ckmt2
3207	ENSMUSG00000021636	218518	Marveld2
3208	ENSMUSG00000021638	18260	Ocln
3210	ENSMUSG00000021640	17940	Naip1
3213	ENSMUSG00000021646	78038	Mccc2
3214	ENSMUSG00000021647	27220	Cartpt
3219	ENSMUSG00000021665	15212	Hexb
3220	ENSMUSG00000021666	320806	Gfm2
3231	ENSMUSG00000021684	218461	Pde8b
3233	ENSMUSG00000021686	11774	Ap3b1
3234	ENSMUSG00000021687	107767	Scamp1
3239	ENSMUSG00000021696	74559	Elovl7
3250	ENSMUSG00000021709	59079	Erbin
3251	ENSMUSG00000021710	75805	Nln
3275	ENSMUSG00000021749	18300	Oit1
3295	ENSMUSG00000021779	21834	Thrb
3298	ENSMUSG00000021786	71147	Oxsm
3321	ENSMUSG00000021822	18792	Plau
3349	ENSMUSG00000021891	67011	Mettl6
3372	ENSMUSG00000021928	68177	Ebpl
3379	ENSMUSG00000021939	13030	Ctsb
3384	ENSMUSG00000021947	68631	Cryl1
3385	ENSMUSG00000021948	18753	Prkcd
3408	ENSMUSG00000021983	50769	Atp8a2
3421	ENSMUSG00000022003	67554	Slc25a30
3448	ENSMUSG00000022043	66854	Trim35
3482	ENSMUSG00000022108	16432	Itm2b
3506	ENSMUSG00000022146	18414	Osmr
3526	ENSMUSG00000022186	67041	Oxct1
3545	ENSMUSG00000022214	28199	Dcaf11
3551	ENSMUSG00000022220	104110	Adcy4
3561	ENSMUSG00000022235	69574	Cmbl
3581	ENSMUSG00000022270	66270	Retreg1
3582	ENSMUSG00000022272	17909	Myo10
3586	ENSMUSG00000022286	252973	Grhl2
3624	ENSMUSG00000022353	211401	Mtss1
3680	ENSMUSG00000022438	170736	Parvb
3686	ENSMUSG00000022445	76279	Cyp2d26
3691	ENSMUSG00000022453	17939	Naga
3706	ENSMUSG00000022477	11429	Aco2
3707	ENSMUSG00000022479	22337	Vdr
3725	ENSMUSG00000022508	12053	Bcl6
3750	ENSMUSG00000022546	76282	Gpt
3751	ENSMUSG00000022548	11815	Apod
3765	ENSMUSG00000022564	66168	Grina
3769	ENSMUSG00000022571	66194	Pycrl
3770	ENSMUSG00000022574	223646	Naprt
3794	ENSMUSG00000022615	72962	Tymp
3811	ENSMUSG00000022656	58998	Nectin3
3820	ENSMUSG00000022668	66067	Gtpbp8
3829	ENSMUSG00000022680	94184	Pdxdc1
3832	ENSMUSG00000022683	26565	Pla2g10
3865	ENSMUSG00000022755	239853	Adgrg7
3866	ENSMUSG00000022756	224022	Slc7a4
3888	ENSMUSG00000022788	224014	Fgd4
3893	ENSMUSG00000022793	56375	B4galt4
3904	ENSMUSG00000022809	18171	Nr1i2
3927	ENSMUSG00000022843	12724	Clcn2
3932	ENSMUSG00000022853	74147	Ehhadh
3939	ENSMUSG00000022863	12228	Btg3
3941	ENSMUSG00000022865	13052	Cxadr
3958	ENSMUSG00000022893	11504	Adamts1
3987	ENSMUSG00000022960	60364	Donson
4005	ENSMUSG00000022993	73863	4930415O20Rik
4006	ENSMUSG00000022994	11512	Adcy6
4025	ENSMUSG00000023022	65970	Lima1
4052	ENSMUSG00000023070	19733	Rgn
4064	ENSMUSG00000023092	14199	Fhl1
4072	ENSMUSG00000023122	69083	Sult1c2
4077	ENSMUSG00000023150	117198	Ivns1abp
4098	ENSMUSG00000023243	16529	Kcnk5
4099	ENSMUSG00000023247	14915	Guca2a
4100	ENSMUSG00000023249	235587	Parp3
4121	ENSMUSG00000023348	22051	Trip6
4124	ENSMUSG00000023353	213990	Agap3
4166	ENSMUSG00000023861	55951	Mpc1
4170	ENSMUSG00000023883	72057	Phf10
4177	ENSMUSG00000023905	27279	Tnfrsf12a
4184	ENSMUSG00000023914	17287	Mep1a
4188	ENSMUSG00000023921	17850	Mmut
4208	ENSMUSG00000023959	224796	Clic5
4209	ENSMUSG00000023960	83965	Enpp5
4211	ENSMUSG00000023963	56050	Cyp39a1
4242	ENSMUSG00000024014	18712	Pim1
4248	ENSMUSG00000024029	21786	Tff3
4253	ENSMUSG00000024036	224674	Slc37a1
4256	ENSMUSG00000024039	12411	Cbs
4260	ENSMUSG00000024044	13823	Epb41l3
4268	ENSMUSG00000024055	170716	Cyp4f13
4273	ENSMUSG00000024065	57440	Ehd3
4301	ENSMUSG00000024105	74556	Themis3
4311	ENSMUSG00000024124	30943	Prss30
4346	ENSMUSG00000024180	60455	Tmem8
4351	ENSMUSG00000024187	106581	Fam234a
4353	ENSMUSG00000024190	19252	Dusp1
4376	ENSMUSG00000024225	109791	Clps
4378	ENSMUSG00000024228	67993	Nudt12
4383	ENSMUSG00000024235	26410	Map3k8
4391	ENSMUSG00000024247	106522	Pkdcc
4414	ENSMUSG00000024292	64385	Cyp4f14
4428	ENSMUSG00000024313	17288	Mep1b
4442	ENSMUSG00000024349	72512	Tmem173
4456	ENSMUSG00000024378	170459	Stard4
4464	ENSMUSG00000024388	17922	Myo7b
4499	ENSMUSG00000024451	106952	Arap3
4523	ENSMUSG00000024503	20730	Spink1
4527	ENSMUSG00000024511	80718	Rab27b
4539	ENSMUSG00000024527	69597	Afg3l2
4541	ENSMUSG00000024529	16948	Lox
4544	ENSMUSG00000024533	68166	Spire1
4549	ENSMUSG00000024539	19255	Ptpn2
4579	ENSMUSG00000024597	20496	Slc12a2
4610	ENSMUSG00000024665	56473	Fads2
4636	ENSMUSG00000024727	225997	Trpm6
4649	ENSMUSG00000024743	54525	Syt7
4650	ENSMUSG00000024747	26358	Aldh1a7
4662	ENSMUSG00000024769	240505	Cdc42bpg
4665	ENSMUSG00000024772	13660	Ehd1
4673	ENSMUSG00000024782	56248	Ak3
4692	ENSMUSG00000024810	77125	Il33
4706	ENSMUSG00000024835	23789	Coro1b
4714	ENSMUSG00000024847	11632	Aip
4715	ENSMUSG00000024851	18739	Pitpnm1
4724	ENSMUSG00000024866	71670	Acy3
4725	ENSMUSG00000024867	18719	Pip5k1b
4738	ENSMUSG00000024892	18563	Pcx
4741	ENSMUSG00000024899	23972	Papss2
4748	ENSMUSG00000024907	14419	Gal
4749	ENSMUSG00000024908	52036	Ppp6r3
4750	ENSMUSG00000024909	58859	Efemp2
4757	ENSMUSG00000024922	18426	Ovol1
4764	ENSMUSG00000024937	114601	Ehbp1l1
4780	ENSMUSG00000024960	18797	Plcb3
4784	ENSMUSG00000024966	20867	Stip1
4788	ENSMUSG00000024972	56072	Lgals12
4791	ENSMUSG00000024975	18569	Pdcd4
4798	ENSMUSG00000024985	21416	Tcf7l2
4810	ENSMUSG00000025002	72082	Cyp2c55
4812	ENSMUSG00000025004	13099	Cyp2c40
4825	ENSMUSG00000025026	27360	Add3
4829	ENSMUSG00000025036	94279	Sfxn2
4830	ENSMUSG00000025037	17161	Maoa
4845	ENSMUSG00000025066	67788	Sfr1
4912	ENSMUSG00000025195	71972	Dnmbp
4914	ENSMUSG00000025197	226143	Cyp2c23
4922	ENSMUSG00000025207	26456	Sema4g
4926	ENSMUSG00000025213	107250	Kazald1
4990	ENSMUSG00000025347	71664	Mettl7b
4995	ENSMUSG00000025353	66844	Ormdl2
4997	ENSMUSG00000025355	58223	Mmp19
4998	ENSMUSG00000025357	13139	Dgka
5022	ENSMUSG00000025401	432516	Myo1a
5023	ENSMUSG00000025402	17937	Nab2
5074	ENSMUSG00000025491	68713	Ifitm1
5075	ENSMUSG00000025492	66141	Ifitm3
5079	ENSMUSG00000025497	72040	Cdhr5
5084	ENSMUSG00000025504	98845	Eps8l2
5089	ENSMUSG00000025510	12476	Cd151
5090	ENSMUSG00000025511	64540	Tspan4
5092	ENSMUSG00000025515		Muc2
5106	ENSMUSG00000025545	69634	Clybl
5109	ENSMUSG00000025557	56643	Slc15a1
5115	ENSMUSG00000025575	76025	Cant1
5160	ENSMUSG00000025730	224624	Rab40c
5163	ENSMUSG00000025733	214952	Rhot2
5172	ENSMUSG00000025746	16193	Il6
5180	ENSMUSG00000025766	73852	D3Ertd751e
5185	ENSMUSG00000025780	209378	Itih5
5202	ENSMUSG00000025809	16412	Itgb1
5211	ENSMUSG00000025825	66383	Iscu
5233	ENSMUSG00000025885	17919	Myo5b
5234	ENSMUSG00000025887	12364	Casp12
5235	ENSMUSG00000025888	12362	Casp1
5254	ENSMUSG00000025921	98711	Rdh10
5295	ENSMUSG00000025991	227231	Cps1
5296	ENSMUSG00000025993	53945	Slc40a1
5331	ENSMUSG00000026062	226999	Slc9a2
5336	ENSMUSG00000026069	17082	Il1rl1
5340	ENSMUSG00000026074	26921	Map4k4
5345	ENSMUSG00000026083	226982	Eif5b
5349	ENSMUSG00000026090	72097	2010300C02Rik
5361	ENSMUSG00000026110	269181	Mgat4a
5380	ENSMUSG00000026149	66261	Tm4sf20
5382	ENSMUSG00000026153	68187	Fam135a
5386	ENSMUSG00000026158	70155	Ogfrl1
5387	ENSMUSG00000026159	15463	Agfg1
5404	ENSMUSG00000026185	16011	Igfbp5
5417	ENSMUSG00000026203	56812	Dnajb2
5430	ENSMUSG00000026226	70060	Spata3
5431	ENSMUSG00000026227	72792	2810459M11Rik
5440	ENSMUSG00000026241	18159	Nppc
5445	ENSMUSG00000026249	20720	Serpine2
5451	ENSMUSG00000026259	53972	Ngef
5473	ENSMUSG00000026304	19329	Rab17
5484	ENSMUSG00000026321	21934	Tnfrsf11a
5485	ENSMUSG00000026322	15562	Htr4
5491	ENSMUSG00000026339	70829	Ccdc93
5493	ENSMUSG00000026342	74150	Slc35f5
5511	ENSMUSG00000026380	81879	Tfcp2l1
5517	ENSMUSG00000026389	68428	Steap3
5519	ENSMUSG00000026393	59125	Nek7
5522	ENSMUSG00000026398	26424	Nr5a2
5532	ENSMUSG00000026415	64435	Fcamr
5534	ENSMUSG00000026417	18703	Pigr
5535	ENSMUSG00000026418	21952	Tnni1
5553	ENSMUSG00000026447	240752	Pik3c2b
5606	ENSMUSG00000026548	98365	Slamf9
5623	ENSMUSG00000026576	11931	Atp1b1
5627	ENSMUSG00000026580	20344	Selp
5629	ENSMUSG00000026582	20339	Sele
5634	ENSMUSG00000026589	89867	Sec16b
5646	ENSMUSG00000026610	26381	Esrrg
5648	ENSMUSG00000026614	226781	Slc30a10
5664	ENSMUSG00000026638	54139	Irf6
5681	ENSMUSG00000026664	16922	Phyh
5697	ENSMUSG00000026692	226564	Fmo4
5703	ENSMUSG00000026701	11758	Prdx6
5716	ENSMUSG00000026728	22352	Vim
5723	ENSMUSG00000026739	12151	Bmi1
5741	ENSMUSG00000026773	170768	Pfkfb3
5766	ENSMUSG00000026811	50935	St6galnac6
5768	ENSMUSG00000026814	13805	Eng
5776	ENSMUSG00000026822	16819	Lcn2
5779	ENSMUSG00000026826	18227	Nr4a2
5781	ENSMUSG00000026828	241391	Galnt5
5787	ENSMUSG00000026834	269275	Acvr1c
5809	ENSMUSG00000026870	77996	Cutal
5824	ENSMUSG00000026893	227960	Gca
5830	ENSMUSG00000026915	20744	Strbp
5834	ENSMUSG00000026921	353156	Egfl7
5868	ENSMUSG00000026970	56878	Rbms1
5919	ENSMUSG00000027086	320720	Fastkd1
5920	ENSMUSG00000027087	16410	Itgav
5940	ENSMUSG00000027162	22343	Lin7c
5973	ENSMUSG00000027208	14178	Fgf7
5985	ENSMUSG00000027227	20322	Sord
5993	ENSMUSG00000027243	241547	Harbi1
6000	ENSMUSG00000027253	228357	Lrp4
6003	ENSMUSG00000027257	80708	Pacsin3
6034	ENSMUSG00000027315	20732	Spint1
6046	ENSMUSG00000027332	56357	Ivd
6047	ENSMUSG00000027333	228608	Smox
6066	ENSMUSG00000027359	26458	Slc27a2
6089	ENSMUSG00000027397	20515	Slc20a1
6092	ENSMUSG00000027400	18610	Pdyn
6116	ENSMUSG00000027435	17064	Cd93
6125	ENSMUSG00000027452	68738	Acss1
6164	ENSMUSG00000027513	18534	Pck1
6176	ENSMUSG00000027531	55980	Impa1
6179	ENSMUSG00000027536	66371	Chmp4c
6188	ENSMUSG00000027556	12346	Car1
6191	ENSMUSG00000027562	12349	Car2
6210	ENSMUSG00000027597	269378	Ahcy
6216	ENSMUSG00000027605	60525	Acss2
6219	ENSMUSG00000027611	19124	Procr
6228	ENSMUSG00000027634	29812	Ndrg3
6259	ENSMUSG00000027680	14359	Fxr1
6260	ENSMUSG00000027684	14013	Mecom
6264	ENSMUSG00000027695	18805	Pld1
6271	ENSMUSG00000027709	72039	Mccc1
6273	ENSMUSG00000027712	11747	Anxa5
6291	ENSMUSG00000027761	67758	Aadac
6312	ENSMUSG00000027800	17112	Tm4sf1
6330	ENSMUSG00000027832	19288	Ptx3
6337	ENSMUSG00000027848	99543	Olfml3
6350	ENSMUSG00000027867	74362	Spag17
6353	ENSMUSG00000027870	56185	Hao2
6372	ENSMUSG00000027900	67171	Dram2
6390	ENSMUSG00000027938	78284	Creb3l4
6403	ENSMUSG00000027957	229782	Slc35a3
6418	ENSMUSG00000027984	15107	Hadh
6420	ENSMUSG00000027993	80890	Trim2
6450	ENSMUSG00000028032	23971	Papss1
6459	ENSMUSG00000028042	22724	Zbtb7b
6463	ENSMUSG00000028049	24045	Scamp3
6471	ENSMUSG00000028064	20351	Sema4a
6481	ENSMUSG00000028080	80877	Lrba
6485	ENSMUSG00000028086	50754	Fbxw7
6486	ENSMUSG00000028088	14263	Fmo5
6488	ENSMUSG00000028093	66659	Acp6
6489	ENSMUSG00000028096	67549	Gpr89
6502	ENSMUSG00000028115	171388	Bnipl
6510	ENSMUSG00000028132	99887	Tmem56
6522	ENSMUSG00000028150	19885	Rorc
6538	ENSMUSG00000028179	107869	Cth
6551	ENSMUSG00000028199	12972	Cryz
6552	ENSMUSG00000028207	65973	Asph
6555	ENSMUSG00000028214	14579	Gem
6557	ENSMUSG00000028218	68099	Fam92a
6580	ENSMUSG00000028255	23844	Clca1
6606	ENSMUSG00000028307	230163	Aldob
6613	ENSMUSG00000028327	74152	Stra6l
6633	ENSMUSG00000028358	72701	Zfp618
6637	ENSMUSG00000028364	21923	Tnc
6656	ENSMUSG00000028399	19266	Ptprd
6662	ENSMUSG00000028410	15502	Dnaja1
6664	ENSMUSG00000028412	100434	Slc44a1
6695	ENSMUSG00000028457	320571	Atp8b5
6711	ENSMUSG00000028479	50798	Gne
6712	ENSMUSG00000028480	384009	Glipr2
6714	ENSMUSG00000028484	101739	Psip1
6716	ENSMUSG00000028488	20404	Sh3gl2
6735	ENSMUSG00000028532	320508	Cachd1
6739	ENSMUSG00000028539	11876	Artn
6762	ENSMUSG00000028572	77963	Hook1
6771	ENSMUSG00000028583	14726	Pdpn
6779	ENSMUSG00000028599	21938	Tnfrsf1b
6791	ENSMUSG00000028617	77809	Lrrc42
6792	ENSMUSG00000028618	56374	Tmem59
6798	ENSMUSG00000028630	69181	Dyrk2
6800	ENSMUSG00000028633	51797	Ctps
6802	ENSMUSG00000028635	13615	Edn2
6807	ENSMUSG00000028641	56401	P3h1
6846	ENSMUSG00000028698	18710	Pik3r3
6847	ENSMUSG00000028699	66805	Tspan1
6860	ENSMUSG00000028716	67182	Pdzk1ip1
6885	ENSMUSG00000028766	11647	Alpl
6886	ENSMUSG00000028771	19248	Ptpn12
6911	ENSMUSG00000028803	74552	Nipal3
6922	ENSMUSG00000028830	100317	AU040320
6936	ENSMUSG00000028849	245877	Map7d1
6942	ENSMUSG00000028860	269589	Sytl1
6975	ENSMUSG00000028914	12371	Casp9
6988	ENSMUSG00000028940	15206	Hes2
6989	ENSMUSG00000028943	56226	Espn
6991	ENSMUSG00000028945	19744	Rheb
7000	ENSMUSG00000028957	18628	Per3
7018	ENSMUSG00000028977	69743	Casz1
7019	ENSMUSG00000028978	18127	Nos3
7021	ENSMUSG00000028980	100198	H6pd
7034	ENSMUSG00000029003	71890	Mad2l2
7062	ENSMUSG00000029053	18762	Prkcz
7064	ENSMUSG00000029055	269615	Plch2
7069	ENSMUSG00000029062	12537	Cdk11b
7086	ENSMUSG00000029090	70693	Adgra3
7095	ENSMUSG00000029102	54426	Hgfac
7098	ENSMUSG00000029106	11518	Add1
7112	ENSMUSG00000029130	56874	Rnf32
7126	ENSMUSG00000029153	433904	Ociad2
7129	ENSMUSG00000029156	24051	Sgcb
7136	ENSMUSG00000029167	19017	Ppargc1a
7140	ENSMUSG00000029173	211006	Sepsecs
7145	ENSMUSG00000029178	16599	Klf3
7149	ENSMUSG00000029185	68303	Fam114a1
7151	ENSMUSG00000029188	20531	Slc34a2
7152	ENSMUSG00000029189	231238	Sel1l3
7157	ENSMUSG00000029195	83379	Klb
7161	ENSMUSG00000029201	22235	Ugdh
7178	ENSMUSG00000029228	16924	Lnx1
7195	ENSMUSG00000029260	100727	Ugt2b34
7200	ENSMUSG00000029269	56362	Sult1b1
7203	ENSMUSG00000029273	53315	Sult1d1
7204	ENSMUSG00000029275	14581	Gfi1
7218	ENSMUSG00000029304	20750	Spp1
7226	ENSMUSG00000029314	231510	Gpat3
7229	ENSMUSG00000029321	75750	Slc10a6
7233	ENSMUSG00000029330	74596	Cds1
7252	ENSMUSG00000029369	280662	Afm
7253	ENSMUSG00000029370	73246	Rassf6
7259	ENSMUSG00000029377	13874	Ereg
7262	ENSMUSG00000029380	14825	Cxcl1
7307	ENSMUSG00000029445	15445	Hpd
7314	ENSMUSG00000029455	11669	Aldh2
7315	ENSMUSG00000029456	71985	Acad10
7318	ENSMUSG00000029462	56433	Vps29
7363	ENSMUSG00000029541	545817	Cyp2w1
7365	ENSMUSG00000029545	11409	Acads
7373	ENSMUSG00000029556	21405	Hnf1a
7380	ENSMUSG00000029569	101118	Tmem168
7388	ENSMUSG00000029581	14086	Fscn1
7428	ENSMUSG00000029641	68895	Rasl11a
7439	ENSMUSG00000029657	15505	Hsph1
7441	ENSMUSG00000029659	70717	Medag
7446	ENSMUSG00000029669	269831	Tspan12
7451	ENSMUSG00000029674	16885	Limk1
7468	ENSMUSG00000029701	68272	Rbm28
7487	ENSMUSG00000029727	13113	Cyp3a13
7490	ENSMUSG00000029735	29807	Tpk1
7496	ENSMUSG00000029759	269823	Pon3
7502	ENSMUSG00000029767	12321	Calu
7505	ENSMUSG00000029772	74340	Ahcyl2
7507	ENSMUSG00000029776	58875	Hibadh
7510	ENSMUSG00000029780	107569	Nt5c3
7522	ENSMUSG00000029811	76507	Aoc1
7549	ENSMUSG00000029860	22793	Zyx
7554	ENSMUSG00000029865	71578	Sval1
7574	ENSMUSG00000029922	54484	Mkrn1
7578	ENSMUSG00000029992	14583	Gfpt1
7595	ENSMUSG00000030030	71837	1700003E16Rik
7604	ENSMUSG00000030043	21336	Tacr1
7651	ENSMUSG00000030110	19713	Ret
7699	ENSMUSG00000030200	66813	Bcl2l14
7709	ENSMUSG00000030214	66857	Plbd1
7712	ENSMUSG00000030218	17313	Mgp
7731	ENSMUSG00000030247	16523	Kcnj8
7739	ENSMUSG00000030264	14911	Thumpd3
7785	ENSMUSG00000030340	20276	Scnn1a
7786	ENSMUSG00000030341	21937	Tnfrsf1a
7799	ENSMUSG00000030363
7800	ENSMUSG00000030364	94071	Clec2h
7830	ENSMUSG00000030428	57776	Ttyh1
7847	ENSMUSG00000030472	72431	Ceacam18
7868	ENSMUSG00000030518	70638	Fam189a1
7900	ENSMUSG00000030583	74206	Sipa1l3
7905	ENSMUSG00000030590	73833	Fam98c
7924	ENSMUSG00000030616	83671	Sytl2
7944	ENSMUSG00000030659	53322	Nucb2
7964	ENSMUSG00000030691	207278	Fchsd2
7975	ENSMUSG00000030711	20887	Sult1a1
7984	ENSMUSG00000030726	67967	Pold3
7989	ENSMUSG00000030732	69121	Chrdl2
7994	ENSMUSG00000030739	71960	Myh14
8000	ENSMUSG00000030748	16190	Il4ra
8010	ENSMUSG00000030762	11833	Aqp8
8028	ENSMUSG00000030790	11535	Adm
8034	ENSMUSG00000030800	76560	Prss8
8051	ENSMUSG00000030834	27421	Abcc6
8053	ENSMUSG00000030838	72088	Ush1c
8058	ENSMUSG00000030847	29810	Bag3
8068	ENSMUSG00000030865	70261	Chp2
8069	ENSMUSG00000030866	26918	Ern2
8076	ENSMUSG00000030873	20277	Scnn1b
8079	ENSMUSG00000030878	12585	Cdr2
8084	ENSMUSG00000030884	67003	Uqcrc2
8094	ENSMUSG00000030909	72074	Anks4b
8095	ENSMUSG00000030911	22787	Zp2
8103	ENSMUSG00000030935	20216	Acsm3
8124	ENSMUSG00000030986	101437	Dhx32
8125	ENSMUSG00000030987	20866	Stim1
8152	ENSMUSG00000031075	101772	Ano1
8157	ENSMUSG00000031089	56774	Slc6a14
8158	ENSMUSG00000031090	78914	Nadsyn1
8165	ENSMUSG00000031103	56501	Elf4
8196	ENSMUSG00000031156	22232	Slc35a2
8202	ENSMUSG00000031163	69824	Glod5
8204	ENSMUSG00000031166	73447	Wdr13
8210	ENSMUSG00000031173	18416	Otc
8225	ENSMUSG00000031207	17698	Msn
8226	ENSMUSG00000031209	15203	Heph
8231	ENSMUSG00000031217	13641	Efnb1
8249	ENSMUSG00000031255	27359	Sytl4
8260	ENSMUSG00000031278	50790	Acsl4
8291	ENSMUSG00000031337	17772	Mtm1
8307	ENSMUSG00000031364	14829	Grpr
8309	ENSMUSG00000031367	108012	Ap1s2
8327	ENSMUSG00000031387	19703	Renbp
8337	ENSMUSG00000031399	66294	Fam3a
8339	ENSMUSG00000031402	17524	Mpp1
8356	ENSMUSG00000031442	17207	Mcf2l
8367	ENSMUSG00000031453	19414	Rasa3
8378	ENSMUSG00000031483	244373	Erlin2
8384	ENSMUSG00000031490	13685	Eif4ebp1
8391	ENSMUSG00000031502	12826	Col4a1
8392	ENSMUSG00000031503	12827	Col4a2
8407	ENSMUSG00000031521	11593	Aga
8461	ENSMUSG00000031608	108150	Galnt7
8464	ENSMUSG00000031613	15446	Hpgd
8466	ENSMUSG00000031617	234463	Tmem184c
8467	ENSMUSG00000031618	110784	Nr3c2
8513	ENSMUSG00000031700	108682	Gpt2
8521	ENSMUSG00000031712	16168	Il15
8524	ENSMUSG00000031722	15439	Hp
8532	ENSMUSG00000031732	244650	Phlpp2
8556	ENSMUSG00000031775	67801	Pllp
8558	ENSMUSG00000031778	20312	Cx3cl1
8562	ENSMUSG00000031782	67914	Coq9
8573	ENSMUSG00000031799	326618	Tpm4
8584	ENSMUSG00000031819	18117	Emc8
8598	ENSMUSG00000031835	56453	Mbtps1
8606	ENSMUSG00000031844	15486	Hsd17b2
8612	ENSMUSG00000031853	234878	Map3k21
8620	ENSMUSG00000031871	12562	Cdh5
8622	ENSMUSG00000031875	68119	Cmtm3
8630	ENSMUSG00000031884
8632	ENSMUSG00000031886	234673	Ces2e
8635	ENSMUSG00000031891	15484	Hsd11b2
8643	ENSMUSG00000031904	330836	Slc7a6
8658	ENSMUSG00000031930	66894	Wwp2
8660	ENSMUSG00000031932	14608	Gpr83
8665	ENSMUSG00000031937	69137	Vstm5
8673	ENSMUSG00000031953	66817	Tmem170
8685	ENSMUSG00000031969	66948	Acad8
8693	ENSMUSG00000031981	73647	Capn9
8721	ENSMUSG00000032020	72828	Ubash3b
8725	ENSMUSG00000032026	104444	Rexo2
8726	ENSMUSG00000032028	78252	Nxpe2
8738	ENSMUSG00000032047	110446	Acat1
8748	ENSMUSG00000032062	66952	2310030G06Rik
8751	ENSMUSG00000032066	170752	Bco2
8766	ENSMUSG00000032092	14012	Mpzl2
8775	ENSMUSG00000032105	170761	Pdzd3
8788	ENSMUSG00000032122	56857	Slc37a2
8805	ENSMUSG00000032182	74766	Yipf2
8806	ENSMUSG00000032184	70082	Lysmd2
8850	ENSMUSG00000032265	212943	Tent5a
8851	ENSMUSG00000032267	235323	Usp28
8854	ENSMUSG00000032271	18113	Nnmt
8872	ENSMUSG00000032300	74211	1700017B05Rik
8891	ENSMUSG00000032324	56434	Tspan3
8901	ENSMUSG00000032340	18007	Neo1
8913	ENSMUSG00000032357	26944	Tinag
8952	ENSMUSG00000032412	11933	Atp1b3
8959	ENSMUSG00000032422	244962	Snx14
8965	ENSMUSG00000032436	102545	Cmtm7
8970	ENSMUSG00000032449	192287	Slc25a36
8973	ENSMUSG00000032454	19660	Rbp2
8974	ENSMUSG00000032456	74080	Nmnat3
8992	ENSMUSG00000032487	19225	Ptgs2
8994	ENSMUSG00000032491	67169	Nradd
9008	ENSMUSG00000032508	17874	Myd88
9020	ENSMUSG00000032527	66904	Pccb
9021	ENSMUSG00000032528	22354	Vipr1
9024	ENSMUSG00000032532	12424	Cck
9026	ENSMUSG00000032536	67095	Trak1
9040	ENSMUSG00000032561	56318	Acpp
9041	ENSMUSG00000032562	14678	Gnai2
9051	ENSMUSG00000032577	102626	Mapkapk3
9059	ENSMUSG00000032589	12217	Bsn
9066	ENSMUSG00000032598	80987	Nckipsd
9069	ENSMUSG00000032602	57279	Slc25a20
9083	ENSMUSG00000032640	269941	Chsy1
9106	ENSMUSG00000032715	228775	Trib3
9108	ENSMUSG00000032718	67729	Mansc1
9119	ENSMUSG00000032741	252972	Tpcn1
9124	ENSMUSG00000032754	170756	Slc8b1
9131	ENSMUSG00000032776	244049	Mctp2
9145	ENSMUSG00000032816	56741	Igdcc4
9153	ENSMUSG00000032842	224814	Abcc10
9169	ENSMUSG00000032883	74205	Acsl3
9176	ENSMUSG00000032899	243659	Styk1
9178	ENSMUSG00000032902	20501	Slc16a1
9180	ENSMUSG00000032908	433323	Sgpp2
9197	ENSMUSG00000032966	14225	Fkbp1a
9204	ENSMUSG00000032997	74241	Chpf
9244	ENSMUSG00000033102	218294	Cdc14b
9255	ENSMUSG00000033149	208177	Phldb2
9260	ENSMUSG00000033161	11928	Atp1a1
9272	ENSMUSG00000033200	26945	Tpsg1
9335	ENSMUSG00000033416	68778	Gucd1
9340	ENSMUSG00000033427	103149	Upb1
9353	ENSMUSG00000033467	57914	Crlf2
9359	ENSMUSG00000033488	226527	Cryzl2
9368	ENSMUSG00000033526	327655	Ppip5k1
9376	ENSMUSG00000033545	170737	Znrf1
9378	ENSMUSG00000033557	215015	Fam20b
9382	ENSMUSG00000033577	17920	Myo6
9384	ENSMUSG00000033579	338521	Fa2h
9388	ENSMUSG00000033590	208943	Myo5c
9393	ENSMUSG00000033610	75735	Pank1
9395	ENSMUSG00000033618	71751	Map3k13
9398	ENSMUSG00000033628	225326	Pik3c3
9399	ENSMUSG00000033629	57874	Hacd3
9420	ENSMUSG00000033715	105387	Akr1c14
9422	ENSMUSG00000033720	94282	Sfxn5
9454	ENSMUSG00000033805	384214	Ephx4
9471	ENSMUSG00000033857	217364	Engase
9475	ENSMUSG00000033871	170826	Ppargc1b
9497	ENSMUSG00000033949	28105	Trim36
9512	ENSMUSG00000033985	230661	Tesk2
9527	ENSMUSG00000034035	622665	Ccdc17
9532	ENSMUSG00000034042	77110	Gpbp1l1
9547	ENSMUSG00000034107	404545	Ano7
9552	ENSMUSG00000034112	69047	Atp2c2
9569	ENSMUSG00000034157	217732	Cipc
9571	ENSMUSG00000034159	71874	Mab21l4
9576	ENSMUSG00000034165	12445	Ccnd3
9578	ENSMUSG00000034171	14073	Faah
9590	ENSMUSG00000034205	94352	Loxl2
9622	ENSMUSG00000034282	14027	Evpl
9623	ENSMUSG00000034285	18082	Nipsnap1
9630	ENSMUSG00000034308	74032	Sdr42e1
9635	ENSMUSG00000034320	13521	Slc26a2
9647	ENSMUSG00000034343	67921	Ube2f
9663	ENSMUSG00000034394	16878	Lif
9668	ENSMUSG00000034413	240055	Neurl1b
9672	ENSMUSG00000034427	217328	Myo15b
9676	ENSMUSG00000034435	238257	Tmem30b
9681	ENSMUSG00000034449	192970	Dhrs11
9692	ENSMUSG00000034471	140721	Caskin2
9693	ENSMUSG00000034472	75141	Rasd2
9722	ENSMUSG00000034570	170835	Inpp5j
9726	ENSMUSG00000034579	237625	Pla2g3
9728	ENSMUSG00000034584	320051	Exph5
9732	ENSMUSG00000034593	17918	Myo5a
9733	ENSMUSG00000034595	76448	Ppp1r18
9736	ENSMUSG00000034607	69693	Pof1b
9738	ENSMUSG00000034612	58250	Chst11
9760	ENSMUSG00000034664	16399	Itga2b
9804	ENSMUSG00000034781	14672	Gna11
9806	ENSMUSG00000034785	13370	Dio1
9821	ENSMUSG00000034825	78593	Nrip3
9859	ENSMUSG00000034918	268663	Cdhr2
9862	ENSMUSG00000034926	74754	Dhcr24
9885	ENSMUSG00000035000	13482	Dpp4
9888	ENSMUSG00000035011	16969	Zbtb7a
9889	ENSMUSG00000035020	71920	Epgn
9905	ENSMUSG00000035064	13631	Eef2k
9948	ENSMUSG00000035199	65106	Arl6ip5
10013	ENSMUSG00000035373	20306	Ccl7
10016	ENSMUSG00000035382	18554	Pcsk7
10018	ENSMUSG00000035385	20296	Ccl2
10029	ENSMUSG00000035413	103743	Tmem98
10040	ENSMUSG00000035451	15375	Foxa1
10046	ENSMUSG00000035469	71330	Rcbtb1
10048	ENSMUSG00000035473	319625	Galm
10053	ENSMUSG00000035493	21810	Tgfbi
10058	ENSMUSG00000035506	171286	Slc12a8
10076	ENSMUSG00000035561	72535	Aldh1b1
10110	ENSMUSG00000035673	216161	Sbno2
10112	ENSMUSG00000035678	21950	Tnfsf9
10141	ENSMUSG00000035778	14594	Ggta1
10151	ENSMUSG00000035811	243085	Ugt2b35
10193	ENSMUSG00000035936	214579	Aldh5a1
10195	ENSMUSG00000035944	239570	Ttc38
10221	ENSMUSG00000036036	22715	Zfp57
10226	ENSMUSG00000036053	71409	Fmnl2
10252	ENSMUSG00000036120	19727	Rfxank
10255	ENSMUSG00000036136	104943	Fam110c
10272	ENSMUSG00000036188	217473	Ankmy2
10294	ENSMUSG00000036256	29817	Igfbp7
10304	ENSMUSG00000036291	74385	Ap5m1
10307	ENSMUSG00000036298	239606	Slc2a13
10323	ENSMUSG00000036356	234356	Csgalnact1
10330	ENSMUSG00000036377	320827	C530008M17Rik
10346	ENSMUSG00000036437	18166	Npy1r
10379	ENSMUSG00000036550	234594	Cnot1
10408	ENSMUSG00000036617	208618	Etl4
10427	ENSMUSG00000036687	231832	Tmem184a
10451	ENSMUSG00000036775	26378	Decr2
10461	ENSMUSG00000036813	72090	Entpd8
10499	ENSMUSG00000036894	74012	Rap2b
10508	ENSMUSG00000036912	330890	Piwil4
10534	ENSMUSG00000036961	22423	Wnt8b
10549	ENSMUSG00000036995	230837	Asap3
10562	ENSMUSG00000037025	15376	Foxa2
10565	ENSMUSG00000037031	70423	Tspan15
10569	ENSMUSG00000037035	16324	Inhbb
10571	ENSMUSG00000037053	12007	Azgp1
10589	ENSMUSG00000037106	631797	Fer1l6
10618	ENSMUSG00000037185	74127	Krt80
10638	ENSMUSG00000037242	29876	Clic4
10645	ENSMUSG00000037257	66939	Aagab
10654	ENSMUSG00000037279	107586	Ovol2
10665	ENSMUSG00000037316	67384	Bag4
10691	ENSMUSG00000037366	100163	Pafah2
10699	ENSMUSG00000037390	666339	Muc3
10705	ENSMUSG00000037408	94220	Cnnm4
10707	ENSMUSG00000037411	18787	Serpine1
10711	ENSMUSG00000037419	71946	Endod1
10714	ENSMUSG00000037428	381677	Vgf
10722	ENSMUSG00000037447	214855	Arid5a
10724	ENSMUSG00000037455	76306	Slc18b1
10746	ENSMUSG00000037523	228607	Mavs
10765	ENSMUSG00000037573	22057	Tob1
10772	ENSMUSG00000037594	217887	Clba1
10780	ENSMUSG00000037613	79201	Tnfrsf23
10783	ENSMUSG00000037622	230796	Wdtc1
10806	ENSMUSG00000037686	104816	Aspg
10810	ENSMUSG00000037703	241638	Lzts3
10814	ENSMUSG00000037709	58909	Fam13a
10834	ENSMUSG00000037759	19217	Ptger2
10849	ENSMUSG00000037801	78250	Iqch
10856	ENSMUSG00000037820	21817	Tgm2
10873	ENSMUSG00000037872	13349	Ackr1
10897	ENSMUSG00000037940	234515	Inpp4b
10902	ENSMUSG00000037953	333424	A4gnt
10908	ENSMUSG00000037966	18081	Ninj1
10923	ENSMUSG00000037995	93842	Igsf9
10931	ENSMUSG00000038009	72778	Dnajc22
10937	ENSMUSG00000038020	268480	Rapgefl1
10957	ENSMUSG00000038059	106878	Smim3
10961	ENSMUSG00000038067	12985	Csf3
10983	ENSMUSG00000038122	544696	Tbc1d32
11002	ENSMUSG00000038167	213522	Plekhg6
11023	ENSMUSG00000038206	50753	Fbxo8
11024	ENSMUSG00000038208	320655	Pgap3
11026	ENSMUSG00000038210	15396	Hoxa11
11040	ENSMUSG00000038239	15464	Hrc
11041	ENSMUSG00000038240	71365	Pdss2
11054	ENSMUSG00000038260	68667	Trpm4
11055	ENSMUSG00000038264	20361	Sema7a
11056	ENSMUSG00000038267	73102	Slc22a23
11063	ENSMUSG00000038286	68021	Bphl
11073	ENSMUSG00000038302	215951	Afg1l
11083	ENSMUSG00000038331	212712	Satb2
11094	ENSMUSG00000038357	12796	Camp
11095	ENSMUSG00000038365	66822	Fbxo25
11132	ENSMUSG00000038459	70178	Abhd17c
11154	ENSMUSG00000038515	66790	Grtp1
11155	ENSMUSG00000038517	73174	Tbkbp1
11172	ENSMUSG00000038539	107503	Atf5
11200	ENSMUSG00000038599	170725	Capn8
11205	ENSMUSG00000038607	14700	Gng10
11217	ENSMUSG00000038633	13244	Degs1
11218	ENSMUSG00000038637	70552	Lrrc56
11257	ENSMUSG00000038729	11641	Akap2
11264	ENSMUSG00000038745	101613	Nlrp6
11268	ENSMUSG00000038756	237930	Ttll6
11273	ENSMUSG00000038764	545622	Ptpn3
11305	ENSMUSG00000038843	14537	Gcnt1
11306	ENSMUSG00000038844	16558	Kif16b
11310	ENSMUSG00000038859	66898	Baiap2l1
11338	ENSMUSG00000038936	109232	Sccpdh
11345	ENSMUSG00000038967	18604	Pdk2
11363	ENSMUSG00000039007	54381	Cpq
11368	ENSMUSG00000039031	73910	Arhgap18
11377	ENSMUSG00000039050	228983	Osbpl2
11383	ENSMUSG00000039063	67856	Echdc3
11393	ENSMUSG00000039087	68750	Rreb1
11411	ENSMUSG00000039117	228980	Taf4
11419	ENSMUSG00000039145	227541	Camk1d
11424	ENSMUSG00000039155	381409	Cdh26
11426	ENSMUSG00000039157	98952	Fam102a
11446	ENSMUSG00000039197	11534	Adk
11458	ENSMUSG00000039217	16173	Il18
11469	ENSMUSG00000039236	57444	Isg20
11474	ENSMUSG00000039246	226791	Lyplal1
11492	ENSMUSG00000039307	238023	Hexdc
11515	ENSMUSG00000039364	58210	Sectm1b
11564	ENSMUSG00000039519	13123	Cyp7b1
11567	ENSMUSG00000039529	54670	Atp8b1
11584	ENSMUSG00000039578	232035	Ccser1
11591	ENSMUSG00000039611	67063	Tmem246
11608	ENSMUSG00000039648	70266	Kyat1
11629	ENSMUSG00000039701	99526	Usp53
11646	ENSMUSG00000039741	268515	Bahcc1
11651	ENSMUSG00000039753	242960	Fbxl5
11669	ENSMUSG00000039795	66361	Zfand1
11675	ENSMUSG00000039813	381605	Tbc1d2
11683	ENSMUSG00000039835	215819	Nhsl1
11695	ENSMUSG00000039865	213603	Slc44a3
11697	ENSMUSG00000039878	72002	Slc39a5
11709	ENSMUSG00000039911	74646	Spsb1
11719	ENSMUSG00000039953	65945	Clstn1
11733	ENSMUSG00000039983	269336	Ccdc32
11753	ENSMUSG00000040026	20210	Saa3
11775	ENSMUSG00000040105	74411	Plpp6
11780	ENSMUSG00000040121	66532	Rep15
11794	ENSMUSG00000040147	109731	Maob
11797	ENSMUSG00000040152	21825	Thbs1
11816	ENSMUSG00000040209	170753	Zfp704
11817	ENSMUSG00000040212	13732	Emp3
11825	ENSMUSG00000040234	67623	Tm7sf3
11881	ENSMUSG00000040380	56410	Cbln3
11891	ENSMUSG00000040412	229722	5330417C22Rik
11904	ENSMUSG00000040435	17872	Ppp1r15a
11918	ENSMUSG00000040471	71522	Ggt6
11920	ENSMUSG00000040473	207686	Cfap69
11935	ENSMUSG00000040511	52118	Pvr
11955	ENSMUSG00000040557	79565	Mettl27
11957	ENSMUSG00000040562	14863	Gstm2
11962	ENSMUSG00000040570	242819	Rundc3b
11965	ENSMUSG00000040584	18671	Abcb1a
11972	ENSMUSG00000040600	99662	Eps8l3
11987	ENSMUSG00000040631	114255	Dok4
11990	ENSMUSG00000040648	227399	Ppip5k2
12016	ENSMUSG00000040703	74134	Cyp2s1
12020	ENSMUSG00000040711	268396	Sh3pxd2b
12021	ENSMUSG00000040712	216874	Camta2
12028	ENSMUSG00000040722	56807	Scamp5
12033	ENSMUSG00000040728	207920	Esrp1
12039	ENSMUSG00000040740	384071	Slc25a34
12053	ENSMUSG00000040782	26374	Cop1
12060	ENSMUSG00000040811	72205	Eml2
12078	ENSMUSG00000040855	194590	Reps2
12109	ENSMUSG00000040957	63955	Cables1
12113	ENSMUSG00000040969	77669	Arhgef38
12179	ENSMUSG00000041225	75415	Arhgap12
12194	ENSMUSG00000041264	231915	Uspl1
12196	ENSMUSG00000041272	252838	Tox
12202	ENSMUSG00000041301	12638	Cftr
12209	ENSMUSG00000041324	16323	Inhba
12216	ENSMUSG00000041347	12061	Bdkrb1
12217	ENSMUSG00000041351	110351	Rap1gap
12226	ENSMUSG00000041372	330406	B4galnt3
12240	ENSMUSG00000041426	227095	Hibch
12244	ENSMUSG00000041439	98682	Mfsd6
12246	ENSMUSG00000041444	330914	Arhgap32
12254	ENSMUSG00000041476	66106	Smpx
12259	ENSMUSG00000041483	226442	Zfp281
12271	ENSMUSG00000041536	74069	Serpina3a
12294	ENSMUSG00000041607	17196	Mbp
12302	ENSMUSG00000041625	223267	Ggact
12311	ENSMUSG00000041650	110821	Pcca
12318	ENSMUSG00000041671	232491	Pyroxd1
12348	ENSMUSG00000041737	235135	Tmem45b
12354	ENSMUSG00000041757	240753	Plekha6
12372	ENSMUSG00000041801	27280	Phlda3
12394	ENSMUSG00000041879	226432	Ipo9
12398	ENSMUSG00000041889	77552	Shisa4
12410	ENSMUSG00000041930	433940	Fam222a
12414	ENSMUSG00000041945	211798	Mfsd9
12436	ENSMUSG00000042032	108645	Mat2b
12448	ENSMUSG00000042073	76491	Abhd14b
12455	ENSMUSG00000042097	22685	Zfp239
12484	ENSMUSG00000042195	72022	Slc35f2
12496	ENSMUSG00000042215	213539	Bag2
12509	ENSMUSG00000042251	212933	Pm20d1
12548	ENSMUSG00000042359	99031	Osbpl6
12551	ENSMUSG00000042364	170625	Snx18
12556	ENSMUSG00000042377	69640	Fam83g
12567	ENSMUSG00000042406	11911	Atf4
12571	ENSMUSG00000042417	218630	Ccno
12576	ENSMUSG00000042428	17309	Mgat3
12600	ENSMUSG00000042498	102871	Radx
12646	ENSMUSG00000042622	17133	Maff
12652	ENSMUSG00000042638	14917	Gucy2c
12680	ENSMUSG00000042712	22381	Tceal9
12688	ENSMUSG00000042742	101148	Bmt2
12709	ENSMUSG00000042797	66333	Aqp11
12720	ENSMUSG00000042821	20613	Snai1
12722	ENSMUSG00000042828	434246	Trim72
12726	ENSMUSG00000042845	192200	Wfdc12
12742	ENSMUSG00000042901	108909	Aida
12757	ENSMUSG00000042997	212114	Nhlrc3
12758	ENSMUSG00000043003	242505	Rasef
12763	ENSMUSG00000043017	19222	Ptgir
12780	ENSMUSG00000043085	213989	Tmem82
12782	ENSMUSG00000043088	57890	Il17re
12842	ENSMUSG00000043333	230726	Rhbdl2
12903	ENSMUSG00000043587	235534	Pxylp1
12907	ENSMUSG00000043613	17392	Mmp3
12912	ENSMUSG00000043629	67080	1700019D03Rik
12916	ENSMUSG00000043639	73713	Rbm20
12922	ENSMUSG00000043668	244579	Tox3
12941	ENSMUSG00000043760	241035	Pkhd1
12973	ENSMUSG00000043895	14739	S1pr2
13011	ENSMUSG00000044026	240660	Slc35g1
13048	ENSMUSG00000044134	231717	Pheta1
13057	ENSMUSG00000044156	101202	Hepacam2
13067	ENSMUSG00000044197	80290	Gpr146
13090	ENSMUSG00000044258	13024	Ctla2a
13109	ENSMUSG00000044317	319197	Gpr4
13117	ENSMUSG00000044340	98432	Phlpp1
13122	ENSMUSG00000044352	237761	Sowaha
13124	ENSMUSG00000044361	271278	BC024139
13134	ENSMUSG00000044393	13511	Dsg2
13141	ENSMUSG00000044433	69697	Camsap3
13152	ENSMUSG00000044461	219134	Shisa2
13183	ENSMUSG00000044562	69903	Rasip1
13242	ENSMUSG00000044770	268297	Scml4
13261	ENSMUSG00000044827	21897	Tlr1
13266	ENSMUSG00000044860	382097	Gm1123
13297	ENSMUSG00000044986	22117	Tst
13303	ENSMUSG00000045005	14367	Fzd5
13309	ENSMUSG00000045019	171168	Acer1
13332	ENSMUSG00000045092	13609	S1pr1
13333	ENSMUSG00000045094	328967	Arhgef37
13348	ENSMUSG00000045136	73710	Tubb2b
13358	ENSMUSG00000045180	110380	Shroom2
13385	ENSMUSG00000045281	239530	Gpr20
13394	ENSMUSG00000045312	218454	Lhfpl2
13396	ENSMUSG00000045316	68636	Fahd1
13413	ENSMUSG00000045349	230863	Sh2d5
13418	ENSMUSG00000045377	67020	Tmem88
13423	ENSMUSG00000045392	258571	Olfr1033
13433	ENSMUSG00000045427	56258	Hnrnph2
13437	ENSMUSG00000045441	243385	Gprin3
13472	ENSMUSG00000045573	18619	Penk
13480	ENSMUSG00000045594	12091	Glb1
13490	ENSMUSG00000045636	102103	Mtus1
13496	ENSMUSG00000045659	233765	Plekha7
13498	ENSMUSG00000045664	104252	Cdc42ep2
13524	ENSMUSG00000045761	320159	Togaram2
13525	ENSMUSG00000045763	70350	Basp1
13527	ENSMUSG00000045775	217316	Slc16a5
13606	ENSMUSG00000046093	170638	Hpcal4
13646	ENSMUSG00000046223	18793	Plaur
13649	ENSMUSG00000046240	72927	Hepacam
13690	ENSMUSG00000046402	19659	Rbp1
13699	ENSMUSG00000046432	12070	Bex3
13723	ENSMUSG00000046519	229593	Golph3l
13742	ENSMUSG00000046598	71911	Bdh1
13796	ENSMUSG00000046768	80837	Rhoj
13805	ENSMUSG00000046798	64945	Cldn12
13806	ENSMUSG00000046804	53906	Phgr1
13826	ENSMUSG00000046861	76608	Hectd3
13879	ENSMUSG00000047040	217138	Prr15l
13954	ENSMUSG00000047330	57814	Kcne4
13966	ENSMUSG00000047371	233890	Zfp768
13972	ENSMUSG00000047394	70113	Odf3b
13974	ENSMUSG00000047409	69274	Ctdspl
14000	ENSMUSG00000047507	545192	Baiap3
14018	ENSMUSG00000047562	17384	Mmp10
14027	ENSMUSG00000047604	212398	Frat2
14046	ENSMUSG00000047656	107328	Trpt1
14059	ENSMUSG00000047694	77929	Yipf6
14064	ENSMUSG00000047714	66849	Ppp1r2
14070	ENSMUSG00000047730	215384	Fcgbp
14096	ENSMUSG00000047821	94092	Trim16
14131	ENSMUSG00000047945	17357	Marcksl1
14164	ENSMUSG00000048058	241576	Ldlrad3
14181	ENSMUSG00000048120	12495	Entpd1
14215	ENSMUSG00000048251	58208	Bcl11b
14236	ENSMUSG00000048332	108927	Lhfp
14245	ENSMUSG00000048371	382051	Pdp2
14267	ENSMUSG00000048440	70101	Cyp4f16
14268	ENSMUSG00000048442	66528	Smim5
14298	ENSMUSG00000048537	102693	Phldb1
14324	ENSMUSG00000048636	74516	A730049H05Rik
14337	ENSMUSG00000048699	239673	Krt90
14340	ENSMUSG00000048706	52829	Lurap1l
14367	ENSMUSG00000048807	103710	Slc35e4
14371	ENSMUSG00000048826	240025	Dact2
14375	ENSMUSG00000048833	328133	Slc39a9
14387	ENSMUSG00000048905	207819	4930539E08Rik
14409	ENSMUSG00000048992	69814	Prss32
14454	ENSMUSG00000049134	18175	Nrap
14492	ENSMUSG00000049307	14345	Fut4
14503	ENSMUSG00000049350	69036	Zg16
14569	ENSMUSG00000049598	240916	Vsig8
14588	ENSMUSG00000049659	216549	Aftph
14605	ENSMUSG00000049719	74306	Prss46
14606	ENSMUSG00000049721	53897	Gal3st1
14621	ENSMUSG00000049775	19241	Tmsb4x
14626	ENSMUSG00000049799	100061	Lrrc19
14666	ENSMUSG00000049969	71801	Plekhf2
14667	ENSMUSG00000049971	319804	Glt1d1
14700	ENSMUSG00000050097	234669	Ces2b
14704	ENSMUSG00000050105	72690	Grrp1
14721	ENSMUSG00000050158	258458	Olfr165
14732	ENSMUSG00000050199	107515	Lgr4
14735	ENSMUSG00000050212	230752	Eva1b
14763	ENSMUSG00000050312	106338	Nsun3
14778	ENSMUSG00000050370	12642	Ch25h
14784	ENSMUSG00000050390	97130	C77080
14804	ENSMUSG00000050493	230766	Fam167b
14809	ENSMUSG00000050520	54420	Cldn8
14827	ENSMUSG00000050578	17386	Mmp13
14840	ENSMUSG00000050627	333433	Gpd1l
14863	ENSMUSG00000050721	102595	Plekho2
14866	ENSMUSG00000050737	64292	Ptges
14904	ENSMUSG00000050866	212070	Clrn3
14908	ENSMUSG00000050890	230809	Pdik1l
14910	ENSMUSG00000050896	269295	Rtn4rl2
14914	ENSMUSG00000050910	237988	Cdr2l
14933	ENSMUSG00000050965	18750	Prkca
14940	ENSMUSG00000050989	74777	Selenon
15037	ENSMUSG00000051339	243219	2900026A02Rik
15039	ENSMUSG00000051341	22710	Zfp52
15055	ENSMUSG00000051391	22628	Ywhag
15072	ENSMUSG00000051452	628813	Gm11437
15078	ENSMUSG00000051483	12408	Cbr1
15180	ENSMUSG00000051934	72572	Spats2
15193	ENSMUSG00000051985	226438	Igfn1
15202	ENSMUSG00000052026	240332	Slc6a7
15215	ENSMUSG00000052117	242484	D630039A03Rik
15267	ENSMUSG00000052353	80982	Cemip
15304	ENSMUSG00000052485	380863	Tmem171
15306	ENSMUSG00000052496	18766	Pkdrej
15316	ENSMUSG00000052539	99470	Magi3
15326	ENSMUSG00000052566	170833	Hook2
15331	ENSMUSG00000052595	69865	A1cf
15341	ENSMUSG00000052656	22644	Rnf103
15346	ENSMUSG00000052681	215449	Rap1b
15361	ENSMUSG00000052751	58887	Repin1
15377	ENSMUSG00000052819	212989	Best2
15381	ENSMUSG00000052837	16477	Junb
15386	ENSMUSG00000052861	330355	Dnah6
15408	ENSMUSG00000052974	13107	Cyp2f2
15409	ENSMUSG00000052981	76980	Ube2ql1
15411	ENSMUSG00000053004	15465	Hrh1
15432	ENSMUSG00000053110	22601	Yap1
15434	ENSMUSG00000053113	12702	Socs3
15445	ENSMUSG00000053158	14159	Fes
15451	ENSMUSG00000053175	12051	Bcl3
15454	ENSMUSG00000053182	208166	Gm609
15461	ENSMUSG00000053205	56291	Styx
15471	ENSMUSG00000053253	76273	Ndfip2
15505	ENSMUSG00000053414	26559	Hunk
15517	ENSMUSG00000053475	21930	Tnfaip6
15616	ENSMUSG00000053931	71994	Cnn3
15641	ENSMUSG00000054052	216453	Rdh19
15669	ENSMUSG00000054161	73813	Fam83e
15673	ENSMUSG00000054191	16596	Klf1
15685	ENSMUSG00000054252	14184	Fgfr3
15691	ENSMUSG00000054277	66251	Arfgap3
15737	ENSMUSG00000054469	225010	Lclat1
15738	ENSMUSG00000054474	232078	Thnsl2
15755	ENSMUSG00000054545	94284	Ugt1a6a
15756	ENSMUSG00000054555	11489	Adam12
15768	ENSMUSG00000054619	70152	Mettl7a1
15785	ENSMUSG00000054702	252903	Ap1s3
15790	ENSMUSG00000054720	100604	Lrrc8c
15791	ENSMUSG00000054723	106639	Vmac
15817	ENSMUSG00000054855	223881	Rnd1
15822	ENSMUSG00000054889	109620	Dsp
15851	ENSMUSG00000054999	381204	Naaladl1
15880	ENSMUSG00000055114	69787	Anxa13
15884	ENSMUSG00000055134
15902	ENSMUSG00000055210	17301	Foxd2
15913	ENSMUSG00000055301	11529	Adh7
15929	ENSMUSG00000055371	56324	Stam2
15931	ENSMUSG00000055385	671564	Rnf212
15946	ENSMUSG00000055447	16423	Cd47
15999	ENSMUSG00000055730	102022	Ces2a
16005	ENSMUSG00000055748	74548	Gsdmc4
16014	ENSMUSG00000055789	224247	E330017A01Rik
16016	ENSMUSG00000055799	21415	Tcf7l1
16024	ENSMUSG00000055827	270328	Gsdmc3
16066	ENSMUSG00000056014	243308	A430033K04Rik
16076	ENSMUSG00000056054	20201	S100a8
16092	ENSMUSG00000056131	109785	Pgm3
16124	ENSMUSG00000056268	329260	Dennd1b
16130	ENSMUSG00000056293	331063	Gsdmc2
16159	ENSMUSG00000056429	22134	Tgoln1
16169	ENSMUSG00000056487	393082	Mettl7a2
16174	ENSMUSG00000056501	12608	Cebpb
16177	ENSMUSG00000056515	106572	Rab31
16186	ENSMUSG00000056579	544752	Tug1
16203	ENSMUSG00000056666	67442	Retsat
16222	ENSMUSG00000056749	18030	Nfil3
16338	ENSMUSG00000057229	66349	Dmac2
16350	ENSMUSG00000057286	20446	St6galnac2
16358	ENSMUSG00000057342	56632	Sphk2
16365	ENSMUSG00000057375	230584	Yipf1
16399	ENSMUSG00000057531	94245	Dtnbp1
16413	ENSMUSG00000057604	30937	Lmcd1
16468	ENSMUSG00000057880	268860	Abat
16491	ENSMUSG00000058013	52398	Sept11
16495	ENSMUSG00000058022	109254	Adtrp
16502	ENSMUSG00000058057	668178	Mettl7a3
16528	ENSMUSG00000058174	381438	Gm5148
16547	ENSMUSG00000058254	21912	Tspan7
16584	ENSMUSG00000058435	632126	Btnl4
16591	ENSMUSG00000058454	13360	Dhcr7
16616	ENSMUSG00000058586	68607	Serhl
16642	ENSMUSG00000058672	22151	Tubb2a
16692	ENSMUSG00000058921	241877	Slc10a5
16707	ENSMUSG00000058997	219189	Vwa8
16721	ENSMUSG00000059049	329872	Frem1
16813	ENSMUSG00000059436	17187	Max
16877	ENSMUSG00000059714	14251	Flot1
16937	ENSMUSG00000059970	15512	Hspa2
16945	ENSMUSG00000060002	212862	Chpt1
16946	ENSMUSG00000060012	16554	Kif13b
16998	ENSMUSG00000060224	74580	Pyroxd2
17055	ENSMUSG00000060508	243874	Nlrp9b
17072	ENSMUSG00000060579	14198	Fhit
17075	ENSMUSG00000060591	80876	Ifitm2
17076	ENSMUSG00000060594	244864	Layn
17077	ENSMUSG00000060600	13808	Eno3
17103	ENSMUSG00000060716	211945	Plekhh1
17108	ENSMUSG00000060733	69718	Ipmk
17151	ENSMUSG00000060961	54403	Slc4a4
17185	ENSMUSG00000061130	19043	Ppm1b
17238	ENSMUSG00000061414	381812	Cracr2a
17262	ENSMUSG00000061531	625286	Tmem236
17266	ENSMUSG00000061540	18406	Orm2
17291	ENSMUSG00000061665	12488	Cd2ap
17292	ENSMUSG00000061666	66569	Gdpd1
17310	ENSMUSG00000061762	21333	Tac1
17317	ENSMUSG00000061808	22139	Ttr
17321	ENSMUSG00000061825	234671	Ces2c
17324	ENSMUSG00000061838	20917	Suclg2
17330	ENSMUSG00000061859	12695	Patj
17334	ENSMUSG00000061878	20698	Sphk1
17350	ENSMUSG00000061959	13897	Ces1e
17357	ENSMUSG00000061981	14252	Flot2
17383	ENSMUSG00000062075	16907	Lmnb2
17447	ENSMUSG00000062312	13866	Erbb2
17455	ENSMUSG00000062352	16413	Itgb1bp1
17468	ENSMUSG00000062410	15494	Hsd3b3
17484	ENSMUSG00000062480	224530	Acat3
17523	ENSMUSG00000062624	545288	Cyp2c67
17526	ENSMUSG00000062638	100038862	Btnl1
17552	ENSMUSG00000062762	13663	Ei24
17583	ENSMUSG00000062908	11364	Acadm
17588	ENSMUSG00000062937	66902	Mtap
17605	ENSMUSG00000063015	12453	Ccni
17637	ENSMUSG00000063172	72938	Hspb11
17668	ENSMUSG00000063296	320709	Tmem117
17690	ENSMUSG00000063406	73130	Tmed5
17698	ENSMUSG00000063439	232987	B9d2
17739	ENSMUSG00000063628
17764	ENSMUSG00000063730	15493	Hsd3b2
17768	ENSMUSG00000063760	268291	Rnf217
17808	ENSMUSG00000063889	12916	Crem
17814	ENSMUSG00000063903	16612	Klk1
17823	ENSMUSG00000063952	268936	Brpf3
17888	ENSMUSG00000064246	12654	Chil1
17891	ENSMUSG00000064254	66071	Ethe1
17907	ENSMUSG00000064307	69358	Lrrc51
17911	ENSMUSG00000064325	15245	Hhip
18655	ENSMUSG00000065546	387191	Mir196a-1
18920	ENSMUSG00000066043	100169	Phactr4
18942	ENSMUSG00000066150	20529	Slc31a1
18950	ENSMUSG00000066176
18998	ENSMUSG00000066438	217682	Plekhd1
19003	ENSMUSG00000066456	94353	Hmgn3
19014	ENSMUSG00000066512	16622	Klk1b5
19030	ENSMUSG00000066595	226844	Flvcr1
19073	ENSMUSG00000066800	24014	Rnasel
19084	ENSMUSG00000066842	545370	Hmcn1
19092	ENSMUSG00000066894	231668	Vsig10
19140	ENSMUSG00000067194	66235	Eif1ax
19141	ENSMUSG00000067199	14296	Frat1
19177	ENSMUSG00000067369	215201	Trmt2b
19234	ENSMUSG00000067714	381810	Lpar5
19290	ENSMUSG00000068036	17356	Afdn
19307	ENSMUSG00000068086	13105	Cyp2d9
19308	ENSMUSG00000068099	76505	1500009C09Rik
19312	ENSMUSG00000068114	76457	Ccdc134
19337	ENSMUSG00000068220	16852	Lgals1
19423	ENSMUSG00000068735	277414	Trp53i11
19429	ENSMUSG00000068747	20661	Sort1
19432	ENSMUSG00000068758	16188	Il3ra
19433	ENSMUSG00000068762	14867	Gstm6
19454	ENSMUSG00000068874	20341	Selenbp1
19455	ENSMUSG00000068876	70737	Cgn
19456	ENSMUSG00000068877	20342	Selenbp2
19497	ENSMUSG00000069094	18583	Pde7a
19516	ENSMUSG00000069237	97863	Fam8a1
19518	ENSMUSG00000069255	105352	Dusp22
19577	ENSMUSG00000069601	11735	Ank3
19583	ENSMUSG00000069633	69129	Pex11g
19605	ENSMUSG00000069763	67888	Tmem100
19728	ENSMUSG00000070305	319742	Mpzl3
19778	ENSMUSG00000070436	12406	Serpinh1
19818	ENSMUSG00000070563	69363	Spaca4
19824	ENSMUSG00000070574	69578	2310016G11Rik
19843	ENSMUSG00000070643	20668	Sox13
19846	ENSMUSG00000070661	66825	Rnf186
19873	ENSMUSG00000070777	71601	Ceacam20
19875	ENSMUSG00000070780	245945	Rbm47
19936	ENSMUSG00000070985	230161	Acnat1
20045	ENSMUSG00000071454	13528	Dtnb
20074	ENSMUSG00000071551	432720	Akr1c19
20083	ENSMUSG00000071604	381217	Fam189a2
20089	ENSMUSG00000071637	12609	Cebpd
20117	ENSMUSG00000071711	246221	Mpst
20152	ENSMUSG00000071856	328949	Mcc
20173	ENSMUSG00000072235	22142	Tuba1a
20316	ENSMUSG00000072946	77219	Ptgr2
20334	ENSMUSG00000072999
20347	ENSMUSG00000073043	11921	Atoh1
20431	ENSMUSG00000073414	106722	Mpig6b
20434	ENSMUSG00000073420
20441	ENSMUSG00000073433	14570	Arhgdig
20478	ENSMUSG00000073565	71373	Prr16
20488	ENSMUSG00000073599	68545	Ecscr
20493	ENSMUSG00000073608	619597	Gal3st2c
20537	ENSMUSG00000073758	66938	Sh3d21
20559	ENSMUSG00000073802	12579	Cdkn2b
20655	ENSMUSG00000073982	56212	Rhog
20675	ENSMUSG00000074039	75116	4930520O04Rik
20689	ENSMUSG00000074093	75744	Svip
20720	ENSMUSG00000074194	244556	Zfp791
20726	ENSMUSG00000074207	11522	Adh1
20733	ENSMUSG00000074218	12865	Cox7a1
20741	ENSMUSG00000074235	102640923	Gm10649
20744	ENSMUSG00000074238	211556	Ap1ar
20880	ENSMUSG00000074604	211666	Mgst2
20885	ENSMUSG00000074623	329554	Gm826
20888	ENSMUSG00000074628	383766	Tldc2
20896	ENSMUSG00000074647	71405	Fam83c
20901	ENSMUSG00000074653	320352	Lrrc31
20919	ENSMUSG00000074715	56838	Ccl28
20931	ENSMUSG00000074748	382423	Atxn7l3b
20960	ENSMUSG00000074818	100503041	Pdzd7
20962	ENSMUSG00000074825	73338	Itpripl1
20963	ENSMUSG00000074826	100038538	Gm10767
20964	ENSMUSG00000074829	630836	2010315B03Rik
20985	ENSMUSG00000074882	433247	Cyp2c68
21007	ENSMUSG00000074934	23892	Grem1
21200	ENSMUSG00000075284	215280	Wipf1
21204	ENSMUSG00000075296	621603	Aldh3b2
21484	ENSMUSG00000076441	11898	Ass1
22354	ENSMUSG00000078234	242721	Klhdc7a
22403	ENSMUSG00000078439	72273	Smim24
22439	ENSMUSG00000078517	230866	Emc1
22524	ENSMUSG00000078706
22625	ENSMUSG00000078938	75459	Syce3
22629	ENSMUSG00000078945	17948	Naip2
22640	ENSMUSG00000078964	382044	Ces1b
22661	ENSMUSG00000079012	20717	Serpina3m
22663	ENSMUSG00000079014	628900	Serpina3i
22672	ENSMUSG00000079025	83492	Gsdmc
22720	ENSMUSG00000079139
22735	ENSMUSG00000079173	22635	Zan
22840	ENSMUSG00000079434	23956	Neu2
22859	ENSMUSG00000079470	195434	Utp14b
23535	ENSMUSG00000081059
23635	ENSMUSG00000081169
23727	ENSMUSG00000081274
24782	ENSMUSG00000082485
25193	ENSMUSG00000082956
25931	ENSMUSG00000083813
26055	ENSMUSG00000083945
26924	ENSMUSG00000085004	71349	5430427M07Rik
26934	ENSMUSG00000085017
27019	ENSMUSG00000085121
27070	ENSMUSG00000085184	71319	4933439K11Rik
27107	ENSMUSG00000085235
27216	ENSMUSG00000085375
27259	ENSMUSG00000085424	545691	Fhad1os1
27413	ENSMUSG00000085615
27444	ENSMUSG00000085651
27459	ENSMUSG00000085667	545681	Gm12992
27472	ENSMUSG00000085683	71576	Tmem238l
27487	ENSMUSG00000085704	66730	4921531C22Rik
27525	ENSMUSG00000085747	790911	Slc13a2os
27573	ENSMUSG00000085803	102635510	Gm12056
27629	ENSMUSG00000085870
27692	ENSMUSG00000085944	69338	1700003D09Rik
27738	ENSMUSG00000086006	100503147	Gm13293
27844	ENSMUSG00000086141
27884	ENSMUSG00000086189	108168861	Gm15462
28039	ENSMUSG00000086389
28138	ENSMUSG00000086513
28161	ENSMUSG00000086541	594843	Has2os
28169	ENSMUSG00000086550	76684	Pla2g10os
28201	ENSMUSG00000086593	100503816	Gm16548
28257	ENSMUSG00000086674
28286	ENSMUSG00000086706	102640771	Gm15848
28394	ENSMUSG00000086835
28403	ENSMUSG00000086844	320871	B230206H07Rik
28504	ENSMUSG00000086968	329735	4933431E20Rik
28531	ENSMUSG00000087006	620695	Gm13889
28545	ENSMUSG00000087022	329160	9130024F11Rik
28621	ENSMUSG00000087113
28778	ENSMUSG00000087305	320312	A430035B10Rik
28822	ENSMUSG00000087357
30569	ENSMUSG00000089635
30593	ENSMUSG00000089669	69583	Tnfsf13
30612	ENSMUSG00000089697
30665	ENSMUSG00000089762	72500	Ier5l
30696	ENSMUSG00000089804	105245924	Gm16136
30738	ENSMUSG00000089862	100036521	Umad1
30861	ENSMUSG00000090035	14426	Galnt4
30879	ENSMUSG00000090062
30944	ENSMUSG00000090150	102632	Acad11
30960	ENSMUSG00000090176	271375	Cd200r2
30966	ENSMUSG00000090191	320626	9230105E05Rik
30972	ENSMUSG00000090200
31017	ENSMUSG00000090264	108112	Eif4ebp3
31079	ENSMUSG00000090386	77994	Mir99ahg
31218	ENSMUSG00000090698	381823	Apold1
31314	ENSMUSG00000090925	69862	1810064F22Rik
31328	ENSMUSG00000090958	434215	Lrrc32
31399	ENSMUSG00000091119	100039139	Ccdc152
31555	ENSMUSG00000091476	545391	Catspere2
31565	ENSMUSG00000091492
31663	ENSMUSG00000091705	15013	H2-Q2
31742	ENSMUSG00000091890
31795	ENSMUSG00000092008	100043108	Cyp2c69
32219	ENSMUSG00000092618	624681	Btnl6
32937	ENSMUSG00000093789	554292	Methig1
33188	ENSMUSG00000094091	102639132	Gm21885
33577	ENSMUSG00000094559	223706	Cyp2d34
33656	ENSMUSG00000094651	381334	Gal3st2
33787	ENSMUSG00000094806	13101	Cyp2d10
34262	ENSMUSG00000095385	235302	D630033O11Rik
34486	ENSMUSG00000095649
34926	ENSMUSG00000096188	97487	Cmtm4
35163	ENSMUSG00000096472	12581	Cdkn2d
35206	ENSMUSG00000096525	100040208	Gm2663
35476	ENSMUSG00000096852	380997	Cyp2d12
35753	ENSMUSG00000097163
35805	ENSMUSG00000097222	68434	1010001N08Rik
35857	ENSMUSG00000097281	102635083	Gm26685
35866	ENSMUSG00000097290	100043489	1300002E11Rik
35888	ENSMUSG00000097316	100038712	Gm10516
35987	ENSMUSG00000097425	404289	Vmn1r181
36146	ENSMUSG00000097615	100039138	Gm2061
36287	ENSMUSG00000097773
36386	ENSMUSG00000097888
36666	ENSMUSG00000098188	268301	Sowahc
36887	ENSMUSG00000098426
36946	ENSMUSG00000098489	102465780	Mir7678
38207	ENSMUSG00000099881	100503178	2810013P06Rik
38495	ENSMUSG00000100183
38740	ENSMUSG00000100444
39666	ENSMUSG00000101414
39762	ENSMUSG00000101517
40260	ENSMUSG00000102047	100503117	2010010A06Rik
40387	ENSMUSG00000102185	114668	5033404E19Rik
40752	ENSMUSG00000102577
40789	ENSMUSG00000102615
40960	ENSMUSG00000102802
41436	ENSMUSG00000103320
41622	ENSMUSG00000103527
41789	ENSMUSG00000103711	226654	Tstd1
42065	ENSMUSG00000104011
42328	ENSMUSG00000104291
42345	ENSMUSG00000104310
42894	ENSMUSG00000104876		Trdc
42960	ENSMUSG00000104943
43223	ENSMUSG00000105208
43413	ENSMUSG00000105402	100042198	Gm3716
43465	ENSMUSG00000105456
43550	ENSMUSG00000105541
43877	ENSMUSG00000105872
44374	ENSMUSG00000106373
44478	ENSMUSG00000106478
44924	ENSMUSG00000107005
45198	ENSMUSG00000107355
45546	ENSMUSG00000107728
45646	ENSMUSG00000107831
45693	ENSMUSG00000107881
45741	ENSMUSG00000107932
45797	ENSMUSG00000107992
46377	ENSMUSG00000108601
46398	ENSMUSG00000108622	102640913	Gm36864
46456	ENSMUSG00000108688
46712	ENSMUSG00000108961	102635120	Gm32540
46979	ENSMUSG00000109237
47033	ENSMUSG00000109293	329702	Dcst2
47375	ENSMUSG00000109644	71661	0610005C13Rik
47415	ENSMUSG00000109685
47425	ENSMUSG00000109695	102633307	Gm31166
47500	ENSMUSG00000109770
47502	ENSMUSG00000109772
47631	ENSMUSG00000109904
47783	ENSMUSG00000110060
47809	ENSMUSG00000110086
47873	ENSMUSG00000110151	330850	Gm38416
48290	ENSMUSG00000110573	433023	Gm5485
48417	ENSMUSG00000110702
48504	ENSMUSG00000110803
48671	ENSMUSG00000111006
48863	ENSMUSG00000111227
48978	ENSMUSG00000111361
49167	ENSMUSG00000111577
49379	ENSMUSG00000111840
49459	ENSMUSG00000111927
49562	ENSMUSG00000112030
49661	ENSMUSG00000112129	68371	Pbld1
49720	ENSMUSG00000112188
49972	ENSMUSG00000112441
50020	ENSMUSG00000112489	321017	9230116L04Rik
50529	ENSMUSG00000113000
51264	ENSMUSG00000113737
51327	ENSMUSG00000113800	73644	2210039B01Rik
51491	ENSMUSG00000113965
52465	ENSMUSG00000114945
52569	ENSMUSG00000115049
53260	ENSMUSG00000115750
53731	ENSMUSG00000116555
53832	ENSMUSG00000116660	71528	9030404E10Rik
53988	ENSMUSG00000116820
54105	ENSMUSG00000116940
54757	ENSMUSG00000117604
55049	ENSMUSG00000117900
55070	ENSMUSG00000117921
55424	ENSMUSG00000118280
55439	ENSMUSG00000118295
55497	ENSMUSG00000118354
55508	ENSMUSG00000118366
55518	ENSMUSG00000118376	100503565	Gm9926

## Sheet: ME3
	EnsGenes	Entrez	Genename
1	ENSMUSG00000000003	54192	Pbsn
82	ENSMUSG00000000435	17877	Myf5
95	ENSMUSG00000000560	14395	Gabra2
395	ENSMUSG00000002240	73779	Prr27
695	ENSMUSG00000004344	14780	Gpx5
954	ENSMUSG00000006204	71395	5430419D17Rik
1269	ENSMUSG00000009734	218030	Pou6f2
1351	ENSMUSG00000011118	208098	Panx3
1767	ENSMUSG00000017064	28078	Prl5a1
2034	ENSMUSG00000018973	15407	Hoxb1
2065	ENSMUSG00000019230	16876	Lhx9
2272	ENSMUSG00000020037	71137	Rfx4
2415	ENSMUSG00000020270	69351	Smim23
2629	ENSMUSG00000020633	68511	Dcdc2c
3301	ENSMUSG00000021791	71200	Dydc2
3304	ENSMUSG00000021795	20390	Sftpd
3332	ENSMUSG00000021848	18424	Otx2
4654	ENSMUSG00000024757	207151	Slc22a19
5213	ENSMUSG00000025839	347712	Pramel7
5257	ENSMUSG00000025927	21419	Tfap2b
5377	ENSMUSG00000026141	12823	Col19a1
5563	ENSMUSG00000026468	16872	Lhx4
6025	ENSMUSG00000027301	18429	Oxt
6144	ENSMUSG00000027481	66557	Bpifb2
6166	ENSMUSG00000027517	70065	Ankrd60
6499	ENSMUSG00000028109	67981	Hormad1
6570	ENSMUSG00000028240	13122	Cyp7a1
6857	ENSMUSG00000028712	666168	Cyp4a31
7292	ENSMUSG00000029423	57749	Piwil1
7493	ENSMUSG00000029754	13396	Dlx6
7838	ENSMUSG00000030450	18431	Oca2
8049	ENSMUSG00000030827	56636	Fgf21
8335	ENSMUSG00000031397	83553	Tktl1
8415	ENSMUSG00000031535	234130	Dkk4
8743	ENSMUSG00000032056	56057	Btg4
8772	ENSMUSG00000032099	56872	Pate4
9146	ENSMUSG00000032818	240411	Loxhd1
9250	ENSMUSG00000033122	15487	Hsd17b3
9598	ENSMUSG00000034219	74222	Sept14
9720	ENSMUSG00000034563	72278	Ccpg1
9893	ENSMUSG00000035031	230558	C8a
9944	ENSMUSG00000035187	18096	Nkx6-1
10023	ENSMUSG00000035395	18630	Pet2
10528	ENSMUSG00000036951	229333	C130079G13Rik
10539	ENSMUSG00000036972	22774	Zic4
10575	ENSMUSG00000037064
10595	ENSMUSG00000037124	216781	Trim58
11081	ENSMUSG00000038327	20709	Serpinb9f
11250	ENSMUSG00000038709	67402	Txndc8
11277	ENSMUSG00000038770	381686	Kpna7
11292	ENSMUSG00000038805	20473	Six3
11369	ENSMUSG00000039032	116732	Tsga13
11418	ENSMUSG00000039138	68175	4930591A17Rik
12222	ENSMUSG00000041359	21432	Tcl1
12287	ENSMUSG00000041578	12951	Crx
12454	ENSMUSG00000042096	13142	Dao
12511	ENSMUSG00000042256	627626	Ptchd4
12740	ENSMUSG00000042894	258983	Olfr1260
12778	ENSMUSG00000043073	625530	Usp17le
12795	ENSMUSG00000043145
12919	ENSMUSG00000043659	319239	Npsr1
12989	ENSMUSG00000043948	259063	Olfr691
13300	ENSMUSG00000044994	258805	Olfr1426
13369	ENSMUSG00000045225	258103	Olfr1152
13390	ENSMUSG00000045291	100502936	E330021D16Rik
13503	ENSMUSG00000045678	258628	Olfr1489
13546	ENSMUSG00000045835	15192	Hdgfl1
13717	ENSMUSG00000046490	320040	Rnf222
13739	ENSMUSG00000046590
13756	ENSMUSG00000046650	258679	Olfr1440
13842	ENSMUSG00000046932	171259	Vmn1r193
14091	ENSMUSG00000047799	242737	Oog4
14172	ENSMUSG00000048080	258360	Olfr731
14305	ENSMUSG00000048562	320145	Sp8
14399	ENSMUSG00000048939	268878	Atp13a5
14407	ENSMUSG00000048982	217674	Gphb5
14415	ENSMUSG00000049010	258853	Olfr982
14418	ENSMUSG00000049015	258686	Olfr1467
14420	ENSMUSG00000049028	258554	Olfr873
14424	ENSMUSG00000049041	258705	Olfr398
14459	ENSMUSG00000049160	100502590	Tex50
14625	ENSMUSG00000049797	258326	Olfr642
14681	ENSMUSG00000050030	258039	Olfr728
14794	ENSMUSG00000050439	383075	Enthd1
14876	ENSMUSG00000050772	259030	Olfr1124
14942	ENSMUSG00000050996	26369	Cetn1
14969	ENSMUSG00000051095	258608	Olfr986
14976	ENSMUSG00000051133
15106	ENSMUSG00000051592	209091	Ccnb3
15130	ENSMUSG00000051687	171237	Vmn1r73
15141	ENSMUSG00000051729	328354	Gm5087
15143	ENSMUSG00000051732	18459	Pabpc2
15259	ENSMUSG00000052303	381886	Mrgpra6
15289	ENSMUSG00000052417	258387	Olfr720
15443	ENSMUSG00000053146	258942	Olfr352
15494	ENSMUSG00000053367	627821	Epp13
15526	ENSMUSG00000053528	330578	A530021J07Rik
15663	ENSMUSG00000054141	18322	Olfr24
15682	ENSMUSG00000054236	258927	Olfr481
15689	ENSMUSG00000054266	20726	Serpinb9d
15758	ENSMUSG00000054568	13531	Usp17la
15974	ENSMUSG00000055610	258610	Olfr307
16046	ENSMUSG00000055933	225923	Oosp3
16103	ENSMUSG00000056184	259038	Olfr283
16142	ENSMUSG00000056350	268905	Krtap13-1
16273	ENSMUSG00000056959	258531	Olfr315
16281	ENSMUSG00000056995	258203	Olfr1178
16305	ENSMUSG00000057116	231201	AF366264
16377	ENSMUSG00000057424	258434	Olfr934
16384	ENSMUSG00000057447	258898	Olfr1205
16389	ENSMUSG00000057464	258228	Olfr1415
16416	ENSMUSG00000057609	67127	Lce1a1
16485	ENSMUSG00000057981	626397	Vmn1r12
16513	ENSMUSG00000058101	73486	1700084J12Rik
16524	ENSMUSG00000058159	21331	T2
16577	ENSMUSG00000058398	272643	Prss43
16603	ENSMUSG00000058515	258433	Olfr933
16604	ENSMUSG00000058523	17844	Mup5
16608	ENSMUSG00000058550	73693	Dppa4
16611	ENSMUSG00000058568	387334	Defb50
16639	ENSMUSG00000058665	13798	En1
16706	ENSMUSG00000058981	258758	Olfr1406
16708	ENSMUSG00000059003	14811	Grin2a
16781	ENSMUSG00000059319	258850	Olfr295
16853	ENSMUSG00000059623	258822	Olfr39
16878	ENSMUSG00000059729	258027	Olfr1385
16927	ENSMUSG00000059908	17836	Mug1
16928	ENSMUSG00000059910	258340	Olfr1265
16993	ENSMUSG00000060205	18357	Olfr57
17029	ENSMUSG00000060404
17031	ENSMUSG00000060411
17066	ENSMUSG00000060556	258227	Olfr1418
17067	ENSMUSG00000060560	234677	Ces4a
17150	ENSMUSG00000060956
17190	ENSMUSG00000061165	80706	Olfr160
17259	ENSMUSG00000061524	22772	Zic2
17260	ENSMUSG00000061525	381393	4921509C19Rik
17268	ENSMUSG00000061549	257958	Olfr301
17296	ENSMUSG00000061701	434440	Fbxw20
17393	ENSMUSG00000062105	258478	Olfr183
17481	ENSMUSG00000062472
17576	ENSMUSG00000062874
17691	ENSMUSG00000063409	381741	Lrrc43
17736	ENSMUSG00000063615	18366	Olfr64
17761	ENSMUSG00000063715	258667	Olfr816
17788	ENSMUSG00000063823	259028	Olfr532
17822	ENSMUSG00000063935	317755	Zar1
17832	ENSMUSG00000064010	347708	Dppa1
17849	ENSMUSG00000064081
17850	ENSMUSG00000064084	258454	Olfr1202
17876	ENSMUSG00000064201	16681	Krt2
17892	ENSMUSG00000064259	113862	Vmn1r13
17908	ENSMUSG00000064308	76797	2410137M14Rik
17963	ENSMUSG00000064394
18092	ENSMUSG00000064613
18131	ENSMUSG00000064686
18215	ENSMUSG00000064822
18237	ENSMUSG00000064857
18280	ENSMUSG00000064941
18285	ENSMUSG00000064952
18333	ENSMUSG00000065045
18359	ENSMUSG00000065096
18415	ENSMUSG00000065220
18784	ENSMUSG00000065729
18819	ENSMUSG00000065792
18820	ENSMUSG00000065794
18824	ENSMUSG00000065799
18859	ENSMUSG00000065866
18890	ENSMUSG00000065924
18911	ENSMUSG00000066007	667666	Zfp600
19008	ENSMUSG00000066478
19063	ENSMUSG00000066750	258883	Olfr876
19068	ENSMUSG00000066767
19070	ENSMUSG00000066772	246791	Obox3
19108	ENSMUSG00000066983
19134	ENSMUSG00000067156	654494	Gm7337
19190	ENSMUSG00000067522	258677	Olfr76
19193	ENSMUSG00000067526	258155	Olfr1425
19235	ENSMUSG00000067716
19437	ENSMUSG00000068806	258338	Olfr1259
19461	ENSMUSG00000068888	76585	Lce1i
19479	ENSMUSG00000068999	667060	Vmn2r5
19487	ENSMUSG00000069044	107868	Usp9y
19490	ENSMUSG00000069053	22202	Uba1y
19607	ENSMUSG00000069785
19616	ENSMUSG00000069816	18321	Olfr23
19617	ENSMUSG00000069818	258344	Olfr390
19782	ENSMUSG00000070458	620928	Vmn2r73
19836	ENSMUSG00000070617	277667	Gm13089
19850	ENSMUSG00000070686	381654	C87414
19888	ENSMUSG00000070815	171261	Vmn1r87
19889	ENSMUSG00000070816	100312473	Vmn1r86
20055	ENSMUSG00000071491	432736	Vmn1r209
20060	ENSMUSG00000071510	259003	Olfr172
20113	ENSMUSG00000071680
20149	ENSMUSG00000071818	73887	4930417O22Rik
20198	ENSMUSG00000072511	654498	Hhla1
20256	ENSMUSG00000072718	16628	Klra10
20278	ENSMUSG00000072791	77706	Abcb5
20365	ENSMUSG00000073111	258292	Olfr446
20506	ENSMUSG00000073656
20628	ENSMUSG00000073952	258135	Olfr597
20645	ENSMUSG00000073971	258322	Olfr554
20670	ENSMUSG00000074028	102570	Slc22a13
20674	ENSMUSG00000074037	17199	Mc1r
20693	ENSMUSG00000074111	668725	Mrgpra9
20719	ENSMUSG00000074184
20989	ENSMUSG00000074887	100170401	EU599041
20998	ENSMUSG00000074913	329047	Gm815
21011	ENSMUSG00000074947	258359	Olfr1312
21027	ENSMUSG00000074997	241593	Pin1rt1
21054	ENSMUSG00000075062	258789	Olfr1271
21061	ENSMUSG00000075069	258206	Olfr1264
21065	ENSMUSG00000075074	258468	Olfr1254
21090	ENSMUSG00000075112	258025	Olfr1211
21095	ENSMUSG00000075119	433449	Olfr1197
21097	ENSMUSG00000075121	258748	Olfr1195
21116	ENSMUSG00000075149	258632	Olfr1138
21124	ENSMUSG00000075160	258766	Olfr259
21125	ENSMUSG00000075161	258762	Olfr1109
21136	ENSMUSG00000075172	258844	Olfr1090
21159	ENSMUSG00000075202	257941	Olfr1042
21244	ENSMUSG00000075427	545140	Olfr288
21266	ENSMUSG00000075534
21697	ENSMUSG00000076902
21805	ENSMUSG00000077174
22031	ENSMUSG00000077492
22104	ENSMUSG00000077599
22141	ENSMUSG00000077648
22401	ENSMUSG00000078430
22467	ENSMUSG00000078598	242627	Skint5
22517	ENSMUSG00000078687	100041687	Mup8
22637	ENSMUSG00000078958	435376	Atp6ap1l
22659	ENSMUSG00000079010
22931	ENSMUSG00000079606	209005	Gm595
22951	ENSMUSG00000079644	382064	Gm1110
23022	ENSMUSG00000080057
23033	ENSMUSG00000080142
23123	ENSMUSG00000080468	100316676	Mir1195
23220	ENSMUSG00000080689
23234	ENSMUSG00000080709
23310	ENSMUSG00000080795
23373	ENSMUSG00000080869
23407	ENSMUSG00000080912
23439	ENSMUSG00000080949
23472	ENSMUSG00000080985
23532	ENSMUSG00000081056
23567	ENSMUSG00000081095
23568	ENSMUSG00000081096
23608	ENSMUSG00000081141
23610	ENSMUSG00000081143
23658	ENSMUSG00000081196
23722	ENSMUSG00000081269
23761	ENSMUSG00000081310
23788	ENSMUSG00000081342
23822	ENSMUSG00000081383
23825	ENSMUSG00000081388
23826	ENSMUSG00000081389
23854	ENSMUSG00000081423
24012	ENSMUSG00000081606
24019	ENSMUSG00000081613
24023	ENSMUSG00000081617
24082	ENSMUSG00000081681
24128	ENSMUSG00000081734
24243	ENSMUSG00000081869
24254	ENSMUSG00000081880
24290	ENSMUSG00000081919
24294	ENSMUSG00000081924
24300	ENSMUSG00000081932
24311	ENSMUSG00000081943
24313	ENSMUSG00000081945	546989	Olfr607
24360	ENSMUSG00000082000
24372	ENSMUSG00000082014
24402	ENSMUSG00000082046
24449	ENSMUSG00000082099
24453	ENSMUSG00000082104
24531	ENSMUSG00000082192
24685	ENSMUSG00000082368
24740	ENSMUSG00000082432
24795	ENSMUSG00000082499
24872	ENSMUSG00000082587
24923	ENSMUSG00000082644
24963	ENSMUSG00000082688
24973	ENSMUSG00000082701
25041	ENSMUSG00000082779
25053	ENSMUSG00000082792
25058	ENSMUSG00000082797
25145	ENSMUSG00000082898
25224	ENSMUSG00000082991
25281	ENSMUSG00000083059
25292	ENSMUSG00000083070
25293	ENSMUSG00000083072
25349	ENSMUSG00000083138	230639	Cyp4a29
25395	ENSMUSG00000083190
25404	ENSMUSG00000083202
25426	ENSMUSG00000083225
25463	ENSMUSG00000083264
25568	ENSMUSG00000083385
25628	ENSMUSG00000083451
25634	ENSMUSG00000083457
25658	ENSMUSG00000083486
25731	ENSMUSG00000083574
25745	ENSMUSG00000083594
25795	ENSMUSG00000083651
25912	ENSMUSG00000083789
25921	ENSMUSG00000083803
25954	ENSMUSG00000083837
25963	ENSMUSG00000083847
25981	ENSMUSG00000083868
26010	ENSMUSG00000083900
26020	ENSMUSG00000083910
26050	ENSMUSG00000083940
26093	ENSMUSG00000083989
26107	ENSMUSG00000084006
26111	ENSMUSG00000084011
26112	ENSMUSG00000084012
26201	ENSMUSG00000084116
26209	ENSMUSG00000084126
26263	ENSMUSG00000084184
26268	ENSMUSG00000084190
26273	ENSMUSG00000084196
26282	ENSMUSG00000084205
26285	ENSMUSG00000084208
26384	ENSMUSG00000084320
26469	ENSMUSG00000084417
26498	ENSMUSG00000084454
26513	ENSMUSG00000084473
26746	ENSMUSG00000084785
26802	ENSMUSG00000084851
26965	ENSMUSG00000085055
26972	ENSMUSG00000085067
26979	ENSMUSG00000085074	102638165	Gm11494
26986	ENSMUSG00000085082
27020	ENSMUSG00000085122	74061	4933404K08Rik
27030	ENSMUSG00000085134
27116	ENSMUSG00000085245
27154	ENSMUSG00000085290
27174	ENSMUSG00000085318
27186	ENSMUSG00000085330
27196	ENSMUSG00000085345
27200	ENSMUSG00000085351
27242	ENSMUSG00000085404	105243851	Gm12909
27332	ENSMUSG00000085515	329844	C630028M04Rik
27354	ENSMUSG00000085542
27381	ENSMUSG00000085576	320752	Dpy19l2
27439	ENSMUSG00000085643
27586	ENSMUSG00000085818
27599	ENSMUSG00000085834
27623	ENSMUSG00000085864
27624	ENSMUSG00000085865
27723	ENSMUSG00000085985
27748	ENSMUSG00000086017
27754	ENSMUSG00000086025	74059	4933406G16Rik
27756	ENSMUSG00000086027
27772	ENSMUSG00000086046	67524	1700095A21Rik
27801	ENSMUSG00000086080	73624	1700123O12Rik
27833	ENSMUSG00000086129
27912	ENSMUSG00000086225
28008	ENSMUSG00000086352
28023	ENSMUSG00000086369	319894	E330017L17Rik
28026	ENSMUSG00000086372
28030	ENSMUSG00000086377	619677	4930529C04Rik
28031	ENSMUSG00000086379	70371	1700026D11Rik
28033	ENSMUSG00000086381	102722	AV064505
28096	ENSMUSG00000086459
28139	ENSMUSG00000086514	100126224	Gm11747
28150	ENSMUSG00000086527
28224	ENSMUSG00000086628	100504026	Gm16157
28226	ENSMUSG00000086630
28230	ENSMUSG00000086636
28237	ENSMUSG00000086646	71297	Platr20
28252	ENSMUSG00000086666
28437	ENSMUSG00000086891
28511	ENSMUSG00000086978
28548	ENSMUSG00000087027
28561	ENSMUSG00000087040
28564	ENSMUSG00000087043
28603	ENSMUSG00000087090	330677	Nctc1
28618	ENSMUSG00000087110	102635575	Gm11264
28636	ENSMUSG00000087131
28643	ENSMUSG00000087139	102631682	Gm11683
28833	ENSMUSG00000087369	102638827	Gm14696
28870	ENSMUSG00000087410	74184	2310065F04Rik
28953	ENSMUSG00000087521	99041	AI646519
28997	ENSMUSG00000087581	102635562	Gm11571
29046	ENSMUSG00000087636
29194	ENSMUSG00000087839
29259	ENSMUSG00000087922
29426	ENSMUSG00000088154
29715	ENSMUSG00000088516
29878	ENSMUSG00000088719
30574	ENSMUSG00000089645	436332	Gm5766
30603	ENSMUSG00000089684
30705	ENSMUSG00000089815	328235	Gm5083
30733	ENSMUSG00000089851
30797	ENSMUSG00000089948
30818	ENSMUSG00000089976
30877	ENSMUSG00000090059	259082	Olfr1062
30880	ENSMUSG00000090063	320038	Dlx6os1
30950	ENSMUSG00000090162
31049	ENSMUSG00000090329
31068	ENSMUSG00000090362	621430	Vmn2r79
31100	ENSMUSG00000090451
31116	ENSMUSG00000090474
31163	ENSMUSG00000090581	667069	Vmn2r6
31250	ENSMUSG00000090751	435975	Vmn2r63
31258	ENSMUSG00000090773
31259	ENSMUSG00000090774	546980	Vmn2r74
31323	ENSMUSG00000090949	546983	Vmn2r77
31337	ENSMUSG00000090981
31374	ENSMUSG00000091055	620235	Siglec15
31445	ENSMUSG00000091227
31451	ENSMUSG00000091239	675969	Vmn2r76
31484	ENSMUSG00000091318	408191	Gm5415
31496	ENSMUSG00000091361
31507	ENSMUSG00000091382	171199	Vmn1r18
31549	ENSMUSG00000091468	624845	Vmn2r82
31583	ENSMUSG00000091531	258218	Olfr102
31602	ENSMUSG00000091572	637004	Vmn2r3
31612	ENSMUSG00000091595
31618	ENSMUSG00000091614	71138	Tmem217
31623	ENSMUSG00000091620	435916	Vmn2r23
31629	ENSMUSG00000091635	231589	Vmn2r13
31647	ENSMUSG00000091670	627743	Vmn2r105
31671	ENSMUSG00000091723
31674	ENSMUSG00000091731
31700	ENSMUSG00000091786
31706	ENSMUSG00000091805	627805	Vmn2r108
31729	ENSMUSG00000091859	627537	Vmn2r100
31756	ENSMUSG00000091924	171265	Vmn1r185
31813	ENSMUSG00000092049	637053	Vmn2r4
31817	ENSMUSG00000092056
31833	ENSMUSG00000092094	207618	Zfp804b
31838	ENSMUSG00000092111	434701	Vmn2r113
31854	ENSMUSG00000092162	625109	Vmn2r86
31882	ENSMUSG00000092199
31923	ENSMUSG00000092251
31927	ENSMUSG00000092257
31982	ENSMUSG00000092328
31990	ENSMUSG00000092339
32074	ENSMUSG00000092447
32091	ENSMUSG00000092467
32372	ENSMUSG00000092888
32627	ENSMUSG00000093311	100628570	Mir3965
32666	ENSMUSG00000093383
32704	ENSMUSG00000093444
32739	ENSMUSG00000093503
32757	ENSMUSG00000093531
32818	ENSMUSG00000093617	71270	4933438K21Rik
32837	ENSMUSG00000093649
32848	ENSMUSG00000093665
32881	ENSMUSG00000093716
32924	ENSMUSG00000093770
32956	ENSMUSG00000093818
33017	ENSMUSG00000093895	108168511	LOC108168511
33092	ENSMUSG00000093975
33206	ENSMUSG00000094113	71392	5430401F13Rik
33268	ENSMUSG00000094185
33384	ENSMUSG00000094321
33406	ENSMUSG00000094353	258602	Olfr150
33424	ENSMUSG00000094374
33518	ENSMUSG00000094488	259010	Olfr393
33551	ENSMUSG00000094529
33553	ENSMUSG00000094531	257910	Olfr671
33588	ENSMUSG00000094570	100042594	Gm20931
33634	ENSMUSG00000094623
33646	ENSMUSG00000094637	632793	Vmn1r204
33739	ENSMUSG00000094746	100042417	Gm20916
33767	ENSMUSG00000094782
33772	ENSMUSG00000094789
33790	ENSMUSG00000094810	258801	Olfr907
33928	ENSMUSG00000094970	258323	Olfr943
33992	ENSMUSG00000095049
34062	ENSMUSG00000095135
34066	ENSMUSG00000095139	18992	Pou3f2
34128	ENSMUSG00000095218	258259	Olfr1338
34220	ENSMUSG00000095331
34298	ENSMUSG00000095430	252905	Vmn1r72
34422	ENSMUSG00000095577	102638913	LOC102638913
34456	ENSMUSG00000095616
34495	ENSMUSG00000095658
34498	ENSMUSG00000095661
34501	ENSMUSG00000095664	620672	Vmn2r67
34678	ENSMUSG00000095895
34738	ENSMUSG00000095961	224572	Vmn2r102
34774	ENSMUSG00000096002	637908	Vmn2r53
34916	ENSMUSG00000096177
34917	ENSMUSG00000096178
34996	ENSMUSG00000096276	100039087	Gm2042
35122	ENSMUSG00000096423
35133	ENSMUSG00000096436	258117	Olfr1437
35182	ENSMUSG00000096497	258069	Olfr787
35242	ENSMUSG00000096576	193322	Oog1
35393	ENSMUSG00000096757	258874	Olfr900
35423	ENSMUSG00000096794	258800	Olfr905
35449	ENSMUSG00000096822	258621	Olfr344
35502	ENSMUSG00000096881	108168524	LOC108168524
35591	ENSMUSG00000096982	77433	Redrum
35614	ENSMUSG00000097009
35672	ENSMUSG00000097072	768252	Foxl2os
35810	ENSMUSG00000097229
35856	ENSMUSG00000097280
35859	ENSMUSG00000097283
35950	ENSMUSG00000097384
35970	ENSMUSG00000097408
36061	ENSMUSG00000097516
36158	ENSMUSG00000097627
36208	ENSMUSG00000097682	77631	4930554H23Rik
36239	ENSMUSG00000097717	67339	1700066J03Rik
36262	ENSMUSG00000097744	329101	D030040B21Rik
36318	ENSMUSG00000097807
36319	ENSMUSG00000097809
36321	ENSMUSG00000097812
36353	ENSMUSG00000097851	100504145	Platr30
36423	ENSMUSG00000097930
36542	ENSMUSG00000098057
36680	ENSMUSG00000098202
36682	ENSMUSG00000098204
36704	ENSMUSG00000098227
36719	ENSMUSG00000098243
36766	ENSMUSG00000098294
36768	ENSMUSG00000098296	102466764	Mir6918
36956	ENSMUSG00000098501
36973	ENSMUSG00000098520
37008	ENSMUSG00000098561
37119	ENSMUSG00000098689	102466630	Mir6345
37204	ENSMUSG00000098779
37273	ENSMUSG00000098854
37355	ENSMUSG00000098949
37367	ENSMUSG00000098961	102465572	Mir6949
37451	ENSMUSG00000099056
37777	ENSMUSG00000099424
37849	ENSMUSG00000099498
37881	ENSMUSG00000099531	100861691	LOC100861691
37950	ENSMUSG00000099608
37967	ENSMUSG00000099625
37981	ENSMUSG00000099639	74280	1700084F23Rik
37984	ENSMUSG00000099642
38027	ENSMUSG00000099686
38042	ENSMUSG00000099702
38052	ENSMUSG00000099715
38133	ENSMUSG00000099801
38143	ENSMUSG00000099811
38171	ENSMUSG00000099842
38246	ENSMUSG00000099924
38255	ENSMUSG00000099933	78112	4930452N14Rik
38268	ENSMUSG00000099946
38291	ENSMUSG00000099969
38410	ENSMUSG00000100091
38480	ENSMUSG00000100166	77982	B230110G15Rik
38486	ENSMUSG00000100172
38549	ENSMUSG00000100240	100039905	Gm20820
38561	ENSMUSG00000100252	70441	Mir124-2hg
38746	ENSMUSG00000100450
38886	ENSMUSG00000100595
38893	ENSMUSG00000100603	100043315	LOC100043315
38923	ENSMUSG00000100637
38930	ENSMUSG00000100645	101056210	Gm28576
38979	ENSMUSG00000100696
39016	ENSMUSG00000100736
39084	ENSMUSG00000100807
39111	ENSMUSG00000100837	78500	1700063D05Rik
39166	ENSMUSG00000100894
39174	ENSMUSG00000100902	100040712	Gm20850
39214	ENSMUSG00000100946
39500	ENSMUSG00000101243
39541	ENSMUSG00000101286	100861691	LOC100861691
39553	ENSMUSG00000101299
39625	ENSMUSG00000101372
39636	ENSMUSG00000101383
39648	ENSMUSG00000101396
39759	ENSMUSG00000101514	433281	Gm5524
39770	ENSMUSG00000101526
39961	ENSMUSG00000101730
40020	ENSMUSG00000101792
40167	ENSMUSG00000101944
40180	ENSMUSG00000101958
40187	ENSMUSG00000101965
40195	ENSMUSG00000101973
40327	ENSMUSG00000102119
40329	ENSMUSG00000102121
40331	ENSMUSG00000102123	100043255	Gm4319
40336	ENSMUSG00000102128
40344	ENSMUSG00000102137
40346	ENSMUSG00000102139
40370	ENSMUSG00000102166
40399	ENSMUSG00000102197
40426	ENSMUSG00000102227
40511	ENSMUSG00000102316
40577	ENSMUSG00000102386
40609	ENSMUSG00000102420
40629	ENSMUSG00000102443
40660	ENSMUSG00000102480
40661	ENSMUSG00000102481
40720	ENSMUSG00000102542
40754	ENSMUSG00000102579
40774	ENSMUSG00000102599
40824	ENSMUSG00000102653
40855	ENSMUSG00000102687
40865	ENSMUSG00000102698
40873	ENSMUSG00000102706
40883	ENSMUSG00000102718
40951	ENSMUSG00000102792
41053	ENSMUSG00000102902
41056	ENSMUSG00000102905
41076	ENSMUSG00000102926
41138	ENSMUSG00000102994
41217	ENSMUSG00000103082
41346	ENSMUSG00000103223
41448	ENSMUSG00000103333
41614	ENSMUSG00000103519
41635	ENSMUSG00000103540
41752	ENSMUSG00000103669
41766	ENSMUSG00000103688
41826	ENSMUSG00000103751
41837	ENSMUSG00000103762
41862	ENSMUSG00000103788
41877	ENSMUSG00000103803
41882	ENSMUSG00000103809
41894	ENSMUSG00000103822
41897	ENSMUSG00000103825
41928	ENSMUSG00000103862
41941	ENSMUSG00000103877
41977	ENSMUSG00000103916
42058	ENSMUSG00000104001
42068	ENSMUSG00000104014	75256	4930562F17Rik
42069	ENSMUSG00000104015	100038545	Gm10745
42071	ENSMUSG00000104017
42080	ENSMUSG00000104027
42089	ENSMUSG00000104036
42145	ENSMUSG00000104096	100504692	Gm20356
42153	ENSMUSG00000104104
42191	ENSMUSG00000104147
42221	ENSMUSG00000104180
42241	ENSMUSG00000104202
42242	ENSMUSG00000104203
42264	ENSMUSG00000104225
42286	ENSMUSG00000104248
42311	ENSMUSG00000104274
42313	ENSMUSG00000104276
42365	ENSMUSG00000104331
42489	ENSMUSG00000104465
42521	ENSMUSG00000104501
42600	ENSMUSG00000104581
42632	ENSMUSG00000104614	76998	Fbxw27
42650	ENSMUSG00000104632
42657	ENSMUSG00000104639
42703	ENSMUSG00000104685
42714	ENSMUSG00000104696
42716	ENSMUSG00000104698
42784	ENSMUSG00000104766	75888	4930573H18Rik
42834	ENSMUSG00000104816
42895	ENSMUSG00000104877
42907	ENSMUSG00000104889
42913	ENSMUSG00000104895
42919	ENSMUSG00000104901
42980	ENSMUSG00000104963
42993	ENSMUSG00000104976
42998	ENSMUSG00000104982
43000	ENSMUSG00000104984
43010	ENSMUSG00000104994
43068	ENSMUSG00000105052
43094	ENSMUSG00000105079
43144	ENSMUSG00000105129
43262	ENSMUSG00000105247
43287	ENSMUSG00000105273
43302	ENSMUSG00000105289
43333	ENSMUSG00000105320
43344	ENSMUSG00000105331
43401	ENSMUSG00000105390
43450	ENSMUSG00000105441
43463	ENSMUSG00000105454
43494	ENSMUSG00000105485
43498	ENSMUSG00000105489
43537	ENSMUSG00000105528
43632	ENSMUSG00000105625
43689	ENSMUSG00000105683
43706	ENSMUSG00000105700
43722	ENSMUSG00000105716
43731	ENSMUSG00000105725
43737	ENSMUSG00000105731
43740	ENSMUSG00000105734	67654	4930558C23Rik
43773	ENSMUSG00000105767
43820	ENSMUSG00000105815
43860	ENSMUSG00000105855
43935	ENSMUSG00000105930
43941	ENSMUSG00000105936
43947	ENSMUSG00000105942
44011	ENSMUSG00000106006
44015	ENSMUSG00000106010
44023	ENSMUSG00000106018
44052	ENSMUSG00000106047
44154	ENSMUSG00000106150
44213	ENSMUSG00000106211
44214	ENSMUSG00000106212
44315	ENSMUSG00000106314
44353	ENSMUSG00000106352	75954	5033403H07Rik
44383	ENSMUSG00000106382
44385	ENSMUSG00000106384
44405	ENSMUSG00000106404
44467	ENSMUSG00000106467
44539	ENSMUSG00000106539
44570	ENSMUSG00000106570
44604	ENSMUSG00000106604
44687	ENSMUSG00000106694
44715	ENSMUSG00000106733
44729	ENSMUSG00000106749
44733	ENSMUSG00000106753
44750	ENSMUSG00000106775
44767	ENSMUSG00000106801
44822	ENSMUSG00000106869
44828	ENSMUSG00000106875
44835	ENSMUSG00000106885
44845	ENSMUSG00000106897
44871	ENSMUSG00000106935
44882	ENSMUSG00000106950
44885	ENSMUSG00000106955
44896	ENSMUSG00000106968
44996	ENSMUSG00000107090
45041	ENSMUSG00000107144	74627	4930413E15Rik
45043	ENSMUSG00000107148
45062	ENSMUSG00000107172
45090	ENSMUSG00000107207
45091	ENSMUSG00000107208
45142	ENSMUSG00000107279
45217	ENSMUSG00000107378
45327	ENSMUSG00000107496
45522	ENSMUSG00000107703
45616	ENSMUSG00000107798
45626	ENSMUSG00000107809
45640	ENSMUSG00000107824
45651	ENSMUSG00000107836
45714	ENSMUSG00000107903
45725	ENSMUSG00000107916
45738	ENSMUSG00000107929
45772	ENSMUSG00000107966
45792	ENSMUSG00000107987
45801	ENSMUSG00000107996
45831	ENSMUSG00000108027
45857	ENSMUSG00000108055
45858	ENSMUSG00000108056
45889	ENSMUSG00000108088
45911	ENSMUSG00000108110
45967	ENSMUSG00000108171
45989	ENSMUSG00000108194
46015	ENSMUSG00000108220
46043	ENSMUSG00000108249
46048	ENSMUSG00000108254
46267	ENSMUSG00000108485
46279	ENSMUSG00000108497
46290	ENSMUSG00000108510
46312	ENSMUSG00000108532
46378	ENSMUSG00000108602
46401	ENSMUSG00000108625
46404	ENSMUSG00000108628
46491	ENSMUSG00000108727
46554	ENSMUSG00000108796
46556	ENSMUSG00000108798
46586	ENSMUSG00000108830
46636	ENSMUSG00000108881
46639	ENSMUSG00000108884
46655	ENSMUSG00000108902
46661	ENSMUSG00000108908
46673	ENSMUSG00000108920
46732	ENSMUSG00000108981	108168453	Gm15262
46737	ENSMUSG00000108986	102634490	Gm32061
46777	ENSMUSG00000109028
46798	ENSMUSG00000109050
46821	ENSMUSG00000109073
46827	ENSMUSG00000109080
46842	ENSMUSG00000109095
46860	ENSMUSG00000109113
46879	ENSMUSG00000109133
46925	ENSMUSG00000109181
46959	ENSMUSG00000109217
46965	ENSMUSG00000109223
46968	ENSMUSG00000109226
46984	ENSMUSG00000109242
47041	ENSMUSG00000109302
47050	ENSMUSG00000109311	101521	AI314278
47052	ENSMUSG00000109313
47091	ENSMUSG00000109353
47112	ENSMUSG00000109374
47154	ENSMUSG00000109417
47169	ENSMUSG00000109432
47198	ENSMUSG00000109461
47236	ENSMUSG00000109503
47240	ENSMUSG00000109507
47273	ENSMUSG00000109541
47324	ENSMUSG00000109593
47332	ENSMUSG00000109601
47374	ENSMUSG00000109643
47384	ENSMUSG00000109653
47440	ENSMUSG00000109710
47483	ENSMUSG00000109753
47518	ENSMUSG00000109788
47524	ENSMUSG00000109794
47537	ENSMUSG00000109808
47620	ENSMUSG00000109893
47623	ENSMUSG00000109896
47665	ENSMUSG00000109939
47716	ENSMUSG00000109991
47726	ENSMUSG00000110001	97402	C86187
47739	ENSMUSG00000110014
47751	ENSMUSG00000110027	77383	C030029H02Rik
47773	ENSMUSG00000110050
47786	ENSMUSG00000110063
47855	ENSMUSG00000110133
47922	ENSMUSG00000110201
48064	ENSMUSG00000110343
48083	ENSMUSG00000110362
48100	ENSMUSG00000110379
48102	ENSMUSG00000110381
48144	ENSMUSG00000110425
48197	ENSMUSG00000110480
48202	ENSMUSG00000110485
48247	ENSMUSG00000110530
48276	ENSMUSG00000110559
48322	ENSMUSG00000110607
48323	ENSMUSG00000110608
48347	ENSMUSG00000110632
48355	ENSMUSG00000110640
48358	ENSMUSG00000110643
48381	ENSMUSG00000110666
48424	ENSMUSG00000110709
48457	ENSMUSG00000110747
48498	ENSMUSG00000110793
48515	ENSMUSG00000110817
48525	ENSMUSG00000110829
48542	ENSMUSG00000110847
48570	ENSMUSG00000110882
48583	ENSMUSG00000110897
48586	ENSMUSG00000110901
48610	ENSMUSG00000110929
48682	ENSMUSG00000111020	382139	Gm1715
48733	ENSMUSG00000111075
48781	ENSMUSG00000111129
48820	ENSMUSG00000111177
48873	ENSMUSG00000111239	258787	Olfr1248
48992	ENSMUSG00000111378
49013	ENSMUSG00000111405
49020	ENSMUSG00000111414
49044	ENSMUSG00000111438
49048	ENSMUSG00000111442
49054	ENSMUSG00000111448	258806	Olfr912
49058	ENSMUSG00000111453
49062	ENSMUSG00000111457
49121	ENSMUSG00000111526
49192	ENSMUSG00000111611	100040268	Olfr157
49196	ENSMUSG00000111616
49204	ENSMUSG00000111625
49220	ENSMUSG00000111648
49256	ENSMUSG00000111691
49318	ENSMUSG00000111765	100038575	Gm10635
49331	ENSMUSG00000111782
49389	ENSMUSG00000111852	102635981	Gm33180
49451	ENSMUSG00000111919
49452	ENSMUSG00000111920
49456	ENSMUSG00000111924	75301	4930556N09Rik
49469	ENSMUSG00000111937
49473	ENSMUSG00000111941	102636096	Gm33263
49476	ENSMUSG00000111944
49482	ENSMUSG00000111950
49514	ENSMUSG00000111982	102638611	Gm35135
49531	ENSMUSG00000111999
49547	ENSMUSG00000112015
49588	ENSMUSG00000112056
49597	ENSMUSG00000112065
49649	ENSMUSG00000112117	110333	Rmst
49658	ENSMUSG00000112126
49664	ENSMUSG00000112132
49668	ENSMUSG00000112136
49673	ENSMUSG00000112141
49699	ENSMUSG00000112167
49701	ENSMUSG00000112169
49742	ENSMUSG00000112210	77198	4930407I19Rik
49839	ENSMUSG00000112307
49858	ENSMUSG00000112326
49872	ENSMUSG00000112340
49887	ENSMUSG00000112355
49897	ENSMUSG00000112366	319572	C730027H18Rik
49901	ENSMUSG00000112370
49940	ENSMUSG00000112409
50008	ENSMUSG00000112477
50029	ENSMUSG00000112498
50048	ENSMUSG00000112518
50079	ENSMUSG00000112549
50084	ENSMUSG00000112554
50099	ENSMUSG00000112569	102635888	Gm33111
50105	ENSMUSG00000112575
50108	ENSMUSG00000112578	102636165	Gm33308
50110	ENSMUSG00000112580
50125	ENSMUSG00000112595
50151	ENSMUSG00000112621
50161	ENSMUSG00000112631
50182	ENSMUSG00000112652
50278	ENSMUSG00000112749
50303	ENSMUSG00000112774
50331	ENSMUSG00000112802
50367	ENSMUSG00000112838
50402	ENSMUSG00000112873
50466	ENSMUSG00000112937
50477	ENSMUSG00000112948
50547	ENSMUSG00000113018
50553	ENSMUSG00000113024
50640	ENSMUSG00000113111
50683	ENSMUSG00000113154
50736	ENSMUSG00000113208
50777	ENSMUSG00000113249
50795	ENSMUSG00000113267
50866	ENSMUSG00000113338	328190	A530046M15Rik
50871	ENSMUSG00000113343
50880	ENSMUSG00000113352	102637956	Gm34639
50883	ENSMUSG00000113355
50894	ENSMUSG00000113366
50925	ENSMUSG00000113397
50934	ENSMUSG00000113406
50970	ENSMUSG00000113442
50972	ENSMUSG00000113444
50981	ENSMUSG00000113453	102632712	Gm30709
51052	ENSMUSG00000113524
51100	ENSMUSG00000113573
51111	ENSMUSG00000113584
51113	ENSMUSG00000113586
51124	ENSMUSG00000113597
51298	ENSMUSG00000113771	102640479	Gm36529
51300	ENSMUSG00000113773
51334	ENSMUSG00000113807
51337	ENSMUSG00000113810
51403	ENSMUSG00000113877
51409	ENSMUSG00000113883
51436	ENSMUSG00000113910
51479	ENSMUSG00000113953
51495	ENSMUSG00000113969
51532	ENSMUSG00000114007
51554	ENSMUSG00000114029
51577	ENSMUSG00000114052
51594	ENSMUSG00000114069	78550	E130119H09Rik
51616	ENSMUSG00000114091
51675	ENSMUSG00000114152
51686	ENSMUSG00000114163
51720	ENSMUSG00000114197
51732	ENSMUSG00000114209
51761	ENSMUSG00000114238
51786	ENSMUSG00000114263
51804	ENSMUSG00000114282
51855	ENSMUSG00000114333	76720	1700084D21Rik
51879	ENSMUSG00000114358
51886	ENSMUSG00000114365
51905	ENSMUSG00000114384	67585	4930455J16Rik
51911	ENSMUSG00000114390	73440	1700062C10Rik
51919	ENSMUSG00000114398
51962	ENSMUSG00000114441
51978	ENSMUSG00000114457
51981	ENSMUSG00000114460
51988	ENSMUSG00000114467
52052	ENSMUSG00000114531	328263	A530065N20Rik
52059	ENSMUSG00000114538	102633770	Gm31517
52093	ENSMUSG00000114572
52174	ENSMUSG00000114653
52181	ENSMUSG00000114660
52212	ENSMUSG00000114691
52234	ENSMUSG00000114713
52298	ENSMUSG00000114778
52335	ENSMUSG00000114815
52341	ENSMUSG00000114821
52346	ENSMUSG00000114826
52533	ENSMUSG00000115013
52555	ENSMUSG00000115035
52584	ENSMUSG00000115065
52731	ENSMUSG00000115214
52755	ENSMUSG00000115238
52757	ENSMUSG00000115240	381002	Gm5144
52760	ENSMUSG00000115243
52783	ENSMUSG00000115267	171239	Vmn1r76
52787	ENSMUSG00000115271	75155	4930529K09Rik
52793	ENSMUSG00000115277
52836	ENSMUSG00000115320	75822	4930524C18Rik
52839	ENSMUSG00000115323
52850	ENSMUSG00000115334
52855	ENSMUSG00000115339
52887	ENSMUSG00000115372	74982	1700100I10Rik
52892	ENSMUSG00000115377
52947	ENSMUSG00000115432	320249	D130009I18Rik
52988	ENSMUSG00000115474	73784	4930430F21Rik
53006	ENSMUSG00000115492	105245896	Gm41277
53020	ENSMUSG00000115507	171191	Vmn1r24
53071	ENSMUSG00000115558
53130	ENSMUSG00000115618
53142	ENSMUSG00000115630
53162	ENSMUSG00000115651
53215	ENSMUSG00000115705	171198	Vmn1r28
53243	ENSMUSG00000115733
53254	ENSMUSG00000115744	171238	Vmn1r80
53269	ENSMUSG00000115760
53275	ENSMUSG00000115766
53315	ENSMUSG00000115806
53352	ENSMUSG00000115843
53361	ENSMUSG00000115854
53364	ENSMUSG00000115858
53391	ENSMUSG00000115917
53394	ENSMUSG00000115920
53466	ENSMUSG00000116066
53467	ENSMUSG00000116068
53470	ENSMUSG00000116072
53592	ENSMUSG00000116295	102635594	Gm32885
53644	ENSMUSG00000116389
53674	ENSMUSG00000116450
53703	ENSMUSG00000116521
53704	ENSMUSG00000116525
53738	ENSMUSG00000116562
53783	ENSMUSG00000116610
53917	ENSMUSG00000116748
53932	ENSMUSG00000116763
54038	ENSMUSG00000116873
54124	ENSMUSG00000116959
54127	ENSMUSG00000116962
54163	ENSMUSG00000116998
54182	ENSMUSG00000117017
54208	ENSMUSG00000117044
54222	ENSMUSG00000117059
54234	ENSMUSG00000117071
54249	ENSMUSG00000117086
54308	ENSMUSG00000117148	171224	Vmn1r229
54332	ENSMUSG00000117175	100504169	Gm20098
54358	ENSMUSG00000117201
54389	ENSMUSG00000117233
54401	ENSMUSG00000117246
54424	ENSMUSG00000117270
54502	ENSMUSG00000117349
54602	ENSMUSG00000117449
54606	ENSMUSG00000117453
54622	ENSMUSG00000117469
54629	ENSMUSG00000117476
54669	ENSMUSG00000117516
54673	ENSMUSG00000117520
54674	ENSMUSG00000117521
54695	ENSMUSG00000117542
54737	ENSMUSG00000117584
54784	ENSMUSG00000117631
54791	ENSMUSG00000117638
54844	ENSMUSG00000117693
54865	ENSMUSG00000117714
54887	ENSMUSG00000117737
54902	ENSMUSG00000117752	102639185	Gm35554
54914	ENSMUSG00000117764
54920	ENSMUSG00000117770
54923	ENSMUSG00000117773
54930	ENSMUSG00000117781	100503964	Gm17266
54935	ENSMUSG00000117786
54949	ENSMUSG00000117800	78640	1700122C19Rik
54956	ENSMUSG00000117807
55002	ENSMUSG00000117853	100312474	Vmn1r88
55012	ENSMUSG00000117863	636731	Vmn1r61
55031	ENSMUSG00000117882
55040	ENSMUSG00000117891
55081	ENSMUSG00000117932
55087	ENSMUSG00000117938
55092	ENSMUSG00000117943
55134	ENSMUSG00000117986
55171	ENSMUSG00000118025
55178	ENSMUSG00000118032
55253	ENSMUSG00000118109
55257	ENSMUSG00000118113
55283	ENSMUSG00000118139	105246430	Gm41720
55318	ENSMUSG00000118174
55351	ENSMUSG00000118207
55375	ENSMUSG00000118231
55381	ENSMUSG00000118237
55394	ENSMUSG00000118250
55521	ENSMUSG00000118379	105246509	Gm41790

## Sheet: ME4
	EnsGenes	Entrez	Genename
14	ENSMUSG00000000120	18053	Ngfr
16	ENSMUSG00000000126	216795	Wnt9a
33	ENSMUSG00000000197	338370	Nalcn
94	ENSMUSG00000000555	16402	Itga5
111	ENSMUSG00000000632	20370	Sez6
138	ENSMUSG00000000794	140493	Kcnn3
196	ENSMUSG00000001120	59093	Pcbp3
318	ENSMUSG00000001802	435965	Lrp3
336	ENSMUSG00000001911	18032	Nfix
347	ENSMUSG00000001985	14807	Grik3
348	ENSMUSG00000001986	53623	Gria3
353	ENSMUSG00000002006	245469	Pdzd4
356	ENSMUSG00000002012	93843	Pnck
370	ENSMUSG00000002059	19376	Rab34
396	ENSMUSG00000002249	21678	Tead3
399	ENSMUSG00000002265	18616	Peg3
448	ENSMUSG00000002602	26362	Axl
466	ENSMUSG00000002732	14231	Fkbp7
482	ENSMUSG00000002808	105298	Epdr1
487	ENSMUSG00000002831	57435	Plin4
554	ENSMUSG00000003273	12348	Car11
572	ENSMUSG00000003378	14809	Grik5
577	ENSMUSG00000003410	15571	Elavl3
598	ENSMUSG00000003518	72349	Dusp3
618	ENSMUSG00000003657	12308	Calb2
649	ENSMUSG00000003948	67468	Mmd
650	ENSMUSG00000003949	217082	Hlf
654	ENSMUSG00000003992	66970	Ssbp2
656	ENSMUSG00000004031	240843	Brinp2
673	ENSMUSG00000004105	26360	Angptl2
677	ENSMUSG00000004151	14009	Etv1
686	ENSMUSG00000004267	13807	Eno2
699	ENSMUSG00000004360	212448	9330159F19Rik
703	ENSMUSG00000004383	16795	Large1
732	ENSMUSG00000004631	20392	Sgce
738	ENSMUSG00000004655	11826	Aqp1
787	ENSMUSG00000004961	53420	Syt5
794	ENSMUSG00000005045	269610	Chd5
826	ENSMUSG00000005338	94332	Cadm3
858	ENSMUSG00000005533	16001	Igf1r
869	ENSMUSG00000005611	17540	Mrvi1
960	ENSMUSG00000006221	29818	Hspb7
1001	ENSMUSG00000006435	18011	Neurl1a
1029	ENSMUSG00000006576	20536	Slc4a3
1031	ENSMUSG00000006586	12395	Runx1t1
1042	ENSMUSG00000006675	74443	P4htm
1074	ENSMUSG00000007021	20974	Syngr3
1086	ENSMUSG00000007097	98660	Atp1a2
1092	ENSMUSG00000007279	56788	Scube2
1113	ENSMUSG00000007655	12389	Cav1
1121	ENSMUSG00000007783	78070	Cpt1c
1152	ENSMUSG00000008153	232370	Clstn3
1179	ENSMUSG00000008590	57014	Htr3b
1182	ENSMUSG00000008658	268859	Rbfox1
1188	ENSMUSG00000008734	64297	Gprc5b
1257	ENSMUSG00000009628	104271	Tex15
1296	ENSMUSG00000010086	22671	Rnf112
1319	ENSMUSG00000010476	13593	Ebf3
1370	ENSMUSG00000011589	240121	Fsd1
1382	ENSMUSG00000012017	224024	Scarf2
1402	ENSMUSG00000012520	18935	Phox2b
1411	ENSMUSG00000013033	330814	Adgrl1
1420	ENSMUSG00000013236	19280	Ptprs
1424	ENSMUSG00000013367	210094	Iglon5
1427	ENSMUSG00000013419	270210	Zfp651
1456	ENSMUSG00000013921	76686	Clip3
1507	ENSMUSG00000014602	16560	Kif1a
1607	ENSMUSG00000015476	260297	Prrt1
1609	ENSMUSG00000015484	329274	Fam163a
1621	ENSMUSG00000015599	106763	Ttbk1
1656	ENSMUSG00000015829	21960	Tnr
1681	ENSMUSG00000015968	12289	Cacna1d
1689	ENSMUSG00000016028	12614	Celsr1
1696	ENSMUSG00000016200	329324	Syt14
1710	ENSMUSG00000016346	16536	Kcnq2
1711	ENSMUSG00000016349	13628	Eef1a2
1757	ENSMUSG00000016995	17183	Matn4
1791	ENSMUSG00000017314	50997	Mpp2
1807	ENSMUSG00000017466	21858	Timp2
1810	ENSMUSG00000017491	218772	Rarb
1823	ENSMUSG00000017667	228876	Zfp334
1857	ENSMUSG00000017817	59091	Jph2
1871	ENSMUSG00000017969	19223	Ptgis
1914	ENSMUSG00000018378	70393	2210416O15Rik
1933	ENSMUSG00000018451	103712	6330403K07Rik
1953	ENSMUSG00000018566	20528	Slc2a4
2002	ENSMUSG00000018830	17880	Myh11
2012	ENSMUSG00000018865	29859	Sult4a1
2051	ENSMUSG00000019124	69938	Scrn1
2068	ENSMUSG00000019254	232807	Ppp1r12c
2079	ENSMUSG00000019326	11754	Aoc3
2093	ENSMUSG00000019467	52666	Arhgef25
2106	ENSMUSG00000019577	27273	Pdk4
2129	ENSMUSG00000019772	22353	Vip
2138	ENSMUSG00000019789	15214	Hey2
2144	ENSMUSG00000019796	237253	Lrp11
2156	ENSMUSG00000019817	22634	Plagl1
2163	ENSMUSG00000019831	83767	Wasf1
2181	ENSMUSG00000019856	75906	Fam184a
2184	ENSMUSG00000019863	76563	Qrsl1
2204	ENSMUSG00000019894	103098	Slc6a15
2225	ENSMUSG00000019944	69288	Rhobtb1
2227	ENSMUSG00000019947	71371	Arid5b
2243	ENSMUSG00000019986	52906	Ahi1
2298	ENSMUSG00000020081	21337	Tacr2
2301	ENSMUSG00000020086	404634	H2afy2
2307	ENSMUSG00000020092	27355	Pald1
2314	ENSMUSG00000020102	20503	Slc16a7
2335	ENSMUSG00000020135	23805	Apc2
2346	ENSMUSG00000020155	16533	Kcnmb1
2349	ENSMUSG00000020160	17268	Meis1
2359	ENSMUSG00000020175	76877	Rab36
2360	ENSMUSG00000020176	14783	Grb10
2409	ENSMUSG00000020262	110532	Adarb1
2422	ENSMUSG00000020280	74467	Pus10
2432	ENSMUSG00000020297	18197	Nsg2
2442	ENSMUSG00000020312	216148	Shc2
2456	ENSMUSG00000020333	216739	Acsl6
2462	ENSMUSG00000020354	24052	Sgcd
2511	ENSMUSG00000020431	432530	Adcy1
2517	ENSMUSG00000020439	29856	Smtn
2540	ENSMUSG00000020473	11568	Aebp1
2566	ENSMUSG00000020524	14799	Gria1
2578	ENSMUSG00000020542	214384	Myocd
2607	ENSMUSG00000020599	19739	Rgs9
2620	ENSMUSG00000020620	27404	Abca8b
2625	ENSMUSG00000020627	208439	Klhl29
2649	ENSMUSG00000020657	217378	Dnajc27
2655	ENSMUSG00000020668	16570	Kif3c
2658	ENSMUSG00000020672	268534	Sntg2
2660	ENSMUSG00000020674	69675	Pxdn
2667	ENSMUSG00000020684	276952	Rasl10b
2670	ENSMUSG00000020689	16416	Itgb3
2683	ENSMUSG00000020704	11418	Asic2
2719	ENSMUSG00000020773	217333	Trim47
2749	ENSMUSG00000020814	67622	Mxra7
2771	ENSMUSG00000020848	13447	Doc2b
2779	ENSMUSG00000020866	12291	Cacna1g
2794	ENSMUSG00000020886	13385	Dlg4
2807	ENSMUSG00000020900	77579	Myh10
2809	ENSMUSG00000020902	18208	Ntn1
2828	ENSMUSG00000020926	11488	Adam11
2894	ENSMUSG00000021066	73991	Atl1
2899	ENSMUSG00000021071	94090	Trim9
2906	ENSMUSG00000021087	104001	Rtn1
2932	ENSMUSG00000021130	108760	Galnt16
2976	ENSMUSG00000021217	243931	Tshz3
2978	ENSMUSG00000021219	50779	Rgs6
2999	ENSMUSG00000021253	21809	Tgfb3
3012	ENSMUSG00000021268	17263	Meg3
3029	ENSMUSG00000021294	668303	Kif26a
3033	ENSMUSG00000021303	14706	Gng4
3036	ENSMUSG00000021313	20191	Ryr2
3038	ENSMUSG00000021318	14634	Gli3
3067	ENSMUSG00000021373	67252	Cap2
3110	ENSMUSG00000021464	26564	Ror2
3158	ENSMUSG00000021552	56278	Gkap1
3166	ENSMUSG00000021567	72293	Nkd2
3178	ENSMUSG00000021589	73296	Rhobtb3
3242	ENSMUSG00000021700	67295	Rab3c
3259	ENSMUSG00000021719	52882	Rgs7bp
3276	ENSMUSG00000021750	268709	Fam107a
3320	ENSMUSG00000021820	12325	Camk2g
3328	ENSMUSG00000021838	74480	Samd4
3331	ENSMUSG00000021846	93834	Peli2
3392	ENSMUSG00000021959	50523	Lats2
3424	ENSMUSG00000022010	21807	Tsc22d1
3425	ENSMUSG00000022012	239188	Enox1
3449	ENSMUSG00000022044	56471	Stmn4
3454	ENSMUSG00000022054	18040	Nefm
3455	ENSMUSG00000022055	18039	Nefl
3468	ENSMUSG00000022091	20410	Sorbs3
3474	ENSMUSG00000022098	12153	Bmp1
3475	ENSMUSG00000022099	13829	Dmtn
3492	ENSMUSG00000022122	13618	Ednrb
3533	ENSMUSG00000022199	59049	Slc22a17
3540	ENSMUSG00000022208	319984	Jph4
3543	ENSMUSG00000022211	268747	Carmil3
3597	ENSMUSG00000022306	22762	Zfpm2
3608	ENSMUSG00000022324	17181	Matn2
3662	ENSMUSG00000022415	20972	Syngr1
3666	ENSMUSG00000022421	73340	Nptxr
3692	ENSMUSG00000022454	54003	Nell2
3694	ENSMUSG00000022456	24050	Sept3
3796	ENSMUSG00000022619	60597	Mapk8ip2
3813	ENSMUSG00000022658	56370	Tagln3
3872	ENSMUSG00000022762	17968	Ncam2
3900	ENSMUSG00000022803	64082	Popdc2
3921	ENSMUSG00000022836	107589	Mylk
3924	ENSMUSG00000022840	224129	Adcy5
3959	ENSMUSG00000022894	23794	Adamts5
3970	ENSMUSG00000022912	19128	Pros1
3974	ENSMUSG00000022935	14805	Grik1
4002	ENSMUSG00000022987	239652	Zfp641
4007	ENSMUSG00000022995	13800	Enah
4017	ENSMUSG00000023011	72393	Faim2
4048	ENSMUSG00000023064	20618	Sncg
4089	ENSMUSG00000023191	14789	P3h3
4097	ENSMUSG00000023236	20394	Scg5
4130	ENSMUSG00000023411	73181	Nfatc4
4136	ENSMUSG00000023460	19328	Rab12
4139	ENSMUSG00000023484	19132	Prph
4140	ENSMUSG00000023495	59092	Pcbp4
4157	ENSMUSG00000023809	20112	Rps6ka2
4167	ENSMUSG00000023868	23984	Pde10a
4171	ENSMUSG00000023885	21826	Thbs2
4202	ENSMUSG00000023945	63993	Slc5a7
4263	ENSMUSG00000024049	17929	Myom1
4278	ENSMUSG00000024070	75292	Prkd3
4303	ENSMUSG00000024109	18189	Nrxn1
4304	ENSMUSG00000024112	58226	Cacna1h
4324	ENSMUSG00000024143	104215	Rhoq
4384	ENSMUSG00000024236	225115	Svil
4385	ENSMUSG00000024238	21417	Zeb1
4394	ENSMUSG00000024253	213575	Dync2li1
4400	ENSMUSG00000024261	20983	Syt4
4402	ENSMUSG00000024268	108013	Celf4
4422	ENSMUSG00000024302	13527	Dtna
4423	ENSMUSG00000024304	12558	Cdh2
4443	ENSMUSG00000024350	76594	Dnajc18
4468	ENSMUSG00000024395	225341	Lims2
4482	ENSMUSG00000024420	225207	Zfp521
4520	ENSMUSG00000024500	72930	Ppp2r2b
4521	ENSMUSG00000024501	22240	Dpysl3
4522	ENSMUSG00000024502	76217	Jakmip2
4532	ENSMUSG00000024517	225642	Grp
4557	ENSMUSG00000024558	225724	Mapk4
4577	ENSMUSG00000024593	70417	Megf10
4600	ENSMUSG00000024647	12405	Cbln2
4740	ENSMUSG00000024897	319924	Apba1
4743	ENSMUSG00000024901	240518	Peli3
4766	ENSMUSG00000024940	16998	Ltbp3
4822	ENSMUSG00000025020	20562	Slit1
4857	ENSMUSG00000025089	14585	Gfra1
4861	ENSMUSG00000025094	214084	Slc18a2
4864	ENSMUSG00000025104	29877	Hdgfl3
4884	ENSMUSG00000025151	94275	Maged1
4953	ENSMUSG00000025255	80892	Zfhx4
4959	ENSMUSG00000025265	14163	Fgd1
4965	ENSMUSG00000025272	56191	Tro
4978	ENSMUSG00000025318	57340	Jph3
4991	ENSMUSG00000025348	16404	Itga7
5010	ENSMUSG00000025375	11302	Aatk
5063	ENSMUSG00000025478	26757	Dpysl4
5116	ENSMUSG00000025576	52897	Rbfox3
5124	ENSMUSG00000025586	12877	Cpeb1
5147	ENSMUSG00000025656	236915	Arhgef9
5150	ENSMUSG00000025666	192216	Tmem47
5167	ENSMUSG00000025738	214931	Fbxl16
5183	ENSMUSG00000025777	14545	Gdap1
5215	ENSMUSG00000025855	19085	Prkar1b
5237	ENSMUSG00000025892	14802	Gria4
5273	ENSMUSG00000025950	15926	Idh1
5285	ENSMUSG00000025969	18187	Nrp2
5360	ENSMUSG00000026109	56363	Tmeff2
5389	ENSMUSG00000026163	77629	Sphkap
5409	ENSMUSG00000026193	14268	Fn1
5418	ENSMUSG00000026204	19275	Ptprn
5420	ENSMUSG00000026207	11790	Speg
5423	ENSMUSG00000026211	98733	Obsl1
5432	ENSMUSG00000026228	15559	Htr2b
5449	ENSMUSG00000026255	98363	Efhd1
5538	ENSMUSG00000026424	171469	Gpr37l1
5552	ENSMUSG00000026443	16980	Lrrn2
5555	ENSMUSG00000026452	20980	Syt2
5561	ENSMUSG00000026463	381290	Atp2b4
5566	ENSMUSG00000026471	15064	Mr1
5573	ENSMUSG00000026483	63913	Fam129a
5633	ENSMUSG00000026587	11899	Astn1
5642	ENSMUSG00000026604	19250	Ptpn14
5653	ENSMUSG00000026620	226778	Mark1
5677	ENSMUSG00000026657	209630	Frmd4a
5687	ENSMUSG00000026674	18214	Ddr2
5690	ENSMUSG00000026678	19737	Rgs5
5734	ENSMUSG00000026764	16574	Kif5c
5747	ENSMUSG00000026782	329165	Abi2
5771	ENSMUSG00000026817	11636	Ak1
5777	ENSMUSG00000026824	16519	Kcnj3
5778	ENSMUSG00000026825	13429	Dnm1
5786	ENSMUSG00000026833	56177	Olfm1
5821	ENSMUSG00000026888	50915	Grb14
5844	ENSMUSG00000026932	67991	Nacc2
5881	ENSMUSG00000026986	140483	Hnmt
5890	ENSMUSG00000027004	20378	Frzb
5918	ENSMUSG00000027082	21788	Tfpi
5950	ENSMUSG00000027175	320554	Tcp11l1
5975	ENSMUSG00000027210	17536	Meis2
5977	ENSMUSG00000027217	241556	Tspan18
5982	ENSMUSG00000027223	19099	Mapk8ip1
6001	ENSMUSG00000027254	17754	Map1a
6009	ENSMUSG00000027273	20614	Snap25
6030	ENSMUSG00000027309	228602	4930402H24Rik
6035	ENSMUSG00000027316	14588	Gfra4
6037	ENSMUSG00000027318	110751	Adam33
6087	ENSMUSG00000027394	69737	Ttl
6103	ENSMUSG00000027419	18549	Pcsk2
6117	ENSMUSG00000027438	17957	Napb
6129	ENSMUSG00000027457	241727	Snph
6157	ENSMUSG00000027500	20257	Stmn2
6203	ENSMUSG00000027581	20262	Stmn3
6215	ENSMUSG00000027603	207182	Ggt7
6287	ENSMUSG00000027748	22066	Trpc4
6309	ENSMUSG00000027796	55994	Smad9
6311	ENSMUSG00000027799	26422	Nbea
6313	ENSMUSG00000027801	229302	Tm4sf4
6314	ENSMUSG00000027803	97064	Wwtr1
6316	ENSMUSG00000027805	18645	Pfn2
6332	ENSMUSG00000027834	20713	Serpini1
6338	ENSMUSG00000027849	54524	Syt6
6343	ENSMUSG00000027858	70747	Tspan2
6369	ENSMUSG00000027894	229706	Slc6a17
6370	ENSMUSG00000027895	99738	Kcnc4
6373	ENSMUSG00000027901	72121	Dennd2d
6384	ENSMUSG00000027931	18160	Npr1
6408	ENSMUSG00000027965	229759	Olfm3
6409	ENSMUSG00000027966	12814	Col11a1
6412	ENSMUSG00000027971	64580	Ndst4
6430	ENSMUSG00000028005	54195	Gucy1b1
6443	ENSMUSG00000028020	14658	Glrb
6445	ENSMUSG00000028024	13809	Enpep
6451	ENSMUSG00000028033	226922	Kcnq5
6454	ENSMUSG00000028036	19220	Ptgfr
6461	ENSMUSG00000028047	21827	Thbs3
6512	ENSMUSG00000028134	56195	Ptbp2
6562	ENSMUSG00000028226	17389	Mmp16
6574	ENSMUSG00000028246	76132	Faxc
6593	ENSMUSG00000028278	52187	Rragd
6598	ENSMUSG00000028289	13841	Epha7
6614	ENSMUSG00000028328	21916	Tmod1
6635	ENSMUSG00000028360	242259	Slc44a5
6641	ENSMUSG00000028373	56079	Astn2
6657	ENSMUSG00000028402	17475	Mpdz
6686	ENSMUSG00000028444	12804	Cntfr
6706	ENSMUSG00000028469	230103	Npr2
6709	ENSMUSG00000028476	53614	Reck
6715	ENSMUSG00000028487	242509	Bnc2
6730	ENSMUSG00000028524	73094	Sgip1
6733	ENSMUSG00000028528	72685	Dnajc6
6741	ENSMUSG00000028541	53418	B4galt2
6745	ENSMUSG00000028546	15572	Elavl4
6799	ENSMUSG00000028631	60613	Kcnq4
6877	ENSMUSG00000028753	75718	Vwa5b1
6884	ENSMUSG00000028763	15530	Hspg2
6888	ENSMUSG00000028773	14077	Fabp3
6894	ENSMUSG00000028782	230775	Adgrb2
6957	ENSMUSG00000028883	20346	Sema3a
6980	ENSMUSG00000028926	18647	Cdk14
6994	ENSMUSG00000028949	66993	Smarcd3
7074	ENSMUSG00000029070	74761	Mxra8
7084	ENSMUSG00000029088	80334	Kcnip4
7089	ENSMUSG00000029094	70292	Afap1
7090	ENSMUSG00000029095	231148	Ablim2
7099	ENSMUSG00000029108	54216	Pcdh7
7104	ENSMUSG00000029120	269643	Ppp2r2c
7105	ENSMUSG00000029121	12933	Crmp1
7106	ENSMUSG00000029122	59056	Evc
7109	ENSMUSG00000029126	18196	Nsg1
7137	ENSMUSG00000029168	65254	Dpysl5
7174	ENSMUSG00000029219	231290	Slc10a4
7176	ENSMUSG00000029223	22223	Uchl1
7186	ENSMUSG00000029245	13839	Epha5
7212	ENSMUSG00000029287	21814	Tgfbr3
7221	ENSMUSG00000029309	13602	Sparcl1
7236	ENSMUSG00000029335	110075	Bmp3
7243	ENSMUSG00000029348	72898	Asphd2
7247	ENSMUSG00000029361	18125	Nos1
7271	ENSMUSG00000029392	75695	Rilpl1
7301	ENSMUSG00000029436	23948	Mmp17
7317	ENSMUSG00000029461	319604	Fam168a
7325	ENSMUSG00000029469	12589	Ift81
7343	ENSMUSG00000029503	231602	P2rx2
7378	ENSMUSG00000029563	114142	Foxp2
7425	ENSMUSG00000029636	245880	Wasf3
7497	ENSMUSG00000029761	109624	Cald1
7500	ENSMUSG00000029765	243743	Plxna4
7503	ENSMUSG00000029769	232664	Ccdc136
7509	ENSMUSG00000029778	11517	Adcyap1r1
7541	ENSMUSG00000029838	19242	Ptn
7550	ENSMUSG00000029861	76156	Fam131b
7583	ENSMUSG00000030000	11519	Add2
7592	ENSMUSG00000030020	243548	Prickle2
7626	ENSMUSG00000030075	18488	Cntn3
7681	ENSMUSG00000030161	57436	Gabarapl1
7730	ENSMUSG00000030246	16832	Ldhb
7734	ENSMUSG00000030255	16651	Sspn
7737	ENSMUSG00000030259	71323	Rassf8
7760	ENSMUSG00000030302	11941	Atp2b2
7763	ENSMUSG00000030306	387314	Tmtc1
7794	ENSMUSG00000030352	109246	Tspan9
7806	ENSMUSG00000030376	110891	Slc8a2
7821	ENSMUSG00000030409	13400	Dmpk
7822	ENSMUSG00000030410	13401	Dmwd
7858	ENSMUSG00000030499	233107	Kctd15
7891	ENSMUSG00000030554	233335	Synm
7932	ENSMUSG00000030638	20408	Sh3gl3
7960	ENSMUSG00000030683	233878	Sez6l2
7969	ENSMUSG00000030701	27276	Plekhb1
8006	ENSMUSG00000030757	210162	Zkscan2
8015	ENSMUSG00000030770	57342	Parva
8016	ENSMUSG00000030772	50781	Dkk3
8022	ENSMUSG00000030782	21804	Tgfb1i1
8039	ENSMUSG00000030806	56216	Stx1b
8059	ENSMUSG00000030849	14183	Fgfr2
8067	ENSMUSG00000030862	55987	Cpxm2
8141	ENSMUSG00000031028	22141	Tub
8148	ENSMUSG00000031070	211577	Mrgprf
8181	ENSMUSG00000031137	14168	Fgf13
8186	ENSMUSG00000031144	20977	Syp
8207	ENSMUSG00000031169	53627	Porcn
8236	ENSMUSG00000031227	107528	Magee1
8251	ENSMUSG00000031257	237038	Nox1
8261	ENSMUSG00000031283	83453	Chrdl1
8262	ENSMUSG00000031284	18481	Pak3
8266	ENSMUSG00000031290	210297	Lrch2
8287	ENSMUSG00000031328	192176	Flna
8302	ENSMUSG00000031355	11856	Arhgap6
8316	ENSMUSG00000031376	320707	Atp2b3
8325	ENSMUSG00000031385	140571	Plxnb3
8346	ENSMUSG00000031425	18823	Plp1
8347	ENSMUSG00000031428	66995	Zcchc18
8380	ENSMUSG00000031486	78560	Adgra2
8408	ENSMUSG00000031523	50768	Dlc1
8421	ENSMUSG00000031543	11733	Ank1
8433	ENSMUSG00000031558	20563	Slit2
8438	ENSMUSG00000031565	14182	Fgfr1
8449	ENSMUSG00000031586	19663	Rbpms
8479	ENSMUSG00000031636	53318	Pdlim3
8494	ENSMUSG00000031661	93960	Nkd1
8503	ENSMUSG00000031673	12552	Cdh11
8538	ENSMUSG00000031748	14681	Gnao1
8539	ENSMUSG00000031749	20444	St3gal2
8570	ENSMUSG00000031791	74166	Tmem38a
8590	ENSMUSG00000031825	78892	Crispld2
8603	ENSMUSG00000031841	12554	Cdh13
8701	ENSMUSG00000031990	83964	Jam3
8704	ENSMUSG00000031994	30806	Adamts8
8711	ENSMUSG00000032006	71785	Pdgfd
8719	ENSMUSG00000032017	110637	Grik4
8724	ENSMUSG00000032024	71566	Clmp
8729	ENSMUSG00000032034	16521	Kcnj5
8747	ENSMUSG00000032060	12955	Cryab
8749	ENSMUSG00000032064	330938	Dixdc1
8754	ENSMUSG00000032076	54725	Cadm1
8762	ENSMUSG00000032086	23821	Bace1
8784	ENSMUSG00000032118	235180	Fez1
8794	ENSMUSG00000032131	192663	Abcg4
8795	ENSMUSG00000032135	84004	Mcam
8797	ENSMUSG00000032172	244723	Olfm2
8804	ENSMUSG00000032181	20255	Scg3
8808	ENSMUSG00000032186	50876	Tmod2
8813	ENSMUSG00000032194	235041	Kank2
8832	ENSMUSG00000032238	19883	Rora
8839	ENSMUSG00000032251	65099	Irak1bp1
8852	ENSMUSG00000032268	80893	Tmprss5
8853	ENSMUSG00000032269	15561	Htr3a
8869	ENSMUSG00000032297	76183	Celf6
8874	ENSMUSG00000032303	110834	Chrna3
8898	ENSMUSG00000032334	16949	Loxl1
8924	ENSMUSG00000032374	26432	Plod2
8981	ENSMUSG00000032470	17532	Mras
8995	ENSMUSG00000032492	19228	Pth1r
9004	ENSMUSG00000032502	20840	Stac
9007	ENSMUSG00000032507	72179	Fbxl2
9009	ENSMUSG00000032511	20271	Scn5a
9031	ENSMUSG00000032549	270192	Rab6b
9073	ENSMUSG00000032609	78267	Klhdc8b
9080	ENSMUSG00000032625	330267	Thsd7a
9086	ENSMUSG00000032648	19309	Pygm
9090	ENSMUSG00000032657	68521	Fam189b
9096	ENSMUSG00000032679	12509	Cd59a
9105	ENSMUSG00000032714	71709	Syde1
9147	ENSMUSG00000032826	109676	Ank2
9150	ENSMUSG00000032839	22063	Trpc1
9167	ENSMUSG00000032875	207212	Arhgef17
9171	ENSMUSG00000032890	242662	Rims3
9181	ENSMUSG00000032911	121021	Cspg4
9196	ENSMUSG00000032965	73916	Ift57
9208	ENSMUSG00000033006	20665	Sox10
9234	ENSMUSG00000033065	18642	Pfkm
9256	ENSMUSG00000033152	319655	Podxl2
9263	ENSMUSG00000033174	23945	Mgll
9273	ENSMUSG00000033207	71738	Mamdc2
9274	ENSMUSG00000033208	20203	S100b
9275	ENSMUSG00000033209	209683	Ttc28
9295	ENSMUSG00000033278	19274	Ptprm
9301	ENSMUSG00000033306	210126	Lpp
9310	ENSMUSG00000033327	81877	Tnxb
9318	ENSMUSG00000033361	208748	Prrg3
9328	ENSMUSG00000033389	216831	Arhgap44
9337	ENSMUSG00000033419	20616	Snap91
9338	ENSMUSG00000033420	69538	Antxr1
9344	ENSMUSG00000033436	67416	Armcx2
9369	ENSMUSG00000033530	104718	Ttc7b
9375	ENSMUSG00000033544	72713	Angptl1
9380	ENSMUSG00000033569	210933	Adgrb3
9386	ENSMUSG00000033585	17984	Ndn
9392	ENSMUSG00000033597	268932	Caskin1
9394	ENSMUSG00000033615	12889	Cplx1
9408	ENSMUSG00000033676	14402	Gabrb3
9424	ENSMUSG00000033722	207792	BC034090
9438	ENSMUSG00000033763	244654	Mtss2
9441	ENSMUSG00000033768	18190	Nrxn2
9448	ENSMUSG00000033788	26903	Dysf
9482	ENSMUSG00000033900	213582	Map9
9487	ENSMUSG00000033910	60596	Gucy1a1
9501	ENSMUSG00000033960	240185	Jcad
9510	ENSMUSG00000033981	14800	Gria2
9535	ENSMUSG00000034059	241525	Ypel4
9544	ENSMUSG00000034098	213262	Fstl5
9564	ENSMUSG00000034145	217733	Tmem63c
9603	ENSMUSG00000034235	78787	Usp54
9626	ENSMUSG00000034295	225288	Fhod3
9641	ENSMUSG00000034333	223773	Zbed4
9643	ENSMUSG00000034336	226180	Ina
9689	ENSMUSG00000034462	18764	Pkd2
9701	ENSMUSG00000034488	13612	Edil3
9706	ENSMUSG00000034520	14615	Gjc1
9764	ENSMUSG00000034675	56320	Dbn1
9780	ENSMUSG00000034723	52837	Tmx4
9817	ENSMUSG00000034810	20272	Scn7a
9828	ENSMUSG00000034842	109979	Art3
9840	ENSMUSG00000034872	209047	Gipc3
9846	ENSMUSG00000034891	104069	Sncb
9849	ENSMUSG00000034898	70598	Filip1
9854	ENSMUSG00000034910	72135	Pygo1
9856	ENSMUSG00000034912	320772	Mdga2
9867	ENSMUSG00000034936	80981	Arl4d
9873	ENSMUSG00000034958	16467	Atcay
9915	ENSMUSG00000035107	73379	Dcbld2
9916	ENSMUSG00000035109	271849	Shc4
9980	ENSMUSG00000035275	242570	Raver2
9984	ENSMUSG00000035283	11554	Adrb1
9986	ENSMUSG00000035285	269854	Nat14
10006	ENSMUSG00000035357	55983	Pdzrn3
10028	ENSMUSG00000035407	242553	Kank4
10103	ENSMUSG00000035640	100503659	Cbarp
10113	ENSMUSG00000035681	268345	Kcnc2
10140	ENSMUSG00000035776	171486	Cd99l2
10148	ENSMUSG00000035799	22160	Twist1
10169	ENSMUSG00000035863	18483	Palm
10170	ENSMUSG00000035864	20979	Syt1
10182	ENSMUSG00000035901	19347	Dennd5a
10205	ENSMUSG00000035964	67937	Tmem59l
10225	ENSMUSG00000036052	56323	Dnajb5
10230	ENSMUSG00000036062	230085	Phf24
10239	ENSMUSG00000036095	217480	Dgkb
10261	ENSMUSG00000036158	106042	Prickle1
10289	ENSMUSG00000036242	67419	Armh4
10375	ENSMUSG00000036533	260409	Cdc42ep3
10378	ENSMUSG00000036545	216725	Adamts2
10385	ENSMUSG00000036560	243914	Lgi4
10387	ENSMUSG00000036564	234593	Ndrg4
10393	ENSMUSG00000036578	57780	Fxyd7
10402	ENSMUSG00000036599	59031	Chst12
10422	ENSMUSG00000036667	77574	Tcaf1
10430	ENSMUSG00000036699	72693	Zcchc12
10440	ENSMUSG00000036745	70892	Ttll7
10447	ENSMUSG00000036766	227325	Dner
10455	ENSMUSG00000036782	67455	Klhl13
10479	ENSMUSG00000036854	243912	Hspb6
10546	ENSMUSG00000036989	55992	Trim3
10551	ENSMUSG00000037003	209039	Tns2
10566	ENSMUSG00000037032	11785	Apbb1
10596	ENSMUSG00000037126	73728	Psd
10612	ENSMUSG00000037166	68458	Ppp1r14a
10625	ENSMUSG00000037206	26968	Islr
10630	ENSMUSG00000037217	20964	Syn1
10631	ENSMUSG00000037221	68929	Mospd3
10646	ENSMUSG00000037259	241688	Dzank1
10672	ENSMUSG00000037335	15110	Hand1
10693	ENSMUSG00000037370	18605	Enpp1
10738	ENSMUSG00000037490	353169	Slc2a12
10816	ENSMUSG00000037712	218952	Fermt2
10830	ENSMUSG00000037747	70911	Phyhipl
10841	ENSMUSG00000037784	72507	Dzip1l
10868	ENSMUSG00000037852	12876	Cpe
10869	ENSMUSG00000037855	216049	Zfp365
10893	ENSMUSG00000037933	76895	Bicd2
10918	ENSMUSG00000037990	237353	Sh3rf3
10924	ENSMUSG00000037996	76376	Slc24a2
10938	ENSMUSG00000038022	330323	Mindy4
10947	ENSMUSG00000038042	218232	Ptpdc1
10960	ENSMUSG00000038065	68235	Mturn
10962	ENSMUSG00000038068	218215	Rnf144b
10968	ENSMUSG00000038077	16494	Kcna6
10978	ENSMUSG00000038112	244810	AW551984
11003	ENSMUSG00000038168	210530	P3h2
11016	ENSMUSG00000038193	15111	Hand2
11022	ENSMUSG00000038205	108097	Prkab2
11046	ENSMUSG00000038248	109205	Sobp
11077	ENSMUSG00000038312	108687	Edem2
11078	ENSMUSG00000038319	16511	Kcnh2
11090	ENSMUSG00000038349	227120	Plcl1
11099	ENSMUSG00000038370	66425	Pcp4l1
11113	ENSMUSG00000038402	14238	Foxf2
11129	ENSMUSG00000038453	56013	Srcin1
11130	ENSMUSG00000038456	209773	Dennd2a
11131	ENSMUSG00000038457	272465	Tmem255b
11140	ENSMUSG00000038486	64051	Sv2a
11166	ENSMUSG00000038530	19736	Rgs4
11181	ENSMUSG00000038552	64339	Fndc4
11182	ENSMUSG00000038555	225362	Reep2
11195	ENSMUSG00000038587	83397	Akap12
11198	ENSMUSG00000038594	100038725	Cep85l
11202	ENSMUSG00000038602	215085	Slc35f1
11203	ENSMUSG00000038604	75687	Ripor1
11223	ENSMUSG00000038648	208647	Creb3l2
11230	ENSMUSG00000038665	320127	Dgki
11231	ENSMUSG00000038668	14745	Lpar1
11245	ENSMUSG00000038700	15413	Hoxb5
11253	ENSMUSG00000038718	18516	Pbx3
11262	ENSMUSG00000038740	72543	Mvb12b
11309	ENSMUSG00000038855	320404	Itpkb
11311	ENSMUSG00000038860	99326	Garnl3
11333	ENSMUSG00000038916	67412	Soga3
11353	ENSMUSG00000038984	239364	Tspyl5
11390	ENSMUSG00000039081	218820	Zfp503
11402	ENSMUSG00000039103	68810	Nexn
11409	ENSMUSG00000039115	104099	Itga9
11410	ENSMUSG00000039116	215798	Adgrg6
11412	ENSMUSG00000039126	353211	Prune2
11471	ENSMUSG00000039239	21808	Tgfb2
11520	ENSMUSG00000039377	15284	Hlx
11523	ENSMUSG00000039385	12563	Cdh6
11530	ENSMUSG00000039419	66797	Cntnap2
11549	ENSMUSG00000039478	78506	Micu3
11553	ENSMUSG00000039485	72480	Tspyl4
11570	ENSMUSG00000039533	75104	Mmd2
11574	ENSMUSG00000039542	17967	Ncam1
11589	ENSMUSG00000039607	207181	Rbms3
11613	ENSMUSG00000039661	66959	Dusp26
11632	ENSMUSG00000039706	16826	Ldb2
11637	ENSMUSG00000039716	208869	Dock3
11684	ENSMUSG00000039838	242773	Slc45a1
11717	ENSMUSG00000039943	18798	Plcb4
11720	ENSMUSG00000039954	269019	Stk32a
11723	ENSMUSG00000039959	215114	Hip1
11744	ENSMUSG00000040009	14687	Gnaz
11758	ENSMUSG00000040035	214240	Disp2
11779	ENSMUSG00000040118	12293	Cacna2d1
11801	ENSMUSG00000040164	16538	Kcns1
11804	ENSMUSG00000040170	55990	Fmo2
11808	ENSMUSG00000040183	140577	Ankrd6
11834	ENSMUSG00000040260	76441	Daam2
11837	ENSMUSG00000040265	103967	Dnm3
11861	ENSMUSG00000040327	78309	Cul9
11884	ENSMUSG00000040387	212390	Klhl32
11894	ENSMUSG00000040415	80904	Dtx3
11945	ENSMUSG00000040536	69352	Necab1
11946	ENSMUSG00000040537	11496	Adam22
11958	ENSMUSG00000040563	235044	Plppr2
11967	ENSMUSG00000040591	228356	1110051M20Rik
11989	ENSMUSG00000040640	238988	Erc2
12010	ENSMUSG00000040690	107581	Col16a1
12030	ENSMUSG00000040724	16490	Kcna2
12045	ENSMUSG00000040759	67272	Cmtm5
12051	ENSMUSG00000040774	99712	Cept1
12057	ENSMUSG00000040797	243621	Iqsec3
12069	ENSMUSG00000040836	240888	Gpr161
12072	ENSMUSG00000040841	20475	Six5
12077	ENSMUSG00000040852	213556	Plekhh2
12085	ENSMUSG00000040867	380785	Begain
12091	ENSMUSG00000040896	56543	Kcnd3
12114	ENSMUSG00000040972	230868	Igsf21
12124	ENSMUSG00000041014	18183	Nrg3
12125	ENSMUSG00000041020	78283	Map7d2
12139	ENSMUSG00000041073	192950	Nacad
12147	ENSMUSG00000041117	434130	Ccdc8
12149	ENSMUSG00000041120	17965	Nbl1
12158	ENSMUSG00000041141	71691	Pnmal1
12225	ENSMUSG00000041362	71653	Shtn1
12275	ENSMUSG00000041548	80888	Hspb8
12286	ENSMUSG00000041577	116847	Prelp
12289	ENSMUSG00000041592	237979	Sdk2
12314	ENSMUSG00000041658	245670	Rragb
12316	ENSMUSG00000041669	170952	Prima1
12317	ENSMUSG00000041670	116837	Rims1
12341	ENSMUSG00000041729	235431	Coro2b
12343	ENSMUSG00000041731	226041	Pgm5
12369	ENSMUSG00000041794	245049	Myrip
12378	ENSMUSG00000041828	217258	Abca8a
12447	ENSMUSG00000042066	68875	Tmcc2
12449	ENSMUSG00000042078	68666	Svop
12458	ENSMUSG00000042104	66435	Uggt2
12461	ENSMUSG00000042109	105859	Csdc2
12472	ENSMUSG00000042155	277396	Klhl23
12522	ENSMUSG00000042284	109700	Itga1
12528	ENSMUSG00000042302	216565	Ehbp1
12561	ENSMUSG00000042388	242667	Dlgap3
12565	ENSMUSG00000042401	72832	Crtac1
12595	ENSMUSG00000042485	66175	Mustn1
12613	ENSMUSG00000042523	105000	Dnal1
12616	ENSMUSG00000042529	16515	Kcnj12
12617	ENSMUSG00000042532	71146	Golga7b
12644	ENSMUSG00000042613	229534	Pbxip1
12654	ENSMUSG00000042642	319945	Flad1
12671	ENSMUSG00000042686	57339	Jph1
12694	ENSMUSG00000042751	226518	Nmnat2
12716	ENSMUSG00000042812	15227	Foxf1
12737	ENSMUSG00000042873	269788	Lhfpl4
12797	ENSMUSG00000043154	235542	Ppp2r3a
12817	ENSMUSG00000043259	71721	Fam13c
12830	ENSMUSG00000043300	26879	B3galnt1
12854	ENSMUSG00000043388	243339	Tmem130
12872	ENSMUSG00000043456	243937	Zfp536
12876	ENSMUSG00000043463	319642	Rab9b
12889	ENSMUSG00000043518	24004	Rai2
12898	ENSMUSG00000043556	448987	Fbxl7
12923	ENSMUSG00000043670	208666	Diras1
12925	ENSMUSG00000043673	238076	Kcns3
12978	ENSMUSG00000043913	269693	Ccdc60
13030	ENSMUSG00000044067	73010	Gpr22
13043	ENSMUSG00000044117	67254	Bmerb1
13098	ENSMUSG00000044288	12801	Cnr1
13118	ENSMUSG00000044345	277010	Marveld1
13120	ENSMUSG00000044349	319317	Snhg11
13178	ENSMUSG00000044548	59036	Dact1
13179	ENSMUSG00000044550	594844	Tceal3
13207	ENSMUSG00000044647	77771	Csrnp3
13253	ENSMUSG00000044807	30944	Zfp354c
13338	ENSMUSG00000045103	13405	Dmd
13456	ENSMUSG00000045515	18993	Pou3f3
13461	ENSMUSG00000045532	23829	C1ql1
13478	ENSMUSG00000045589	230235	Frrs1l
13484	ENSMUSG00000045613	243764	Chrm2
13518	ENSMUSG00000045733	212518	Sprn
13547	ENSMUSG00000045838	214239	Ccdc9b
13562	ENSMUSG00000045917	230279	Tmem268
13571	ENSMUSG00000045954	20324	Cavin2
13599	ENSMUSG00000046058	386655	Eid2
13621	ENSMUSG00000046152	171167	Fut10
13623	ENSMUSG00000046159	12671	Chrm3
13634	ENSMUSG00000046186	235505	Cd109
13672	ENSMUSG00000046329	66972	Slc25a23
13705	ENSMUSG00000046442	320472	Ppm1e
13749	ENSMUSG00000046618	241327	Olfml2a
13774	ENSMUSG00000046709	26414	Mapk10
13780	ENSMUSG00000046719	104079	Nxph3
13809	ENSMUSG00000046807	192734	Lrrc75b
13821	ENSMUSG00000046844	270097	Vat1l
13866	ENSMUSG00000047013	330369	Fbxo41
13890	ENSMUSG00000047085	272381	Lrrc4b
13914	ENSMUSG00000047180	214854	Neurl3
13915	ENSMUSG00000047181	217125	Samd14
13926	ENSMUSG00000047216	227485	Cdh19
13944	ENSMUSG00000047261	14432	Gap43
13992	ENSMUSG00000047473	22693	Zfp30
14123	ENSMUSG00000047907	228911	Tshz2
14135	ENSMUSG00000047963	52331	Stbd1
14138	ENSMUSG00000047976	16485	Kcna1
14168	ENSMUSG00000048070	193003	Pirt
14174	ENSMUSG00000048096	93689	Lmod1
14205	ENSMUSG00000048218	105827	Amigo2
14210	ENSMUSG00000048232	269529	Fbxo10
14213	ENSMUSG00000048240	14708	Gng7
14217	ENSMUSG00000048264	208440	Dip2c
14220	ENSMUSG00000048279	50720	Sacs
14224	ENSMUSG00000048285	319710	Frmd6
14229	ENSMUSG00000048307	68839	Ankrd46
14235	ENSMUSG00000048330	320360	Ric3
14238	ENSMUSG00000048337	19065	Npy4r
14252	ENSMUSG00000048387	23967	Osr1
14253	ENSMUSG00000048388	241520	Fam171b
14258	ENSMUSG00000048402	14633	Gli2
14273	ENSMUSG00000048458	109050	Inka2
14306	ENSMUSG00000048572	226040	Tmem252
14369	ENSMUSG00000048814	381338	Lonrf2
14389	ENSMUSG00000048915	13640	Efna5
14405	ENSMUSG00000048978	22360	Nrsn1
14440	ENSMUSG00000049100	18526	Pcdh10
14446	ENSMUSG00000049115	11607	Agtr1a
14447	ENSMUSG00000049119	242297	Fam110b
14482	ENSMUSG00000049281	235281	Scn3b
14485	ENSMUSG00000049288	280411	Lix1l
14500	ENSMUSG00000049336	23964	Tenm2
14518	ENSMUSG00000049420	77220	Tmem200a
14546	ENSMUSG00000049532	50524	Sall2
14547	ENSMUSG00000049536	237052	Tceal1
14589	ENSMUSG00000049670	226123	Morn4
14628	ENSMUSG00000049804	100503043	Armcx4
14630	ENSMUSG00000049807	58996	Arhgap23
14642	ENSMUSG00000049872	103511	Calhm5
14652	ENSMUSG00000049907	68939	Rasl11b
14685	ENSMUSG00000050052	72148	Tdrp
14690	ENSMUSG00000050069	23893	Grem2
14712	ENSMUSG00000050132	237868	Sarm1
14749	ENSMUSG00000050248	68525	Evc2
14757	ENSMUSG00000050288	57265	Fzd2
14764	ENSMUSG00000050315	118449	Synpo2
14801	ENSMUSG00000050473	76157	Slc35d3
14805	ENSMUSG00000050503	74165	Fbxl22
14822	ENSMUSG00000050556	16500	Kcnb1
14828	ENSMUSG00000050587	241568	Lrrc4c
14861	ENSMUSG00000050711	20254	Scg2
14869	ENSMUSG00000050751	209966	Pgbd5
14891	ENSMUSG00000050821	78408	Fam131a
14906	ENSMUSG00000050875	225583	Minar2
14930	ENSMUSG00000050957	27356	Insl6
14957	ENSMUSG00000051048	320452	P4ha3
14971	ENSMUSG00000051111	75209	Sv2c
14990	ENSMUSG00000051177	18795	Plcb1
15010	ENSMUSG00000051236	320183	Msrb3
15014	ENSMUSG00000051243	320563	Islr2
15035	ENSMUSG00000051331	12288	Cacna1c
15050	ENSMUSG00000051373	227721	Plpp7
15121	ENSMUSG00000051652	237387	Lrrc3
15154	ENSMUSG00000051790	216856	Nlgn2
15160	ENSMUSG00000051817	20667	Sox12
15165	ENSMUSG00000051851	72865	Rtl8c
15167	ENSMUSG00000051855	17294	Mest
15179	ENSMUSG00000051920	239405	Rspo2
15279	ENSMUSG00000052387	226025	Trpm3
15314	ENSMUSG00000052534	18514	Pbx1
15327	ENSMUSG00000052572	23859	Dlg2
15354	ENSMUSG00000052726	240776	Kcnt2
15355	ENSMUSG00000052727	17755	Map1b
15384	ENSMUSG00000052852	52250	Reep1
15391	ENSMUSG00000052911	16779	Lamb2
15396	ENSMUSG00000052920	19091	Prkg1
15400	ENSMUSG00000052928	269037	Ctif
15404	ENSMUSG00000052951
15406	ENSMUSG00000052957	14451	Gas1
15415	ENSMUSG00000053025	64176	Sv2b
15420	ENSMUSG00000053046	75770	Brsk2
15423	ENSMUSG00000053062	67374	Jam2
15546	ENSMUSG00000053617	14218	Sh3pxd2a
15589	ENSMUSG00000053825	327814	Ppfia2
15620	ENSMUSG00000053963	381310	Stum
15622	ENSMUSG00000053965	242202	Pde5a
15632	ENSMUSG00000054013	104885	Tmem179
15670	ENSMUSG00000054162	72902	Spock3
15724	ENSMUSG00000054423	27062	Cadps
15739	ENSMUSG00000054477	140492	Kcnn2
15793	ENSMUSG00000054728	218194	Phactr1
15818	ENSMUSG00000054863	106014	Tafa5
15856	ENSMUSG00000055022	12805	Cntn1
15858	ENSMUSG00000055026	14407	Gabrg3
15920	ENSMUSG00000055322	21961	Tns1
15934	ENSMUSG00000055407	17760	Map6
15936	ENSMUSG00000055409	338352	Nell1
15940	ENSMUSG00000055421	211712	Pcdh9
15942	ENSMUSG00000055430	58243	Nap1l5
15949	ENSMUSG00000055471	11682	Alk
15951	ENSMUSG00000055485	320706	Soga1
15954	ENSMUSG00000055493	13853	Epm2a
15960	ENSMUSG00000055538	71918	Zcchc24
15969	ENSMUSG00000055567	329178	Unc80
15978	ENSMUSG00000055632	665700	Hmcn2
16001	ENSMUSG00000055733	54561	Nap1l3
16003	ENSMUSG00000055745	223732	Rtl6
16041	ENSMUSG00000055912	232086	Tmem150a
16064	ENSMUSG00000056004	231014	9330182L06Rik
16081	ENSMUSG00000056073	14806	Grik2
16104	ENSMUSG00000056185	225861	Snx32
16121	ENSMUSG00000056258	110862	Kcnq3
16168	ENSMUSG00000056486	108699	Chn1
16189	ENSMUSG00000056596	69539	Trnp1
16206	ENSMUSG00000056679	70771	Gpr173
16225	ENSMUSG00000056755	108073	Grm7
16234	ENSMUSG00000056812	20451	St8sia3
16247	ENSMUSG00000056856
16250	ENSMUSG00000056870	70676	Gulp1
16258	ENSMUSG00000056900	72607	Usp13
16276	ENSMUSG00000056966	118446	Gjc3
16349	ENSMUSG00000057280	18198	Musk
16366	ENSMUSG00000057378	20192	Ryr3
16386	ENSMUSG00000057455	19762	Rit2
16417	ENSMUSG00000057614	14677	Gnai1
16436	ENSMUSG00000057716	434008	Tmem178b
16450	ENSMUSG00000057777	23937	Mab21l2
16477	ENSMUSG00000057914	12296	Cacnb2
16501	ENSMUSG00000058056	72333	Palld
16505	ENSMUSG00000058070	68519	Eml1
16523	ENSMUSG00000058153	56747	Sez6l
16543	ENSMUSG00000058248	16510	Kcnh1
16558	ENSMUSG00000058297	94214	Spock2
16581	ENSMUSG00000058420	110058	Syt17
16598	ENSMUSG00000058498	433809	Rnf207
16618	ENSMUSG00000058589	77531	Anks1b
16702	ENSMUSG00000058966	68952	Fam57b
16741	ENSMUSG00000059146	18213	Ntrk3
16785	ENSMUSG00000059327	13607	Eda
16909	ENSMUSG00000059857	80883	Ntng1
16981	ENSMUSG00000060166	27801	Zdhhc8
17000	ENSMUSG00000060240	57754	Cend1
17036	ENSMUSG00000060424	66297	Pantr1
17038	ENSMUSG00000060429	20649	Sntb1
17064	ENSMUSG00000060548	29820	Tnfrsf19
17070	ENSMUSG00000060568	226610	Fam78b
17133	ENSMUSG00000060843	216033	Ctnna3
17174	ENSMUSG00000061080	268890	Lsamp
17264	ENSMUSG00000061535	109323	C1qtnf7
17271	ENSMUSG00000061576	13483	Dpp6
17278	ENSMUSG00000061603	238161	Akap6
17342	ENSMUSG00000061911	17933	Myt1l
17462	ENSMUSG00000062380	22152	Tubb3
17475	ENSMUSG00000062444	11775	Ap3b2
17498	ENSMUSG00000062542	60510	Syt9
17514	ENSMUSG00000062591	22153	Tubb4a
17531	ENSMUSG00000062661	14299	Ncs1
17550	ENSMUSG00000062760	72301	Shisal1
17585	ENSMUSG00000062929	12632	Cfl2
17597	ENSMUSG00000062980	214642	Cped1
17615	ENSMUSG00000063063	12386	Ctnna2
17629	ENSMUSG00000063142	16531	Kcnma1
17633	ENSMUSG00000063160	18223	Numbl
17695	ENSMUSG00000063428	70503	Ddo
17696	ENSMUSG00000063430	320916	Wscd2
17724	ENSMUSG00000063558	11761	Aox1
17725	ENSMUSG00000063564	237759	Col23a1
17726	ENSMUSG00000063568	231986	Jazf1
17771	ENSMUSG00000063765	214685	Chadl
17800	ENSMUSG00000063873	94249	Slc24a3
17818	ENSMUSG00000063919	68955	Srrm4
18903	ENSMUSG00000065954	320165	Tacc1
18934	ENSMUSG00000066113	77739	Adamtsl1
18981	ENSMUSG00000066357	83669	Wdr6
19031	ENSMUSG00000066607	319477	Insyn1
19040	ENSMUSG00000066643	74682	Wdr35
19054	ENSMUSG00000066705	59095	Fxyd6
19135	ENSMUSG00000067158	12829	Col4a4
19155	ENSMUSG00000067261	15221	Foxd3
19222	ENSMUSG00000067629	240057	Syngap1
19253	ENSMUSG00000067825	74043	Pex26
19364	ENSMUSG00000068327	21909	Tlx2
19420	ENSMUSG00000068699	68794	Flnc
19430	ENSMUSG00000068748	19283	Ptprz1
19435	ENSMUSG00000068794	213945	Col28a1
19468	ENSMUSG00000068923	229521	Syt11
19491	ENSMUSG00000069072	241919	Slc7a14
19514	ENSMUSG00000069227	26913	Gprin1
19552	ENSMUSG00000069378	225518	Prdm6
19613	ENSMUSG00000069806	81904	Cacng7
19615	ENSMUSG00000069814	432582	Ccdc92b
19786	ENSMUSG00000070462	80889	Tlnrd1
19789	ENSMUSG00000070469	269959	Adamtsl3
19800	ENSMUSG00000070509	244058	Rgma
19820	ENSMUSG00000070565	226525	Rasal2
19825	ENSMUSG00000070576	433938	Mn1
19866	ENSMUSG00000070720	623230	Tmem200b
19881	ENSMUSG00000070802	434128	Pnmal2
19981	ENSMUSG00000071176	234094	Arhgef10
20017	ENSMUSG00000071317	23828	Bves
20102	ENSMUSG00000071656	68852	Lrrn4cl
20104	ENSMUSG00000071658	14704	Gng3
20133	ENSMUSG00000071753	331424	C230004F18Rik
20295	ENSMUSG00000072875	14761	Gpr27
20323	ENSMUSG00000072964	70237	Bhlhb9
20324	ENSMUSG00000072966	245607	Gprasp2
20384	ENSMUSG00000073176	78619	Zfp449
20475	ENSMUSG00000073557	329251	Ppp1r12b
20536	ENSMUSG00000073755	230757	5730409E04Rik
20753	ENSMUSG00000074259	546134	Gramd2
20786	ENSMUSG00000074364	259300	Ehd2
20904	ENSMUSG00000074657	16572	Kif5a
20925	ENSMUSG00000074736	433485	Syndig1
21018	ENSMUSG00000074971	67606	Fibin
21033	ENSMUSG00000075012	14221	Fjx1
21211	ENSMUSG00000075316	20274	Scn9a
21212	ENSMUSG00000075318	110876	Scn2a
21239	ENSMUSG00000075415	14269	Fnbp1
21288	ENSMUSG00000075588	103889	Hoxb2
21292	ENSMUSG00000075592	277154	Nynrin
22391	ENSMUSG00000078350	68859	Smim1
22526	ENSMUSG00000078716	242409	Tmem8b
22556	ENSMUSG00000078794	629378	Dact3
22678	ENSMUSG00000079037	19122	Prnp
22726	ENSMUSG00000079157	270028	Fam155a
22866	ENSMUSG00000079481	100042480	Nhsl2
23947	ENSMUSG00000081534	67739	Slc48a1
27770	ENSMUSG00000086043
27809	ENSMUSG00000086096
28204	ENSMUSG00000086596	382111	Susd5
28460	ENSMUSG00000086918	74633	4930429F24Rik
28766	ENSMUSG00000087291
28842	ENSMUSG00000087380	73652	2210408F21Rik
28868	ENSMUSG00000087408	14559	Gdf1
30885	ENSMUSG00000090071	12570	Cdk5r2
31135	ENSMUSG00000090523	71683	Gypc
31804	ENSMUSG00000092035	170676	Peg10
33874	ENSMUSG00000094910	268595	D430019H16Rik
34278	ENSMUSG00000095407	622645	Tmem200c
35267	ENSMUSG00000096606	100503386	Tpbgl
35899	ENSMUSG00000097328	21944	Tnfsf12
35907	ENSMUSG00000097336	68790	Fendrr
35956	ENSMUSG00000097391	100040724	Mirg
36009	ENSMUSG00000097451
36405	ENSMUSG00000097910	75996	5033428I22Rik
36582	ENSMUSG00000098098	545261	Bvht
38550	ENSMUSG00000100241	20508	Slc18a3
38803	ENSMUSG00000100510	102636514	Hand2os1
41447	ENSMUSG00000103332	93710	Pcdhga2
43378	ENSMUSG00000105366
44918	ENSMUSG00000106995
47672	ENSMUSG00000109946	100504116	Brd3os
51800	ENSMUSG00000114278

## Sheet: ME5
	EnsGenes	Entrez	Genename
74	ENSMUSG00000000392	14089	Fap
80	ENSMUSG00000000416	30785	Cttnbp2
81	ENSMUSG00000000420	14423	Galnt1
235	ENSMUSG00000001334	384061	Fndc5
248	ENSMUSG00000001424	56463	Snd1
265	ENSMUSG00000001507	16400	Itga3
293	ENSMUSG00000001663	14871	Gstt1
298	ENSMUSG00000001674	66942	Ddx18
302	ENSMUSG00000001729	11651	Akt1
315	ENSMUSG00000001785	103136	Pwp1
333	ENSMUSG00000001901	192775	Kcnh6
419	ENSMUSG00000002346	73095	Slc25a42
427	ENSMUSG00000002409	13549	Dyrk1b
468	ENSMUSG00000002741	56418	Ykt6
517	ENSMUSG00000003031	12576	Cdkn1b
532	ENSMUSG00000003131	18475	Pafah1b2
678	ENSMUSG00000004187	16581	Kifc2
724	ENSMUSG00000004567	94178	Mcoln1
802	ENSMUSG00000005103	22388	Wdr1
820	ENSMUSG00000005262	22230	Ufd1
822	ENSMUSG00000005268	19116	Prlr
877	ENSMUSG00000005667	17768	Mthfd2
900	ENSMUSG00000005813	75624	Metap1
1045	ENSMUSG00000006699	12540	Cdc42
1062	ENSMUSG00000006800	72043	Sulf2
1073	ENSMUSG00000006998	21762	Psmd2
1104	ENSMUSG00000007589	28113	Tinf2
1171	ENSMUSG00000008450	68051	Nutf2
1255	ENSMUSG00000009614	192166	Sardh
1278	ENSMUSG00000009905	70750	Kdsr
1345	ENSMUSG00000010914	27402	Pdhx
1346	ENSMUSG00000010936	234729	Vac14
1356	ENSMUSG00000011179	18263	Odc1
1401	ENSMUSG00000012519	74568	Mlkl
1422	ENSMUSG00000013338	74562	Fer1l4
1446	ENSMUSG00000013701	53600	Timm23
1506	ENSMUSG00000014601	229707	Strip1
1534	ENSMUSG00000014859	104394	E2f4
1535	ENSMUSG00000014867	20932	Surf4
1552	ENSMUSG00000015087	227624	Rabl6
1567	ENSMUSG00000015176	70769	Nolc1
1605	ENSMUSG00000015468	18132	Notch4
1638	ENSMUSG00000015714	76893	Cers2
1678	ENSMUSG00000015961	11566	Adss
1738	ENSMUSG00000016619	18141	Nup50
1804	ENSMUSG00000017428	69077	Psmd11
1854	ENSMUSG00000017781	18738	Pitpna
1873	ENSMUSG00000017999	228889	Ddx27
2057	ENSMUSG00000019173	19345	Rab5c
2075	ENSMUSG00000019302	11975	Atp6v0a1
2083	ENSMUSG00000019368	103655	Sec14l4
2090	ENSMUSG00000019437	68385	Tlcd1
2154	ENSMUSG00000019814	353258	Ltv1
2164	ENSMUSG00000019832	67844	Rab32
2175	ENSMUSG00000019849	19072	Prep
2292	ENSMUSG00000020075	56200	Ddx21
2343	ENSMUSG00000020152	66713	Actr2
2464	ENSMUSG00000020358	15384	Hnrnpab
2466	ENSMUSG00000020361	15525	Hspa4
2548	ENSMUSG00000020484	22433	Xbp1
2685	ENSMUSG00000020706	56095	Ftsj3
2782	ENSMUSG00000020869	98238	Lrrc59
2834	ENSMUSG00000020936	18107	Nmt1
2901	ENSMUSG00000021076	56444	Actr10
2925	ENSMUSG00000021116	13665	Eif2s1
2944	ENSMUSG00000021149	69237	Gtpbp4
2988	ENSMUSG00000021238	104776	Aldh6a1
2996	ENSMUSG00000021248	68581	Tmed10
3011	ENSMUSG00000021266	22375	Wars
3064	ENSMUSG00000021367	13614	Edn1
3095	ENSMUSG00000021427	107513	Ssr1
3154	ENSMUSG00000021546	15387	Hnrnpk
3193	ENSMUSG00000021610	218335	Clptm1l
3314	ENSMUSG00000021810	70601	Ecd
3343	ENSMUSG00000021877	11843	Arf4
3443	ENSMUSG00000022035	67179	Ccdc25
3552	ENSMUSG00000022221	56532	Ripk3
3565	ENSMUSG00000022241	110960	Tars
3579	ENSMUSG00000022265	11732	Ank
3589	ENSMUSG00000022295	66335	Atp6v1c1
3627	ENSMUSG00000022358	67731	Fbxo32
3653	ENSMUSG00000022394	214669	L3mbtl2
3719	ENSMUSG00000022500	56722	Litaf
3721	ENSMUSG00000022503	26425	Nubp1
3743	ENSMUSG00000022537	224090	Tmem44
3744	ENSMUSG00000022538	224092	Lsg1
3759	ENSMUSG00000022557	12181	Bop1
3790	ENSMUSG00000022607	14083	Ptk2
3816	ENSMUSG00000022663	67841	Atg3
3831	ENSMUSG00000022682	106298	Rrn3
3862	ENSMUSG00000022752	28185	Tomm70a
3925	ENSMUSG00000022841	11773	Ap2m1
4038	ENSMUSG00000023044	246277	Csad
4105	ENSMUSG00000023266	107971	Frs3
4227	ENSMUSG00000023988	53414	Bysl
4327	ENSMUSG00000024150	193813	Mcfd2
4330	ENSMUSG00000024155	75178	Meiob
4427	ENSMUSG00000024312	57315	Wdr46
4449	ENSMUSG00000024360	225363	Etf1
4505	ENSMUSG00000024471	58916	Myot
4515	ENSMUSG00000024487	67180	Yipf5
4519	ENSMUSG00000024498	56070	Tcerg1
4565	ENSMUSG00000024575	225600	Pde6a
4572	ENSMUSG00000024587	70223	Nars
4595	ENSMUSG00000024640	107272	Psat1
4641	ENSMUSG00000024732	108673	Ccdc86
4643	ENSMUSG00000024735	28000	Prpf19
4675	ENSMUSG00000024785	59028	Rcl1
4795	ENSMUSG00000024981	433256	Acsl5
4808	ENSMUSG00000024999	57753	Noc3l
4814	ENSMUSG00000025007	56454	Aldh18a1
4823	ENSMUSG00000025024	76479	Smndc1
4826	ENSMUSG00000025027	170750	Xpnpep1
4836	ENSMUSG00000025047	18572	Pdcd11
4888	ENSMUSG00000025156	209318	Gps1
4901	ENSMUSG00000025175	63828	Fn3k
4925	ENSMUSG00000025212	94280	Sfxn3
4939	ENSMUSG00000025228	54130	Actr1a
4971	ENSMUSG00000025287	56360	Acot9
5100	ENSMUSG00000025532	12909	Crcp
5102	ENSMUSG00000025534	110006	Gusb
5191	ENSMUSG00000025786	69035	Zdhhc3
5217	ENSMUSG00000025857	433956	Dnaaf5
5288	ENSMUSG00000025978	74013	Rftn2
5297	ENSMUSG00000025995	73674	Wdr75
5310	ENSMUSG00000026020	55989	Nop58
5322	ENSMUSG00000026037	18393	Orc2
5392	ENSMUSG00000026170	104086	Cyp27a1
5492	ENSMUSG00000026341	74117	Actr3
5575	ENSMUSG00000026489	67426	Coq8a
5727	ENSMUSG00000026749	59126	Nek6
5728	ENSMUSG00000026750	19177	Psmb7
5736	ENSMUSG00000026766	109129	Mmadhc
5737	ENSMUSG00000026767	66960	Mindy3
5831	ENSMUSG00000026917	140858	Wdr5
5871	ENSMUSG00000026974	67187	Zmynd19
5885	ENSMUSG00000026991	227937	Pkp4
5906	ENSMUSG00000027068	241452	Dhrs9
5922	ENSMUSG00000027091	69082	Zc3h15
5935	ENSMUSG00000027132	72425	Katnbl1
5962	ENSMUSG00000027195	56348	Hsd17b12
5983	ENSMUSG00000027224	213696	Duoxa1
5984	ENSMUSG00000027225	66811	Duoxa2
5989	ENSMUSG00000027236	78655	Eif3j1
6032	ENSMUSG00000027313	69065	Chac1
6111	ENSMUSG00000027429	27054	Sec23b
6207	ENSMUSG00000027589	245867	Pcmtd2
6275	ENSMUSG00000027714	50911	Exosc9
6281	ENSMUSG00000027722	57815	Spata5
6286	ENSMUSG00000027746	67890	Ufm1
6294	ENSMUSG00000027765	18441	P2ry1
6303	ENSMUSG00000027787	97112	Nmd3
6306	ENSMUSG00000027792	12038	Bche
6327	ENSMUSG00000027828	67437	Ssr3
6339	ENSMUSG00000027852	18176	Nras
6340	ENSMUSG00000027854	66641	Sike1
6375	ENSMUSG00000027905	53975	Ddx20
6392	ENSMUSG00000027940	59069	Tpm3
6421	ENSMUSG00000027994	66815	Mcub
6440	ENSMUSG00000028017	13645	Egf
6462	ENSMUSG00000028048	14466	Gba
6524	ENSMUSG00000028156	13684	Eif4e
6577	ENSMUSG00000028249	53378	Sdcbp
6583	ENSMUSG00000028261	68493	Ndufaf4
6592	ENSMUSG00000028277	56228	Ube2j1
6673	ENSMUSG00000028426	19359	Rad23b
6690	ENSMUSG00000028452	269523	Vcp
6703	ENSMUSG00000028466	12913	Creb3
6740	ENSMUSG00000028540	67728	Dph2
6766	ENSMUSG00000028577	18786	Plaa
6782	ENSMUSG00000028602	21941	Tnfrsf8
6789	ENSMUSG00000028613	16975	Lrp8
6819	ENSMUSG00000028655	76574	Mfsd2a
6900	ENSMUSG00000028790	20218	Khdrbs1
6934	ENSMUSG00000028847	27096	Trappc3
6959	ENSMUSG00000028885	100340	Smpdl3b
6972	ENSMUSG00000028909	19273	Ptpru
6977	ENSMUSG00000028919	213649	Arhgef19
6993	ENSMUSG00000028948	74035	Nol9
6997	ENSMUSG00000028953	27407	Abcf2
7004	ENSMUSG00000028961	110208	Pgd
7056	ENSMUSG00000029038	68991	Ssu72
7071	ENSMUSG00000029064	14688	Gnb1
7121	ENSMUSG00000029147	14208	Ppm1g
7210	ENSMUSG00000029283	12545	Cdc7
7254	ENSMUSG00000029371	20311	Cxcl5
7270	ENSMUSG00000029390	56334	Tmed2
7274	ENSMUSG00000029401	80291	Rilpl2
7286	ENSMUSG00000029415	231452	Sdad1
7310	ENSMUSG00000029449	23912	Rhof
7340	ENSMUSG00000029500	72542	Pgam5
7400	ENSMUSG00000029601	75732	Iqcd
7414	ENSMUSG00000029622	11867	Arpc1b
7488	ENSMUSG00000029729	74570	Zkscan1
7492	ENSMUSG00000029752	27053	Asns
7517	ENSMUSG00000029797	243369	Sspo
7707	ENSMUSG00000030209	14812	Grin2b
7729	ENSMUSG00000030245	66964	Golt1b
7733	ENSMUSG00000030254	58186	Rad18
7758	ENSMUSG00000030298	110379	Sec13
7762	ENSMUSG00000030304	67456	Ergic2
7811	ENSMUSG00000030386	67370	Zfp606
7818	ENSMUSG00000030403	22323	Vasp
7851	ENSMUSG00000030486	54678	Zfp108
7870	ENSMUSG00000030521	67973	Mphosph10
7917	ENSMUSG00000030609	68048	Aen
7926	ENSMUSG00000030619	13626	Eed
7988	ENSMUSG00000030731	20981	Syt3
8086	ENSMUSG00000030888	101867	Rrp8
8205	ENSMUSG00000031167	19652	Rbm3
8229	ENSMUSG00000031214	94190	Ophn1
8336	ENSMUSG00000031398	18846	Plxna3
8338	ENSMUSG00000031400	14381	G6pdx
8344	ENSMUSG00000031422	56397	Morf4l2
8351	ENSMUSG00000031432	19139	Prps1
8365	ENSMUSG00000031451	14456	Gas6
8439	ENSMUSG00000031568	192174	Rwdd4a
8447	ENSMUSG00000031584	14782	Gsr
8522	ENSMUSG00000031714	14388	Gab1
8544	ENSMUSG00000031755	67378	Bbs2
8591	ENSMUSG00000031826	22224	Usp10
8679	ENSMUSG00000031960	234734	Aars
8684	ENSMUSG00000031967	114896	Afg3l1
8960	ENSMUSG00000032423	56403	Syncrip
8980	ENSMUSG00000032469	83703	Dbr1
8999	ENSMUSG00000032496	17002	Ltf
9002	ENSMUSG00000032500	245038	Dclk3
9033	ENSMUSG00000032553	20818	Srprb
9037	ENSMUSG00000032557	66663	Uba5
9042	ENSMUSG00000032563	94062	Mrpl3
9072	ENSMUSG00000032607	434437	Amt
9078	ENSMUSG00000032623	100535	Oas1d
9130	ENSMUSG00000032773	12669	Chrm1
9139	ENSMUSG00000032803	321022	Cdv3
9148	ENSMUSG00000032827	243725	Ppp1r9a
9149	ENSMUSG00000032834	110816	Pwp2
9189	ENSMUSG00000032939	71805	Nup93
9261	ENSMUSG00000033166	72662	Dis3
9303	ENSMUSG00000033308	99586	Dpyd
9383	ENSMUSG00000033578	67564	Tmem35a
9429	ENSMUSG00000033732	101943	Sf3b3
9485	ENSMUSG00000033906	108672	Zdhhc15
9491	ENSMUSG00000033931	52202	Rbm34
9521	ENSMUSG00000034022	94230	Cpsf1
9606	ENSMUSG00000034245	232232	Hdac11
9664	ENSMUSG00000034401	67946	Spata6
9707	ENSMUSG00000034522	380912	Zfp395
9766	ENSMUSG00000034681	19826	Rnps1
9822	ENSMUSG00000034826	269113	Nup54
9845	ENSMUSG00000034889	70312	Cactin
9901	ENSMUSG00000035049	107094	Rrp12
10155	ENSMUSG00000035829	241289	Ppp1r26
10175	ENSMUSG00000035878	235386	Hykk
10249	ENSMUSG00000036112	56307	Metap2
10415	ENSMUSG00000036641	227933	Ccdc148
10428	ENSMUSG00000036693	75416	Nop14
10501	ENSMUSG00000036898	72154	Zfp157
10574	ENSMUSG00000037062	54673	Sh3glb1
10583	ENSMUSG00000037095	76905	Lrg1
10644	ENSMUSG00000037254	16425	Itih2
10684	ENSMUSG00000037353	68614	Letmd1
10696	ENSMUSG00000037376	66926	Trmt6
10769	ENSMUSG00000037580	14528	Gch1
10836	ENSMUSG00000037762	66859	Slc16a9
10909	ENSMUSG00000037971	68721	1110032A03Rik
10921	ENSMUSG00000037993	64340	Dhx38
10975	ENSMUSG00000038094	224079	Atp13a4
11061	ENSMUSG00000038279	110109	Nop2
11070	ENSMUSG00000038299	225348	Wdr36
11125	ENSMUSG00000038429	22225	Usp5
11177	ENSMUSG00000038544	66209	Inip
11308	ENSMUSG00000038848	228994	Ythdf1
11334	ENSMUSG00000038917	665306	3930402G23Rik
11439	ENSMUSG00000039183	26426	Nubp2
11448	ENSMUSG00000039199	70796	Zdhhc1
11494	ENSMUSG00000039313	209743	Minar1
11616	ENSMUSG00000039671	228880	Zmynd8
11653	ENSMUSG00000039756	99480	Dnttip2
11656	ENSMUSG00000039763	246738	Dnajc28
11657	ENSMUSG00000039765	231214	Cc2d2a
11698	ENSMUSG00000039879	380629	Heca
11711	ENSMUSG00000039914	210582	Coq10a
11745	ENSMUSG00000040010	20539	Slc7a5
11769	ENSMUSG00000040078
11846	ENSMUSG00000040283	237754	Btnl9
11870	ENSMUSG00000040354	216443	Mars
11877	ENSMUSG00000040370	67636	Etfrf1
11883	ENSMUSG00000040385	19045	Ppp1ca
11914	ENSMUSG00000040463	18432	Mybbp1a
12003	ENSMUSG00000040667	19069	Nup88
12005	ENSMUSG00000040675	270685	Mthfd1l
12134	ENSMUSG00000041057	72515	Wdr43
12206	ENSMUSG00000041313	11987	Slc7a1
12351	ENSMUSG00000041747	105372	Utp15
12536	ENSMUSG00000042328	192232	Hps4
12546	ENSMUSG00000042354	30877	Gnl3
12580	ENSMUSG00000042439	328977	Zfp532
12598	ENSMUSG00000042492	68449	Tbc1d10b
12602	ENSMUSG00000042500	76850	Ago4
12614	ENSMUSG00000042524	223697	Sun2
12631	ENSMUSG00000042579	74034	4632404H12Rik
12633	ENSMUSG00000042589	13048	Cux2
12656	ENSMUSG00000042647	338350	Acad12
12874	ENSMUSG00000043460	207393	Elfn2
12883	ENSMUSG00000043487	217700	Acot6
12953	ENSMUSG00000043822	66548	Adamtsl5
12999	ENSMUSG00000043993
13058	ENSMUSG00000044162	414084	Tnip3
13279	ENSMUSG00000044921	237504	Rassf9
13468	ENSMUSG00000045555	327747	Mettl24
13665	ENSMUSG00000046312	329828	Myorg
13762	ENSMUSG00000046675	320351	Tmem251
13782	ENSMUSG00000046722	57912	Cdc42se1
13820	ENSMUSG00000046841	216197	Ckap4
13906	ENSMUSG00000047146	52463	Tet1
13975	ENSMUSG00000047412	235132	Zbtb44
14100	ENSMUSG00000047832	71963	Cdca4
14112	ENSMUSG00000047879	59025	Usp14
14169	ENSMUSG00000048076	11840	Arf1
14171	ENSMUSG00000048078	23966	Tenm4
14214	ENSMUSG00000048249	77128	Crebrf
14632	ENSMUSG00000049811	73873	Fam161a
14748	ENSMUSG00000050244	217995	Heatr1
14779	ENSMUSG00000050373	101113	Snx21
14868	ENSMUSG00000050747	69097	Trim15
14948	ENSMUSG00000051022	15476	Hs3st1
15003	ENSMUSG00000051223	66882	Bzw1
15112	ENSMUSG00000051615	76108	Rap2a
15138	ENSMUSG00000051726	382571	Kcnf1
15192	ENSMUSG00000051984	240667	Sec31b
15247	ENSMUSG00000052271	17341	Bhlha15
15261	ENSMUSG00000052310	30791	Slc39a1
15285	ENSMUSG00000052406	227656	Rexo4
15410	ENSMUSG00000052997	50995	Uba2
15618	ENSMUSG00000053957
15626	ENSMUSG00000053985	243906	Zfp14
15649	ENSMUSG00000054079	217109	Utp18
15700	ENSMUSG00000054321	72504	Taf4b
15786	ENSMUSG00000054708	70615	Ankrd24
15854	ENSMUSG00000055013	347722	Agap1
15953	ENSMUSG00000055491	226169	Pprc1
16049	ENSMUSG00000055943	73024	Emc7
16089	ENSMUSG00000056124	56386	B4galt6
16133	ENSMUSG00000056305	28035	Usp39
16290	ENSMUSG00000057054	103844	Inca1
16405	ENSMUSG00000057561	13664	Eif1a
16517	ENSMUSG00000058126
16569	ENSMUSG00000058355	24015	Abce1
16575	ENSMUSG00000058392	72462	Rrp1b
16612	ENSMUSG00000058569	67511	Tmed9
16628	ENSMUSG00000058624	14544	Gda
16736	ENSMUSG00000059119	17955	Nap1l4
16748	ENSMUSG00000059182	54353	Skap2
16891	ENSMUSG00000059796	13681	Eif4a1
16986	ENSMUSG00000060181	215436	Slc35e3
17013	ENSMUSG00000060301	72128	2610008E11Rik
17149	ENSMUSG00000060950	328162	Trmt61a
17162	ENSMUSG00000061013	210719	Mkx
17164	ENSMUSG00000061024	59014	Rrs1
17243	ENSMUSG00000061458	217431	Nol10
17304	ENSMUSG00000061740	56448	Cyp2d22
17380	ENSMUSG00000062070	18655	Pgk1
17410	ENSMUSG00000062168	237178	Ppef1
17426	ENSMUSG00000062210	106869	Tnfaip8
17469	ENSMUSG00000062421	11841	Arf2
17564	ENSMUSG00000062822	67392	4833420G17Rik
17580	ENSMUSG00000062901	75785	Klhl24
17663	ENSMUSG00000063273	74838	Naa15
17709	ENSMUSG00000063488	382118	Zkscan7
17779	ENSMUSG00000063800	230596	Prpf38a
18940	ENSMUSG00000066148	70052	Prpf4
19292	ENSMUSG00000068039	21454	Tcp1
19370	ENSMUSG00000068349	625599	Gml
19383	ENSMUSG00000068452	214593	Duox2
19397	ENSMUSG00000068551	68910	Zfp467
19403	ENSMUSG00000068600	15202	Gml2
19449	ENSMUSG00000068854	319190	Hist2h2be
19451	ENSMUSG00000068856	107701	Sf3b4
19458	ENSMUSG00000068882	20823	Ssb
19511	ENSMUSG00000069206	238692	Zfp874a
19723	ENSMUSG00000070284	331026	Gmppb
19796	ENSMUSG00000070495	664799	Ctcfl
19910	ENSMUSG00000070871	227210	Ccnyl1
19925	ENSMUSG00000070934	68441	Rraga
19931	ENSMUSG00000070972	72429	Dnajc25
20093	ENSMUSG00000071646	23942	Mta2
20419	ENSMUSG00000073399	195359	Trim40
20420	ENSMUSG00000073400	19824	Trim10
20471	ENSMUSG00000073542	225659	Cep76
20544	ENSMUSG00000073771
20721	ENSMUSG00000074195	99709	Clca4b
20747	ENSMUSG00000074247	66498	Dda1
20895	ENSMUSG00000074646	320095	6430550D23Rik
20932	ENSMUSG00000074749	228730	Kiz
21217	ENSMUSG00000075334	67874	Rprm
21290	ENSMUSG00000075590	223649	Nrbp2
21299	ENSMUSG00000075602	110454	Ly6a
22449	ENSMUSG00000078552	100504491	Dcdc2b
22496	ENSMUSG00000078652	19192	Psme3
22563	ENSMUSG00000078810	243816	Gp6
22639	ENSMUSG00000078963	66255	Hsbp1l1
22667	ENSMUSG00000079018	17067	Ly6c1
22729	ENSMUSG00000079164	53791	Tlr5
22834	ENSMUSG00000079426	68089	Arpc4
22862	ENSMUSG00000079477	19349	Rab7
27245	ENSMUSG00000085408	654318	C530005A16Rik
27374	ENSMUSG00000085566
28193	ENSMUSG00000086584
28317	ENSMUSG00000086740
28479	ENSMUSG00000086938	74931	4930481A15Rik
28666	ENSMUSG00000087165	76516	2010001A14Rik
28847	ENSMUSG00000087385	433752	Frg2f1
31321	ENSMUSG00000090946	72123	Ccdc71l
31518	ENSMUSG00000091405	97122	Hist2h4
31691	ENSMUSG00000091764	636741	Zfp964
32774	ENSMUSG00000093550	380975	Higd1c
34414	ENSMUSG00000095567	57741	Noc2l
35499	ENSMUSG00000096878	105242399	Gm21083
35717	ENSMUSG00000097121	319760	D130020L05Rik
35773	ENSMUSG00000097184	100043102	4632428C04Rik
36383	ENSMUSG00000097885
36436	ENSMUSG00000097943
42555	ENSMUSG00000104535
43313	ENSMUSG00000105300
43992	ENSMUSG00000105987	433855	AI506816
44446	ENSMUSG00000106445	100861755	Gm21190
44906	ENSMUSG00000106981
46002	ENSMUSG00000108207
47244	ENSMUSG00000109511	18226	Nup62
47510	ENSMUSG00000109780
50129	ENSMUSG00000112599
50307	ENSMUSG00000112778	102636674	Gm33677
51307	ENSMUSG00000113780
52515	ENSMUSG00000114995
52704	ENSMUSG00000115186
54432	ENSMUSG00000117278
54807	ENSMUSG00000117654

[truncated: 4 more sheets: ME6, ME7, ME8, ME9]
