# Supplementary material for: Integrated multimodel analysis of intestinal inflammation exposes key molecular features of preclinical and clinical IBD
Source: Gut. 2025 Apr 29;74(10):e333729. doi: 10.1136/gutjnl-2024-333729 (PMC12505074; doi:10.1136/gutjnl-2024-333729)
Supplement: online supplemental table 5 [file gutjnl-74-10-s015.xlsx]

## Sheet: ME0
	EnsGenes	Entrez	Genename
4	ENSMUSG00000000037	107815	Scml2
17	ENSMUSG00000000127	14158	Fer
25	ENSMUSG00000000159	72058	Igsf5
31	ENSMUSG00000000184	12444	Ccnd2
38	ENSMUSG00000000216	20278	Scnn1g
41	ENSMUSG00000000247	16870	Lhx2
46	ENSMUSG00000000275	217069	Trim25
48	ENSMUSG00000000278	74617	Scpep1
52	ENSMUSG00000000296	21987	Tpd52l1
54	ENSMUSG00000000303	12550	Cdh1
67	ENSMUSG00000000365	30054	Rnf17
77	ENSMUSG00000000402	54156	Egfl6
78	ENSMUSG00000000409	16818	Lck
79	ENSMUSG00000000411	58864	Tssk3
83	ENSMUSG00000000439	67027	Mkrn2
88	ENSMUSG00000000530	11482	Acvrl1
97	ENSMUSG00000000562	11542	Adora3
102	ENSMUSG00000000581	57316	C1d
108	ENSMUSG00000000627	20355	Sema4f
114	ENSMUSG00000000686	67477	Abhd15
115	ENSMUSG00000000690	15414	Hoxb6
119	ENSMUSG00000000708	18519	Kat2b
121	ENSMUSG00000000724	12957	Cryba1
132	ENSMUSG00000000766	18390	Oprm1
136	ENSMUSG00000000791	16161	Il12rb1
142	ENSMUSG00000000817	14103	Fasl
153	ENSMUSG00000000901	17385	Mmp11
156	ENSMUSG00000000915	29816	Hip1r
159	ENSMUSG00000000938	15395	Hoxa10
160	ENSMUSG00000000942	15401	Hoxa4
174	ENSMUSG00000001023	20199	S100a5
183	ENSMUSG00000001054	66089	Rmnd5b
187	ENSMUSG00000001076	239659	C1ql4
195	ENSMUSG00000001119	12833	Col6a1
197	ENSMUSG00000001123	16859	Lgals9
202	ENSMUSG00000001138	94218	Cnnm3
206	ENSMUSG00000001155	14317	Ftcd
208	ENSMUSG00000001157	23885	Gmcl1
211	ENSMUSG00000001168	246729	Oas1h
214	ENSMUSG00000001211	28169	Agpat3
216	ENSMUSG00000001227	20359	Sema6b
218	ENSMUSG00000001229	224897	Dpp9
219	ENSMUSG00000001240	54409	Ramp2
224	ENSMUSG00000001270	12709	Ckb
226	ENSMUSG00000001281	16421	Itgb7
228	ENSMUSG00000001288	19411	Rarg
235	ENSMUSG00000001334	384061	Fndc5
236	ENSMUSG00000001348	11433	Acp5
238	ENSMUSG00000001366	71538	Fbxo9
246	ENSMUSG00000001419	17261	Mef2d
247	ENSMUSG00000001420	71913	Tmem79
253	ENSMUSG00000001444	57765	Tbx21
254	ENSMUSG00000001445	107732	Mrpl10
255	ENSMUSG00000001467	13121	Cyp51
277	ENSMUSG00000001558	66720	Klhl10
291	ENSMUSG00000001657	15426	Hoxc8
313	ENSMUSG00000001774	66917	Chordc1
317	ENSMUSG00000001794	12336	Capns1
327	ENSMUSG00000001847	19353	Rac1
328	ENSMUSG00000001855	227720	Nup214
329	ENSMUSG00000001864	108897	Aif1l
335	ENSMUSG00000001910	66830	Nacc1
339	ENSMUSG00000001930	22371	Vwf
341	ENSMUSG00000001943	57276	Vsig2
348	ENSMUSG00000001986	53623	Gria3
349	ENSMUSG00000001988	18142	Npas1
353	ENSMUSG00000002006	245469	Pdzd4
357	ENSMUSG00000002014	20832	Ssr4
368	ENSMUSG00000002057	15218	Foxn1
369	ENSMUSG00000002058	22248	Unc119
371	ENSMUSG00000002064	20316	Sdf2
375	ENSMUSG00000002100	17868	Mybpc3
385	ENSMUSG00000002147	20852	Stat6
386	ENSMUSG00000002190	12745	Clgn
389	ENSMUSG00000002210	71997	Smg9
393	ENSMUSG00000002228	71887	Ppm1j
400	ENSMUSG00000002266	22776	Zim1
402	ENSMUSG00000002279	76483	Lmf1
403	ENSMUSG00000002280	67563	Ciao3
411	ENSMUSG00000002325	16391	Irf9
412	ENSMUSG00000002326	105446	Gmpr2
413	ENSMUSG00000002329	67881	Mdp1
414	ENSMUSG00000002332	52585	Dhrs1
415	ENSMUSG00000002341	13004	Ncan
416	ENSMUSG00000002342	234371	Tmem161a
418	ENSMUSG00000002345	72368	Borcs8
429	ENSMUSG00000002416	68198	Ndufb2
445	ENSMUSG00000002578	22781	Ikzf4
446	ENSMUSG00000002580	103742	Mien1
458	ENSMUSG00000002664	19197	Pspn
468	ENSMUSG00000002741	56418	Ykt6
473	ENSMUSG00000002769	14711	Gnmt
503	ENSMUSG00000002944	12491	Cd36
509	ENSMUSG00000002980	57278	Bcam
514	ENSMUSG00000002992	11813	Apoc2
519	ENSMUSG00000003033	11767	Ap1m1
523	ENSMUSG00000003051	13710	Elf3
524	ENSMUSG00000003053	13095	Cyp2c29
529	ENSMUSG00000003099	19060	Ppp5c
533	ENSMUSG00000003134	54610	Tbc1d8
534	ENSMUSG00000003135	52846	Cnot11
537	ENSMUSG00000003161	109552	Sri
541	ENSMUSG00000003198	224893	Zfp959
554	ENSMUSG00000003273	12348	Car11
555	ENSMUSG00000003279	224997	Dlgap1
562	ENSMUSG00000003341	67331	Atp8b3
568	ENSMUSG00000003354	105833	Ccdc65
581	ENSMUSG00000003421	66394	Nosip
584	ENSMUSG00000003435	20924	Supt5
586	ENSMUSG00000003437	54624	Paf1
588	ENSMUSG00000003444	67224	Med29
592	ENSMUSG00000003469	105653	Phyhip
593	ENSMUSG00000003476	12922	Crhr2
594	ENSMUSG00000003477	21743	Inmt
601	ENSMUSG00000003528	13358	Slc25a1
603	ENSMUSG00000003534	12305	Ddr1
611	ENSMUSG00000003575	382056	Crtc1
623	ENSMUSG00000003721	72999	Insig2
634	ENSMUSG00000003813	19358	Rad23a
635	ENSMUSG00000003814	12317	Calr
637	ENSMUSG00000003847	54446	Nfat5
641	ENSMUSG00000003865	14936	Gys1
654	ENSMUSG00000003992	66970	Ssbp2
660	ENSMUSG00000004040	20848	Stat3
670	ENSMUSG00000004098	53867	Col5a3
675	ENSMUSG00000004113	12287	Cacna1b
686	ENSMUSG00000004267	13807	Eno2
690	ENSMUSG00000004296	16160	Il12b
695	ENSMUSG00000004344	14780	Gpx5
699	ENSMUSG00000004360	212448	9330159F19Rik
706	ENSMUSG00000004415	140709	Col26a1
708	ENSMUSG00000004451	64143	Ralb
709	ENSMUSG00000004455	19047	Ppp1cc
710	ENSMUSG00000004460	67838	Dnajb11
711	ENSMUSG00000004462	70573	Tbccd1
712	ENSMUSG00000004473	20256	Clec11a
713	ENSMUSG00000004500	243834	Zfp324
719	ENSMUSG00000004552	13034	Ctse
725	ENSMUSG00000004568	102098	Arhgef18
731	ENSMUSG00000004630	18545	Pcp2
732	ENSMUSG00000004631	20392	Sgce
737	ENSMUSG00000004654	14602	Ghrhr
739	ENSMUSG00000004661	56380	Arid3b
744	ENSMUSG00000004698	79221	Hdac9
748	ENSMUSG00000004748	67900	Mtfp1
759	ENSMUSG00000004842	18736	Pou1f1
764	ENSMUSG00000004865	20815	Srpk1
768	ENSMUSG00000004891	18008	Nes
769	ENSMUSG00000004892	12032	Bcan
774	ENSMUSG00000004902	71803	Slc25a18
786	ENSMUSG00000004952	54153	Rasa4
789	ENSMUSG00000004988	108017	Fxyd4
802	ENSMUSG00000005103	22388	Wdr1
806	ENSMUSG00000005131	75311	4930550C14Rik
807	ENSMUSG00000005142	17159	Man2b1
808	ENSMUSG00000005148	12224	Klf5
814	ENSMUSG00000005220	53419	Corin
821	ENSMUSG00000005267	170740	Zfp287
824	ENSMUSG00000005312	56085	Ubqln1
830	ENSMUSG00000005357	20513	Slc1a6
842	ENSMUSG00000005417	26936	Mprip
844	ENSMUSG00000005447	18476	Pafah1b3
848	ENSMUSG00000005474	59310	Myl10
850	ENSMUSG00000005483	81489	Dnajb1
851	ENSMUSG00000005493	55993	Msh4
854	ENSMUSG00000005505	67136	Kbtbd4
857	ENSMUSG00000005514	18984	Por
867	ENSMUSG00000005609	22083	Ctr9
873	ENSMUSG00000005628	50874	Tmod4
881	ENSMUSG00000005681	11807	Apoa2
884	ENSMUSG00000005686	11717	Ampd3
889	ENSMUSG00000005705	11604	Agrp
893	ENSMUSG00000005763	12503	Cd247
902	ENSMUSG00000005824	50930	Tnfsf14
909	ENSMUSG00000005882	56046	Uqcc1
913	ENSMUSG00000005892	22044	Trh
919	ENSMUSG00000005936	66989	Kctd20
924	ENSMUSG00000005952	193034	Trpv1
926	ENSMUSG00000005968	22156	Tuft1
928	ENSMUSG00000005980	13419	Dnase1
931	ENSMUSG00000005983	73261	1700037C18Rik
938	ENSMUSG00000006019	71723	Dhx34
941	ENSMUSG00000006050	24068	Sra1
948	ENSMUSG00000006143	69665	Upk3bl
949	ENSMUSG00000006154	67425	Eps8l1
950	ENSMUSG00000006169	216705	Clint1
953	ENSMUSG00000006200	19202	Rhox6
956	ENSMUSG00000006215	22642	Zbtb17
960	ENSMUSG00000006221	29818	Hspb7
961	ENSMUSG00000006235	13857	Epor
962	ENSMUSG00000006241	67119	Ccdc159
970	ENSMUSG00000006289	66246	Osgep
975	ENSMUSG00000006310	58206	Zbtb32
984	ENSMUSG00000006356	68337	Crip2
990	ENSMUSG00000006386	21687	Tek
991	ENSMUSG00000006389	17480	Mpl
993	ENSMUSG00000006392	80509	Med8
1004	ENSMUSG00000006456	56275	Rbm14
1005	ENSMUSG00000006457	11474	Actn3
1008	ENSMUSG00000006464	52028	Bbs1
1010	ENSMUSG00000006471	78797	Ndor1
1016	ENSMUSG00000006517	192156	Mvd
1025	ENSMUSG00000006567	11979	Atp7b
1038	ENSMUSG00000006642	69852	Tcf23
1042	ENSMUSG00000006675	74443	P4htm
1046	ENSMUSG00000006705	18771	Pknox1
1051	ENSMUSG00000006724	13115	Cyp27b1
1056	ENSMUSG00000006740	16573	Kif5b
1061	ENSMUSG00000006784	74407	Ttc25
1064	ENSMUSG00000006850	71983	Tmco6
1077	ENSMUSG00000007033	15482	Hspa1l
1080	ENSMUSG00000007036	193742	Abhd16a
1088	ENSMUSG00000007122	12372	Casq1
1091	ENSMUSG00000007216	243372	Zfp775
1093	ENSMUSG00000007338	18120	Mrpl49
1097	ENSMUSG00000007440	12943	Pcdha10
1100	ENSMUSG00000007476	241296	Lrrc8a
1101	ENSMUSG00000007480	17203	Mc5r
1105	ENSMUSG00000007591	71099	Tssk4
1110	ENSMUSG00000007617	26556	Homer1
1124	ENSMUSG00000007815	11848	Rhoa
1133	ENSMUSG00000007877	21393	Tcap
1135	ENSMUSG00000007888	12931	Crlf1
1136	ENSMUSG00000007891	13033	Ctsd
1139	ENSMUSG00000007908	208982	Hmgcll1
1140	ENSMUSG00000007944	73032	Ttc9b
1141	ENSMUSG00000007946	11859	Phox2a
1143	ENSMUSG00000007987	67286	Ift22
1144	ENSMUSG00000007989	14365	Fzd3
1145	ENSMUSG00000008028	69349	1700008O03Rik
1148	ENSMUSG00000008090	116701	Fgfrl1
1149	ENSMUSG00000008129	74666	4930432K21Rik
1152	ENSMUSG00000008153	232370	Clstn3
1153	ENSMUSG00000008167	68628	Fbxw9
1158	ENSMUSG00000008301	56698	Phax
1163	ENSMUSG00000008348	22190	Ubc
1165	ENSMUSG00000008384	55942	Sertad1
1170	ENSMUSG00000008438	56622	Adam21
1173	ENSMUSG00000008475	67771	Arpc5
1174	ENSMUSG00000008482	67504	Rnf151
1180	ENSMUSG00000008601	53868	Rab25
1186	ENSMUSG00000008690	52683	Ncaph2
1187	ENSMUSG00000008730	15257	Hipk1
1189	ENSMUSG00000008763	17156	Man1a2
1192	ENSMUSG00000008822	66204	Acyp1
1194	ENSMUSG00000008845	93671	Cd163
1196	ENSMUSG00000008859	56044	Rala
1201	ENSMUSG00000008976	14390	Gabpa
1204	ENSMUSG00000009030	67466	Pdcl
1205	ENSMUSG00000009035	223693	Tmem184b
1215	ENSMUSG00000009097	21380	Tbx1
1218	ENSMUSG00000009114	76964	2610028H24Rik
1219	ENSMUSG00000009115	76573	Spatc1l
1223	ENSMUSG00000009210	75573	Prr29
1235	ENSMUSG00000009378	240638	Slc16a12
1241	ENSMUSG00000009487	18419	Otog
1243	ENSMUSG00000009545	16535	Kcnq1
1245	ENSMUSG00000009551	70730	6330409D20Rik
1253	ENSMUSG00000009588	20445	St6galnac1
1257	ENSMUSG00000009628	104271	Tex15
1269	ENSMUSG00000009734	218030	Pou6f2
1273	ENSMUSG00000009828	56542	Ick
1275	ENSMUSG00000009876	84682	Cox4i2
1278	ENSMUSG00000009905	70750	Kdsr
1285	ENSMUSG00000010044	114602	Zmynd10
1290	ENSMUSG00000010054	80385	Tusc2
1310	ENSMUSG00000010342	83560	Tex14
1319	ENSMUSG00000010476	13593	Ebf3
1320	ENSMUSG00000010492	100271841	Uckl1os
1322	ENSMUSG00000010517	14084	Faf1
1324	ENSMUSG00000010538	76927	Tsacc
1334	ENSMUSG00000010721	56873	Lmbr1
1338	ENSMUSG00000010796	74068	Asz1
1341	ENSMUSG00000010825	170935	Grid2ip
1342	ENSMUSG00000010830	105785	Kdelr3
1343	ENSMUSG00000010841	75437	Cfap97d1
1349	ENSMUSG00000011096	67605	Akt1s1
1354	ENSMUSG00000011158	72308	Brf1
1362	ENSMUSG00000011305	66968	Plin5
1367	ENSMUSG00000011427	233056	Zfp790
1368	ENSMUSG00000011463	76703	Cpb1
1372	ENSMUSG00000011658	70300	Fuz
1373	ENSMUSG00000011751	80297	Sptbn4
1381	ENSMUSG00000011960	12455	Ccnt1
1386	ENSMUSG00000012117	67422	Dhdds
1389	ENSMUSG00000012187	68393	Mogat1
1390	ENSMUSG00000012211	75671	Tex22
1393	ENSMUSG00000012350	13661	Ehf
1394	ENSMUSG00000012396	71950	Nanog
1396	ENSMUSG00000012422	66074	Tmem167
1398	ENSMUSG00000012429	66308	Mplkip
1408	ENSMUSG00000012819	22295	Cdh23
1415	ENSMUSG00000013091	78052	Tmem190
1418	ENSMUSG00000013158	71046	4933405L10Rik
1429	ENSMUSG00000013483	170720	Card14
1433	ENSMUSG00000013562
1439	ENSMUSG00000013643	70163	Lypd8
1443	ENSMUSG00000013663	19211	Pten
1452	ENSMUSG00000013833	216154	Med16
1453	ENSMUSG00000013846	20442	St3gal1
1456	ENSMUSG00000013921	76686	Clip3
1468	ENSMUSG00000014158	63873	Trpv4
1469	ENSMUSG00000014164	100503085	Klhl3
1471	ENSMUSG00000014195	56354	Dnajc7
1472	ENSMUSG00000014198	278304	Zfp385c
1482	ENSMUSG00000014349	268470	Ube2z
1492	ENSMUSG00000014470	68718	Rnf166
1499	ENSMUSG00000014543	170733	Klra17
1506	ENSMUSG00000014601	229707	Strip1
1510	ENSMUSG00000014609	11448	Chrne
1512	ENSMUSG00000014668	231600	Chfr
1516	ENSMUSG00000014747	75305	Ankrd53
1531	ENSMUSG00000014850	17686	Msh3
1539	ENSMUSG00000014932	22612	Yes1
1540	ENSMUSG00000014956	19046	Ppp1cb
1543	ENSMUSG00000015001	18256	Oc90
1548	ENSMUSG00000015027	50917	Galns
1549	ENSMUSG00000015053	14461	Gata2
1553	ENSMUSG00000015090	19215	Ptgds
1555	ENSMUSG00000015093	69454	Clic3
1563	ENSMUSG00000015134	56847	Aldh1a3
1572	ENSMUSG00000015222	17756	Map2
1575	ENSMUSG00000015243	11303	Abca1
1598	ENSMUSG00000015437	14939	Gzmb
1611	ENSMUSG00000015501	15273	Hivep2
1621	ENSMUSG00000015599	106763	Ttbk1
1622	ENSMUSG00000015605	20807	Srf
1628	ENSMUSG00000015656	15481	Hspa8
1631	ENSMUSG00000015668	72621	Pdzd11
1636	ENSMUSG00000015709	11864	Arnt2
1637	ENSMUSG00000015711	229589	Prune1
1655	ENSMUSG00000015812	14714	Gnrh1
1658	ENSMUSG00000015839	18024	Nfe2l2
1659	ENSMUSG00000015843	20183	Rxrg
1663	ENSMUSG00000015854	11801	Cd5l
1665	ENSMUSG00000015879	58227	Fam184b
1669	ENSMUSG00000015890	71761	Amdhd1
1670	ENSMUSG00000015932	56431	Dstn
1684	ENSMUSG00000015980	76612	Lrrc27
1688	ENSMUSG00000016024	16803	Lbp
1691	ENSMUSG00000016128	243362	Stard13
1693	ENSMUSG00000016179	215303	Camk1g
1706	ENSMUSG00000016308	22209	Ube2a
1715	ENSMUSG00000016409	67050	Nkap
1721	ENSMUSG00000016493	17221	Cd46
1722	ENSMUSG00000016494	12490	Cd34
1746	ENSMUSG00000016763	64706	Scube1
1751	ENSMUSG00000016933	18803	Plcg1
1753	ENSMUSG00000016942	71753	Tmprss6
1754	ENSMUSG00000016946	69259	Kctd5
1755	ENSMUSG00000016982	195236	Pom121l2
1757	ENSMUSG00000016995	17183	Matn4
1766	ENSMUSG00000017057	16164	Il13ra1
1778	ENSMUSG00000017210	23989	Med24
1785	ENSMUSG00000017299	76233	Dnttip1
1788	ENSMUSG00000017309	52685	Cd300lg
1793	ENSMUSG00000017344	22370	Vtn
1795	ENSMUSG00000017386	22032	Traf4
1807	ENSMUSG00000017466	21858	Timp2
1817	ENSMUSG00000017607	217169	Tns4
1823	ENSMUSG00000017667	228876	Zfp334
1832	ENSMUSG00000017713	71776	Tha1
1836	ENSMUSG00000017720	73603	Trp53tg5
1844	ENSMUSG00000017747	80860	Ghdc
1845	ENSMUSG00000017754	18830	Pltp
1848	ENSMUSG00000017764	71971	Zswim1
1850	ENSMUSG00000017767	75642	Spata25
1858	ENSMUSG00000017830	80861	Dhx58
1860	ENSMUSG00000017832	75482	Hspb9
1863	ENSMUSG00000017858	245866	Ift52
1871	ENSMUSG00000017969	19223	Ptgis
1891	ENSMUSG00000018196	69367	Glrx2
1893	ENSMUSG00000018209	58231	Stk4
1901	ENSMUSG00000018287	216873	Spag7
1904	ENSMUSG00000018326	54401	Ywhab
1907	ENSMUSG00000018340	11749	Anxa6
1909	ENSMUSG00000018347	52712	Zkscan6
1930	ENSMUSG00000018442	116891	Derl2
1934	ENSMUSG00000018459	114644	Slc13a3
1935	ENSMUSG00000018470	16499	Kcnab3
1940	ENSMUSG00000018486	22412	Wnt9b
1941	ENSMUSG00000018500	11541	Adora2b
1945	ENSMUSG00000018537	22658	Pcgf2
1946	ENSMUSG00000018541	67480	Cwc25
1947	ENSMUSG00000018543	72215	1700001P01Rik
1957	ENSMUSG00000018572	78246	Phf23
1964	ENSMUSG00000018595	14657	Glra4
1965	ENSMUSG00000018599	237781	Mief2
1967	ENSMUSG00000018620	30800	Mmp20
1984	ENSMUSG00000018727	52670	Cpsf4l
1986	ENSMUSG00000018736	83431	Ndel1
1988	ENSMUSG00000018750	75580	Zbtb4
1989	ENSMUSG00000018752	619441	Tnfsfm13
1991	ENSMUSG00000018765	23879	Fxr2
1994	ENSMUSG00000018776	56293	Slc35g3
2003	ENSMUSG00000018841	19364	Rad51d
2004	ENSMUSG00000018844	78919	Fndc8
2005	ENSMUSG00000018845	217012	Unc45b
2016	ENSMUSG00000018899	16362	Irf1
2032	ENSMUSG00000018932	26397	Map2k3
2033	ENSMUSG00000018965	22629	Ywhah
2040	ENSMUSG00000019027	110084	Dnah1
2052	ENSMUSG00000019132	79555	BC005537
2055	ENSMUSG00000019146	12300	Cacng2
2060	ENSMUSG00000019188	14950	H13
2072	ENSMUSG00000019295	68366	Tmem129
2074	ENSMUSG00000019301	15485	Hsd17b1
2080	ENSMUSG00000019338	78266	Zfp687
2083	ENSMUSG00000019368	103655	Sec14l4
2085	ENSMUSG00000019373	26572	Cops3
2092	ENSMUSG00000019464	19216	Ptger1
2094	ENSMUSG00000019470	67439	Xab2
2097	ENSMUSG00000019487	106628	Trip10
2101	ENSMUSG00000019518	11781	Ap4m1
2109	ENSMUSG00000019590	13056	Cyb561
2111	ENSMUSG00000019659	72654	Ccdc12
2121	ENSMUSG00000019737	233066	Syne4
2127	ENSMUSG00000019767	100504234	Ccdc170
2128	ENSMUSG00000019768	13982	Esr1
2131	ENSMUSG00000019774	108853	Mtrf1l
2136	ENSMUSG00000019785	215890	Clvs2
2138	ENSMUSG00000019789	15214	Hey2
2142	ENSMUSG00000019794	23924	Katna1
2143	ENSMUSG00000019795	18537	Pcmt1
2171	ENSMUSG00000019843	14360	Fyn
2174	ENSMUSG00000019848	78977	Popdc3
2178	ENSMUSG00000019852	215821	Arfgef3
2181	ENSMUSG00000019856	75906	Fam184a
2185	ENSMUSG00000019864	170728	Rtn4ip1
2186	ENSMUSG00000019865	18101	Nmbr
2189	ENSMUSG00000019868	66201	Vta1
2197	ENSMUSG00000019883	52665	Echdc1
2198	ENSMUSG00000019888	67569	Mgat4c
2199	ENSMUSG00000019889	19272	Ptprk
2201	ENSMUSG00000019891	66686	Dcbld1
2203	ENSMUSG00000019893	19886	Ros1
2204	ENSMUSG00000019894	103098	Slc6a15
2207	ENSMUSG00000019900	320995	Rfx6
2209	ENSMUSG00000019906	108030	Lin7a
2220	ENSMUSG00000019933	69563	Mrln
2221	ENSMUSG00000019935	216227	Slc17a8
2226	ENSMUSG00000019945	73287	Cabcoco1
2240	ENSMUSG00000019979	11783	Apaf1
2257	ENSMUSG00000020014	380654	Cfap54
2259	ENSMUSG00000020017	15109	Hal
2260	ENSMUSG00000020018	69878	Snrpf
2265	ENSMUSG00000020023	319880	Tmcc3
2280	ENSMUSG00000020056	67282	Washc3
2282	ENSMUSG00000020059	20962	Sycp3
2283	ENSMUSG00000020061	109272	Mybpc1
2284	ENSMUSG00000020062	216225	Slc5a8
2286	ENSMUSG00000020064	67345	Herc4
2289	ENSMUSG00000020070	70432	Rufy2
2291	ENSMUSG00000020074	67500	Ccar1
2293	ENSMUSG00000020076	94213	Ddx50
2306	ENSMUSG00000020091	13688	Eif4ebp2
2312	ENSMUSG00000020100	71279	Slc29a3
2314	ENSMUSG00000020102	20503	Slc16a7
2320	ENSMUSG00000020114	71902	Cand1
2325	ENSMUSG00000020122	13649	Egfr
2327	ENSMUSG00000020124	14479	Usp15
2332	ENSMUSG00000020132	216344	Rab21
2333	ENSMUSG00000020133	66374	2310011J03Rik
2337	ENSMUSG00000020140	14160	Lgr5
2345	ENSMUSG00000020154	19263	Ptprb
2352	ENSMUSG00000020166	72068	Cnot2
2355	ENSMUSG00000020169	382427	Best3
2359	ENSMUSG00000020175	76877	Rab36
2364	ENSMUSG00000020181	260315	Nav3
2374	ENSMUSG00000020196	104248	Cabin1
2381	ENSMUSG00000020216	71912	Jsrp1
2382	ENSMUSG00000020218	24117	Wif1
2389	ENSMUSG00000020228	117599	Helb
2397	ENSMUSG00000020241	12834	Col6a2
2401	ENSMUSG00000020251	74782	Glt8d2
2408	ENSMUSG00000020261	215335	Slc36a1
2414	ENSMUSG00000020268	75530	Lyrm7
2416	ENSMUSG00000020271	103583	Fbxw11
2418	ENSMUSG00000020273	216578	Papolg
2426	ENSMUSG00000020286	67358	1700093K21Rik
2428	ENSMUSG00000020288	268390	Ahsa2
2436	ENSMUSG00000020305	65257	Asb3
2450	ENSMUSG00000020327	67112	Fgf22
2452	ENSMUSG00000020329	216151	Polrmt
2456	ENSMUSG00000020333	216739	Acsl6
2458	ENSMUSG00000020335	27274	Zfp354b
2462	ENSMUSG00000020354	24052	Sgcd
2463	ENSMUSG00000020357	14257	Flt4
2465	ENSMUSG00000020359	72947	Phykpl
2470	ENSMUSG00000020366	26420	Mapk9
2478	ENSMUSG00000020381	68067	Mrnip
2485	ENSMUSG00000020390	22210	Ube2b
2488	ENSMUSG00000020395	16428	Itk
2489	ENSMUSG00000020396	380684	Nefh
2492	ENSMUSG00000020400	57783	Tnip1
2493	ENSMUSG00000020401	432552	Fam71b
2496	ENSMUSG00000020407	22271	Upp1
2502	ENSMUSG00000020419	75828	Hormad2
2503	ENSMUSG00000020420	545938	Zfp607a
2507	ENSMUSG00000020427	16009	Igfbp3
2514	ENSMUSG00000020435	74309	Osbp2
2515	ENSMUSG00000020436	14406	Gabrg2
2518	ENSMUSG00000020440	11844	Arf5
2520	ENSMUSG00000020444	14923	Guk1
2540	ENSMUSG00000020473	11568	Aebp1
2551	ENSMUSG00000020490	192194	Btnl10
2557	ENSMUSG00000020513	56427	Tubd1
2559	ENSMUSG00000020515	69125	Cnot8
2563	ENSMUSG00000020521	76892	Rnft1
2569	ENSMUSG00000020527	66196	Myo19
2570	ENSMUSG00000020528	212627	Prpsap2
2572	ENSMUSG00000020532	107476	Acaca
2576	ENSMUSG00000020538	20787	Srebf1
2581	ENSMUSG00000020546	20913	Stxbp4
2589	ENSMUSG00000020566	68775	Atp6v1c2
2590	ENSMUSG00000020570	19027	Sypl
2594	ENSMUSG00000020576	71169	Nbas
2597	ENSMUSG00000020581	23795	Agr2
2602	ENSMUSG00000020591	18217	Ntsr2
2603	ENSMUSG00000020592	20969	Sdc1
2607	ENSMUSG00000020599	19739	Rgs9
2611	ENSMUSG00000020605	58240	Hs1bp3
2615	ENSMUSG00000020610	13929	Amz2
2619	ENSMUSG00000020617	69324	1700012B07Rik
2622	ENSMUSG00000020622	70881	Nt5c1b
2625	ENSMUSG00000020627	208439	Klhl29
2634	ENSMUSG00000020639	382562	Pfn4
2646	ENSMUSG00000020653	194655	Klf11
2651	ENSMUSG00000020659	104836	Cbll1
2652	ENSMUSG00000020660	18976	Pomc
2654	ENSMUSG00000020664	13382	Dld
2655	ENSMUSG00000020668	16570	Kif3c
2659	ENSMUSG00000020673	22018	Tpo
2660	ENSMUSG00000020674	69675	Pxdn
2691	ENSMUSG00000020715	78943	Ern1
2698	ENSMUSG00000020722	12299	Cacng1
2699	ENSMUSG00000020723	54377	Cacng4
2703	ENSMUSG00000020734	14813	Grin2c
2709	ENSMUSG00000020741	74148	Cluh
2726	ENSMUSG00000020781	76265	Tsen54
2731	ENSMUSG00000020788	53313	Atp2a3
2732	ENSMUSG00000020790	11736	Ankfy1
2737	ENSMUSG00000020799	21689	Tekt1
2738	ENSMUSG00000020801	67279	Med31
2741	ENSMUSG00000020804	11298	Aanat
2744	ENSMUSG00000020807	74477	4933427D14Rik
2746	ENSMUSG00000020810	114886	Cygb
2754	ENSMUSG00000020826	18126	Nos2
2755	ENSMUSG00000020827	50932	Mink1
2757	ENSMUSG00000020829	52466	Slc46a1
2765	ENSMUSG00000020840	104184	Blmh
2771	ENSMUSG00000020848	13447	Doc2b
2773	ENSMUSG00000020850	192159	Prpf8
2774	ENSMUSG00000020857	18103	Nme2
2775	ENSMUSG00000020859	70834	Spag9
2778	ENSMUSG00000020865	76408	Abcc3
2783	ENSMUSG00000020870
2785	ENSMUSG00000020872	93670	Tac4
2787	ENSMUSG00000020875	15417	Hoxb9
2791	ENSMUSG00000020882	12295	Cacnb1
2793	ENSMUSG00000020884	11889	Asgr1
2794	ENSMUSG00000020886	13385	Dlg4
2798	ENSMUSG00000020890	14919	Gucy2e
2800	ENSMUSG00000020892	23801	Aloxe3
2801	ENSMUSG00000020893	18626	Per1
2802	ENSMUSG00000020894	22318	Vamp2
2812	ENSMUSG00000020905	216835	Usp43
2826	ENSMUSG00000020923	21429	Ubtf
2831	ENSMUSG00000020930	73293	Ccdc103
2832	ENSMUSG00000020932	14580	Gfap
2836	ENSMUSG00000020940	69441	1700023F06Rik
2839	ENSMUSG00000020946	56494	Gosr2
2843	ENSMUSG00000020952	76983	Scfd1
2855	ENSMUSG00000020982	66244	Nemf
2859	ENSMUSG00000020992
2866	ENSMUSG00000021010	27386	Npas3
2868	ENSMUSG00000021013	76260	Ttc8
2881	ENSMUSG00000021039	66354	Snw1
2886	ENSMUSG00000021051	26932	Ppp2r5e
2890	ENSMUSG00000021057	238276	Akap5
2894	ENSMUSG00000021066	73991	Atl1
2898	ENSMUSG00000021070	12062	Bdkrb2
2901	ENSMUSG00000021076	56444	Actr10
2910	ENSMUSG00000021095	14836	Gsc
2912	ENSMUSG00000021097	94040	Clmn
2913	ENSMUSG00000021098	75801	4930447C04Rik
2915	ENSMUSG00000021101
2918	ENSMUSG00000021108	18755	Prkch
2923	ENSMUSG00000021114	73834	Atp6v1d
2931	ENSMUSG00000021127	12192	Zfp36l1
2932	ENSMUSG00000021130	108760	Galnt16
2934	ENSMUSG00000021133	217684	Susd6
2938	ENSMUSG00000021139	105940408	Gm20498
2941	ENSMUSG00000021144	116870	Mta1
2942	ENSMUSG00000021147	207615	Wdr37
2945	ENSMUSG00000021156	66505	Zmynd11
2953	ENSMUSG00000021182	68339	Ccdc88c
2957	ENSMUSG00000021188	109181	Trip11
2959	ENSMUSG00000021190	19141	Lgmn
2964	ENSMUSG00000021198	217843	Unc79
2966	ENSMUSG00000021203	68149	Otub2
2967	ENSMUSG00000021207	77337	Akr1c21
2972	ENSMUSG00000021213	27384	Akr1c13
2973	ENSMUSG00000021214	105349	Akr1c18
2974	ENSMUSG00000021215	56349	Net1
2976	ENSMUSG00000021217	243931	Tshz3
2981	ENSMUSG00000021223	170721	Papln
2996	ENSMUSG00000021248	68581	Tmed10
2997	ENSMUSG00000021250	14281	Fos
2999	ENSMUSG00000021253	21809	Tgfb3
3004	ENSMUSG00000021258	12454	Ccnk
3005	ENSMUSG00000021259	13116	Cyp46a1
3010	ENSMUSG00000021265	214663	Slc25a29
3015	ENSMUSG00000021273	14137	Fdft1
3037	ENSMUSG00000021314	218038	Amph
3048	ENSMUSG00000021340	14756	Gpld1
3056	ENSMUSG00000021359	21418	Tfap2a
3057	ENSMUSG00000021360	14538	Gcnt2
3058	ENSMUSG00000021361	66154	Tmem14c
3059	ENSMUSG00000021362	107889	Gcm2
3061	ENSMUSG00000021364	54326	Elovl2
3062	ENSMUSG00000021365	18003	Nedd9
3064	ENSMUSG00000021367	13614	Edn1
3081	ENSMUSG00000021396	75124	Nxnl2
3082	ENSMUSG00000021400	78903	Wrnip1
3086	ENSMUSG00000021411	66895	Pxdc1
3098	ENSMUSG00000021432	108652	Slc35b3
3102	ENSMUSG00000021448	20418	Shc3
3127	ENSMUSG00000021492	58992	F12
3133	ENSMUSG00000021499	76856	Catsper3
3138	ENSMUSG00000021508	57266	Cxcl14
3140	ENSMUSG00000021510	212281	Zfp729a
3141	ENSMUSG00000021514	170936	Zfp369
3146	ENSMUSG00000021534	69315	1700001L19Rik
3147	ENSMUSG00000021536	210044	Adcy2
3151	ENSMUSG00000021540	17129	Smad5
3159	ENSMUSG00000021553	114304	Slc28a3
3161	ENSMUSG00000021556	105348	Golm1
3170	ENSMUSG00000021575	11624	Ahrr
3178	ENSMUSG00000021589	73296	Rhobtb3
3179	ENSMUSG00000021590	75571	Spata9
3182	ENSMUSG00000021594	78925	Srd5a1
3188	ENSMUSG00000021604	50916	Irx4
3192	ENSMUSG00000021609	13162	Slc6a3
3194	ENSMUSG00000021611	21752	Tert
3200	ENSMUSG00000021620	74156	Acot12
3202	ENSMUSG00000021622	76722	Ckmt2
3205	ENSMUSG00000021631
3210	ENSMUSG00000021640	17940	Naip1
3211	ENSMUSG00000021643	20365	Serf1
3220	ENSMUSG00000021666	320806	Gfm2
3223	ENSMUSG00000021670	15357	Hmgcr
3225	ENSMUSG00000021675	14064	F2rl2
3227	ENSMUSG00000021678	14063	F2rl1
3229	ENSMUSG00000021680	12919	Crhbp
3234	ENSMUSG00000021687	107767	Scamp1
3248	ENSMUSG00000021707	13361	Dhfr
3249	ENSMUSG00000021708	19418	Rasgrf2
3251	ENSMUSG00000021710	75805	Nln
3252	ENSMUSG00000021711	66975	Trappc13
3260	ENSMUSG00000021720	71816	Rnf180
3264	ENSMUSG00000021730	15165	Hcn1
3270	ENSMUSG00000021741
3271	ENSMUSG00000021743	54713	Fezf2
3275	ENSMUSG00000021749	18300	Oit1
3278	ENSMUSG00000021752	71393	Kctd6
3284	ENSMUSG00000021763	408066	BC067074
3288	ENSMUSG00000021768	27389	Dusp13
3289	ENSMUSG00000021770	67630	Samd8
3294	ENSMUSG00000021775	353187	Nr1d2
3297	ENSMUSG00000021785	59007	Ngly1
3308	ENSMUSG00000021799	30044	Opn4
3322	ENSMUSG00000021823	22330	Vcl
3331	ENSMUSG00000021846	93834	Peli2
3334	ENSMUSG00000021852	75288	Slc35f4
3338	ENSMUSG00000021870	83997	Slmap
3340	ENSMUSG00000021872	75019	Rnase10
3343	ENSMUSG00000021877	11843	Arf4
3344	ENSMUSG00000021879	110083	Dnah12
3360	ENSMUSG00000021906	218885	Oxnad1
3362	ENSMUSG00000021908
3367	ENSMUSG00000021917	69019	Spcs1
3369	ENSMUSG00000021919	12647	Chat
3371	ENSMUSG00000021927	545091	Hnrnpa1l2-ps2
3377	ENSMUSG00000021936	26419	Mapk8
3380	ENSMUSG00000021940	19256	Ptpn20
3382	ENSMUSG00000021944	14463	Gata4
3383	ENSMUSG00000021945	76007	Zmym2
3389	ENSMUSG00000021953	58865	Tdh
3419	ENSMUSG00000022000	67302	Zc3h13
3425	ENSMUSG00000022012	239188	Enox1
3436	ENSMUSG00000022024	67955	Sugt1
3437	ENSMUSG00000022025	16840	Cnmd
3438	ENSMUSG00000022026	380924	Olfm4
3449	ENSMUSG00000022044	56471	Stmn4
3450	ENSMUSG00000022048	12934	Dpysl2
3452	ENSMUSG00000022052	71978	Ppp2r2a
3453	ENSMUSG00000022053	13592	Ebf2
3454	ENSMUSG00000022054	18040	Nefm
3457	ENSMUSG00000022057	58860	Adamdec1
3460	ENSMUSG00000022066	100862375	Entpd4b
3465	ENSMUSG00000022085	73523	Pebp4
3468	ENSMUSG00000022091	20410	Sorbs3
3492	ENSMUSG00000022122	13618	Ednrb
3497	ENSMUSG00000022129	13190	Dct
3498	ENSMUSG00000022130	76355	Tgds
3501	ENSMUSG00000022136	100037258	Dnajc3
3505	ENSMUSG00000022144	14573	Gdnf
3514	ENSMUSG00000022159	76338	Rab2b
3515	ENSMUSG00000022160	56335	Mettl3
3524	ENSMUSG00000022184	106052	Fbxo4
3536	ENSMUSG00000022203	13644	Efs
3544	ENSMUSG00000022212	12891	Cpne6
3547	ENSMUSG00000022216	19186	Psme1
3553	ENSMUSG00000022223	654795	Sdr39u1
3557	ENSMUSG00000022228	432731	Zscan26
3564	ENSMUSG00000022240	18163	Ctnnd2
3568	ENSMUSG00000022245	207667	Skor1
3572	ENSMUSG00000022249	75777	Ttc23l
3573	ENSMUSG00000022253	68646	Nadk2
3577	ENSMUSG00000022262	110082	Dnah5
3581	ENSMUSG00000022270	66270	Retreg1
3582	ENSMUSG00000022272	17909	Myo10
3587	ENSMUSG00000022288	74892	4930447A16Rik
3588	ENSMUSG00000022292	382985	Rrm2b
3590	ENSMUSG00000022296	118452	Baalc
3599	ENSMUSG00000022309	11600	Angpt1
3600	ENSMUSG00000022311	239420	Csmd3
3605	ENSMUSG00000022321	320873	Cdh10
3607	ENSMUSG00000022323	15473	Rida
3608	ENSMUSG00000022324	17181	Matn2
3617	ENSMUSG00000022339	55960	Ebag9
3619	ENSMUSG00000022342	67498	Kcnv1
3622	ENSMUSG00000022350	223593	Washc5
3623	ENSMUSG00000022351	20775	Sqle
3626	ENSMUSG00000022357	268807	Klhl38
3627	ENSMUSG00000022358	67731	Fbxo32
3628	ENSMUSG00000022359	76773	Wdyhv1
3640	ENSMUSG00000022375	54562	Lrrc6
3642	ENSMUSG00000022377	13196	Asap1
3647	ENSMUSG00000022386	72026	Trmu
3657	ENSMUSG00000022404	20524	Slc25a17
3662	ENSMUSG00000022415	20972	Syngr1
3666	ENSMUSG00000022421	73340	Nptxr
3672	ENSMUSG00000022429	13404	Dmc1
3685	ENSMUSG00000022443	17886	Myh9
3687	ENSMUSG00000022449	223838	Adamts20
3694	ENSMUSG00000022456	24050	Sept3
3696	ENSMUSG00000022463	20788	Srebf2
3699	ENSMUSG00000022468	19011	Endou
3708	ENSMUSG00000022483	12824	Col2a1
3709	ENSMUSG00000022484	209448	Hoxc10
3711	ENSMUSG00000022487	74174	Gtsf1
3714	ENSMUSG00000022490	58200	Ppp1r1a
3716	ENSMUSG00000022494	72555	Shisa9
3718	ENSMUSG00000022498	106200	Txndc11
3719	ENSMUSG00000022500	56722	Litaf
3722	ENSMUSG00000022504	12265	Ciita
3726	ENSMUSG00000022510	22061	Trp63
3736	ENSMUSG00000022525	27281	Plaat1
3738	ENSMUSG00000022528	15205	Hes1
3743	ENSMUSG00000022537	224090	Tmem44
3747	ENSMUSG00000022543	74684	4930451G09Rik
3751	ENSMUSG00000022548	11815	Apod
3767	ENSMUSG00000022568	105782	Scrib
3772	ENSMUSG00000022577	23934	Ly6h
3785	ENSMUSG00000022598	72373	Psca
3791	ENSMUSG00000022610	29857	Mapk12
3799	ENSMUSG00000022622	11434	Acr
3800	ENSMUSG00000022623	58234	Shank3
3813	ENSMUSG00000022658	56370	Tagln3
3816	ENSMUSG00000022663	67841	Atg3
3819	ENSMUSG00000022667	57781	Cd200r1
3820	ENSMUSG00000022668	66067	Gtpbp8
3822	ENSMUSG00000022672	19090	Prkdc
3825	ENSMUSG00000022676	20583	Snai2
3828	ENSMUSG00000022679	93734	Mpv17l
3832	ENSMUSG00000022683	26565	Pla2g10
3847	ENSMUSG00000022711	54128	Pmm2
3848	ENSMUSG00000022715	74720	Tmem114
3849	ENSMUSG00000022718	94223	Dgcr8
3857	ENSMUSG00000022747	54613	St3gal6
3864	ENSMUSG00000022754	56277	Tmem45a
3876	ENSMUSG00000022768	76872	Ccdc116
3878	ENSMUSG00000022770	13383	Dlg1
3881	ENSMUSG00000022773	106369	Ypel1
3884	ENSMUSG00000022780	30060	Meltf
3886	ENSMUSG00000022783	50525	Spag6l
3905	ENSMUSG00000022811	22661	Zfp148
3910	ENSMUSG00000022818	224044	Cyp2ab1
3912	ENSMUSG00000022821	15233	Hgd
3917	ENSMUSG00000022829	207227	Stxbp5l
3923	ENSMUSG00000022838	106389	Eaf2
3926	ENSMUSG00000022842	107522	Ece2
3929	ENSMUSG00000022847	21832	Thpo
3935	ENSMUSG00000022857	19146	Tmprss15
3937	ENSMUSG00000022860	246048	Chodl
3947	ENSMUSG00000022877	94175	Hrg
3950	ENSMUSG00000022883	19876	Robo1
3952	ENSMUSG00000022885	20440	St6gal1
3960	ENSMUSG00000022895	23872	Ets2
3962	ENSMUSG00000022898	13185	Vps26c
3963	ENSMUSG00000022899	57738	Slc15a2
3966	ENSMUSG00000022902	20862	Stfa2
3967	ENSMUSG00000022905	16646	Kpna1
3968	ENSMUSG00000022906	80285	Parp9
3972	ENSMUSG00000022914	93871	Brwd1
3974	ENSMUSG00000022935	14805	Grik1
3975	ENSMUSG00000022938	52793	Fam3b
3992	ENSMUSG00000022967	15975	Ifnar1
3993	ENSMUSG00000022969	16155	Il10rb
4003	ENSMUSG00000022991	16770	Lalba
4005	ENSMUSG00000022993	73863	4930415O20Rik
4013	ENSMUSG00000023007	54614	Prpf40b
4017	ENSMUSG00000023011	72393	Faim2
4021	ENSMUSG00000023018	83797	Smarcd1
4031	ENSMUSG00000023032	59033	Slc4a8
4034	ENSMUSG00000023036	93707	Pcdhgc4
4040	ENSMUSG00000023046	16012	Igfbp6
4041	ENSMUSG00000023047	110542	Amhr2
4045	ENSMUSG00000023052	54615	Npff
4054	ENSMUSG00000023073	20494	Slc10a2
4060	ENSMUSG00000023084	74485	Lrrc71
4061	ENSMUSG00000023087	12457	Noct
4067	ENSMUSG00000023104	19718	Rfc2
4070	ENSMUSG00000023118	68188	Sympk
4072	ENSMUSG00000023122	69083	Sult1c2
4074	ENSMUSG00000023140	19693	Reg2
4077	ENSMUSG00000023150	117198	Ivns1abp
4090	ENSMUSG00000023192	108068	Grm2
4091	ENSMUSG00000023206	16169	Il15ra
4097	ENSMUSG00000023236	20394	Scg5
4100	ENSMUSG00000023249	235587	Parp3
4119	ENSMUSG00000023341	17858	Mx2
4126	ENSMUSG00000023387	74571	Kcnk16
4132	ENSMUSG00000023439	14695	Gnb3
4134	ENSMUSG00000023452	320951	Pisd
4136	ENSMUSG00000023460	19328	Rab12
4145	ENSMUSG00000023707	66627	Ogfod2
4147	ENSMUSG00000023737
4150	ENSMUSG00000023781	84653	Hes7
4151	ENSMUSG00000023791	72084	Pigx
4157	ENSMUSG00000023809	20112	Rps6ka2
4158	ENSMUSG00000023826	50873	Prkn
4160	ENSMUSG00000023828	20519	Slc22a3
4165	ENSMUSG00000023852	12648	Chd1
4173	ENSMUSG00000023892	22709	Zfp51
4174	ENSMUSG00000023902	332221	Zscan10
4182	ENSMUSG00000023912	74011	Slc25a27
4185	ENSMUSG00000023915	94185	Tnfrsf21
4186	ENSMUSG00000023918	78249	Adgrf4
4189	ENSMUSG00000023923	72238	Tbc1d5
4190	ENSMUSG00000023926	19743	Rhag
4193	ENSMUSG00000023931	211482	Efhb
4195	ENSMUSG00000023935	71020	Spats1
4206	ENSMUSG00000023952	56055	Gtpbp2
4213	ENSMUSG00000023965	50758	Fbxl17
4214	ENSMUSG00000023966	75564	Rsph9
4216	ENSMUSG00000023968	114570	Crip3
4217	ENSMUSG00000023971	224823	Rrp36
4222	ENSMUSG00000023979	107477	Guca1b
4225	ENSMUSG00000023984	112694759	Gm20517
4233	ENSMUSG00000023995	70026	Tspo2
4234	ENSMUSG00000023999	319991	Kif6
4242	ENSMUSG00000024014	18712	Pim1
4247	ENSMUSG00000024028	21785	Tff2
4253	ENSMUSG00000024036	224674	Slc37a1
4259	ENSMUSG00000024043	268970	Arhgap28
4264	ENSMUSG00000024050	22404	Wiz
4272	ENSMUSG00000024064	71685	Galnt14
4295	ENSMUSG00000024096	19765	Ralbp1
4309	ENSMUSG00000024121	11984	Atp6v0c
4312	ENSMUSG00000024125	638345	Sbpl
4321	ENSMUSG00000024137	13560	E4f1
4323	ENSMUSG00000024142	56716	Mlst8
4336	ENSMUSG00000024168	407831	Tmem204
4337	ENSMUSG00000024169	106633	Ift140
4340	ENSMUSG00000024172	240119	St6gal2
4343	ENSMUSG00000024175	71840	Tekt4
4344	ENSMUSG00000024176	20681	Sox8
4349	ENSMUSG00000024184	69191	Pdia2
4350	ENSMUSG00000024186	50782	Rgs11
4354	ENSMUSG00000024191	224630	Bnip1
4359	ENSMUSG00000024205
4363	ENSMUSG00000024209	78625	1700061G19Rik
4365	ENSMUSG00000024211	14823	Grm8
4367	ENSMUSG00000024213	56409	Nudt3
4372	ENSMUSG00000024220	224656	Zfp523
4380	ENSMUSG00000024232	68010	Bambi
4382	ENSMUSG00000024234	67440	Mtpap
4385	ENSMUSG00000024238	21417	Zeb1
4400	ENSMUSG00000024261	20983	Syt4
4401	ENSMUSG00000024266	75773	Adad2
4402	ENSMUSG00000024268	108013	Celf4
4405	ENSMUSG00000024271	58523	Elp2
4417	ENSMUSG00000024295	77875	Cyp4f41-ps
4423	ENSMUSG00000024304	12558	Cdh2
4432	ENSMUSG00000024327	14977	Slc39a7
4437	ENSMUSG00000024338	16913	Psmb8
4438	ENSMUSG00000024339	21355	Tap2
4441	ENSMUSG00000024347	74002	Psd2
4452	ENSMUSG00000024369	27632	Nelfe
4457	ENSMUSG00000024379	53603	Tslp
4462	ENSMUSG00000024386	19123	Proc
4465	ENSMUSG00000024391	55938	Apom
4471	ENSMUSG00000024400	74320	Wdr33
4480	ENSMUSG00000024413	18145	Npc1
4490	ENSMUSG00000024429	14670	Gnl1
4491	ENSMUSG00000024430	71132	Cabyr
4495	ENSMUSG00000024440	53601	Pcdh12
4496	ENSMUSG00000024442	66839	Dele1
4503	ENSMUSG00000024459	240095	H2-M5
4504	ENSMUSG00000024462	54393	Gabbr1
4509	ENSMUSG00000024479	105853	Mal2
4511	ENSMUSG00000024481	74574	Lvrn
4514	ENSMUSG00000024486	15200	Hbegf
4515	ENSMUSG00000024487	67180	Yipf5
4516	ENSMUSG00000024491	225432	Rbm27
4520	ENSMUSG00000024500	72930	Ppp2r2b
4527	ENSMUSG00000024511	80718	Rab27b
4530	ENSMUSG00000024515	17128	Smad4
4535	ENSMUSG00000024521	58801	Pmaip1
4542	ENSMUSG00000024530	225655	Prelid3a
4548	ENSMUSG00000024538	19038	Ppic
4553	ENSMUSG00000024548	240427	Setbp1
4558	ENSMUSG00000024560	74322	Cxxc1
4560	ENSMUSG00000024563	17126	Smad2
4561	ENSMUSG00000024565	20689	Sall3
4562	ENSMUSG00000024566	50771	Atp9b
4563	ENSMUSG00000024570	68731	Rbfa
4566	ENSMUSG00000024576	93687	Csnk1a1
4569	ENSMUSG00000024580	17714	Grpel2
4572	ENSMUSG00000024587	70223	Nars
4578	ENSMUSG00000024594	73137	Prrc1
4580	ENSMUSG00000024598	14119	Fbn2
4581	ENSMUSG00000024600	225579	Slc27a6
4589	ENSMUSG00000024617	12322	Camk2a
4591	ENSMUSG00000024620	18596	Pdgfrb
4594	ENSMUSG00000024639	14682	Gnaq
4607	ENSMUSG00000024661	14319	Fth1
4610	ENSMUSG00000024665	56473	Fads2
4614	ENSMUSG00000024669	12507	Cd5
4615	ENSMUSG00000024670	12511	Cd6
4624	ENSMUSG00000024682	14603	Cblif
4634	ENSMUSG00000024725	20409	Ostf1
4640	ENSMUSG00000024731	69826	Ms4a10
4642	ENSMUSG00000024734	22786	Zp1
4646	ENSMUSG00000024738	58803	Pga5
4647	ENSMUSG00000024740	13194	Ddb1
4649	ENSMUSG00000024743	54525	Syt7
4651	ENSMUSG00000024749	13409	Tmc1
4652	ENSMUSG00000024750	22682	Zfand5
4657	ENSMUSG00000024761
4660	ENSMUSG00000024767	107260	Otub1
4670	ENSMUSG00000024778	14102	Fas
4672	ENSMUSG00000024781	16889	Lipa
4674	ENSMUSG00000024784	170458	Gpha2
4682	ENSMUSG00000024793	85030	Tnfrsf25
4690	ENSMUSG00000024806	77836	Mlana
4694	ENSMUSG00000024812	21873	Tjp2
4701	ENSMUSG00000024827	104174	Gldc
4703	ENSMUSG00000024830	58988	Rps6kb2
4714	ENSMUSG00000024847	11632	Aip
4715	ENSMUSG00000024851	18739	Pitpnm1
4719	ENSMUSG00000024856	52004	Cdk2ap2
4730	ENSMUSG00000024873	12794	Cnih2
4733	ENSMUSG00000024883	225870	Rin1
4735	ENSMUSG00000024887	54447	Asah2
4736	ENSMUSG00000024889	19671	Rce1
4739	ENSMUSG00000024896	17330	Minpp1
4740	ENSMUSG00000024897	319924	Apba1
4748	ENSMUSG00000024907	14419	Gal
4760	ENSMUSG00000024926	81601	Kat5
4766	ENSMUSG00000024940	16998	Ltbp3
4771	ENSMUSG00000024947	17283	Men1
4773	ENSMUSG00000024949	22668	Sf1
4781	ENSMUSG00000024962	22340	Vegfb
4789	ENSMUSG00000024973	66727	Plaat5
4798	ENSMUSG00000024985	21416	Tcf7l2
4800	ENSMUSG00000024987	13082	Cyp26a1
4805	ENSMUSG00000024993	67894	Fam45a
4807	ENSMUSG00000024998	74055	Plce1
4815	ENSMUSG00000025008	67590	Tctn3
4816	ENSMUSG00000025010	240665	Ccnj
4817	ENSMUSG00000025013	24087	Tll2
4819	ENSMUSG00000025016	107358	Tm9sf3
4828	ENSMUSG00000025035	56350	Arl3
4831	ENSMUSG00000025038	74405	Efhc2
4847	ENSMUSG00000025069	68214	Gsto2
4849	ENSMUSG00000025076	12369	Casp7
4850	ENSMUSG00000025077	55947	Dclre1a
4851	ENSMUSG00000025078	66866	Nhlrc2
4854	ENSMUSG00000025083	226250	Afap1l2
4856	ENSMUSG00000025086	72133	Trub1
4861	ENSMUSG00000025094	214084	Slc18a2
4864	ENSMUSG00000025104	29877	Hdgfl3
4865	ENSMUSG00000025105	12173	Bnc1
4868	ENSMUSG00000025129	68701	Ppp1r27
4871	ENSMUSG00000025133	101861	Ints4
4877	ENSMUSG00000025140	209027	Pycr1
4878	ENSMUSG00000025141	68515	Myadml2
4883	ENSMUSG00000025150	12409	Cbr2
4891	ENSMUSG00000025159	72199	Mms19
4895	ENSMUSG00000025165	209588	Sectm1a
4897	ENSMUSG00000025170	217371	Rab40b
4908	ENSMUSG00000025190	14718	Got1
4909	ENSMUSG00000025192	93685	Entpd7
4910	ENSMUSG00000025193	66388	Cutc
4920	ENSMUSG00000025203	20250	Scd2
4921	ENSMUSG00000025204	67264	Ndufb8
4932	ENSMUSG00000025220	76055	Oga
4944	ENSMUSG00000025235	102774	Bbs4
4957	ENSMUSG00000025262	207375	Fam120c
4959	ENSMUSG00000025265	14163	Fgd1
4963	ENSMUSG00000025270	11656	Alas2
4970	ENSMUSG00000025283	20229	Sat1
4976	ENSMUSG00000025316	53325	Banp
4977	ENSMUSG00000025317	12352	Car5a
4978	ENSMUSG00000025318	57340	Jph3
4982	ENSMUSG00000025326	22215	Ube3a
4986	ENSMUSG00000025332	20591	Kdm5c
4989	ENSMUSG00000025340	56715	Rabgef1
5005	ENSMUSG00000025370	12565	Cdh9
5015	ENSMUSG00000025384	71885	Faap100
5016	ENSMUSG00000025386	18588	Pde6g
5017	ENSMUSG00000025389	17339	Mip
5020	ENSMUSG00000025396	27400	Hsd17b6
5023	ENSMUSG00000025402	17937	Nab2
5035	ENSMUSG00000025421	76987	Hdhd2
5039	ENSMUSG00000025427	225743	Rnf165
5050	ENSMUSG00000025453	18115	Nnt
5051	ENSMUSG00000025461	244233	Cd163l1
5061	ENSMUSG00000025475	52389	Adgra1
5065	ENSMUSG00000025480	74075	Syce1
5068	ENSMUSG00000025484	54399	Bet1l
5072	ENSMUSG00000025488	12869	Cox8b
5073	ENSMUSG00000025489	73835	Ifitm5
5086	ENSMUSG00000025507	57913	Pidd1
5091	ENSMUSG00000025512	68038	Chid1
5096	ENSMUSG00000025527	73809	Satl1
5101	ENSMUSG00000025533	109900	Asl
5103	ENSMUSG00000025537	18682	Phkg1
5107	ENSMUSG00000025551	14169	Fgf14
5122	ENSMUSG00000025583	74370	Rptor
5125	ENSMUSG00000025588	17960	Nat1
5127	ENSMUSG00000025592	93837	Dach2
5130	ENSMUSG00000025607	54160	Copg2
5131	ENSMUSG00000025608	27205	Podxl
5133	ENSMUSG00000025610	224419	Map3k7cl
5136	ENSMUSG00000025616	74112	Usp16
5139	ENSMUSG00000025644
5144	ENSMUSG00000025650	12836	Col7a1
5155	ENSMUSG00000025723	68039	Nmb
5156	ENSMUSG00000025724	56529	Sec11a
5168	ENSMUSG00000025739	64337	Gng13
5180	ENSMUSG00000025766	73852	D3Ertd751e
5182	ENSMUSG00000025776	83691	Crispld1
5184	ENSMUSG00000025779	17087	Ly96
5191	ENSMUSG00000025786	69035	Zdhhc3
5195	ENSMUSG00000025791	72157	Pgm2
5205	ENSMUSG00000025813	26557	Homer2
5206	ENSMUSG00000025815	209692	Dhtkd1
5215	ENSMUSG00000025855	19085	Prkar1b
5219	ENSMUSG00000025860	11798	Xiap
5221	ENSMUSG00000025867	12890	Cplx2
5224	ENSMUSG00000025870	56795	Arl10
5229	ENSMUSG00000025876	107448	Unc5a
5232	ENSMUSG00000025880	17131	Smad7
5237	ENSMUSG00000025892	14802	Gria4
5240	ENSMUSG00000025898	244672	Cwf19l2
5243	ENSMUSG00000025902	20671	Sox17
5251	ENSMUSG00000025916	69312	Ppp1r42
5255	ENSMUSG00000025922
5266	ENSMUSG00000025937	212442	Lactb2
5271	ENSMUSG00000025946	213527	Pth2r
5279	ENSMUSG00000025961	74426	4933402D24Rik
5282	ENSMUSG00000025964	23792	Adam23
5284	ENSMUSG00000025968	227197	Ndufs1
5288	ENSMUSG00000025978	74013	Rftn2
5289	ENSMUSG00000025979	19070	Mob4
5292	ENSMUSG00000025982	81898	Sf3b1
5296	ENSMUSG00000025993	53945	Slc40a1
5298	ENSMUSG00000025997	22779	Ikzf2
5306	ENSMUSG00000026014	77300	Raph1
5308	ENSMUSG00000026018	70375	Ica1l
5312	ENSMUSG00000026023	271697	Cdk15
5330	ENSMUSG00000026058	170771	Khdrbs2
5337	ENSMUSG00000026070	16182	Il18r1
5340	ENSMUSG00000026074	26921	Map4k4
5348	ENSMUSG00000026088	69028	Mitd1
5353	ENSMUSG00000026097	227102	Ormdl1
5362	ENSMUSG00000026111	67387	Unc50
5366	ENSMUSG00000026116	56030	Tmem131
5367	ENSMUSG00000026117	22637	Zap70
5378	ENSMUSG00000026142	76867	Rhbdd1
5379	ENSMUSG00000026147	12839	Col9a1
5381	ENSMUSG00000026150	75734	Mff
5382	ENSMUSG00000026153	68187	Fam135a
5384	ENSMUSG00000026155	98366	Smap1
5387	ENSMUSG00000026159	15463	Agfg1
5388	ENSMUSG00000026162	75570	Nhej1
5391	ENSMUSG00000026167	22409	Wnt10a
5393	ENSMUSG00000026171	57751	Rnf25
5395	ENSMUSG00000026173	18802	Plcd4
5396	ENSMUSG00000026174	58184	Cnot9
5406	ENSMUSG00000026188	271711	Tmem169
5414	ENSMUSG00000026200	74577	Glb1l
5415	ENSMUSG00000026201	20872	Stk16
5416	ENSMUSG00000026202	22145	Tuba4a
5417	ENSMUSG00000026203	56812	Dnajb2
5429	ENSMUSG00000026224	71141	4933407L21Rik
5432	ENSMUSG00000026228	15559	Htr2b
5443	ENSMUSG00000026247	13599	Ecel1
5447	ENSMUSG00000026253	11449	Chrng
5450	ENSMUSG00000026258	73234	Snorc
5455	ENSMUSG00000026271	64095	Gpr35
5456	ENSMUSG00000026272	11611	Agxt
5457	ENSMUSG00000026273	69821	Mterf4
5459	ENSMUSG00000026275	66385	Ppp1r7
5471	ENSMUSG00000026301	74918	Iqca
5477	ENSMUSG00000026309	67444	Ilkap
5483	ENSMUSG00000026319	227446	Relch
5488	ENSMUSG00000026333	252876	Gin1
5492	ENSMUSG00000026341	74117	Actr3
5494	ENSMUSG00000026343	71111	Gpr39
5495	ENSMUSG00000026344	72585	Lypd1
5497	ENSMUSG00000026348	266645	Acmsd
5499	ENSMUSG00000026353	67812	Ubxn4
5506	ENSMUSG00000026361	214498	Cdc73
5508	ENSMUSG00000026368	14060	F13b
5511	ENSMUSG00000026380	81879	Tfcp2l1
5516	ENSMUSG00000026388	73103	3110009E18Rik
5524	ENSMUSG00000026401	13137	Cd55b
5526	ENSMUSG00000026405	12269	C4bp
5532	ENSMUSG00000026415	64435	Fcamr
5537	ENSMUSG00000026421	13007	Csrp1
5544	ENSMUSG00000026432	26361	Avpr1b
5550	ENSMUSG00000026439	213464	Rbbp5
5551	ENSMUSG00000026442	269116	Nfasc
5574	ENSMUSG00000026484	19821	Rnf2
5583	ENSMUSG00000026499	170760	Acbd3
5586	ENSMUSG00000026504	76816	Sdccag8
5590	ENSMUSG00000026514	72978	Cnih3
5597	ENSMUSG00000026527	24012	Rgs7
5599	ENSMUSG00000026532	20739	Spta1
5600	ENSMUSG00000026535	26388	Ifi202b
5604	ENSMUSG00000026546	71870	Cfap45
5619	ENSMUSG00000026572	83993	Tbx19
5621	ENSMUSG00000026574	56429	Dpt
5622	ENSMUSG00000026575	171567	Nme7
5624	ENSMUSG00000026577	66352	Blzf1
5625	ENSMUSG00000026578	74895	Ccdc181
5626	ENSMUSG00000026579	14067	F5
5632	ENSMUSG00000026586	18933	Prrx1
5642	ENSMUSG00000026604	19250	Ptpn14
5646	ENSMUSG00000026610	26381	Esrrg
5653	ENSMUSG00000026620	226778	Mark1
5654	ENSMUSG00000026621	66112	Marc1
5659	ENSMUSG00000026628	11910	Atf3
5665	ENSMUSG00000026639	16780	Lamb3
5666	ENSMUSG00000026640	18845	Plxna2
5667	ENSMUSG00000026641	22278	Usf1
5669	ENSMUSG00000026644	78245	Acbd7
5673	ENSMUSG00000026649	75472	Cfap126
5674	ENSMUSG00000026650	104362	Meig1
5679	ENSMUSG00000026662	109079	Sephs1
5688	ENSMUSG00000026675	15490	Hsd17b7
5691	ENSMUSG00000026679	71233	Enkur
5696	ENSMUSG00000026691	14262	Fmo3
5699	ENSMUSG00000026696	53330	Vamp4
5700	ENSMUSG00000026697	17926	Myoc
5702	ENSMUSG00000026700	22164	Tnfsf4
5705	ENSMUSG00000026707	74455	Nsun6
5706	ENSMUSG00000026708	70454	Cenpl
5709	ENSMUSG00000026715	11905	Serpinc1
5710	ENSMUSG00000026718	20844	Stam
5717	ENSMUSG00000026729	75255	4930562F07Rik
5718	ENSMUSG00000026730	19212	Pter
5721	ENSMUSG00000026736	74629	4930426L09Rik
5726	ENSMUSG00000026748	67448	Plxdc2
5729	ENSMUSG00000026751	26423	Nr5a1
5731	ENSMUSG00000026754	76899	Golga1
5736	ENSMUSG00000026766	109129	Mmadhc
5737	ENSMUSG00000026767	66960	Mindy3
5742	ENSMUSG00000026774	70981	4931423N10Rik
5743	ENSMUSG00000026775	27377	Yme1l1
5747	ENSMUSG00000026782	329165	Abi2
5751	ENSMUSG00000026787	14417	Gad2
5763	ENSMUSG00000026807	68870	Ak8
5769	ENSMUSG00000026815	14582	Gfi1b
5772	ENSMUSG00000026818	12613	Cel
5777	ENSMUSG00000026824	16519	Kcnj3
5780	ENSMUSG00000026827	14571	Gpd2
5783	ENSMUSG00000026830	77767	Ermn
5786	ENSMUSG00000026833	56177	Olfm1
5788	ENSMUSG00000026835	14134	Fcnb
5789	ENSMUSG00000026836	11477	Acvr1
5792	ENSMUSG00000026840	23928	Lamc3
5793	ENSMUSG00000026841	98970	Fibcd1
5797	ENSMUSG00000026849	30931	Tor1a
5798	ENSMUSG00000026851	227707	BC005624
5800	ENSMUSG00000026854	74270	Usp20
5805	ENSMUSG00000026864	14828	Hspa5
5812	ENSMUSG00000026874	15139	Hc
5816	ENSMUSG00000026880	13830	Stom
5824	ENSMUSG00000026893	227960	Gca
5832	ENSMUSG00000026918	67382	Brd3
5840	ENSMUSG00000026927	68112	Entr1
5841	ENSMUSG00000026928	332579	Card9
5846	ENSMUSG00000026934	16871	Lhx3
5849	ENSMUSG00000026938	14133	Fcna
5851	ENSMUSG00000026940	77058	Ccdc183
5852	ENSMUSG00000026941	381352	Mamdc4
5860	ENSMUSG00000026958	83768	Dpp7
5864	ENSMUSG00000026963	78217	Tmem210
5867	ENSMUSG00000026969	68222	Fam166a
5870	ENSMUSG00000026972	215705	Arrdc1
5874	ENSMUSG00000026977	57438	March7
5882	ENSMUSG00000026987	407823	Baz2b
5883	ENSMUSG00000026988	72137	Wdsub1
5888	ENSMUSG00000027001	68082	Dusp19
5889	ENSMUSG00000027002	50884	Nckap1
5892	ENSMUSG00000027007	70599	Itprid2
5895	ENSMUSG00000027011	22193	Ube2e3
5904	ENSMUSG00000027048	27413	Abcb11
5907	ENSMUSG00000027070	14725	Lrp2
5908	ENSMUSG00000027071	228139	P2rx3
5926	ENSMUSG00000027107	11435	Chrna1
5928	ENSMUSG00000027109	20687	Sp3
5953	ENSMUSG00000027180	57443	Fbxo3
5954	ENSMUSG00000027184	53872	Caprin1
5963	ENSMUSG00000027196	70852	Alkbh3os1
5971	ENSMUSG00000027206	12848	Cops2
5972	ENSMUSG00000027207	69976	Galk2
5974	ENSMUSG00000027209	75823	Fam227b
5987	ENSMUSG00000027230	26427	Creb3l1
5991	ENSMUSG00000027239	17242	Mdk
5995	ENSMUSG00000027245	67693	Hypk
5996	ENSMUSG00000027246	269344	Ell3
5999	ENSMUSG00000027249	14061	F2
6002	ENSMUSG00000027255	77038	Arfgap2
6022	ENSMUSG00000027297	17005	Ltk
6023	ENSMUSG00000027298	22174	Tyro3
6025	ENSMUSG00000027301	18429	Oxt
6026	ENSMUSG00000027303	19262	Ptpra
6027	ENSMUSG00000027304	76246	Rtf1
6028	ENSMUSG00000027305	69702	Ndufaf1
6031	ENSMUSG00000027312	11990	Atrn
6033	ENSMUSG00000027314	54485	Dll4
6043	ENSMUSG00000027329	70997	Spef1
6051	ENSMUSG00000027340	54338	Slc23a2
6054	ENSMUSG00000027344	71313	Fsip1
6069	ENSMUSG00000027363	84092	Usp8
6073	ENSMUSG00000027367	99138	Stard7
6076	ENSMUSG00000027374	77721	Mrps5
6082	ENSMUSG00000027380	74121	Acoxl
6093	ENSMUSG00000027401	21818	Tgm3
6099	ENSMUSG00000027409	75656	1700020A23Rik
6111	ENSMUSG00000027429	27054	Sec23b
6120	ENSMUSG00000027443	69362	Cst12
6124	ENSMUSG00000027447	13010	Cst3
6133	ENSMUSG00000027465	67231	Tbc1d20
6137	ENSMUSG00000027470	228785	Mylk2
6139	ENSMUSG00000027474	228788	Ccm2l
6140	ENSMUSG00000027475	16569	Kif3b
6142	ENSMUSG00000027479	13589	Mapre1
6149	ENSMUSG00000027487	66971	Cdk5rap1
6153	ENSMUSG00000027495	67017	Fam210b
6159	ENSMUSG00000027505	76426	Fam209
6169	ENSMUSG00000027520	73884	Zdbf2
6172	ENSMUSG00000027524	13616	Edn3
6173	ENSMUSG00000027525	74189	Phactr3
6175	ENSMUSG00000027530	75497	Fabp12
6178	ENSMUSG00000027534	74718	Snx16
6183	ENSMUSG00000027547	99377	Sall4
6190	ENSMUSG00000027560	76829	Dok5
6191	ENSMUSG00000027562	12349	Car2
6197	ENSMUSG00000027573	76425	Gid8
6198	ENSMUSG00000027574	58237	Nkain4
6200	ENSMUSG00000027577	11438	Chrna4
6209	ENSMUSG00000027596	50518	a
6210	ENSMUSG00000027597	269378	Ahcy
6215	ENSMUSG00000027603	207182	Ggt7
6216	ENSMUSG00000027605	60525	Acss2
6220	ENSMUSG00000027612	17391	Mmp24
6234	ENSMUSG00000027642	20014	Rpn2
6238	ENSMUSG00000027650	75425	Tti1
6241	ENSMUSG00000027654	71878	Fam83d
6242	ENSMUSG00000027655	71715	Dhx35
6247	ENSMUSG00000027665	18706	Pik3ca
6255	ENSMUSG00000027676	51938	Ccdc39
6263	ENSMUSG00000027694
6265	ENSMUSG00000027698	320024	Nceh1
6267	ENSMUSG00000027702	71827	Lrrc34
6272	ENSMUSG00000027710	229211	Acad9
6274	ENSMUSG00000027713	72282	1810062G17Rik
6277	ENSMUSG00000027716	22065	Trpc3
6284	ENSMUSG00000027742	67542	Cog6
6295	ENSMUSG00000027770	72162	Dhx36
6299	ENSMUSG00000027777	30953	Schip1
6311	ENSMUSG00000027799	26422	Nbea
6314	ENSMUSG00000027803	97064	Wwtr1
6325	ENSMUSG00000027824	56544	Vmn2r1
6326	ENSMUSG00000027827	16497	Kcnab1
6330	ENSMUSG00000027832	19288	Ptx3
6333	ENSMUSG00000027835	56426	Pdcd10
6335	ENSMUSG00000027843	19260	Ptpn22
6340	ENSMUSG00000027854	66641	Sike1
6342	ENSMUSG00000027857	22094	Tshb
6344	ENSMUSG00000027859	18049	Ngf
6348	ENSMUSG00000027864	19221	Ptgfrn
6349	ENSMUSG00000027865	14547	Gdap2
6355	ENSMUSG00000027875	15360	Hmgcs2
6358	ENSMUSG00000027879	20333	Sec22b
6359	ENSMUSG00000027880	74686	Slc25a54
6363	ENSMUSG00000027884	229725	Clcc1
6371	ENSMUSG00000027896	229699	Slc16a4
6373	ENSMUSG00000027901	72121	Dennd2d
6374	ENSMUSG00000027902	229688	Chil6
6379	ENSMUSG00000027913	74175	Crct1
6383	ENSMUSG00000027927	69332	Lelp1
6384	ENSMUSG00000027931	18160	Npr1
6385	ENSMUSG00000027932	26568	Slc27a3
6387	ENSMUSG00000027935	68328	Rab13
6392	ENSMUSG00000027940	59069	Tpm3
6397	ENSMUSG00000027951	56417	Adar
6398	ENSMUSG00000027952	68603	Pmvk
6408	ENSMUSG00000027965	229759	Olfm3
6409	ENSMUSG00000027966	12814	Col11a1
6424	ENSMUSG00000027997	12368	Casp6
6425	ENSMUSG00000027998	53317	Plrg1
6427	ENSMUSG00000028001	14161	Fga
6435	ENSMUSG00000028011	56720	Tdo2
6439	ENSMUSG00000028016	71793	Ints12
6440	ENSMUSG00000028017	13645	Egf
6446	ENSMUSG00000028028	71481	Alpk1
6451	ENSMUSG00000028033	226922	Kcnq5
6453	ENSMUSG00000028035	67035	Dnajb4
6454	ENSMUSG00000028036	19220	Ptgfr
6461	ENSMUSG00000028047	21827	Thbs3
6466	ENSMUSG00000028057	19769	Rit1
6477	ENSMUSG00000028072	18211	Ntrk1
6480	ENSMUSG00000028078	70762	Dclk2
6482	ENSMUSG00000028081	20091	Rps3a1
6492	ENSMUSG00000028100	78373	Nudt17
6494	ENSMUSG00000028102	18632	Pex11b
6495	ENSMUSG00000028104	69870	Polr3gl
6496	ENSMUSG00000028106	75137	Rprd2
6503	ENSMUSG00000028116	59006	Myoz2
6506	ENSMUSG00000028125	11304	Abca4
6510	ENSMUSG00000028132	99887	Tmem56
6511	ENSMUSG00000028133	66568	Rwdd3
6518	ENSMUSG00000028141	53814	Oaz3
6526	ENSMUSG00000028159	26377	Dapp1
6529	ENSMUSG00000028164	110173	Manba
6531	ENSMUSG00000028167	69772	Bdh2
6536	ENSMUSG00000028176	242274	Lrrc7
6537	ENSMUSG00000028177	69042	1810013D15Rik
6540	ENSMUSG00000028182	74435	Lrriq3
6543	ENSMUSG00000028186	22262	Uox
6545	ENSMUSG00000028188	70951	Spata1
6548	ENSMUSG00000028194	69219	Ddah1
6551	ENSMUSG00000028199	12972	Cryz
6552	ENSMUSG00000028207	65973	Asph
6554	ENSMUSG00000028212	12448	Ccne2
6559	ENSMUSG00000028222	12307	Calb1
6562	ENSMUSG00000028226	17389	Mmp16
6563	ENSMUSG00000028228	70568	Cpne3
6565	ENSMUSG00000028232	72098	Tmem68
6566	ENSMUSG00000028233	116940	Tgs1
6577	ENSMUSG00000028249	53378	Sdcbp
6582	ENSMUSG00000028259	57756	Fhl5
6584	ENSMUSG00000028262	80797	Clca3a2
6585	ENSMUSG00000028264	67652	Spaca1
6594	ENSMUSG00000028280	14408	Gabrr1
6618	ENSMUSG00000028332	93966	Hemgn
6622	ENSMUSG00000028339	12819	Col15a1
6629	ENSMUSG00000028351	56710	Brinp1
6631	ENSMUSG00000028356	11699	Ambp
6632	ENSMUSG00000028357	16552	Kif12
6634	ENSMUSG00000028359	18407	Orm3
6635	ENSMUSG00000028360	242259	Slc44a5
6637	ENSMUSG00000028364	21923	Tnc
6642	ENSMUSG00000028378	67103	Ptgr1
6644	ENSMUSG00000028382	230257	Ptbp3
6662	ENSMUSG00000028410	15502	Dnaja1
6665	ENSMUSG00000028413	14595	B4galt1
6688	ENSMUSG00000028447	53598	Dctn3
6689	ENSMUSG00000028451	67317	1700022I11Rik
6694	ENSMUSG00000028456	22249	Unc13b
6695	ENSMUSG00000028457	320571	Atp8b5
6703	ENSMUSG00000028466	12913	Creb3
6705	ENSMUSG00000028468	242406	Rgp1
6708	ENSMUSG00000028475	71406	Spaar
6715	ENSMUSG00000028487	242509	Bnc2
6717	ENSMUSG00000028492	75811	Saxo1
6720	ENSMUSG00000028496	70122	Mllt3
6724	ENSMUSG00000028518	108079	Prkaa2
6727	ENSMUSG00000028521	242585	Slc35d1
6733	ENSMUSG00000028528	72685	Dnajc6
6734	ENSMUSG00000028530	16451	Jak1
6741	ENSMUSG00000028541	53418	B4galt2
6742	ENSMUSG00000028542	14664	Slc6a9
6744	ENSMUSG00000028545	67621	Bend5
6753	ENSMUSG00000028557	29864	Rnf11
6754	ENSMUSG00000028558	108802	Calr4
6755	ENSMUSG00000028559	100273	Osbpl9
6758	ENSMUSG00000028565	18027	Nfia
6759	ENSMUSG00000028567	66073	Txndc12
6763	ENSMUSG00000028573	75578	Fggy
6764	ENSMUSG00000028575	67753	Eqtn
6768	ENSMUSG00000028580	80912	Pum1
6776	ENSMUSG00000028591	77632	Pramef12
6778	ENSMUSG00000028597	67305	Gpx7
6804	ENSMUSG00000028637	73332	Ccdc30
6808	ENSMUSG00000028642	75180	Tmem269
6810	ENSMUSG00000028644	27028	Ermap
6812	ENSMUSG00000028646	54170	Rragc
6820	ENSMUSG00000028656	12331	Cap1
6822	ENSMUSG00000028661	13842	Epha8
6824	ENSMUSG00000028668	27224	Eloa
6826	ENSMUSG00000028670	26394	Lypla2
6830	ENSMUSG00000028675	52830	Pnrc2
6835	ENSMUSG00000028681	19207	Ptch2
6849	ENSMUSG00000028701	68075	Lurap1
6854	ENSMUSG00000028708	17346	Mknk1
6855	ENSMUSG00000028709	100465	Mob3c
6860	ENSMUSG00000028716	67182	Pdzk1ip1
6861	ENSMUSG00000028717	21349	Tal1
6863	ENSMUSG00000028719	66588	Cmpk1
6874	ENSMUSG00000028749	26971	Pla2g2f
6875	ENSMUSG00000028750	18781	Pla2g2c
6881	ENSMUSG00000028758	16559	Kif17
6888	ENSMUSG00000028773	14077	Fabp3
6893	ENSMUSG00000028780	20348	Sema3c
6903	ENSMUSG00000028794	215493	A3galt2
6904	ENSMUSG00000028795	66264	Ccdc28b
6905	ENSMUSG00000028796	54383	Phc2
6910	ENSMUSG00000028801	78806	Stpg1
6912	ENSMUSG00000028804	329942	Csmd2
6913	ENSMUSG00000028807	73680	Zbtb8a
6914	ENSMUSG00000028809	51796	Srrm1
6920	ENSMUSG00000028825	19746	Rhd
6933	ENSMUSG00000028845	24084	Tekt2
6934	ENSMUSG00000028847	27096	Trappc3
6937	ENSMUSG00000028850	242691	Gpatch3
6947	ENSMUSG00000028865	69655	Cd164l2
6950	ENSMUSG00000028871	192199	Rspo1
6953	ENSMUSG00000028876	230735	Epha10
6954	ENSMUSG00000028878	230789	Fam76a
6960	ENSMUSG00000028886	14050	Eya3
6967	ENSMUSG00000028899	66464	Taf12
6970	ENSMUSG00000028906	269587	Epb41
6973	ENSMUSG00000028910	26922	Mecr
6980	ENSMUSG00000028926	18647	Cdk14
6995	ENSMUSG00000028950	110326	Tas1r1
6999	ENSMUSG00000028955	22319	Vamp3
7000	ENSMUSG00000028957	18628	Per3
7012	ENSMUSG00000028971	12854	Cort
7013	ENSMUSG00000028972	12353	Car6
7020	ENSMUSG00000028979	17175	Masp2
7025	ENSMUSG00000028989	654812	Angptl7
7043	ENSMUSG00000029017	73078	Pmpcb
7046	ENSMUSG00000029022	28010	Miip
7056	ENSMUSG00000029038	68991	Ssu72
7058	ENSMUSG00000029047	668173	Pex10
7070	ENSMUSG00000029063	192185	Nadk
7074	ENSMUSG00000029070	74761	Mxra8
7077	ENSMUSG00000029073	79554	Cptp
7082	ENSMUSG00000029084	12494	Cd38
7084	ENSMUSG00000029088	80334	Kcnip4
7087	ENSMUSG00000029092	52401	D5Ertd615e
7091	ENSMUSG00000029096	78558	Htra3
7105	ENSMUSG00000029121	12933	Crmp1
7108	ENSMUSG00000029125	71116	Stx18
7109	ENSMUSG00000029126	18196	Nsg1
7117	ENSMUSG00000029138	67656	4930548H24Rik
7118	ENSMUSG00000029141	20534	Slc4a1ap
7124	ENSMUSG00000029151	22784	Slc30a3
7128	ENSMUSG00000029155	73472	Spata18
7134	ENSMUSG00000029165	231093	Agbl5
7139	ENSMUSG00000029171	66681	Pgm1
7142	ENSMUSG00000029175	74919	Slc35f6
7146	ENSMUSG00000029179	78796	Zcchc4
7156	ENSMUSG00000029193	12425	Cckar
7157	ENSMUSG00000029195	83379	Klb
7158	ENSMUSG00000029196	231151	Tada2b
7165	ENSMUSG00000029205	231252	Chrna9
7166	ENSMUSG00000029206	70918	Nsun7
7170	ENSMUSG00000029211	14397	Gabra4
7171	ENSMUSG00000029212	14400	Gabrb1
7175	ENSMUSG00000029221	109108	Slc30a9
7181	ENSMUSG00000029233	57357	Srd5a3
7182	ENSMUSG00000029234	21982	Tmem165
7186	ENSMUSG00000029245	13839	Epha5
7189	ENSMUSG00000029248	71868	Thegl
7204	ENSMUSG00000029275	14581	Gfi1
7211	ENSMUSG00000029286	13801	Enam
7219	ENSMUSG00000029306	15891	Ibsp
7220	ENSMUSG00000029307	13406	Dmp1
7230	ENSMUSG00000029322	231507	Plac8
7231	ENSMUSG00000029326	67870	Enoph1
7239	ENSMUSG00000029343	12960	Crybb1
7243	ENSMUSG00000029348	72898	Asphd2
7246	ENSMUSG00000029360
7249	ENSMUSG00000029364	59043	Wsb2
7251	ENSMUSG00000029368	11657	Alb
7252	ENSMUSG00000029369	280662	Afm
7253	ENSMUSG00000029370	73246	Rassf6
7255	ENSMUSG00000029372	57349	Ppbp
7256	ENSMUSG00000029373	56744	Pf4
7259	ENSMUSG00000029377	13874	Ereg
7264	ENSMUSG00000029384	75610	2010109A12Rik
7271	ENSMUSG00000029392	75695	Rilpl1
7275	ENSMUSG00000029402	76167	Snrnp35
7276	ENSMUSG00000029403	53886	Cdkl2
7278	ENSMUSG00000029405	23881	G3bp2
7280	ENSMUSG00000029407	56041	Uso1
7283	ENSMUSG00000029410	19023	Ppef2
7284	ENSMUSG00000029413	67111	Naaa
7289	ENSMUSG00000029419	381353	Ajm1
7304	ENSMUSG00000029439	231769	Sfswap
7316	ENSMUSG00000029458	72399	Brap
7323	ENSMUSG00000029467	11938	Atp2a2
7324	ENSMUSG00000029468	18439	P2rx7
7328	ENSMUSG00000029472	59008	Anapc5
7332	ENSMUSG00000029478	20602	Ncor2
7334	ENSMUSG00000029482	78894	Aacs
7338	ENSMUSG00000029491	18587	Pde6b
7343	ENSMUSG00000029503	231602	P2rx2
7347	ENSMUSG00000029510	71951	Gpc2
7351	ENSMUSG00000029517	75196	Ankrd7
7352	ENSMUSG00000029518	77407	Rab35
7361	ENSMUSG00000029536	384281	Gatc
7367	ENSMUSG00000029547	68510	Ints1
7369	ENSMUSG00000029551	66506	Psmg3
7374	ENSMUSG00000029557	68017	Mrm2
7384	ENSMUSG00000029576	231858	Radil
7390	ENSMUSG00000029587	231866	Zfp12
7396	ENSMUSG00000029597	231691	Sds
7399	ENSMUSG00000029600	100764	Rita1
7406	ENSMUSG00000029610	231872	Aimp2
7410	ENSMUSG00000029617	231874	Ccz1
7413	ENSMUSG00000029621	56443	Arpc1a
7414	ENSMUSG00000029622	11867	Arpc1b
7422	ENSMUSG00000029633
7423	ENSMUSG00000029634	74132	Rnf6
7424	ENSMUSG00000029635	264064	Cdk8
7426	ENSMUSG00000029638	170772	Glcci1
7433	ENSMUSG00000029648	14254	Flt1
7434	ENSMUSG00000029649	66537	Pomp
7436	ENSMUSG00000029651	77521	Mtus2
7439	ENSMUSG00000029657	15505	Hsph1
7446	ENSMUSG00000029669	269831	Tspan12
7448	ENSMUSG00000029671	93735	Wnt16
7450	ENSMUSG00000029673	319974	Auts2
7457	ENSMUSG00000029681	12054	Bcl7b
7462	ENSMUSG00000029686	26965	Cul1
7464	ENSMUSG00000029695	30956	Aass
7466	ENSMUSG00000029699	109267	Ssc4d
7471	ENSMUSG00000029706	18506	Pax4
7472	ENSMUSG00000029707	56223	Fscn3
7478	ENSMUSG00000029714	57330	Gigyf1
7480	ENSMUSG00000029716	50765	Tfr2
7495	ENSMUSG00000029757	13426	Dync1i1
7496	ENSMUSG00000029759	269823	Pon3
7500	ENSMUSG00000029765	243743	Plxna4
7523	ENSMUSG00000029813	69761	1600015I10Rik
7524	ENSMUSG00000029814	140488	Igf2bp3
7525	ENSMUSG00000029815	75593	Malsu1
7528	ENSMUSG00000029819	109648	Npy
7530	ENSMUSG00000029822	71720	Osbpl3
7533	ENSMUSG00000029828	70821	4921507P07Rik
7535	ENSMUSG00000029830	320590	Svopl
7538	ENSMUSG00000029833	21848	Trim24
7543	ENSMUSG00000029843	243755	Slc13a4
7544	ENSMUSG00000029844	15394	Hoxa1
7547	ENSMUSG00000029851	232748	Tcaf2
7557	ENSMUSG00000029868	64177	Trpv6
7558	ENSMUSG00000029869	13848	Ephb6
7563	ENSMUSG00000029885	194357	Moxd2
7570	ENSMUSG00000029917	243407	C130060K24Rik
7571	ENSMUSG00000029918	14548	Mrps33
7572	ENSMUSG00000029919	54486	Hpgds
7578	ENSMUSG00000029992	14583	Gfpt1
7580	ENSMUSG00000029994	11746	Anxa4
7581	ENSMUSG00000029998	66881	Pcyox1
7582	ENSMUSG00000029999	21802	Tgfa
7589	ENSMUSG00000030016	18139	Zfp638
7590	ENSMUSG00000030017	19695	Reg3g
7613	ENSMUSG00000030055	69834	Rab43
7619	ENSMUSG00000030061	22200	Uba3
7623	ENSMUSG00000030068
7626	ENSMUSG00000030075	18488	Cntn3
7627	ENSMUSG00000030077	12661	Chl1
7629	ENSMUSG00000030082	53421	Sec61a1
7644	ENSMUSG00000030102	16438	Itpr1
7647	ENSMUSG00000030105	67166	Arl8b
7651	ENSMUSG00000030110	19713	Ret
7659	ENSMUSG00000030124	16768	Lag3
7660	ENSMUSG00000030125	16977	Lrrc23
7670	ENSMUSG00000030145	72720	Zfp248
7671	ENSMUSG00000030147	69810	Clec4b1
7674	ENSMUSG00000030154	232408	Klrb1f
7675	ENSMUSG00000030155	232409	Clec2e
7678	ENSMUSG00000030158	71183	Clec12b
7679	ENSMUSG00000030159	56760	Clec1b
7680	ENSMUSG00000030160	330428	Tmem52b
7686	ENSMUSG00000030168	68465	Adipor2
7688	ENSMUSG00000030172	111173	Erc1
7704	ENSMUSG00000030206	14840	Gsg1
7706	ENSMUSG00000030208	13730	Emp1
7715	ENSMUSG00000030222	232441	Rerg
7719	ENSMUSG00000030226	109593	Lmo3
7724	ENSMUSG00000030235	58807	Slco1c1
7725	ENSMUSG00000030236	28253	Slco1b2
7728	ENSMUSG00000030244	232493	Gys2
7736	ENSMUSG00000030257	259302	Srgap3
7737	ENSMUSG00000030259	71323	Rassf8
7743	ENSMUSG00000030270	211232	Cpne9
7754	ENSMUSG00000030286	66087	Emc3
7758	ENSMUSG00000030298	110379	Sec13
7762	ENSMUSG00000030304	67456	Ergic2
7764	ENSMUSG00000030307	243616	Slc6a11
7765	ENSMUSG00000030309	232560	Caprin2
7766	ENSMUSG00000030310	232333	Slc6a1
7771	ENSMUSG00000030317	110595	Timp4
7773	ENSMUSG00000030321	212516	Efcab12
7776	ENSMUSG00000030324	212541	Rho
7777	ENSMUSG00000030325	17059	Klrb1c
7778	ENSMUSG00000030327	67602	Necap1
7779	ENSMUSG00000030329	319352	Pianp
7783	ENSMUSG00000030337	22317	Vamp1
7784	ENSMUSG00000030339	17000	Ltbr
7785	ENSMUSG00000030340	20276	Scnn1a
7786	ENSMUSG00000030341	21937	Tnfrsf1a
7791	ENSMUSG00000030347	28040	D6Wsu163e
7792	ENSMUSG00000030350	381813	Prmt8
7796	ENSMUSG00000030357	14228	Fkbp4
7797	ENSMUSG00000030359	11287	Pzp
7804	ENSMUSG00000030373	114871	Psg28
7808	ENSMUSG00000030380	109889	Mzf1
7811	ENSMUSG00000030386	67370	Zfp606
7817	ENSMUSG00000030402	232941	Ppm1n
7818	ENSMUSG00000030403	22323	Vasp
7819	ENSMUSG00000030406	381853	Gipr
7823	ENSMUSG00000030411	384569	Nova2
7833	ENSMUSG00000030433	381836	Sbk2
7842	ENSMUSG00000030465	234353	Psd3
7844	ENSMUSG00000030469	210105	Zfp719
7857	ENSMUSG00000030498	14453	Gas2
7859	ENSMUSG00000030500	140919	Slc17a6
7865	ENSMUSG00000030513	18553	Pcsk6
7872	ENSMUSG00000030523	17364	Trpm1
7873	ENSMUSG00000030525	11441	Chrna7
7874	ENSMUSG00000030527	70461	Crtc3
7876	ENSMUSG00000030530	18550	Furin
7877	ENSMUSG00000030532	68695	Hddc3
7878	ENSMUSG00000030533	101869	Unc45a
7884	ENSMUSG00000030543	17293	Mesp2
7889	ENSMUSG00000030551	11819	Nr2f2
7894	ENSMUSG00000030557	17258	Mef2a
7903	ENSMUSG00000030588	77254	Yif1b
7908	ENSMUSG00000030595	18036	Nfkbib
7909	ENSMUSG00000030598	50760	Fbxo17
7918	ENSMUSG00000030610	76375	Det1
7940	ENSMUSG00000030653	207728	Pde2a
7943	ENSMUSG00000030657	233781	Xylt1
7945	ENSMUSG00000030660	18704	Pik3c2a
7948	ENSMUSG00000030664	68469	Sox6os
7950	ENSMUSG00000030669	12310	Calca
7953	ENSMUSG00000030672	17907	Mylpf
7964	ENSMUSG00000030691	207278	Fchsd2
7965	ENSMUSG00000030693	69540	Klk10
7968	ENSMUSG00000030699	21389	Tbx6
7970	ENSMUSG00000030703	68616	Gdpd3
7974	ENSMUSG00000030708	69387	Dnajb13
7975	ENSMUSG00000030711	20887	Sult1a1
7978	ENSMUSG00000030717	56312	Nupr1
7985	ENSMUSG00000030727	70314	Rabep2
7987	ENSMUSG00000030730	11937	Atp2a1
7991	ENSMUSG00000030735
7996	ENSMUSG00000030742	16797	Lat
7999	ENSMUSG00000030747	67800	Dgat2
8006	ENSMUSG00000030757	210162	Zkscan2
8018	ENSMUSG00000030775	77647	Trat1
8019	ENSMUSG00000030779	19647	Rbbp6
8021	ENSMUSG00000030781	246787	Slc5a2
8023	ENSMUSG00000030785	12862	Cox6a2
8024	ENSMUSG00000030786	16409	Itgam
8025	ENSMUSG00000030787	114332	Lyve1
8029	ENSMUSG00000030792	50722	Dkkl1
8034	ENSMUSG00000030800	76560	Prss8
8040	ENSMUSG00000030811	233902	Fbxl19
8042	ENSMUSG00000030815	68961	Phkg2
8043	ENSMUSG00000030816	233900	Rnf40
8047	ENSMUSG00000030825	66065	Hsd17b14
8058	ENSMUSG00000030847	29810	Bag3
8061	ENSMUSG00000030851	16833	Ldhc
8063	ENSMUSG00000030854	19259	Ptpn5
8065	ENSMUSG00000030859	68223	Fam24a
8067	ENSMUSG00000030862	55987	Cpxm2
8074	ENSMUSG00000030871	67417	Ears2
8077	ENSMUSG00000030876	59052	Mettl9
8082	ENSMUSG00000030881	76932	Arfip2
8085	ENSMUSG00000030887	67983	Pdzd9
8088	ENSMUSG00000030890	16202	Ilk
8090	ENSMUSG00000030895	15458	Hpx
8091	ENSMUSG00000030897	233649	Cnga4
8095	ENSMUSG00000030911	22787	Zp2
8103	ENSMUSG00000030935	20216	Acsm3
8107	ENSMUSG00000030954	67133	Gp2
8109	ENSMUSG00000030960	72096	Eef1akmt2
8113	ENSMUSG00000030967	360216	Zranb1
8117	ENSMUSG00000030976	73808	Tex36
8121	ENSMUSG00000030981	214766	Mmp21
8125	ENSMUSG00000030987	20866	Stim1
8134	ENSMUSG00000031016	22390	Wee1
8136	ENSMUSG00000031022	57355	BC051019
8139	ENSMUSG00000031026	330627	Trim66
8144	ENSMUSG00000031060	236732	Rbm10
8149	ENSMUSG00000031072	72284	LTO1
8151	ENSMUSG00000031074	14174	Fgf3
8167	ENSMUSG00000031105	20523	Slc25a14
8170	ENSMUSG00000031111	209268	Igsf1
8174	ENSMUSG00000031125	70691	3830403N18Rik
8175	ENSMUSG00000031129	331004	Slc9a9
8178	ENSMUSG00000031132	21947	Cd40lg
8187	ENSMUSG00000031145	54630	Prickle3
8194	ENSMUSG00000031154	54644	Otud5
8201	ENSMUSG00000031162	14460	Gata1
8208	ENSMUSG00000031170	209837	Slc38a5
8218	ENSMUSG00000031196	14069	F8
8222	ENSMUSG00000031201	210766	Brcc3
8223	ENSMUSG00000031202	67790	Rab39b
8230	ENSMUSG00000031216	236920	Stard8
8234	ENSMUSG00000031224	272790	Magee2
8238	ENSMUSG00000031230	80903	Fgf16
8242	ENSMUSG00000031239	16431	Itm2a
8244	ENSMUSG00000031242	67028	2610002M06Rik
8245	ENSMUSG00000031245	50887	Hmgn5
8249	ENSMUSG00000031255	27359	Sytl4
8259	ENSMUSG00000031274	12830	Col4a5
8262	ENSMUSG00000031284	18481	Pak3
8263	ENSMUSG00000031285	13193	Dcx
8269	ENSMUSG00000031294	103175	D630029K05Rik
8270	ENSMUSG00000031295	110094	Phka2
8271	ENSMUSG00000031297	11989	Slc7a3
8277	ENSMUSG00000031309	110651	Rps6ka3
8280	ENSMUSG00000031312	26549	Itgb1bp2
8288	ENSMUSG00000031329	22127	Tsx
8295	ENSMUSG00000031344	57249	Gabrq
8297	ENSMUSG00000031349	18194	Nsdhl
8304	ENSMUSG00000031358	17692	Msl3
8322	ENSMUSG00000031382	68854	Asb11
8331	ENSMUSG00000031391	16728	L1cam
8333	ENSMUSG00000031393	17257	Mecp2
8341	ENSMUSG00000031409	66104	Tceal6
8347	ENSMUSG00000031428	66995	Zcchc18
8348	ENSMUSG00000031429	53380	Psmd10
8352	ENSMUSG00000031433	237073	Rbm41
8356	ENSMUSG00000031442	17207	Mcf2l
8362	ENSMUSG00000031448	234072	Adprhl1
8366	ENSMUSG00000031452	66501	1700029H14Rik
8368	ENSMUSG00000031458	66423	Coprs
8369	ENSMUSG00000031461	17930	Myom2
8375	ENSMUSG00000031480	56229	Thsd1
8383	ENSMUSG00000031489	11556	Adrb3
8389	ENSMUSG00000031495	170779	Cd209d
8390	ENSMUSG00000031497	24099	Tnfsf13b
8393	ENSMUSG00000031504	19332	Rab20
8403	ENSMUSG00000031517	234267	Gpm6a
8405	ENSMUSG00000031519	76294	Asb5
8410	ENSMUSG00000031529	21951	Tnks
8422	ENSMUSG00000031545	102247	Gpat4
8424	ENSMUSG00000031548	20377	Sfrp1
8451	ENSMUSG00000031591	11886	Asah1
8453	ENSMUSG00000031594	234199	Fgl1
8454	ENSMUSG00000031595	68797	Pdgfrl
8455	ENSMUSG00000031596	11988	Slc7a2
8459	ENSMUSG00000031604	66234	Msmo1
8463	ENSMUSG00000031610	20284	Scrg1
8477	ENSMUSG00000031634	192169	Ufsp2
8480	ENSMUSG00000031637	67620	Lrp2bp
8483	ENSMUSG00000031641	234309	Cbr4
8490	ENSMUSG00000031654	12404	Cbln1
8495	ENSMUSG00000031662	71607	Snx20
8510	ENSMUSG00000031696	65114	Vps35
8513	ENSMUSG00000031700	108682	Gpt2
8514	ENSMUSG00000031701	56445	Dnaja2
8527	ENSMUSG00000031727	56523	Pmfbp1
8528	ENSMUSG00000031728	75871	Zfp821
8533	ENSMUSG00000031734	16373	Irx3
8534	ENSMUSG00000031736	71296	Crnde
8535	ENSMUSG00000031737	54352	Irx5
8537	ENSMUSG00000031740	17390	Mmp2
8539	ENSMUSG00000031749	20444	St3gal2
8544	ENSMUSG00000031755	67378	Bbs2
8548	ENSMUSG00000031760	17751	Mt3
8549	ENSMUSG00000031762	17750	Mt2
8553	ENSMUSG00000031770	64209	Herpud1
8554	ENSMUSG00000031772	170571	Cntnap4
8556	ENSMUSG00000031775	67801	Pllp
8559	ENSMUSG00000031779	20299	Ccl22
8560	ENSMUSG00000031780	20295	Ccl17
8566	ENSMUSG00000031787	74187	Katnb1
8574	ENSMUSG00000031802	18689	Phxr4
8578	ENSMUSG00000031808	26457	Slc27a1
8582	ENSMUSG00000031816	234814	Mthfsd
8589	ENSMUSG00000031824	234797	6430548M08Rik
8591	ENSMUSG00000031826	22224	Usp10
8593	ENSMUSG00000031828	234796	Klhl36
8603	ENSMUSG00000031841	12554	Cdh13
8610	ENSMUSG00000031849	12845	Comp
8615	ENSMUSG00000031861	53978	Lpar2
8619	ENSMUSG00000031870	18667	Pgr
8621	ENSMUSG00000031872	65115	Bean1
8637	ENSMUSG00000031896	109660	Ctrl
8638	ENSMUSG00000031897	19171	Psmb10
8646	ENSMUSG00000031910	15118	Has3
8651	ENSMUSG00000031919	66269	Tmed6
8655	ENSMUSG00000031925	270118	Maml2
8664	ENSMUSG00000031936	244698	Hephl1
8671	ENSMUSG00000031951	234740	Tmem231
8676	ENSMUSG00000031957	66473	Ctrb1
8679	ENSMUSG00000031960	234734	Aars
8680	ENSMUSG00000031962	12555	Cdh15
8686	ENSMUSG00000031970	72185	Dbndd1
8701	ENSMUSG00000031990	83964	Jam3
8707	ENSMUSG00000031997	22068	Trpc6
8714	ENSMUSG00000032011	21838	Thy1
8719	ENSMUSG00000032017	110637	Grik4
8722	ENSMUSG00000032021	54698	Crtam
8723	ENSMUSG00000032023	70989	Jhy
8735	ENSMUSG00000032042	67398	Srpr
8753	ENSMUSG00000032068	76509	Plet1
8754	ENSMUSG00000032076	54725	Cadm1
8758	ENSMUSG00000032080	11808	Apoa4
8768	ENSMUSG00000032094	12500	Cd3d
8773	ENSMUSG00000032101	30959	Ddx25
8777	ENSMUSG00000032109	270151	Nlrx1
8782	ENSMUSG00000032115	12282	Hyou1
8785	ENSMUSG00000032119	102423	Hinfp
8787	ENSMUSG00000032121	66279	Tmem218
8790	ENSMUSG00000032125	74144	Robo4
8792	ENSMUSG00000032127	71732	Vps11
8794	ENSMUSG00000032131	192663	Abcg4
8808	ENSMUSG00000032186	50876	Tmod2
8810	ENSMUSG00000032191	12049	Bcl2l10
8812	ENSMUSG00000032193	16835	Ldlr
8826	ENSMUSG00000032224	76886	Fam81a
8827	ENSMUSG00000032226	72077	Gcnt3
8828	ENSMUSG00000032228	21406	Tcf12
8829	ENSMUSG00000032231	12306	Anxa2
8831	ENSMUSG00000032235	93697	Ice2
8833	ENSMUSG00000032239	55934	Rp9
8838	ENSMUSG00000032249	11737	Anp32a
8847	ENSMUSG00000032262	83603	Elovl4
8849	ENSMUSG00000032264	26951	Zw10
8851	ENSMUSG00000032267	235323	Usp28
8860	ENSMUSG00000032285	58233	Dnaja4
8868	ENSMUSG00000032295	73744	Man2c1
8871	ENSMUSG00000032299	66199	Commd4
8873	ENSMUSG00000032301	26441	Psma4
8878	ENSMUSG00000032308	71742	Ulk3
8884	ENSMUSG00000032314	110842	Etfa
8885	ENSMUSG00000032315	13076	Cyp1a1
8887	ENSMUSG00000032318	104360	Isl2
8893	ENSMUSG00000032328	69981	Tmem30a
8897	ENSMUSG00000032333	69106	Stoml1
8903	ENSMUSG00000032343	63859	Impg1
8905	ENSMUSG00000032346	67968	Ooep
8912	ENSMUSG00000032356	19417	Rasgrf1
8916	ENSMUSG00000032360	387285	Hcrtr2
8931	ENSMUSG00000032383	19035	Ppib
8936	ENSMUSG00000032392	214424	Parp16
8939	ENSMUSG00000032396	213550	Dis3l
8944	ENSMUSG00000032401	235435	Lctl
8946	ENSMUSG00000032403	69478	2300009A05Rik
8959	ENSMUSG00000032422	244962	Snx14
8968	ENSMUSG00000032443
8977	ENSMUSG00000032462	74769	Pik3cb
8981	ENSMUSG00000032470	17532	Mras
8989	ENSMUSG00000032482	29873	Cspg5
8998	ENSMUSG00000032495	74249	Lrrc2
9005	ENSMUSG00000032503	74100	Arpp21
9009	ENSMUSG00000032511	20271	Scn5a
9022	ENSMUSG00000032530	69032	Lyzl4
9024	ENSMUSG00000032532	12424	Cck
9025	ENSMUSG00000032534	28135	Cep63
9032	ENSMUSG00000032551	66202	1110059G10Rik
9037	ENSMUSG00000032557	66663	Uba5
9043	ENSMUSG00000032564	74020	Cpne4
9049	ENSMUSG00000032572	68553	Col6a4
9050	ENSMUSG00000032575	74840	Manf
9059	ENSMUSG00000032589	12217	Bsn
9064	ENSMUSG00000032595	69398	Cdhr4
9065	ENSMUSG00000032596	74153	Uba7
9067	ENSMUSG00000032599	76500	Ip6k2
9071	ENSMUSG00000032606	66257	Nicn1
9073	ENSMUSG00000032609	78267	Klhdc8b
9074	ENSMUSG00000032611	112418	1700102P08Rik
9081	ENSMUSG00000032633	216805	Flcn
9084	ENSMUSG00000032641	14760	Gpr19
9088	ENSMUSG00000032652	232430	Crebl2
9089	ENSMUSG00000032656	320253	March3
9090	ENSMUSG00000032657	68521	Fam189b
9095	ENSMUSG00000032673	67939	Prorsd1
9096	ENSMUSG00000032679	12509	Cd59a
9097	ENSMUSG00000032680	228778	6820408C15Rik
9108	ENSMUSG00000032718	67729	Mansc1
9109	ENSMUSG00000032719	226866	Sbspon
9114	ENSMUSG00000032733	235406	Snx33
9115	ENSMUSG00000032735	319713	Ablim3
9117	ENSMUSG00000032739	378460	Pram1
9123	ENSMUSG00000032750	210710	Gab3
9135	ENSMUSG00000032786	11655	Alas1
9145	ENSMUSG00000032816	56741	Igdcc4
9147	ENSMUSG00000032826	109676	Ank2
9150	ENSMUSG00000032839	22063	Trpc1
9157	ENSMUSG00000032850	269695	Rnft2
9158	ENSMUSG00000032852	228770	Rspo4
9159	ENSMUSG00000032854	22239	Ugt8a
9163	ENSMUSG00000032867	231672	Fbxw8
9164	ENSMUSG00000032869	228769	Psmf1
9165	ENSMUSG00000032870	69780	Smap2
9167	ENSMUSG00000032875	207212	Arhgef17
9168	ENSMUSG00000032878	216613	Ccdc85a
9170	ENSMUSG00000032889
9171	ENSMUSG00000032890	242662	Rims3
9172	ENSMUSG00000032892	57785	Rangrf
9182	ENSMUSG00000032913	269473	Lrig2
9185	ENSMUSG00000032925	223272	Itgbl1
9187	ENSMUSG00000032936	235604	Camkv
9191	ENSMUSG00000032942	22229	Ucp3
9194	ENSMUSG00000032952	67489	Ap4b1
9197	ENSMUSG00000032966	14225	Fkbp1a
9199	ENSMUSG00000032977	108707	Fam207a
9201	ENSMUSG00000032985
9206	ENSMUSG00000032999	97895	Nlrp4f
9210	ENSMUSG00000033009	270086	Ogfod1
9216	ENSMUSG00000033022	12583	Cdo1
9218	ENSMUSG00000033027	58179	Klrc3
9223	ENSMUSG00000033036
9224	ENSMUSG00000033039	27008	Micall1
9229	ENSMUSG00000033055	223690	Ankrd54
9239	ENSMUSG00000033082	243653	Clec1a
9242	ENSMUSG00000033096	71881	Apmap
9244	ENSMUSG00000033102	218294	Cdc14b
9245	ENSMUSG00000033105	16987	Lss
9247	ENSMUSG00000033107	67664	Rnf125
9248	ENSMUSG00000033111	218734	3830406C13Rik
9252	ENSMUSG00000033126	216119	Ybey
9262	ENSMUSG00000033170	105844	Card10
9264	ENSMUSG00000033177	208171	Tmprss7
9265	ENSMUSG00000033182	74589	Kbtbd12
9269	ENSMUSG00000033191	21846	Tie1
9271	ENSMUSG00000033196	17882	Myh2
9276	ENSMUSG00000033210	208169	Slc9c1
9283	ENSMUSG00000033227	22420	Wnt6
9285	ENSMUSG00000033233	229644	Trim45
9292	ENSMUSG00000033268	99439	Duox1
9295	ENSMUSG00000033278	19274	Ptprm
9301	ENSMUSG00000033306	210126	Lpp
9305	ENSMUSG00000033316	231605	Galnt9
9306	ENSMUSG00000033318	14872	Gstt2
9315	ENSMUSG00000033352	26398	Map2k4
9316	ENSMUSG00000033355	67775	Rtp4
9318	ENSMUSG00000033361	208748	Prrg3
9320	ENSMUSG00000033365	230673	Ipo13
9323	ENSMUSG00000033377	114301	Palmd
9324	ENSMUSG00000033379	114143	Atp6v0b
9328	ENSMUSG00000033389	216831	Arhgap44
9333	ENSMUSG00000033409	668110	Syce1l
9336	ENSMUSG00000033417	78832	Cacul1
9339	ENSMUSG00000033423	140546	Eri3
9349	ENSMUSG00000033453	235130	Adamts15
9351	ENSMUSG00000033458	330554	Fan1
9352	ENSMUSG00000033460	78248	Armcx1
9354	ENSMUSG00000033470	70086	Cysltr2
9355	ENSMUSG00000033475	66119	Tomm6
9357	ENSMUSG00000033486	212670	Catsper2
9358	ENSMUSG00000033487	319448	Fndc3a
9360	ENSMUSG00000033491	244954	Prss35
9369	ENSMUSG00000033530	104718	Ttc7b
9371	ENSMUSG00000033538	12363	Casp4
9380	ENSMUSG00000033569	210933	Adgrb3
9388	ENSMUSG00000033590	208943	Myo5c
9393	ENSMUSG00000033610	75735	Pank1
9394	ENSMUSG00000033615	12889	Cplx1
9411	ENSMUSG00000033688	71775	1300017J02Rik
9417	ENSMUSG00000033707	378937	Lrrc24
9426	ENSMUSG00000033728	223664	Lrrc14
9428	ENSMUSG00000033731
9436	ENSMUSG00000033760	66704	Rbm4b
9459	ENSMUSG00000033825	17229	Tpsb2
9469	ENSMUSG00000033854	72258	Kcnk10
9473	ENSMUSG00000033862	234854	Cdk10
9475	ENSMUSG00000033871	170826	Ppargc1b
[truncated: 8,655 more rows]

## Sheet: ME1
	EnsGenes	Entrez	Genename
0	ENSMUSG00000000001	14679	Gnai3
3	ENSMUSG00000000031	14955	H19
5	ENSMUSG00000000049	11818	Apoh
16	ENSMUSG00000000126	216795	Wnt9a
18	ENSMUSG00000000131	74204	Xpo6
23	ENSMUSG00000000154	18400	Slc22a18
29	ENSMUSG00000000182	64654	Fgf23
33	ENSMUSG00000000197	338370	Nalcn
34	ENSMUSG00000000202	72014	Btbd17
36	ENSMUSG00000000214	21823	Th
45	ENSMUSG00000000266	23947	Mid2
56	ENSMUSG00000000308	12716	Ckmt1
58	ENSMUSG00000000318	17312	Clec10a
59	ENSMUSG00000000320	11684	Alox12
61	ENSMUSG00000000326	12846	Comt
64	ENSMUSG00000000346	23994	Dazap2
68	ENSMUSG00000000374	216131	Trappc10
81	ENSMUSG00000000420	14423	Galnt1
84	ENSMUSG00000000440	19016	Pparg
91	ENSMUSG00000000538	216810	Tom1l2
94	ENSMUSG00000000555	16402	Itga5
99	ENSMUSG00000000567	20682	Sox9
120	ENSMUSG00000000711	19344	Rab5b
126	ENSMUSG00000000739	57429	Sult5a1
141	ENSMUSG00000000811	232223	Txnrd3
149	ENSMUSG00000000876	59038	Pxmp4
150	ENSMUSG00000000881	53310	Dlg3
162	ENSMUSG00000000957	17387	Mmp14
163	ENSMUSG00000000958	20540	Slc7a7
167	ENSMUSG00000000983	14038	Wfdc18
171	ENSMUSG00000001018	20615	Snapin
175	ENSMUSG00000001025	20200	S100a6
179	ENSMUSG00000001036	13855	Epn2
180	ENSMUSG00000001039	27078	B9d1
182	ENSMUSG00000001053	212706	N4bp3
189	ENSMUSG00000001089	269593	Luzp1
190	ENSMUSG00000001095	20500	Slc13a2
194	ENSMUSG00000001105	55978	Ift20
198	ENSMUSG00000001127	11836	Araf
213	ENSMUSG00000001175	12313	Calm1
215	ENSMUSG00000001225	13487	Slc26a3
239	ENSMUSG00000001376	73288	Vps50
249	ENSMUSG00000001435	12822	Col18a1
263	ENSMUSG00000001504	16372	Irx2
264	ENSMUSG00000001506	12842	Col1a1
276	ENSMUSG00000001555	14230	Fkbp10
278	ENSMUSG00000001566	15285	Mnx1
283	ENSMUSG00000001604	21401	Tcea3
285	ENSMUSG00000001627	15982	Ifrd1
288	ENSMUSG00000001642	11677	Akr1b3
294	ENSMUSG00000001665	103140	Gstt3
295	ENSMUSG00000001666	13202	Ddt
300	ENSMUSG00000001700	107022	Gramd3
310	ENSMUSG00000001767	66877	Crnkl1
312	ENSMUSG00000001773	53320	Folh1
316	ENSMUSG00000001786	69754	Fbxo7
331	ENSMUSG00000001870	268977	Ltbp1
332	ENSMUSG00000001891	216558	Ugp2
343	ENSMUSG00000001948	20686	Spa17
350	ENSMUSG00000001995	244668	Sipa1l2
363	ENSMUSG00000002032	71687	Tmem25
365	ENSMUSG00000002043	67091	Trappc6a
370	ENSMUSG00000002059	19376	Rab34
392	ENSMUSG00000002227	17454	Mov10
394	ENSMUSG00000002233	11853	Rhoc
410	ENSMUSG00000002324	56739	Rec8
419	ENSMUSG00000002346	73095	Slc25a42
420	ENSMUSG00000002365	66616	Snx9
433	ENSMUSG00000002459	58175	Rgs20
434	ENSMUSG00000002475	106861	Abhd3
436	ENSMUSG00000002486	77832	Tchp
440	ENSMUSG00000002504	65962	Slc9a3r2
442	ENSMUSG00000002546	99412	Golga2
444	ENSMUSG00000002565	20259	Scin
453	ENSMUSG00000002633	20423	Shh
457	ENSMUSG00000002661	66400	Alkbh7
461	ENSMUSG00000002688	18760	Prkd1
470	ENSMUSG00000002763	224824	Pex6
484	ENSMUSG00000002814	21975	Top3a
485	ENSMUSG00000002820	235040	Atg4d
493	ENSMUSG00000002847	85031	Pla1a
495	ENSMUSG00000002871	24100	Tpra1
496	ENSMUSG00000002881	17936	Nab1
499	ENSMUSG00000002900	16777	Lamb1
504	ENSMUSG00000002948	26400	Map2k7
506	ENSMUSG00000002957	11772	Ap2a2
508	ENSMUSG00000002968	75613	Med25
516	ENSMUSG00000002997	19088	Prkar2b
518	ENSMUSG00000003032	16600	Klf4
531	ENSMUSG00000003123	16890	Lipe
542	ENSMUSG00000003199	68047	Mpnd
545	ENSMUSG00000003208	72886	Yju2
549	ENSMUSG00000003233	13544	Dvl3
550	ENSMUSG00000003234	27406	Abcf3
552	ENSMUSG00000003269	19158	Cyth2
553	ENSMUSG00000003271	54200	Sult2b1
570	ENSMUSG00000003360	74351	Ddx23
590	ENSMUSG00000003458	59287	Ncstn
591	ENSMUSG00000003464	19298	Pex19
599	ENSMUSG00000003526	19125	Prodh
604	ENSMUSG00000003541	15937	Ier3
606	ENSMUSG00000003546	74764	Klc4
610	ENSMUSG00000003573	26558	Homer3
613	ENSMUSG00000003585	67815	Sec14l2
616	ENSMUSG00000003623	74114	Crot
621	ENSMUSG00000003665	15116	Has1
633	ENSMUSG00000003812	13423	Dnase2a
640	ENSMUSG00000003863	76787	Ppfia3
644	ENSMUSG00000003873	12028	Bax
651	ENSMUSG00000003955	70186	Fam162a
656	ENSMUSG00000004031	240843	Brinp2
659	ENSMUSG00000004038	14864	Gstm3
677	ENSMUSG00000004151	14009	Etv1
678	ENSMUSG00000004187	16581	Kifc2
688	ENSMUSG00000004270	14792	Lpcat3
691	ENSMUSG00000004317	12728	Clcn5
693	ENSMUSG00000004328	53417	Hif3a
702	ENSMUSG00000004371	16156	Il11
705	ENSMUSG00000004394	103694	Tmed4
715	ENSMUSG00000004530	23790	Coro1c
723	ENSMUSG00000004565	50767	Pnpla6
726	ENSMUSG00000004591	109333	Pkn2
733	ENSMUSG00000004633	69993	Chn2
738	ENSMUSG00000004655	11826	Aqp1
752	ENSMUSG00000004789	78920	Dlst
753	ENSMUSG00000004791	18654	Pgf
761	ENSMUSG00000004846	26433	Plod3
776	ENSMUSG00000004931	57267	Apba3
779	ENSMUSG00000004936	26395	Map2k1
787	ENSMUSG00000004961	53420	Syt5
790	ENSMUSG00000004994	67736	Ccdc130
793	ENSMUSG00000005043	27029	Sgsh
794	ENSMUSG00000005045	269610	Chd5
795	ENSMUSG00000005054	13014	Cstb
799	ENSMUSG00000005087	12505	Cd44
803	ENSMUSG00000005107	117591	Slc2a9
804	ENSMUSG00000005124	22402	Ccn4
815	ENSMUSG00000005225	231999	Plekha8
822	ENSMUSG00000005268	19116	Prlr
825	ENSMUSG00000005320	14186	Fgfr4
829	ENSMUSG00000005355	12365	Casp14
831	ENSMUSG00000005360	20512	Slc1a3
836	ENSMUSG00000005373	58805	Mlxipl
839	ENSMUSG00000005397	18073	Nid1
852	ENSMUSG00000005501	227334	Usp40
858	ENSMUSG00000005533	16001	Igf1r
868	ENSMUSG00000005610	13690	Eif4g2
870	ENSMUSG00000005615	13026	Pcyt1a
874	ENSMUSG00000005640	23920	Insrr
883	ENSMUSG00000005683	12974	Cs
887	ENSMUSG00000005698	13018	Ctcf
898	ENSMUSG00000005803	59010	Sqor
899	ENSMUSG00000005804	18457	Bloc1s6
903	ENSMUSG00000005836	14465	Gata6
907	ENSMUSG00000005873	13476	Reep5
915	ENSMUSG00000005897	22025	Nr2c1
939	ENSMUSG00000006021	70394	Kptn
952	ENSMUSG00000006191	68916	Cdkal1
955	ENSMUSG00000006205	56213	Htra1
959	ENSMUSG00000006219	74202	Fblim1
966	ENSMUSG00000006273	11966	Atp6v1b2
968	ENSMUSG00000006281	21745	Tep1
977	ENSMUSG00000006313	109637	Upk1a
985	ENSMUSG00000006360	12925	Crip1
988	ENSMUSG00000006373	53328	Pgrmc1
994	ENSMUSG00000006395	68180	Hyi
996	ENSMUSG00000006403	240913	Adamts4
997	ENSMUSG00000006411	71740	Nectin4
1000	ENSMUSG00000006423	77644	C330007P06Rik
1019	ENSMUSG00000006526	69179	Stimate
1028	ENSMUSG00000006575	51799	Rundc3a
1032	ENSMUSG00000006587	30927	Snai3
1037	ENSMUSG00000006641	330064	Slc5a6
1045	ENSMUSG00000006699	12540	Cdc42
1047	ENSMUSG00000006711	210108	D130043K22Rik
1049	ENSMUSG00000006717	66834	Acot13
1063	ENSMUSG00000006818	20656	Sod2
1067	ENSMUSG00000006930	15114	Hap1
1070	ENSMUSG00000006941	68969	Eif1b
1073	ENSMUSG00000006998	21762	Psmd2
1075	ENSMUSG00000007029	22321	Vars
1078	ENSMUSG00000007034	70129	Slc44a4
1081	ENSMUSG00000007038	18010	Neu1
1083	ENSMUSG00000007041	114584	Clic1
1087	ENSMUSG00000007107	27222	Atp1a4
1090	ENSMUSG00000007209	26368	Ceacam9
1095	ENSMUSG00000007411	17169	Mark3
1099	ENSMUSG00000007458	17113	M6pr
1117	ENSMUSG00000007682	13371	Dio2
1122	ENSMUSG00000007805	13345	Twist2
1127	ENSMUSG00000007833	69748	Aldh16a1
1129	ENSMUSG00000007837	65116	Prrg2
1177	ENSMUSG00000008540	56615	Mgst1
1199	ENSMUSG00000008932	242607	Slc1a7
1202	ENSMUSG00000008999	12162	Bmp7
1209	ENSMUSG00000009075	192650	Cabp7
1212	ENSMUSG00000009090	11764	Ap1b1
1216	ENSMUSG00000009108	14686	Gnat2
1220	ENSMUSG00000009145	93838	Dqx1
1229	ENSMUSG00000009291	108705	Pttg1ip
1237	ENSMUSG00000009406	13712	Elk1
1239	ENSMUSG00000009470	238799	Tnpo1
1246	ENSMUSG00000009555	107951	Cdk9
1256	ENSMUSG00000009621	22325	Vav2
1259	ENSMUSG00000009633	14373	G0s2
1263	ENSMUSG00000009654	18302	Oit3
1264	ENSMUSG00000009670	83558	Tex11
1272	ENSMUSG00000009772	74137	Nuak2
1274	ENSMUSG00000009863	67680	Sdhb
1287	ENSMUSG00000010047	15587	Hyal2
1300	ENSMUSG00000010122	67473	Slc47a1
1306	ENSMUSG00000010277	72503	2610507B11Rik
1311	ENSMUSG00000010358	70110	Ifi35
1312	ENSMUSG00000010362	66599	Rdm1
1314	ENSMUSG00000010392	53334	Gosr1
1327	ENSMUSG00000010601	75761	Apol7a
1332	ENSMUSG00000010660	18799	Plcd1
1333	ENSMUSG00000010663	76267	Fads1
1335	ENSMUSG00000010751	79202	Tnfrsf22
1344	ENSMUSG00000010911	56369	Apip
1346	ENSMUSG00000010936	234729	Vac14
1347	ENSMUSG00000011008	68279	Mcoln2
1360	ENSMUSG00000011263	74463	Exoc3l2
1361	ENSMUSG00000011267	63872	Zfp296
1370	ENSMUSG00000011589	240121	Fsd1
1374	ENSMUSG00000011752	18648	Pgam1
1387	ENSMUSG00000012123	230806	Crybg2
1392	ENSMUSG00000012296	74094	Tjap1
1397	ENSMUSG00000012428	117167	Steap4
1403	ENSMUSG00000012535	320938	Tnpo3
1406	ENSMUSG00000012705	57264	Retn
1412	ENSMUSG00000013076	75723	Amotl1
1421	ENSMUSG00000013275	98396	Slc41a1
1426	ENSMUSG00000013418	14422	B4galnt2
1430	ENSMUSG00000013495	72392	Tmem175
1432	ENSMUSG00000013539	27883	Tango2
1436	ENSMUSG00000013611	66696	Snx31
1441	ENSMUSG00000013653	69864	1810065E05Rik
1442	ENSMUSG00000013662	67979	Atad1
1445	ENSMUSG00000013698	18611	Pea15a
1461	ENSMUSG00000013997	27045	Nit1
1465	ENSMUSG00000014075	66061	Tctex1d2
1470	ENSMUSG00000014177	67510	Tvp23b
1475	ENSMUSG00000014243	69747	Zswim7
1484	ENSMUSG00000014353	72477	Tmem87b
1486	ENSMUSG00000014361	17289	Mertk
1488	ENSMUSG00000014418	246694	Hps5
1490	ENSMUSG00000014444	234839	Piezo1
1495	ENSMUSG00000014503	53871	Pkd2l2
1501	ENSMUSG00000014550	78287	Rbsn
1503	ENSMUSG00000014554	27369	Dguok
1509	ENSMUSG00000014606	67863	Slc25a11
1525	ENSMUSG00000014782	102075	Plekhg4
1526	ENSMUSG00000014786	277973	Slc9a5
1527	ENSMUSG00000014791	234683	Elmo3
1528	ENSMUSG00000014813	20855	Stc1
1529	ENSMUSG00000014837	74356	4931428F04Rik
1530	ENSMUSG00000014846	67971	Tppp3
1535	ENSMUSG00000014867	20932	Surf4
1537	ENSMUSG00000014905	27362	Dnajb9
1546	ENSMUSG00000015016	257633	Acsf3
1569	ENSMUSG00000015202	215748	Cnksr3
1581	ENSMUSG00000015312	17873	Gadd45b
1588	ENSMUSG00000015342	22439	Xk
1591	ENSMUSG00000015357	270166	Clpx
1597	ENSMUSG00000015405	70008	Ace2
1606	ENSMUSG00000015474	54397	Ppt2
1608	ENSMUSG00000015478	54197	Rnf5
1610	ENSMUSG00000015488	381356	Cacfd1
1615	ENSMUSG00000015536	17434	Mocs2
1616	ENSMUSG00000015542	66176	Nat9
1617	ENSMUSG00000015568	16956	Lpl
1624	ENSMUSG00000015627	14464	Gata5
1625	ENSMUSG00000015647	16776	Lama5
1638	ENSMUSG00000015714	76893	Cers2
1649	ENSMUSG00000015766	13860	Eps8
1650	ENSMUSG00000015776	20933	Med22
1654	ENSMUSG00000015806	110391	Qdpr
1664	ENSMUSG00000015869	67763	Prpsap1
1668	ENSMUSG00000015889	16993	Lta4h
1674	ENSMUSG00000015944	80909	Castor2
1682	ENSMUSG00000015970	218865	Chdh
1687	ENSMUSG00000016018	72198	Mtrex
1695	ENSMUSG00000016194	15483	Hsd11b1
1698	ENSMUSG00000016239	74365	Lonrf3
1707	ENSMUSG00000016319	11740	Slc25a5
1712	ENSMUSG00000016356	73368	Col20a1
1713	ENSMUSG00000016382	102866	Pls3
1716	ENSMUSG00000016427	54405	Ndufa1
1726	ENSMUSG00000016503	66596	Gtf3a
1730	ENSMUSG00000016526	226419	Dyrk3
1741	ENSMUSG00000016637	67042	Ift27
1742	ENSMUSG00000016664	23970	Pacsin2
1745	ENSMUSG00000016758	12124	Bik
1779	ENSMUSG00000017211	76758	Gsdma2
1781	ENSMUSG00000017264	50912	Exosc10
1782	ENSMUSG00000017286	67201	Glod4
1787	ENSMUSG00000017307	170789	Acot8
1792	ENSMUSG00000017316	19064	Ppy
1794	ENSMUSG00000017376	18099	Nlk
1806	ENSMUSG00000017453	19193	Pipox
1810	ENSMUSG00000017491	218772	Rarb
1811	ENSMUSG00000017493	16010	Igfbp4
1815	ENSMUSG00000017561	54394	Crlf3
1816	ENSMUSG00000017588	16675	Krt27
1818	ENSMUSG00000017615	21927	Tnfaip1
1819	ENSMUSG00000017631	109934	Abr
1820	ENSMUSG00000017639	268451	Rab11fip4
1824	ENSMUSG00000017670	140579	Elmo2
1826	ENSMUSG00000017679	76080	Ttpal
1828	ENSMUSG00000017688	30942	Hnf4g
1835	ENSMUSG00000017718	71562	Afmid
1838	ENSMUSG00000017723	67701	Wfdc2
1839	ENSMUSG00000017724	18612	Etv4
1846	ENSMUSG00000017756	20499	Slc12a7
1851	ENSMUSG00000017774	17913	Myo1c
1854	ENSMUSG00000017781	18738	Pitpna
1855	ENSMUSG00000017801	21428	Mlx
1861	ENSMUSG00000017837	71966	Nkiras2
1865	ENSMUSG00000017868	27219	Sgk2
1866	ENSMUSG00000017897	14049	Eya2
1868	ENSMUSG00000017929	56336	B4galt5
1870	ENSMUSG00000017950	15378	Hnf4a
1882	ENSMUSG00000018126	207495	Baiap2l2
1885	ENSMUSG00000018166	13867	Erbb3
1886	ENSMUSG00000018167	59045	Stard3
1889	ENSMUSG00000018171	75909	Vmp1
1892	ENSMUSG00000018199	20822	Ro60
1896	ENSMUSG00000018238	14566	Gdf9
1897	ENSMUSG00000018239	67966	Zcchc10
1905	ENSMUSG00000018334	16706	Ksr1
1906	ENSMUSG00000018339	14778	Gpx3
1913	ENSMUSG00000018377	22344	Vezf1
1920	ENSMUSG00000018401	170749	Mtmr4
1924	ENSMUSG00000018415	66771	Gid4
1925	ENSMUSG00000018417	17912	Myo1b
1937	ENSMUSG00000018476	216850	Kdm6b
1955	ENSMUSG00000018569	53624	Cldn7
1963	ENSMUSG00000018593	20692	Sparc
1966	ENSMUSG00000018604	21386	Tbx3
1968	ENSMUSG00000018623	17393	Mmp7
1974	ENSMUSG00000018659	103711	Pnpo
1977	ENSMUSG00000018669	80280	Cdk5rap3
1978	ENSMUSG00000018672	56358	Copz2
1983	ENSMUSG00000018707	13424	Dync1h1
1990	ENSMUSG00000018761	24070	Mpdu1
2001	ENSMUSG00000018822	54612	Sfrp5
2011	ENSMUSG00000018862	69602	Otop3
2027	ENSMUSG00000018924	11687	Alox15
2042	ENSMUSG00000019054	66437	Fis1
2044	ENSMUSG00000019066	19340	Rab3d
2057	ENSMUSG00000019173	19345	Rab5c
2059	ENSMUSG00000019179	17448	Mdh2
2066	ENSMUSG00000019232	71760	Etnppl
2070	ENSMUSG00000019261	270058	Map1s
2071	ENSMUSG00000019278	13479	Dpep1
2077	ENSMUSG00000019312	14786	Grb7
2081	ENSMUSG00000019359	71584	Gdpd2
2084	ENSMUSG00000019370	12315	Calm3
2086	ENSMUSG00000019428	14232	Fkbp8
2087	ENSMUSG00000019429	233080	Ffar3
2089	ENSMUSG00000019433	67903	Gipc1
2091	ENSMUSG00000019461	70310	Plscr3
2096	ENSMUSG00000019478	19341	Rab4a
2098	ENSMUSG00000019489	21948	Cd70
2100	ENSMUSG00000019505	22187	Ubb
2102	ENSMUSG00000019528	27357	Gyg
2104	ENSMUSG00000019558	102857	Slc6a8
2110	ENSMUSG00000019647	20358	Sema6a
2114	ENSMUSG00000019710	67707	Mrpl24
2118	ENSMUSG00000019731	270066	Slc35e1
2119	ENSMUSG00000019732	73316	Calr3
2126	ENSMUSG00000019763	66084	Rmnd1
2137	ENSMUSG00000019787	76757	Trdn
2146	ENSMUSG00000019802	140740	Sec63
2148	ENSMUSG00000019804	54198	Snx3
2159	ENSMUSG00000019822	20598	Smpd2
2160	ENSMUSG00000019823	171580	Mical1
2161	ENSMUSG00000019826	268294	Zbtb24
2166	ENSMUSG00000019836
2168	ENSMUSG00000019838	72472	Slc16a10
2173	ENSMUSG00000019846	16775	Lama4
2175	ENSMUSG00000019849	19072	Prep
2180	ENSMUSG00000019854	19707	Reps1
2187	ENSMUSG00000019866	11630	Crybg1
2191	ENSMUSG00000019873	28193	Reep3
2200	ENSMUSG00000019890	67405	Nts
2208	ENSMUSG00000019905	210198	Gprc6a
2211	ENSMUSG00000019909	77296	Fam162b
2214	ENSMUSG00000019917	103080	Sept10
2217	ENSMUSG00000019927	216080	Ube2d1
2218	ENSMUSG00000019929	13179	Dcn
2224	ENSMUSG00000019943	67972	Atp2b1
2227	ENSMUSG00000019947	71371	Arid5b
2229	ENSMUSG00000019951	75089	Uhrf1bp1l
2239	ENSMUSG00000019978	13822	Epb41l2
2249	ENSMUSG00000019996	17761	Map7
2250	ENSMUSG00000019997	14219	Ccn2
2253	ENSMUSG00000020003	18634	Pex7
2258	ENSMUSG00000020015	237459	Cdk17
2261	ENSMUSG00000020019	57764	Ntn4
2279	ENSMUSG00000020053	16000	Igf1
2285	ENSMUSG00000020063	93759	Sirt1
2290	ENSMUSG00000020072	67307	Pbld2
2297	ENSMUSG00000020080	216019	Hkdc1
2302	ENSMUSG00000020087	71767	Tysnd1
2303	ENSMUSG00000020088	20224	Sar1a
2311	ENSMUSG00000020099	107449	Unc5b
2315	ENSMUSG00000020105	320398	Lrig3
2316	ENSMUSG00000020107	52717	Anapc16
2326	ENSMUSG00000020123	54140	Avpr1a
2330	ENSMUSG00000020130	66687	Tbc1d15
2334	ENSMUSG00000020134	67245	Peli1
2335	ENSMUSG00000020135	23805	Apc2
2336	ENSMUSG00000020137	66816	Thap2
2376	ENSMUSG00000020205	21664	Phlda1
2386	ENSMUSG00000020225	68212	Tmbim4
2391	ENSMUSG00000020230	15468	Prmt2
2395	ENSMUSG00000020235	56371	Fzr1
2396	ENSMUSG00000020238	103425	Ncln
2400	ENSMUSG00000020250	50493	Txnrd1
2404	ENSMUSG00000020256	216188	Aldh1l2
2407	ENSMUSG00000020260	80294	Pofut2
2420	ENSMUSG00000020277	18641	Pfkl
2423	ENSMUSG00000020282	13650	Rhbdf1
2424	ENSMUSG00000020283	72129	Pex13
2427	ENSMUSG00000020287	268395	Mpg
2443	ENSMUSG00000020315	20742	Sptbn1
2446	ENSMUSG00000020321	17449	Mdh1
2454	ENSMUSG00000020331	15166	Hcn2
2469	ENSMUSG00000020364	21408	Zfp354a
2471	ENSMUSG00000020368	12330	Canx
2481	ENSMUSG00000020386	66397	Sar1b
2484	ENSMUSG00000020389	213084	Cdkl3
2490	ENSMUSG00000020397	66213	Med7
2501	ENSMUSG00000020415	30939	Pttg1
2512	ENSMUSG00000020432	21452	Tcn2
2521	ENSMUSG00000020447	237636	Npc1l1
2523	ENSMUSG00000020451	16886	Limk2
2524	ENSMUSG00000020453	56218	Patz1
2527	ENSMUSG00000020456	18293	Ogdh
2529	ENSMUSG00000020458	68585	Rtn4
2534	ENSMUSG00000020463	104570	Ppp4r3b
2537	ENSMUSG00000020469	17898	Myl7
2539	ENSMUSG00000020472	268417	Zkscan17
2541	ENSMUSG00000020474	54125	Polm
2542	ENSMUSG00000020475	56012	Pgam2
2546	ENSMUSG00000020482	104479	Ccdc117
2552	ENSMUSG00000020491	69944	2810021J22Rik
2561	ENSMUSG00000020519	50724	Sap30l
2565	ENSMUSG00000020523	67726	Fam114a2
2567	ENSMUSG00000020525	53892	Ppm1d
2571	ENSMUSG00000020530	217039	Ggnbp2
2574	ENSMUSG00000020536	16897	Llgl1
2586	ENSMUSG00000020561	28071	Twistnb
2596	ENSMUSG00000020580	19878	Rock2
2605	ENSMUSG00000020594	80913	Pum2
2606	ENSMUSG00000020598	319504	Nrcam
2608	ENSMUSG00000020600	328059	Slc7a15
2612	ENSMUSG00000020607	105005	Lratd1
2614	ENSMUSG00000020609	238055	Apob
2620	ENSMUSG00000020620	27404	Abca8b
2621	ENSMUSG00000020621	105014	Rdh14
2623	ENSMUSG00000020623	26399	Map2k6
2633	ENSMUSG00000020638	22169	Cmpk2
2645	ENSMUSG00000020652	52504	Cenpo
2647	ENSMUSG00000020654	104111	Adcy3
2649	ENSMUSG00000020657	217378	Dnajc27
2665	ENSMUSG00000020681	11421	Ace
2666	ENSMUSG00000020682	118453	Mmp28
2670	ENSMUSG00000020689	16416	Itgb3
2681	ENSMUSG00000020702	20290	Ccl1
2696	ENSMUSG00000020720	66997	Psmd12
2702	ENSMUSG00000020733	26941	Slc9a3r1
2706	ENSMUSG00000020738	170930	Sumo2
2712	ENSMUSG00000020745	18472	Pafah1b1
2713	ENSMUSG00000020747	71947	Tmem94
2715	ENSMUSG00000020755	57230	Sap30bp
2717	ENSMUSG00000020766	14635	Galk1
2723	ENSMUSG00000020777	11430	Acox1
2728	ENSMUSG00000020783	66874	Ncbp3
2739	ENSMUSG00000020802	217342	Ube2o
2740	ENSMUSG00000020803	52700	Txndc17
2743	ENSMUSG00000020806	217344	Rhbdf2
2745	ENSMUSG00000020808	109212	Pimreg
2756	ENSMUSG00000020828	18806	Pld2
2763	ENSMUSG00000020838	15567	Slc6a4
2764	ENSMUSG00000020839	66601	Tmigd1
2766	ENSMUSG00000020841	12874	Cpd
2770	ENSMUSG00000020847	380714	Rph3al
2781	ENSMUSG00000020868	217119	Xylt2
2789	ENSMUSG00000020877	217140	Scrn2
2790	ENSMUSG00000020878	69297	Lrrc46
2799	ENSMUSG00000020891	11688	Alox8
2811	ENSMUSG00000020904	71860	Cfap52
2814	ENSMUSG00000020908	17883	Myh3
2835	ENSMUSG00000020937	72469	Plcd3
2848	ENSMUSG00000020961	108800	Ston2
2849	ENSMUSG00000020962	83602	Gtf2a1
2850	ENSMUSG00000020963	22095	Tshr
2856	ENSMUSG00000020986	20334	Sec23a
2860	ENSMUSG00000020993	78232	Trappc6b
2865	ENSMUSG00000021009	24000	Ptpn21
2867	ENSMUSG00000021012	75553	Zc3h14
2877	ENSMUSG00000021033	14874	Gstz1
2887	ENSMUSG00000021054	81535	Sgpp1
2892	ENSMUSG00000021062	104886	Rab15
2904	ENSMUSG00000021081	68348	Serpina1f
2907	ENSMUSG00000021090	78257	Lrrc9
2908	ENSMUSG00000021091	20716	Serpina3n
2917	ENSMUSG00000021103	17420	Mnat1
2919	ENSMUSG00000021109	15251	Hif1a
2922	ENSMUSG00000021113	75627	Snapc1
2926	ENSMUSG00000021118	27260	Plek2
2939	ENSMUSG00000021140	54604	Pcnx
2952	ENSMUSG00000021180	73086	Rps6ka5
2954	ENSMUSG00000021185	217830	Dglucy
2955	ENSMUSG00000021186	23876	Fbln5
2958	ENSMUSG00000021189	110616	Atxn3
2979	ENSMUSG00000021221	70127	Dpf3
2980	ENSMUSG00000021222	73828	Dcaf4
2982	ENSMUSG00000021224	18222	Numb
2987	ENSMUSG00000021236	12499	Entpd5
2988	ENSMUSG00000021238	104776	Aldh6a1
2990	ENSMUSG00000021240	19300	Abcd4
3003	ENSMUSG00000021257	68737	Angel1
3006	ENSMUSG00000021260	214305	Hhipl1
3019	ENSMUSG00000021278	93835	Amn
3021	ENSMUSG00000021280	74190	Exoc3l4
3024	ENSMUSG00000021285	21981	Ppp1r13b
3025	ENSMUSG00000021286	68520	Zfyve21
3033	ENSMUSG00000021303	14706	Gng4
3035	ENSMUSG00000021311	238505	Mtr
3039	ENSMUSG00000021319	20379	Sfrp4
3069	ENSMUSG00000021375	16553	Kif13a
3072	ENSMUSG00000021379	15904	Id4
3090	ENSMUSG00000021416	69123	Eci3
3108	ENSMUSG00000021460	11992	Auh
3115	ENSMUSG00000021474	14057	Sfxn1
3124	ENSMUSG00000021486	66494	Prelid1
3129	ENSMUSG00000021494	72935	Ddx41
3134	ENSMUSG00000021500	212880	Ddx46
3137	ENSMUSG00000021506	18740	Pitx1
3139	ENSMUSG00000021509	328258	Slc25a48
3142	ENSMUSG00000021518	19210	Ptdss1
3152	ENSMUSG00000021541	26946	Trpc7
3154	ENSMUSG00000021546	15387	Hnrnpk
3157	ENSMUSG00000021550	70153	2210016F16Rik
3160	ENSMUSG00000021555	78689	Naa35
3169	ENSMUSG00000021573	72948	Tppp
3172	ENSMUSG00000021577	66945	Sdha
3173	ENSMUSG00000021578	67433	Ccdc127
3180	ENSMUSG00000021591	93692	Glrx
3184	ENSMUSG00000021596	78771	Mctp1
3196	ENSMUSG00000021613	12950	Hapln1
3199	ENSMUSG00000021619	66795	Atg10
3201	ENSMUSG00000021621	69085	Zcchc9
3208	ENSMUSG00000021638	18260	Ocln
3213	ENSMUSG00000021646	78038	Mccc2
3226	ENSMUSG00000021676	544963	Iqgap2
3243	ENSMUSG00000021701	20620	Plk2
3250	ENSMUSG00000021709	59079	Erbin
3266	ENSMUSG00000021732	14165	Fgf10
3273	ENSMUSG00000021747	74430	4930452B06Rik
3281	ENSMUSG00000021758	13206	Ddx4
3283	ENSMUSG00000021760	69590	Gpx8
3295	ENSMUSG00000021779	21834	Thrb
3307	ENSMUSG00000021798	24131	Ldb3
3313	ENSMUSG00000021809	67725	Nudt13
3316	ENSMUSG00000021814	11750	Anxa7
3318	ENSMUSG00000021816	19056	Ppp3cb
3321	ENSMUSG00000021822	18792	Plau
3325	ENSMUSG00000021831	50527	Ero1l
3330	ENSMUSG00000021843	16709	Ktn1
3333	ENSMUSG00000021850	67082	ccdc198
3353	ENSMUSG00000021898	142687	Asb14
3356	ENSMUSG00000021902	71838	Phf7
3365	ENSMUSG00000021913	239017	Ogdhl
3368	ENSMUSG00000021918	23955	Nek4
3384	ENSMUSG00000021947	68631	Cryl1
3386	ENSMUSG00000021950	11752	Anxa8
3401	ENSMUSG00000021973	68514	Micu2
3402	ENSMUSG00000021974	14180	Fgf9
3405	ENSMUSG00000021978	54616	Extl3
3411	ENSMUSG00000021990	219140	Spata13
3414	ENSMUSG00000021994	22418	Wnt5a
3421	ENSMUSG00000022003	67554	Slc25a30
3427	ENSMUSG00000022014	108670	Epsti1
3430	ENSMUSG00000022018	66214	Rgcc
3435	ENSMUSG00000022023	22380	Wbp4
3440	ENSMUSG00000022032	71145	Scara5
3448	ENSMUSG00000022043	66854	Trim35
3455	ENSMUSG00000022055	18039	Nefl
3456	ENSMUSG00000022056	11500	Adam7
3459	ENSMUSG00000022064	52023	Pibf1
3462	ENSMUSG00000022074	21933	Tnfrsf10b
3464	ENSMUSG00000022076	93688	Klhl1
3466	ENSMUSG00000022089	57784	Bin3
3470	ENSMUSG00000022094	213053	Slc39a14
3471	ENSMUSG00000022095	239170	Fam160b2
3480	ENSMUSG00000022105	19645	Rb1
3484	ENSMUSG00000022110	20916	Sucla2
3488	ENSMUSG00000022114	24064	Spry2
3493	ENSMUSG00000022123	64929	Scel
3509	ENSMUSG00000022150	13132	Dab2
3520	ENSMUSG00000022178	16475	Ajuba
3538	ENSMUSG00000022205	20024	Sub1
3543	ENSMUSG00000022211	268747	Carmil3
3550	ENSMUSG00000022219	12684	Cideb
3552	ENSMUSG00000022221	56532	Ripk3
3559	ENSMUSG00000022231	20356	Sema5a
3561	ENSMUSG00000022235	69574	Cmbl
3574	ENSMUSG00000022255	67154	Mtdh
3584	ENSMUSG00000022283	18458	Pabpc1
3589	ENSMUSG00000022295	66335	Atp6v1c1
3602	ENSMUSG00000022313	78581	Utp23
3611	ENSMUSG00000022330	107587	Osr2
3614	ENSMUSG00000022336	16341	Eif3e
3624	ENSMUSG00000022353	211401	Mtss1
3633	ENSMUSG00000022365	67819	Derl1
3635	ENSMUSG00000022367	15117	Has2
3638	ENSMUSG00000022371	12818	Col14a1
3645	ENSMUSG00000022383	19013	Ppara
3651	ENSMUSG00000022390	20286	Zc3h7b
3660	ENSMUSG00000022412	239555	Mief1
3661	ENSMUSG00000022414	66513	Tab1
3664	ENSMUSG00000022419	97998	Deptor
3669	ENSMUSG00000022426	74158	Josd1
3675	ENSMUSG00000022433	27373	Csnk1e
3676	ENSMUSG00000022434	73225	Fam118a
3677	ENSMUSG00000022435	22270	Upk3a
3680	ENSMUSG00000022438	170736	Parvb
3691	ENSMUSG00000022453	17939	Naga
3695	ENSMUSG00000022462	67760	Slc38a2
3702	ENSMUSG00000022472	28075	Desi1
3703	ENSMUSG00000022474	29858	Pmm1
3704	ENSMUSG00000022475	56233	Hdac7
3706	ENSMUSG00000022477	11429	Aco2
3707	ENSMUSG00000022479	22337	Vdr
3723	ENSMUSG00000022505	13731	Emp2
3728	ENSMUSG00000022514	16180	Il1rap
3735	ENSMUSG00000022523	14167	Fgf12
3737	ENSMUSG00000022526	71591	Zfp251
3752	ENSMUSG00000022550	268822	Adck5
3757	ENSMUSG00000022555	13350	Dgat1
3762	ENSMUSG00000022560	52710	Slc52a2
3768	ENSMUSG00000022570	22122	Tsta3
3770	ENSMUSG00000022574	223646	Naprt
3771	ENSMUSG00000022575	69146	Gsdmd
3774	ENSMUSG00000022580	14787	Rhpn1
3789	ENSMUSG00000022604	74201	Cep97
3794	ENSMUSG00000022615	72962	Tymp
3802	ENSMUSG00000022634	67057	Yaf2
3804	ENSMUSG00000022636	11658	Alcam
3811	ENSMUSG00000022656	58998	Nectin3
3817	ENSMUSG00000022664	74102	Slc35a5
3818	ENSMUSG00000022665	67896	Ccdc80
3829	ENSMUSG00000022680	94184	Pdxdc1
3830	ENSMUSG00000022681	18203	Ntan1
3837	ENSMUSG00000022696	320007	Sidt1
3842	ENSMUSG00000022705	13490	Drd3
3851	ENSMUSG00000022722	56297	Arl6
3867	ENSMUSG00000022757	21787	Tfg
3871	ENSMUSG00000022761	66863	Lztr1
3887	ENSMUSG00000022787	68980	Wdr53
3888	ENSMUSG00000022788	224014	Fgd4
3891	ENSMUSG00000022791	51789	Tnk2
3893	ENSMUSG00000022793	56375	B4galt4
3897	ENSMUSG00000022800	69823	Fyttd1
3901	ENSMUSG00000022805	320214	Maats1
3904	ENSMUSG00000022809	18171	Nr1i2
3908	ENSMUSG00000022816	14314	Fstl1
3914	ENSMUSG00000022824	17063	Muc13
3916	ENSMUSG00000022828	74197	Gtf2e1
3921	ENSMUSG00000022836	107589	Mylk
3922	ENSMUSG00000022837	320299	Iqcb1
3925	ENSMUSG00000022841	11773	Ap2m1
3928	ENSMUSG00000022844	72599	Pdia5
3930	ENSMUSG00000022848	224132	Slc49a4
3934	ENSMUSG00000022856	66664	Tmem41a
3941	ENSMUSG00000022865	13052	Cxadr
3948	ENSMUSG00000022878	11450	Adipoq
3954	ENSMUSG00000022887	17174	Masp1
3959	ENSMUSG00000022894	23794	Adamts5
3961	ENSMUSG00000022897	13548	Dyrk1a
3977	ENSMUSG00000022941	170765	Ripply3
3984	ENSMUSG00000022952	12394	Runx1
4010	ENSMUSG00000022999	74775	Lmbr1l
4011	ENSMUSG00000023000	13363	Dhh
4020	ENSMUSG00000023017	11419	Asic1
4022	ENSMUSG00000023019	14555	Gpd1
4029	ENSMUSG00000023030	18174	Slc11a2
4033	ENSMUSG00000023034	15370	Nr4a1
4035	ENSMUSG00000023039	110310	Krt7
4036	ENSMUSG00000023041	16688	Krt6b
4037	ENSMUSG00000023043	16668	Krt18
4039	ENSMUSG00000023045	223920	Soat2
4049	ENSMUSG00000023066	246102	Rttn
4050	ENSMUSG00000023067	12575	Cdkn1a
4062	ENSMUSG00000023088	17250	Abcc1
4064	ENSMUSG00000023092	14199	Fhl1
4075	ENSMUSG00000023143	27426	Nagpa
4083	ENSMUSG00000023169	105727	Slc38a1
4085	ENSMUSG00000023175	12215	Bsg
4089	ENSMUSG00000023191	14789	P3h3
4098	ENSMUSG00000023243	16529	Kcnk5
4103	ENSMUSG00000023262	109652	Acy1
4106	ENSMUSG00000023267	14409	Gabrr2
4111	ENSMUSG00000023284	675812	Zfp605
4115	ENSMUSG00000023328	11423	Ache
4118	ENSMUSG00000023336	67866	Wfdc1
4121	ENSMUSG00000023348	22051	Trip6
4128	ENSMUSG00000023393	228993	Slc17a9
4137	ENSMUSG00000023467	56734	Tulp2
4142	ENSMUSG00000023571	67389	C1qtnf12
4148	ENSMUSG00000023755	69159	Rhebl1
4153	ENSMUSG00000023800	24001	Tiam2
4155	ENSMUSG00000023805	20975	Synj2
4161	ENSMUSG00000023829	20517	Slc22a1
4162	ENSMUSG00000023830	16004	Igf2r
4167	ENSMUSG00000023868	23984	Pde10a
4177	ENSMUSG00000023905	27279	Tnfrsf12a
4184	ENSMUSG00000023914	17287	Mep1a
4188	ENSMUSG00000023921	17850	Mmut
4194	ENSMUSG00000023932	71702	Cdc5l
4207	ENSMUSG00000023953	80905	Polh
4208	ENSMUSG00000023959	224796	Clic5
4218	ENSMUSG00000023972	71461	Ptk7
4219	ENSMUSG00000023973	72029	Cnpy3
4232	ENSMUSG00000023994	18044	Nfya
4239	ENSMUSG00000024011	74116	Pi16
4255	ENSMUSG00000024038	78330	Ndufv3
4260	ENSMUSG00000024044	13823	Epb41l3
4267	ENSMUSG00000024054	74355	Smchd1
4270	ENSMUSG00000024059	78785	Clip4
4278	ENSMUSG00000024070	75292	Prkd3
4283	ENSMUSG00000024077	268980	Strn
4286	ENSMUSG00000024081	12607	Cebpz
4289	ENSMUSG00000024084	70536	Qpct
4291	ENSMUSG00000024087	13078	Cyp1b1
4301	ENSMUSG00000024105	74556	Themis3
4311	ENSMUSG00000024124	30943	Prss30
4313	ENSMUSG00000024127	213760	Prepl
4316	ENSMUSG00000024131	20532	Slc3a1
4325	ENSMUSG00000024145	18701	Pigf
4327	ENSMUSG00000024150	193813	Mcfd2
4331	ENSMUSG00000024158	14651	Hagh
4332	ENSMUSG00000024160	79043	Spsb3
4346	ENSMUSG00000024180	60455	Tmem8
4348	ENSMUSG00000024182	12005	Axin1
4357	ENSMUSG00000024197	66905	Plin3
4360	ENSMUSG00000024206	19725	Rfx2
4371	ENSMUSG00000024219	224650	Anks1
4373	ENSMUSG00000024222	14229	Fkbp5
4376	ENSMUSG00000024225	109791	Clps
4378	ENSMUSG00000024228	67993	Nudt12
4386	ENSMUSG00000024240	13831	Epc1
4390	ENSMUSG00000024246	72167	Thumpd2
4391	ENSMUSG00000024247	106522	Pkdcc
4393	ENSMUSG00000024251	240174	Thada
4394	ENSMUSG00000024253	213575	Dync2li1
4395	ENSMUSG00000024254	67470	Abcg8
4396	ENSMUSG00000024256	11516	Adcyap1
4398	ENSMUSG00000024259	67453	Slc25a46
4408	ENSMUSG00000024276	69256	Zfp397
4414	ENSMUSG00000024292	64385	Cyp4f14
4415	ENSMUSG00000024293	77805	Esco1
4428	ENSMUSG00000024313	17288	Mep1b
4430	ENSMUSG00000024319	224705	Vps52
4443	ENSMUSG00000024350	76594	Dnajc18
4444	ENSMUSG00000024352	71242	Spata24
4447	ENSMUSG00000024357	81500	Sil1
4449	ENSMUSG00000024360	225363	Etf1
4451	ENSMUSG00000024366	14587	Gfra3
4455	ENSMUSG00000024376	13824	Epb41l4a
4460	ENSMUSG00000024383	26405	Map3k2
4474	ENSMUSG00000024403	66237	Atp6v1g2
4492	ENSMUSG00000024431	14815	Nr3c1
4494	ENSMUSG00000024437
4501	ENSMUSG00000024456	13367	Diaph1
4510	ENSMUSG00000024480	11777	Ap3s1
4529	ENSMUSG00000024513	17191	Mbd2
4538	ENSMUSG00000024526	12683	Cidea
4539	ENSMUSG00000024527	69597	Afg3l2
4541	ENSMUSG00000024529	16948	Lox
4555	ENSMUSG00000024553	14427	Galr1
4556	ENSMUSG00000024556	107029	Me2
4557	ENSMUSG00000024558	225724	Mapk4
4573	ENSMUSG00000024588	14151	Fech
4574	ENSMUSG00000024589	83814	Nedd4l
4576	ENSMUSG00000024592	77422	C330018D20Rik
4584	ENSMUSG00000024604	66810	Rbm22
4590	ENSMUSG00000024619	12590	Cdx1
4597	ENSMUSG00000024644	66054	Cndp2
4604	ENSMUSG00000024658
4626	ENSMUSG00000024687	76303	Osbp
4633	ENSMUSG00000024713	18552	Pcsk5
4638	ENSMUSG00000024729	69369	1700017D01Rik
4639	ENSMUSG00000024730	64381	Ms4a8a
4650	ENSMUSG00000024747	26358	Aldh1a7
4655	ENSMUSG00000024758	20168	Rtn3
4677	ENSMUSG00000024787	69024	Snx15
4681	ENSMUSG00000024792	81909	Zfpl1
4686	ENSMUSG00000024799	73166	Tm7sf2
4688	ENSMUSG00000024803	107765	Ankrd1
4692	ENSMUSG00000024810	77125	Il33
4697	ENSMUSG00000024817	109113	Uhrf2
4700	ENSMUSG00000024826	19708	Dpf2
4704	ENSMUSG00000024831	20589	Ighmbp2
4706	ENSMUSG00000024835	23789	Coro1b
4710	ENSMUSG00000024843	12660	Chka
4722	ENSMUSG00000024862	16594	Klc2
4723	ENSMUSG00000024863	17195	Mbl2
4725	ENSMUSG00000024867	18719	Pip5k1b
4731	ENSMUSG00000024875	68090	Yif1a
4738	ENSMUSG00000024892	18563	Pcx
4743	ENSMUSG00000024901	240518	Peli3
4750	ENSMUSG00000024909	58859	Efemp2
4753	ENSMUSG00000024912	14283	Fosl1
4757	ENSMUSG00000024922	18426	Ovol1
4762	ENSMUSG00000024935	20510	Slc1a1
4768	ENSMUSG00000024942	12333	Capn1
4776	ENSMUSG00000024955	26379	Esrra
4778	ENSMUSG00000024958	107173	Gpr137
4780	ENSMUSG00000024960	18797	Plcb3
4782	ENSMUSG00000024963	57431	Dnajc4
4793	ENSMUSG00000024978	14732	Gpam
4795	ENSMUSG00000024981	433256	Acsl5
4824	ENSMUSG00000025025	17859	Mxi1
4825	ENSMUSG00000025026	27360	Add3
4826	ENSMUSG00000025027	170750	Xpnpep1
4829	ENSMUSG00000025036	94279	Sfxn2
4830	ENSMUSG00000025037	17161	Maoa
4842	ENSMUSG00000025059	14933	Gk
4848	ENSMUSG00000025075	226243	Habp2
4863	ENSMUSG00000025103	83962	Btbd1
4869	ENSMUSG00000025130	18453	P4hb
4875	ENSMUSG00000025138	209011	Sirt7
4876	ENSMUSG00000025139	54473	Tollip
4889	ENSMUSG00000025157	74168	Zdhhc16
4890	ENSMUSG00000025158	19719	Rfng
4892	ENSMUSG00000025161	80879	Slc16a3
4893	ENSMUSG00000025162	104318	Csnk1d
4904	ENSMUSG00000025184	52013	R3hcc1l
4905	ENSMUSG00000025185	67573	Loxl4
4907	ENSMUSG00000025189	83674	Cnnm1
4911	ENSMUSG00000025194	12780	Abcc2
4912	ENSMUSG00000025195	71972	Dnmbp
4915	ENSMUSG00000025198	226144	Erlin1
4916	ENSMUSG00000025199	12675	Chuk
4935	ENSMUSG00000025224	107338	Gbf1
4939	ENSMUSG00000025228	54130	Actr1a
4947	ENSMUSG00000025239	29806	Limd1
4948	ENSMUSG00000025240	83493	Sacm1l
4954	ENSMUSG00000025257	66611	Ribc1
4960	ENSMUSG00000025266	237107	Gnl3l
4966	ENSMUSG00000025277	66082	Abhd6
4969	ENSMUSG00000025280	218832	Polr3a
4971	ENSMUSG00000025287	56360	Acot9
4988	ENSMUSG00000025337	66711	Sbds
4990	ENSMUSG00000025347	71664	Mettl7b
4992	ENSMUSG00000025350	19682	Rdh5
4995	ENSMUSG00000025353	66844	Ormdl2
4997	ENSMUSG00000025355	58223	Mmp19
4998	ENSMUSG00000025357	13139	Dgka
5000	ENSMUSG00000025359	20431	Pmel
5003	ENSMUSG00000025366	23943	Esyt1
5007	ENSMUSG00000025372	108100	Baiap2
5008	ENSMUSG00000025373	67588	Rnf41
5011	ENSMUSG00000025377	78777	Tepsin
5012	ENSMUSG00000025380	238021	Fscn2
5013	ENSMUSG00000025381	56530	Cnpy2
5021	ENSMUSG00000025400	21334	Tac2
5022	ENSMUSG00000025401	432516	Myo1a
5028	ENSMUSG00000025408	13198	Ddit3
5029	ENSMUSG00000025409	110962	Mbd6
5031	ENSMUSG00000025413	72354	Ttc4
5041	ENSMUSG00000025429	19201	Pstpip2
5053	ENSMUSG00000025465	93747	Echs1
5054	ENSMUSG00000025466	69064	Fuom
5055	ENSMUSG00000025467	22264	Prap1
5056	ENSMUSG00000025468	68566	Caly
5059	ENSMUSG00000025473	11501	Adam8
5062	ENSMUSG00000025477	212111	Inpp5a
5064	ENSMUSG00000025479	13106	Cyp2e1
5074	ENSMUSG00000025491	68713	Ifitm1
5075	ENSMUSG00000025492	66141	Ifitm3
5077	ENSMUSG00000025495	27388	Ptdss2
5078	ENSMUSG00000025496	13491	Drd4
5084	ENSMUSG00000025504	98845	Eps8l2
5085	ENSMUSG00000025505	71448	Tmem80
5090	ENSMUSG00000025511	64540	Tspan4
5097	ENSMUSG00000025528	67715	2010106E10Rik
5102	ENSMUSG00000025534	110006	Gusb
5106	ENSMUSG00000025545	69634	Clybl
5109	ENSMUSG00000025557	56643	Slc15a1
5119	ENSMUSG00000025579	14387	Gaa
5126	ENSMUSG00000025591	66282	Tma16
5129	ENSMUSG00000025602	80902	Zfp202
5132	ENSMUSG00000025609	27418	Mkln1
5143	ENSMUSG00000025648	270198	Pfkfb4
5152	ENSMUSG00000025702	71779	March8
5163	ENSMUSG00000025733	214952	Rhot2
5166	ENSMUSG00000025737	268933	Wdr24
5169	ENSMUSG00000025742	110639	Prps2
5170	ENSMUSG00000025743	20970	Sdc3
5172	ENSMUSG00000025746	16193	Il6
5177	ENSMUSG00000025759	72175	Mfsd8
5186	ENSMUSG00000025781	11949	Atp5c1
5189	ENSMUSG00000025784	21922	Clec3b
5196	ENSMUSG00000025792	27376	Slc25a10
5199	ENSMUSG00000025795	192678	Rassf3
5201	ENSMUSG00000025808	74703	Ccdc7a
5204	ENSMUSG00000025812	93742	Pard3
5225	ENSMUSG00000025871	97820	4833439L19Rik
5233	ENSMUSG00000025885	17919	Myo5b
5236	ENSMUSG00000025889	20617	Snca
5244	ENSMUSG00000025903	18777	Lypla1
5245	ENSMUSG00000025905	18387	Oprk1
5247	ENSMUSG00000025909	71096	Sntg1
5250	ENSMUSG00000025915	170755	Sgk3
5253	ENSMUSG00000025920	29819	Stau2
5254	ENSMUSG00000025921	98711	Rdh10
5258	ENSMUSG00000025929	16171	Il17a
5260	ENSMUSG00000025931	74229	Paqr8
5268	ENSMUSG00000025939	66799	Ube2w
5276	ENSMUSG00000025956	67099	Mettl21a
5277	ENSMUSG00000025958	12912	Creb1
5285	ENSMUSG00000025969	18187	Nrp2
5291	ENSMUSG00000025981	67876	Coq10b
5293	ENSMUSG00000025983	78016	Ccdc150
5295	ENSMUSG00000025991	227231	Cps1
5301	ENSMUSG00000026004	68691	Kansl1l
5304	ENSMUSG00000026011	12477	Ctla4
5311	ENSMUSG00000026021	22218	Sumo1
5324	ENSMUSG00000026042	12832	Col5a2
5326	ENSMUSG00000026047	72050	Poglut2
5336	ENSMUSG00000026069	17082	Il1rl1
5338	ENSMUSG00000026072	16177	Il1r1
5342	ENSMUSG00000026078	68833	Pdcl3
5352	ENSMUSG00000026096	72085	Osgepl1
5359	ENSMUSG00000026107	109019	Nabp1
5360	ENSMUSG00000026109	56363	Tmeff2
5364	ENSMUSG00000026113	269180	Inpp4a
5368	ENSMUSG00000026121	20353	Sema4c
5369	ENSMUSG00000026123	226971	Plekhb2
5389	ENSMUSG00000026163	77629	Sphkap
5397	ENSMUSG00000026175	22349	Vil1
5402	ENSMUSG00000026181	68606	Ppm1f
5404	ENSMUSG00000026185	16011	Igfbp5
5407	ENSMUSG00000026189	111175	Pecr
5411	ENSMUSG00000026197	68818	Zfand2b
5433	ENSMUSG00000026229	70247	Psmd1
5440	ENSMUSG00000026241	18159	Nppc
5445	ENSMUSG00000026249	20720	Serpine2
5448	ENSMUSG00000026254	26987	Eif4e2
5473	ENSMUSG00000026304	19329	Rab17
5474	ENSMUSG00000026305	16978	Lrrfip1
5478	ENSMUSG00000026311	65247	Asb1
5482	ENSMUSG00000026317	26889	Cln8
5507	ENSMUSG00000026365	12628	Cfh
5514	ENSMUSG00000026385	13167	Dbi
5517	ENSMUSG00000026389	68428	Steap3
5519	ENSMUSG00000026393	59125	Nek7
5522	ENSMUSG00000026398	26424	Nr5a2
5529	ENSMUSG00000026411	66241	Tmem9
5534	ENSMUSG00000026417	18703	Pigr
5535	ENSMUSG00000026418	21952	Tnni1
5539	ENSMUSG00000026425	14270	Srgap2
5547	ENSMUSG00000026435	212980	Slc45a3
5548	ENSMUSG00000026436	13714	Elk4
5549	ENSMUSG00000026437	18557	Cdk18
5553	ENSMUSG00000026447	240752	Pik3c2b
5554	ENSMUSG00000026450	71884	Chit1
5564	ENSMUSG00000026469	19775	Xpr1
5569	ENSMUSG00000026478	226519	Lamc1
5570	ENSMUSG00000026479	16782	Lamc2
5577	ENSMUSG00000026491	226747	Ahctf1
5581	ENSMUSG00000026496	11545	Parp1
5587	ENSMUSG00000026509	12334	Capn2
5598	ENSMUSG00000026531	66289	Mptx1
5609	ENSMUSG00000026556	93840	Vangl2
5614	ENSMUSG00000026565	18986	Pou2f1
5623	ENSMUSG00000026576	11931	Atp1b1
5627	ENSMUSG00000026580	20344	Selp
5634	ENSMUSG00000026589	89867	Sec16b
5636	ENSMUSG00000026594	78255	Ralgps2
5637	ENSMUSG00000026596	11352	Abl2
5638	ENSMUSG00000026600	20652	Soat1
5648	ENSMUSG00000026614	226781	Slc30a10
5651	ENSMUSG00000026617	23827	Bpnt1
5656	ENSMUSG00000026623	226856	Lpgat1
5657	ENSMUSG00000026626	226849	Ppp2r5a
5662	ENSMUSG00000026634	52477	Angel2
5681	ENSMUSG00000026664	16922	Phyh
5686	ENSMUSG00000026672	71648	Optn
5694	ENSMUSG00000026687	56752	Aldh9a1
5695	ENSMUSG00000026688	66447	Mgst3
5697	ENSMUSG00000026692	226564	Fmo4
5701	ENSMUSG00000026698	67292	Pigc
5708	ENSMUSG00000026712	17533	Mrc1
5723	ENSMUSG00000026739	12151	Bmi1
5724	ENSMUSG00000026740	13418	Dnajc1
5732	ENSMUSG00000026755	74192	Arpc5l
5735	ENSMUSG00000026765	71897	Lypd6b
5738	ENSMUSG00000026768	241226	Itga8
5744	ENSMUSG00000026778	18761	Prkcq
5756	ENSMUSG00000026796	227737	Fam129b
5758	ENSMUSG00000026798	227683	Coq4
5761	ENSMUSG00000026805	54422	Barhl1
5765	ENSMUSG00000026810	13481	Dpm2
5768	ENSMUSG00000026814	13805	Eng
5787	ENSMUSG00000026834	269275	Acvr1c
5790	ENSMUSG00000026837	12831	Col5a1
5804	ENSMUSG00000026860	227700	Sh3glb2
5814	ENSMUSG00000026878	68365	Rab14
5815	ENSMUSG00000026879	227753	Gsn
5818	ENSMUSG00000026883	69601	Dab2ip
5819	ENSMUSG00000026885	74410	Ttll11
5823	ENSMUSG00000026890	16874	Lhx6
5828	ENSMUSG00000026904	94229	Slc4a10
5830	ENSMUSG00000026915	20744	Strbp
5845	ENSMUSG00000026933	227634	Camsap1
5856	ENSMUSG00000026946	64685	Nmi
5868	ENSMUSG00000026970	56878	Rbms1
5872	ENSMUSG00000026975	67228	Dph7
5876	ENSMUSG00000026980	17076	Ly75
5877	ENSMUSG00000026981	16181	Il1rn
5897	ENSMUSG00000027014	80744	Cwc22
5899	ENSMUSG00000027016	241494	Zfp385b
5925	ENSMUSG00000027104	11909	Atf2
5932	ENSMUSG00000027122	212772	Arl14ep
5935	ENSMUSG00000027132	72425	Katnbl1
5946	ENSMUSG00000027168	18508	Pax6
5949	ENSMUSG00000027173	211896	Depdc7
5950	ENSMUSG00000027175	320554	Tcp11l1
5952	ENSMUSG00000027177	15259	Hipk3
5979	ENSMUSG00000027220	80976	Syt13
5981	ENSMUSG00000027222	18633	Pex16
5990	ENSMUSG00000027238	228564	Frmd5
5993	ENSMUSG00000027243	241547	Harbi1
5997	ENSMUSG00000027247	228359	Arhgap1
6000	ENSMUSG00000027253	228357	Lrp4
6013	ENSMUSG00000027282	56428	Mtch2
6016	ENSMUSG00000027286	66606	Lrrc57
6018	ENSMUSG00000027288	20402	Zfp106
6021	ENSMUSG00000027296	228550	Itpka
6034	ENSMUSG00000027315	20732	Spint1
6036	ENSMUSG00000027317	72112	Ppp1r14d
6047	ENSMUSG00000027333	228608	Smox
6059	ENSMUSG00000027350	12653	Chgb
6060	ENSMUSG00000027351	114715	Spred1
6066	ENSMUSG00000027359	26458	Slc27a2
6068	ENSMUSG00000027361	14391	Gabpb1
6077	ENSMUSG00000027375	17153	Mal
6079	ENSMUSG00000027377	228576	Mall
6085	ENSMUSG00000027386	70370	Fbln7
6089	ENSMUSG00000027397	20515	Slc20a1
6100	ENSMUSG00000027411	80743	Vps16
6101	ENSMUSG00000027412	64899	Lpin3
6105	ENSMUSG00000027422	81910	Rrbp1
6109	ENSMUSG00000027427	70408	Polr3f
6116	ENSMUSG00000027435	17064	Cd93
6118	ENSMUSG00000027439	74533	Gzf1
6125	ENSMUSG00000027452	68738	Acss1
6129	ENSMUSG00000027457	241727	Snph
6134	ENSMUSG00000027466	24105	Rbck1
6168	ENSMUSG00000027519	19334	Rab22a
6179	ENSMUSG00000027536	66371	Chmp4c
6184	ENSMUSG00000027550	71710	Lrrcc1
6185	ENSMUSG00000027551	22722	Zfp64
6186	ENSMUSG00000027552	13559	E2f5
6189	ENSMUSG00000027559	12350	Car3
6196	ENSMUSG00000027570	12841	Col9a3
6199	ENSMUSG00000027575	228998	Arfgap1
6201	ENSMUSG00000027579	20811	Srms
6208	ENSMUSG00000027593	19383	Raly
6211	ENSMUSG00000027598	16396	Itch
6227	ENSMUSG00000027630	81004	Tbl1xr1
6228	ENSMUSG00000027634	29812	Ndrg3
6248	ENSMUSG00000027667	67778	Zfp639
6259	ENSMUSG00000027680	14359	Fxr1
6262	ENSMUSG00000027692	665113	Tnik
6270	ENSMUSG00000027708	114893	Dcun1d1
6273	ENSMUSG00000027712	11747	Anxa5
6283	ENSMUSG00000027739	19338	Rab33b
6292	ENSMUSG00000027762	84112	Sucnr1
6294	ENSMUSG00000027765	18441	P2ry1
6297	ENSMUSG00000027775	66868	Mfsd1
6301	ENSMUSG00000027782	16649	Kpna4
6312	ENSMUSG00000027800	17112	Tm4sf1
6322	ENSMUSG00000027820	17380	Mme
6323	ENSMUSG00000027822	11416	Slc33a1
6332	ENSMUSG00000027834	20713	Serpini1
6338	ENSMUSG00000027849	54524	Syt6
6345	ENSMUSG00000027860	229658	Vangl1
6351	ENSMUSG00000027868	21384	Tbx15
6353	ENSMUSG00000027870	56185	Hao2
6357	ENSMUSG00000027878	18129	Notch2
6361	ENSMUSG00000027882	20912	Stxbp3
6365	ENSMUSG00000027887	17306	Sypl2
6367	ENSMUSG00000027890	14865	Gstm4
6376	ENSMUSG00000027907	20195	S100a11
6390	ENSMUSG00000027938	78284	Creb3l4
6399	ENSMUSG00000027953	19729	Slc50a1
6400	ENSMUSG00000027954	13636	Efna1
6401	ENSMUSG00000027955	68659	Gask1b
6414	ENSMUSG00000027977	83398	Ndst3
6417	ENSMUSG00000027983	71519	Cyp2u1
6420	ENSMUSG00000027993	80890	Trim2
6421	ENSMUSG00000027994	66815	Mcub
6428	ENSMUSG00000028003	79235	Lrat
6443	ENSMUSG00000028020	14658	Glrb
6445	ENSMUSG00000028024	13809	Enpep
6448	ENSMUSG00000028030	271981	Tbck
6459	ENSMUSG00000028042	22724	Zbtb7b
6471	ENSMUSG00000028064	20351	Sema4a
6481	ENSMUSG00000028080	80877	Lrba
6485	ENSMUSG00000028086	50754	Fbxw7
6490	ENSMUSG00000028098	67845	Rnf115
6491	ENSMUSG00000028099	74414	Polr3c
6507	ENSMUSG00000028126	18720	Pip5k1a
6509	ENSMUSG00000028128	14066	F3
6514	ENSMUSG00000028137	78784	Celf3
6516	ENSMUSG00000028139	66353	Riiad1
6519	ENSMUSG00000028145	75778	Them4
6522	ENSMUSG00000028150	19885	Rorc
6525	ENSMUSG00000028158	17777	Mttp
6532	ENSMUSG00000028172	21338	Tacr3
6533	ENSMUSG00000028173	68151	Wls
6538	ENSMUSG00000028179	107869	Cth
6541	ENSMUSG00000028184	99633	Adgrl2
6549	ENSMUSG00000028195	16007	Ccn1
6555	ENSMUSG00000028214	14579	Gem
6556	ENSMUSG00000028217	12557	Cdh17
6560	ENSMUSG00000028223	67460	Decr1
6564	ENSMUSG00000028229	66302	Rmdn1
6568	ENSMUSG00000028236	242285	Sdr16c5
6578	ENSMUSG00000028251	77032	Tstd3
6590	ENSMUSG00000028273	56376	Pdlim5
6596	ENSMUSG00000028284	26409	Map3k7
6601	ENSMUSG00000028293	24060	Slc35a1
6606	ENSMUSG00000028307	230163	Aldob
6607	ENSMUSG00000028309	109331	Rnf20
6620	ENSMUSG00000028334	94181	Nans
6621	ENSMUSG00000028337	107684	Coro2a
6623	ENSMUSG00000028341	18124	Nr4a3
6624	ENSMUSG00000028343	76299	Erp44
6638	ENSMUSG00000028367	22166	Txn1
6639	ENSMUSG00000028369	64817	Svep1
6643	ENSMUSG00000028381	22234	Ugcg
6667	ENSMUSG00000028415	20731	Spink4
6670	ENSMUSG00000028419	76959	Chmp5
6671	ENSMUSG00000028420	52076	Tmem38b
6673	ENSMUSG00000028426	19359	Rad23b
6678	ENSMUSG00000028434	54357	Epb41l4b
6680	ENSMUSG00000028436	68970	Dcaf12
6681	ENSMUSG00000028437	67123	Ubap1
6690	ENSMUSG00000028452	269523	Vcp
6716	ENSMUSG00000028488	20404	Sh3gl2
6721	ENSMUSG00000028497	66775	Hacd4
6722	ENSMUSG00000028514	329908	Usp24
6725	ENSMUSG00000028519	13131	Dab1
6735	ENSMUSG00000028532	320508	Cachd1
6737	ENSMUSG00000028536	66451	2610528J11Rik
6738	ENSMUSG00000028538	20441	St3gal3
6751	ENSMUSG00000028555	230603	Ttc39a
6760	ENSMUSG00000028568	70533	Btf3l4
6770	ENSMUSG00000028582	319965	Cc2d1b
6771	ENSMUSG00000028583	14726	Pdpn
6780	ENSMUSG00000028600	242608	Podn
6781	ENSMUSG00000028601	52430	Echdc2
6782	ENSMUSG00000028602	21941	Tnfrsf8
6784	ENSMUSG00000028607	12896	Cpt2
6789	ENSMUSG00000028613	16975	Lrp8
6793	ENSMUSG00000028619	66526	Tceanc2
6797	ENSMUSG00000028629	73172	Exo5
6798	ENSMUSG00000028630	69181	Dyrk2
6802	ENSMUSG00000028635	13615	Edn2
6807	ENSMUSG00000028641	56401	P3h1
6809	ENSMUSG00000028643	69216	Svbp
6811	ENSMUSG00000028645	20525	Slc2a1
6819	ENSMUSG00000028655	76574	Mfsd2a
6823	ENSMUSG00000028664	13844	Ephb2
6828	ENSMUSG00000028672	15356	Hmgcl
6829	ENSMUSG00000028673	71665	Fuca1
6834	ENSMUSG00000028680	12795	Plk3
6838	ENSMUSG00000028687	70603	Mutyh
6856	ENSMUSG00000028710	230649	Atpaf1
6865	ENSMUSG00000028730	68625	Cfap57
6867	ENSMUSG00000028737	212647	Aldh4a1
6868	ENSMUSG00000028738	83770	Tas1r2
6872	ENSMUSG00000028745	12345	Capzb
6882	ENSMUSG00000028759	15441	Hp1bp3
6884	ENSMUSG00000028763	15530	Hspg2
6886	ENSMUSG00000028771	19248	Ptpn12
6892	ENSMUSG00000028779	67898	Pef1
6900	ENSMUSG00000028790	20218	Khdrbs1
6909	ENSMUSG00000028800	433759	Hdac1
6911	ENSMUSG00000028803	74552	Nipal3
6922	ENSMUSG00000028830	100317	AU040320
6924	ENSMUSG00000028833	26562	Ncdn
6930	ENSMUSG00000028841	194231	Cnksr1
6942	ENSMUSG00000028860	269589	Sytl1
6944	ENSMUSG00000028862	53608	Map3k6
6955	ENSMUSG00000028879	100226	Stx12
6977	ENSMUSG00000028919	213649	Arhgef19
6978	ENSMUSG00000028920	213499	Fbxo42
6983	ENSMUSG00000028932	19181	Psmc2
6986	ENSMUSG00000028937	70025	Acot7
6988	ENSMUSG00000028940	15206	Hes2
6989	ENSMUSG00000028943	56226	Espn
7003	ENSMUSG00000028960	63958	Ube4b
7004	ENSMUSG00000028961	110208	Pgd
7005	ENSMUSG00000028962	20535	Slc4a2
7010	ENSMUSG00000028969	12568	Cdk5
7017	ENSMUSG00000028976	56485	Slc2a5
7018	ENSMUSG00000028977	69743	Casz1
7019	ENSMUSG00000028978	18127	Nos3
7021	ENSMUSG00000028980	100198	H6pd
7022	ENSMUSG00000028982	70556	Slc25a33
7024	ENSMUSG00000028988	67087	Ctnnbip1
7034	ENSMUSG00000029003	71890	Mad2l2
7045	ENSMUSG00000029020	170731	Mfn2
7049	ENSMUSG00000029028	72946	Lrrc47
7052	ENSMUSG00000029032	230972	Arhgef16
7054	ENSMUSG00000029034	71957	Ints11
7062	ENSMUSG00000029053	18762	Prkcz
7067	ENSMUSG00000029060	76580	Mib2
7069	ENSMUSG00000029062	12537	Cdk11b
7071	ENSMUSG00000029064	14688	Gnb1
7078	ENSMUSG00000029074	330010	Ttll10
7083	ENSMUSG00000029086	19126	Prom1
7089	ENSMUSG00000029094	70292	Afap1
7090	ENSMUSG00000029095	231148	Ablim2
7099	ENSMUSG00000029108	54216	Pcdh7
7116	ENSMUSG00000029136	71336	Rbks
7127	ENSMUSG00000029154	231293	Cwh43
7132	ENSMUSG00000029162	16548	Khk
7135	ENSMUSG00000029166	100732	Mapre3
7136	ENSMUSG00000029167	19017	Ppargc1a
7140	ENSMUSG00000029173	211006	Sepsecs
7141	ENSMUSG00000029174	57915	Tbc1d1
7143	ENSMUSG00000029176	52206	Anapc4
7145	ENSMUSG00000029178	16599	Klf3
7149	ENSMUSG00000029185	68303	Fam114a1
7150	ENSMUSG00000029186	67073	Pi4k2b
7151	ENSMUSG00000029188	20531	Slc34a2
7152	ENSMUSG00000029189	231238	Sel1l3
7161	ENSMUSG00000029201	22235	Ugdh
7167	ENSMUSG00000029207	11787	Apbb2
7177	ENSMUSG00000029227	66899	Fip1l1
7178	ENSMUSG00000029228	16924	Lnx1
7179	ENSMUSG00000029229	74277	Chic2
7180	ENSMUSG00000029231	18595	Pdgfra
7188	ENSMUSG00000029247	67054	Paics
7191	ENSMUSG00000029250	231329	Polr2b
7200	ENSMUSG00000029269	56362	Sult1b1
7203	ENSMUSG00000029273	53315	Sult1d1
7206	ENSMUSG00000029279	114642	Brdt
7226	ENSMUSG00000029314	231510	Gpat3
7229	ENSMUSG00000029321	75750	Slc10a6
7233	ENSMUSG00000029330	74596	Cds1
7236	ENSMUSG00000029335	110075	Bmp3
7240	ENSMUSG00000029344	22022	Tpst2
7244	ENSMUSG00000029352	12962	Crybb3
7245	ENSMUSG00000029359	57816	Tesc
7262	ENSMUSG00000029380	14825	Cxcl1
7265	ENSMUSG00000029385	12452	Ccng2
7274	ENSMUSG00000029401	80291	Rilpl2
7286	ENSMUSG00000029415	231452	Sdad1
7293	ENSMUSG00000029426	12492	Scarb2
7295	ENSMUSG00000029428	13852	Stx2
7298	ENSMUSG00000029432	14467	Nipsnap2
7313	ENSMUSG00000029454	17165	Mapkapk5
7327	ENSMUSG00000029471	207565	Camkk2
7335	ENSMUSG00000029484	11745	Anxa3
7362	ENSMUSG00000029538	108014	Srsf9
7365	ENSMUSG00000029545	11409	Acads
7368	ENSMUSG00000029550	74585	Sppl3
7372	ENSMUSG00000029554	17120	Mad1l1
7386	ENSMUSG00000029578	74781	Wipi2
7409	ENSMUSG00000029616	67397	Erp29
7411	ENSMUSG00000029618	18261	Ocm
7416	ENSMUSG00000029624	71799	Ptcd1
7419	ENSMUSG00000029629	75725	Phf14
7420	ENSMUSG00000029630	56388	Cyp3a25
7427	ENSMUSG00000029640	22217	Usp12
7431	ENSMUSG00000029646	12591	Cdx2
7435	ENSMUSG00000029650	71706	Slc46a3
7442	ENSMUSG00000029660	75860	Tex26
7443	ENSMUSG00000029661	12843	Col1a2
7444	ENSMUSG00000029663	14699	Gngt1
7445	ENSMUSG00000029664	21789	Tfpi2
7447	ENSMUSG00000029670	71777	Ing3
7452	ENSMUSG00000029675	13717	Eln
7467	ENSMUSG00000029700	55961	Slc13a1
7473	ENSMUSG00000029708	74375	Gcc1
7488	ENSMUSG00000029729	74570	Zkscan1
7498	ENSMUSG00000029762	14187	Akr1b8
7505	ENSMUSG00000029772	74340	Ahcyl2
7511	ENSMUSG00000029781	27055	Fkbp9
7519	ENSMUSG00000029802	26357	Abcg2
7520	ENSMUSG00000029804	73998	Herc3
7529	ENSMUSG00000029821	54722	Gsdme
7537	ENSMUSG00000029832	18025	Nfe2l3
7548	ENSMUSG00000029859	13835	Epha1
7551	ENSMUSG00000029862	12723	Clcn1
7552	ENSMUSG00000029863	12366	Casp2
7560	ENSMUSG00000029878	386753	Dbpht2
7567	ENSMUSG00000029913	70779	Prdm5
7574	ENSMUSG00000029922	54484	Mkrn1
7575	ENSMUSG00000029923	19331	Rab19
7586	ENSMUSG00000030004	68396	Nat8
7593	ENSMUSG00000030022	101401	Adamts9
7616	ENSMUSG00000030058	54161	Copg1
7621	ENSMUSG00000030064	232288	Frmd4b
7634	ENSMUSG00000030088	107747	Aldh1l1
7635	ENSMUSG00000030089	71699	Slc41a3
7639	ENSMUSG00000030094	22591	Xpc
7642	ENSMUSG00000030098	243547	Grip2
7649	ENSMUSG00000030108	14412	Slc6a13
7666	ENSMUSG00000030138	213895	Bms1
7684	ENSMUSG00000030166	19365	Rad52
7698	ENSMUSG00000030199	14011	Etv6
7705	ENSMUSG00000030207	74525	Fam234b
7716	ENSMUSG00000030223	19277	Ptpro
7722	ENSMUSG00000030231	109135	Plekha5
7740	ENSMUSG00000030265	16653	Kras
7741	ENSMUSG00000030268	12035	Bcat1
7744	ENSMUSG00000030271	18294	Ogg1
7750	ENSMUSG00000030281	171095	Il17rc
7755	ENSMUSG00000030287	16439	Itpr2
7759	ENSMUSG00000030301	67015	Ccdc91
7787	ENSMUSG00000030342	12527	Cd9
7800	ENSMUSG00000030364	94071	Clec2h
7820	ENSMUSG00000030407	67369	Qpctl
7840	ENSMUSG00000030452	93790	Nipa2
7853	ENSMUSG00000030492	30962	Slc7a9
7855	ENSMUSG00000030494	52428	Rhpn2
7856	ENSMUSG00000030495	53896	Slc7a10
7868	ENSMUSG00000030518	70638	Fam189a1
7879	ENSMUSG00000030534	233405	Vps33b
7887	ENSMUSG00000030546	103968	Plin1
7890	ENSMUSG00000030553	78444	Pgpep1l
7902	ENSMUSG00000030587	72275	2200002D01Rik
7905	ENSMUSG00000030590	73833	Fam98c
7921	ENSMUSG00000030613	66365	Ccdc90b
7922	ENSMUSG00000030614	68472	Tmem126b
7927	ENSMUSG00000030621	109264	Me3
7928	ENSMUSG00000030623
7930	ENSMUSG00000030630	14085	Fah
7937	ENSMUSG00000030650	74424	Tmc5
7941	ENSMUSG00000030654	54208	Arl6ip1
7944	ENSMUSG00000030659	53322	Nucb2
7960	ENSMUSG00000030683	233878	Sez6l2
7963	ENSMUSG00000030689	233875	Ino80e
7966	ENSMUSG00000030695	11674	Aldoa
7971	ENSMUSG00000030704	19346	Rab6a
7979	ENSMUSG00000030718	72590	Ppme1
7989	ENSMUSG00000030732	69121	Chrdl2
7995	ENSMUSG00000030741	73658	Spns1
8007	ENSMUSG00000030759	67420	Far1
8008	ENSMUSG00000030760	66190	Acer3
8012	ENSMUSG00000030766	70497	Arhgap17
8016	ENSMUSG00000030772	50781	Dkk3
8017	ENSMUSG00000030774	18479	Pak1
8020	ENSMUSG00000030780	233913	BC017158
8028	ENSMUSG00000030790	11535	Adm
8044	ENSMUSG00000030822	233895	Prr14
8045	ENSMUSG00000030823	78921	9130019O22Rik
8046	ENSMUSG00000030824	18220	Nucb1
8053	ENSMUSG00000030838	72088	Ush1c
8054	ENSMUSG00000030839	27414	Sergef
8093	ENSMUSG00000030905	12971	Crym
8094	ENSMUSG00000030909	72074	Anks4b
8098	ENSMUSG00000030922	73919	Lyrm1
8102	ENSMUSG00000030934	18242	Oat
8106	ENSMUSG00000030946	76429	Lhpp
8119	ENSMUSG00000030979	22276	Uros
8130	ENSMUSG00000031007	70495	Atp6ap2
8132	ENSMUSG00000031012	12361	Cask
8141	ENSMUSG00000031028	22141	Tub
8152	ENSMUSG00000031075	101772	Ano1
8154	ENSMUSG00000031078	13043	Cttn
8155	ENSMUSG00000031079	245368	Zfp300
8158	ENSMUSG00000031090	78914	Nadsyn1
8160	ENSMUSG00000031095	72584	Cul4b
8168	ENSMUSG00000031107	209003	Rbmx2
8173	ENSMUSG00000031119	14735	Gpc4
8184	ENSMUSG00000031142	54652	Cacna1f
8186	ENSMUSG00000031144	20977	Syp
8198	ENSMUSG00000031158	21855	Timm17b
8202	ENSMUSG00000031163	69824	Glod5
8204	ENSMUSG00000031166	73447	Wdr13
8206	ENSMUSG00000031168	13595	Ebp
8207	ENSMUSG00000031169	53627	Porcn
8210	ENSMUSG00000031173	18416	Otc
8212	ENSMUSG00000031176	67117	Dynlt3
8226	ENSMUSG00000031209	15203	Heph
8231	ENSMUSG00000031217	13641	Efnb1
8232	ENSMUSG00000031220	245532	Awat2
8250	ENSMUSG00000031256	108062	Cstf2
8264	ENSMUSG00000031286	320302	Glt28d2
8274	ENSMUSG00000031302	245537	Nlgn3
8275	ENSMUSG00000031303	270672	Map3k15
8290	ENSMUSG00000031333	11306	Abcb7
8294	ENSMUSG00000031343	14396	Gabra3
8303	ENSMUSG00000031357	67043	Syap1
8307	ENSMUSG00000031364	14829	Grpr
8308	ENSMUSG00000031365	27081	Zfp275
8309	ENSMUSG00000031367	108012	Ap1s2
8311	ENSMUSG00000031371	73738	Haus7
8313	ENSMUSG00000031373	56078	Car5b
8317	ENSMUSG00000031377	12169	Bmx
8318	ENSMUSG00000031378	11666	Abcd1
8323	ENSMUSG00000031383	75590	Dusp9
8325	ENSMUSG00000031385	140571	Plxnb3
8332	ENSMUSG00000031392	16179	Irak1
8338	ENSMUSG00000031400	14381	G6pdx
8350	ENSMUSG00000031431	14605	Tsc22d3
8363	ENSMUSG00000031449	11945	Atp4b
8364	ENSMUSG00000031450	24013	Grk1
8365	ENSMUSG00000031451	14456	Gas6
8367	ENSMUSG00000031453	19414	Rasa3
8370	ENSMUSG00000031465	11601	Angpt2
8376	ENSMUSG00000031481	234129	Tpte
8377	ENSMUSG00000031482	18408	Slc25a15
8378	ENSMUSG00000031483	244373	Erlin2
8379	ENSMUSG00000031485	114863	Plpbp
8382	ENSMUSG00000031488	75767	Rab11fip1
8391	ENSMUSG00000031502	12826	Col4a1
8392	ENSMUSG00000031503	12827	Col4a2
8400	ENSMUSG00000031512	75528	Tex29
8401	ENSMUSG00000031513	68192	Leprotl1
8412	ENSMUSG00000031532	67887	Saraf
8416	ENSMUSG00000031536	18970	Polb
8428	ENSMUSG00000031553	11497	Adam3
8438	ENSMUSG00000031565	14182	Fgfr1
8441	ENSMUSG00000031574	20845	Star
8444	ENSMUSG00000031577	234138	Tti2
8461	ENSMUSG00000031608	108150	Galnt7
8462	ENSMUSG00000031609	60406	Sap30
8467	ENSMUSG00000031618	110784	Nr3c2
8476	ENSMUSG00000031633	11739	Slc25a4
8481	ENSMUSG00000031639	142980	Tlr3
8516	ENSMUSG00000031706	19724	Rfx1
8521	ENSMUSG00000031712	16168	Il15
8524	ENSMUSG00000031722	15439	Hp
8526	ENSMUSG00000031725	234564	Ces1f
8529	ENSMUSG00000031729	71955	Ist1
8532	ENSMUSG00000031732	244650	Phlpp2
8546	ENSMUSG00000031757	17752	Mt4
8551	ENSMUSG00000031766	20497	Slc12a3
8558	ENSMUSG00000031778	20312	Cx3cl1
8562	ENSMUSG00000031782	67914	Coq9
8570	ENSMUSG00000031791	74166	Tmem38a
8573	ENSMUSG00000031799	326618	Tpm4
8575	ENSMUSG00000031803	72297	B3gnt3
8588	ENSMUSG00000031823	102193	Zdhhc7
8594	ENSMUSG00000031831	68270	Dnaaf1
8598	ENSMUSG00000031835	56453	Mbtps1
8602	ENSMUSG00000031840	19339	Rab3a
8604	ENSMUSG00000031842	110385	Pde4c
8607	ENSMUSG00000031845	63857	Bco1
8614	ENSMUSG00000031860	80720	Pbx4
8616	ENSMUSG00000031862	170759	Atp13a1
8620	ENSMUSG00000031871	12562	Cdh5
8625	ENSMUSG00000031878	234664	Nae1
8626	ENSMUSG00000031879	68523	Ciao2b
8631	ENSMUSG00000031885	12400	Cbfb
8632	ENSMUSG00000031886	234673	Ces2e
8634	ENSMUSG00000031889	234678	D230025D16Rik
8635	ENSMUSG00000031891	15484	Hsd11b2
8639	ENSMUSG00000031898	71854	Dpep3
8647	ENSMUSG00000031913	116733	Vps4a
8654	ENSMUSG00000031924	66427	Cyb5b
8658	ENSMUSG00000031930	66894	Wwp2
8662	ENSMUSG00000031934	55991	Panx1
8666	ENSMUSG00000031938	70984	4931406C07Rik
8670	ENSMUSG00000031950	93739	Gabarapl2
8673	ENSMUSG00000031953	66817	Tmem170
8675	ENSMUSG00000031955	12927	Bcar1
8678	ENSMUSG00000031959	319481	Wdr59
8689	ENSMUSG00000031974	56199	Abcb10
8692	ENSMUSG00000031980	11606	Agt
8693	ENSMUSG00000031981	73647	Capn9
8711	ENSMUSG00000032006	71785	Pdgfd
8713	ENSMUSG00000032010	53376	Usp2
8718	ENSMUSG00000032015	18988	Pou2f3
8725	ENSMUSG00000032026	104444	Rexo2
8734	ENSMUSG00000032041	117149	Tirap
8737	ENSMUSG00000032046	76192	Abhd12
8748	ENSMUSG00000032062	66952	2310030G06Rik
8769	ENSMUSG00000032096	213827	Arcn1
8775	ENSMUSG00000032105	170761	Pdzd3
8786	ENSMUSG00000032120	71764	C2cd2l
8797	ENSMUSG00000032172	244723	Olfm2
8803	ENSMUSG00000032180	17083	Tmed1
8804	ENSMUSG00000032181	20255	Scg3
8805	ENSMUSG00000032182	74766	Yipf2
8806	ENSMUSG00000032184	70082	Lysmd2
8809	ENSMUSG00000032187	20586	Smarca4
8811	ENSMUSG00000032192	14697	Gnb5
8830	ENSMUSG00000032232	68178	Cgnl1
8832	ENSMUSG00000032238	19883	Rora
8834	ENSMUSG00000032243	319480	Itga11
8846	ENSMUSG00000032261	212531	Sh3bgrl2
8850	ENSMUSG00000032265	212943	Tent5a
8852	ENSMUSG00000032268	80893	Tmprss5
8854	ENSMUSG00000032271	18113	Nnmt
8856	ENSMUSG00000032278	74090	Paqr5
8862	ENSMUSG00000032289	207596	Thsd4
8864	ENSMUSG00000032291	12903	Crabp1
8865	ENSMUSG00000032292	23958	Nr2e3
8879	ENSMUSG00000032309	71999	Fbxo22
8890	ENSMUSG00000032323	13070	Cyp11a1
8896	ENSMUSG00000032332	12816	Col12a1
8898	ENSMUSG00000032334	16949	Loxl1
8901	ENSMUSG00000032340	18007	Neo1
8926	ENSMUSG00000032376	235441	Usp3
8927	ENSMUSG00000032377	235527	Plscr4
8930	ENSMUSG00000032382	56440	Snx1
8933	ENSMUSG00000032386	56404	Trip4
8948	ENSMUSG00000032407	67958	U2surp
8951	ENSMUSG00000032411	211586	Tfdp2
8952	ENSMUSG00000032412	11933	Atp1b3
8953	ENSMUSG00000032413	114713	Rasa2
8956	ENSMUSG00000032418	17436	Me1
8962	ENSMUSG00000032431	56693	Crtap
8964	ENSMUSG00000032435	235661	Dync1li1
8966	ENSMUSG00000032437	68292	Stt3b
8967	ENSMUSG00000032440	21813	Tgfbr2
8970	ENSMUSG00000032449	192287	Slc25a36
8972	ENSMUSG00000032452	64085	Clstn2
8975	ENSMUSG00000032458	50797	Copb2
8978	ENSMUSG00000032463	23873	Faim
8984	ENSMUSG00000032477	12530	Cdc25a
8990	ENSMUSG00000032484	18054	Ngp
8992	ENSMUSG00000032487	19225	Ptgs2
8994	ENSMUSG00000032491	67169	Nradd
9000	ENSMUSG00000032497	71268	Lrrfip2
9002	ENSMUSG00000032500	245038	Dclk3
9006	ENSMUSG00000032504	18571	Pdcd6ip
9026	ENSMUSG00000032536	67095	Trak1
9027	ENSMUSG00000032537	270190	Ephb1
9028	ENSMUSG00000032540	67469	Abhd5
9029	ENSMUSG00000032547	20187	Ryk
9031	ENSMUSG00000032549	270192	Rab6b
9047	ENSMUSG00000032570	235574	Atp2c1
9056	ENSMUSG00000032583	72825	Mon1a
9066	ENSMUSG00000032598	80987	Nckipsd
9085	ENSMUSG00000032643	14201	Fhl3
9087	ENSMUSG00000032649	269132	Colgalt2
9091	ENSMUSG00000032661	246727	Oas3
9107	ENSMUSG00000032717	17240	Mdfi
9113	ENSMUSG00000032727	218613	Mier3
9119	ENSMUSG00000032741	252972	Tpcn1
9121	ENSMUSG00000032744	56198	Heyl
9122	ENSMUSG00000032745	73274	Gpbp1
9125	ENSMUSG00000032757	12068	Bet1
9127	ENSMUSG00000032763	216136	Ilvbl
9131	ENSMUSG00000032776	244049	Mctp2
9137	ENSMUSG00000032796	16772	Lama1
9138	ENSMUSG00000032802	76650	Srxn1
9141	ENSMUSG00000032807	11686	Alox12b
9153	ENSMUSG00000032842	224814	Abcc10
9154	ENSMUSG00000032845	225638	Alpk2
9156	ENSMUSG00000032849	239273	Abcc4
9176	ENSMUSG00000032899	243659	Styk1
9190	ENSMUSG00000032940	224344	Rbm11
9203	ENSMUSG00000032988	57274	Slc16a8
9204	ENSMUSG00000032997	74241	Chpf
9209	ENSMUSG00000033007	241118	Asic4
9221	ENSMUSG00000033032	106877	Afap1l1
9231	ENSMUSG00000033060	380928	Lmo7
9240	ENSMUSG00000033083	210789	Tbc1d4
9249	ENSMUSG00000033114	70484	Slc35d2
9253	ENSMUSG00000033128	106039	Gga1
9255	ENSMUSG00000033149	208177	Phldb2
9260	ENSMUSG00000033161	11928	Atp1a1
9274	ENSMUSG00000033208	20203	S100b
9284	ENSMUSG00000033228	72193	Scaf11
9298	ENSMUSG00000033287	72844	Kctd17
9300	ENSMUSG00000033295	19268	Ptprf
9303	ENSMUSG00000033308	99586	Dpyd
9308	ENSMUSG00000033323	67655	Ctdp1
9311	ENSMUSG00000033335	13430	Dnm2
9319	ENSMUSG00000033364	319651	Usp37
9321	ENSMUSG00000033368	70928	Trim69
9329	ENSMUSG00000033392	76499	Clasp2
9335	ENSMUSG00000033416	68778	Gucd1
9338	ENSMUSG00000033420	69538	Antxr1
9364	ENSMUSG00000033502	229776	Cdc14a
9368	ENSMUSG00000033526	327655	Ppip5k1
9378	ENSMUSG00000033557	215015	Fam20b
9382	ENSMUSG00000033577	17920	Myo6
9384	ENSMUSG00000033579	338521	Fa2h
9392	ENSMUSG00000033597	268932	Caskin1
9400	ENSMUSG00000033632	225289	AW554918
9402	ENSMUSG00000033634	93673	Nat8f2
9403	ENSMUSG00000033644	57746	Piwil2
9404	ENSMUSG00000033653	209018	Vps8
9422	ENSMUSG00000033720	94282	Sfxn5
9424	ENSMUSG00000033722	207792	BC034090
9433	ENSMUSG00000033740	240690	St18
9441	ENSMUSG00000033768	18190	Nrxn2
9444	ENSMUSG00000033773	231571	Rpap2
9447	ENSMUSG00000033781	142688	Asb13
9449	ENSMUSG00000033790	233276	Tubgcp5
9466	ENSMUSG00000033849	26878	B3galt2
9476	ENSMUSG00000033872
9480	ENSMUSG00000033885	218699	Pxk
9483	ENSMUSG00000033902	26390	Mapkbp1
9488	ENSMUSG00000033916	68953	Chmp2a
9496	ENSMUSG00000033948	74464	Zswim5
9499	ENSMUSG00000033953	19058	Ppp3r1
9512	ENSMUSG00000033985	230661	Tesk2
9515	ENSMUSG00000033998	16525	Kcnk1
9533	ENSMUSG00000034055	18679	Phka1
9537	ENSMUSG00000034064	224143	Poglut1
9545	ENSMUSG00000034101	12388	Ctnnd1
9549	ENSMUSG00000034109	73124	Golim4
9566	ENSMUSG00000034152	211446	Exoc3
9569	ENSMUSG00000034157	217732	Cipc
9570	ENSMUSG00000034158	320184	Lrrc58
9576	ENSMUSG00000034165	12445	Ccnd3
9581	ENSMUSG00000034177	207742	Rnf43
9585	ENSMUSG00000034190	105513	Chmp7
9590	ENSMUSG00000034205	94352	Loxl2
9593	ENSMUSG00000034210	230648	Efcab14
9597	ENSMUSG00000034218	11920	Atm
9599	ENSMUSG00000034220	14733	Gpc1
9600	ENSMUSG00000034224	234788	Slc38a8
9606	ENSMUSG00000034245	232232	Hdac11
9608	ENSMUSG00000034248	67712	Slc25a37
9610	ENSMUSG00000034254	55979	Agpat1
9614	ENSMUSG00000034263	69882	Ints14
9622	ENSMUSG00000034282	14027	Evpl
9628	ENSMUSG00000034300	66306	Fam53c
9630	ENSMUSG00000034308	74032	Sdr42e1
9635	ENSMUSG00000034320	13521	Slc26a2
9647	ENSMUSG00000034343	67921	Ube2f
9653	ENSMUSG00000034361	234577	Cpne2
9655	ENSMUSG00000034371	225913	Tkfc
9664	ENSMUSG00000034401	67946	Spata6
9666	ENSMUSG00000034403	18744	Pja1
9672	ENSMUSG00000034427	217328	Myo15b
9673	ENSMUSG00000034429	69020	Zfp707
9675	ENSMUSG00000034432	108679	Cops8
9676	ENSMUSG00000034435	238257	Tmem30b
9681	ENSMUSG00000034449	192970	Dhrs11
9684	ENSMUSG00000034453	70428	Polr3b
9686	ENSMUSG00000034457	245527	Eda2r
9692	ENSMUSG00000034471	140721	Caskin2
9693	ENSMUSG00000034472	75141	Rasd2
9695	ENSMUSG00000034480	54004	Diaph2
9699	ENSMUSG00000034486	14472	Gbx2
9700	ENSMUSG00000034487	68304	Poglut3
9703	ENSMUSG00000034501	67708	Pcnx4
9709	ENSMUSG00000034528	243168	Hsd17b13
9714	ENSMUSG00000034544	66880	Rsrc1
9715	ENSMUSG00000034551	245596	Hdx
9718	ENSMUSG00000034557	230597	Zfyve9
9722	ENSMUSG00000034570	170835	Inpp5j
9730	ENSMUSG00000034587	71523	8430429K09Rik
9731	ENSMUSG00000034591	338365	Slc41a2
9743	ENSMUSG00000034620	216395	Rxylt1
9744	ENSMUSG00000034621	237943	Gpatch8
9746	ENSMUSG00000034634	17068	Ly6d
9747	ENSMUSG00000034636	414872	Zyg11b
9751	ENSMUSG00000034645	230590	Zyg11a
9756	ENSMUSG00000034656	12286	Cacna1a
9764	ENSMUSG00000034675	56320	Dbn1
9768	ENSMUSG00000034684	20350	Sema3f
9770	ENSMUSG00000034686	432763	Prr7
9771	ENSMUSG00000034687	231470	Fras1
9774	ENSMUSG00000034701	18012	Neurod1
9788	ENSMUSG00000034744	56174	Nagk
9793	ENSMUSG00000034758	114606	Tle6
9799	ENSMUSG00000034771	21886	Tle2
9801	ENSMUSG00000034774	211924	Dsg1c
9804	ENSMUSG00000034781	14672	Gna11
9821	ENSMUSG00000034825	78593	Nrip3
9824	ENSMUSG00000034832	194388	Tet3
9826	ENSMUSG00000034837	14685	Gnat1
9830	ENSMUSG00000034848	73668	Ttc21b
9832	ENSMUSG00000034853	329910	Acot11
9838	ENSMUSG00000034868	67938	Myl12b
9858	ENSMUSG00000034917	27375	Tjp3
9859	ENSMUSG00000034918	268663	Cdhr2
9860	ENSMUSG00000034919	230576	Ttc22
9867	ENSMUSG00000034936	80981	Arl4d
9870	ENSMUSG00000034949	103406	Zfr2
9890	ENSMUSG00000035021	217578	Baz1a
9894	ENSMUSG00000035032	208583	Nek11
9900	ENSMUSG00000035048	69010	Anapc13
9904	ENSMUSG00000035062	245522	Zc4h2
9909	ENSMUSG00000035085	66330	1700020L24Rik
9914	ENSMUSG00000035105	112407	Egln3
9919	ENSMUSG00000035125	330361	Gcfc2
9927	ENSMUSG00000035150	26905	Eif2s3x
9932	ENSMUSG00000035164	244871	Zc3h12c
9952	ENSMUSG00000035203	13854	Epn1
9960	ENSMUSG00000035228	232821	Ccdc106
9964	ENSMUSG00000035236	320271	Scai
9969	ENSMUSG00000035245	101351	Eogt
9981	ENSMUSG00000035277	11878	Arx
9986	ENSMUSG00000035285	269854	Nat14
9991	ENSMUSG00000035298	72184	Klhl35
9997	ENSMUSG00000035325	69162	Sec31a
10016	ENSMUSG00000035382	18554	Pcsk7
10017	ENSMUSG00000035383	110312	Pmch
10020	ENSMUSG00000035390	381979	Brsk1
10024	ENSMUSG00000035397	118445	Klf16
10025	ENSMUSG00000035399	66680	Oser1
10029	ENSMUSG00000035413	103743	Tmem98
10032	ENSMUSG00000035429	545902	Ptprh
10036	ENSMUSG00000035439	76478	Haus8
10037	ENSMUSG00000035441	338367	Myo1d
10040	ENSMUSG00000035451	15375	Foxa1
10056	ENSMUSG00000035504	70335	Reep6
10059	ENSMUSG00000035509	213311	Fbxl21
10061	ENSMUSG00000035517	100121	Tdrd7
10062	ENSMUSG00000035521	214505	Gnptg
10071	ENSMUSG00000035547	12337	Capn5
10073	ENSMUSG00000035557	16667	Krt17
10076	ENSMUSG00000035561	72535	Aldh1b1
10082	ENSMUSG00000035578	69707	Iqcg
10087	ENSMUSG00000035594	110835	Chrna5
10089	ENSMUSG00000035596	77582	Mboat7
10093	ENSMUSG00000035614	328108	Togaram1
10108	ENSMUSG00000035666	269252	Gtf3c4
10112	ENSMUSG00000035678	21950	Tnfsf9
10115	ENSMUSG00000035686	21835	Thrsp
10120	ENSMUSG00000035699	106407	Slc51a
10126	ENSMUSG00000035726	114741	Supt16
10130	ENSMUSG00000035757	223776	Selenoo
10139	ENSMUSG00000035775	66809	Krt20
10143	ENSMUSG00000035781	109284	R3hdm4
10159	ENSMUSG00000035836	71773	Ugt2b1
10160	ENSMUSG00000035840	80289	Lysmd3
10166	ENSMUSG00000035852	78906	Misp
10174	ENSMUSG00000035877	320799	Zhx3
10175	ENSMUSG00000035878	235386	Hykk
10176	ENSMUSG00000035885	12868	Cox8a
10184	ENSMUSG00000035914	102657	Cd276
10195	ENSMUSG00000035944	239570	Ttc38
10205	ENSMUSG00000035964	67937	Tmem59l
10210	ENSMUSG00000035992	216742	Fnip1
10211	ENSMUSG00000036002	230088	Fam214b
10213	ENSMUSG00000036009	216292	Mettl25
10220	ENSMUSG00000036030	235472	Prtg
10221	ENSMUSG00000036036	22715	Zfp57
10226	ENSMUSG00000036053	71409	Fmnl2
10232	ENSMUSG00000036073	14430	Galt
10236	ENSMUSG00000036087	75991	Slain2
10238	ENSMUSG00000036093	75423	Arl5a
10243	ENSMUSG00000036103	140792	Colec12
10245	ENSMUSG00000036106	109270	Prr5
10255	ENSMUSG00000036136	104943	Fam110c
10262	ENSMUSG00000036160	20935	Surf6
10264	ENSMUSG00000036167	223828	Pphln1
10266	ENSMUSG00000036169	66042	Sostdc1
10267	ENSMUSG00000036172	74603	Cd200r3
10272	ENSMUSG00000036188	217473	Ankmy2
10275	ENSMUSG00000036197	223827	Gxylt1
10279	ENSMUSG00000036206	98402	Sh3bp4
10282	ENSMUSG00000036214	76416	Znrd1as
10292	ENSMUSG00000036249	71684	Rbm43
10300	ENSMUSG00000036278	107227	Macrod1
10305	ENSMUSG00000036292	207798	Gramd1c
10315	ENSMUSG00000036323	66661	Srp72
10317	ENSMUSG00000036330	110877	Slc18a1
10330	ENSMUSG00000036377	320827	C530008M17Rik
10331	ENSMUSG00000036381	140795	P2ry14
10333	ENSMUSG00000036391	77371	Sec24a
10334	ENSMUSG00000036395	244757	Glb1l2
10337	ENSMUSG00000036402	14701	Gng12
10338	ENSMUSG00000036403	381644	Cep135
10340	ENSMUSG00000036412	545260	Arsi
10344	ENSMUSG00000036432	20439	Siah2
10352	ENSMUSG00000036452	71302	Arhgap26
10353	ENSMUSG00000036459	101543	Wtip
10373	ENSMUSG00000036528	19024	Ppfibp2
10378	ENSMUSG00000036545	216725	Adamts2
10379	ENSMUSG00000036550	234594	Cnot1
10386	ENSMUSG00000036561	71474	Ppp6r2
10388	ENSMUSG00000036565	78339	Ttyh3
10394	ENSMUSG00000036580	229285	Spg20
10395	ENSMUSG00000036585	14164	Fgf1
10406	ENSMUSG00000036613	380752	Eipr1
10417	ENSMUSG00000036646	227619	Man1b1
10424	ENSMUSG00000036676	237500	Tmtc3
10427	ENSMUSG00000036687	231832	Tmem184a
10447	ENSMUSG00000036766	227325	Dner
10451	ENSMUSG00000036775	26378	Decr2
10453	ENSMUSG00000036779	214627	Tent4b
10461	ENSMUSG00000036813	72090	Entpd8
10467	ENSMUSG00000036820	245847	Amdhd2
10471	ENSMUSG00000036832	65086	Lpar3
10475	ENSMUSG00000036840	20437	Siah1a
10491	ENSMUSG00000036879	102093	Phkb
10527	ENSMUSG00000036949	277468	Slc39a12
10530	ENSMUSG00000036957	233067	Lrfn3
10537	ENSMUSG00000036966	223918	Spryd3
10538	ENSMUSG00000036968	66455	Cnpy4
10551	ENSMUSG00000037003	209039	Tns2
10552	ENSMUSG00000037005	170745	Xpnpep2
10553	ENSMUSG00000037007	56314	Zfp113
10555	ENSMUSG00000037012	15275	Hk1
10564	ENSMUSG00000037029	26465	Zfp146
10565	ENSMUSG00000037031	70423	Tspan15
10573	ENSMUSG00000037060	109042	Cavin3
10577	ENSMUSG00000037071	20249	Scd1
10582	ENSMUSG00000037089	73836	Slc35b2
10583	ENSMUSG00000037095	76905	Lrg1
10585	ENSMUSG00000037098	215445	Rab11fip3
10588	ENSMUSG00000037104	56468	Socs5
10594	ENSMUSG00000037119	210998	Fam91a1
10597	ENSMUSG00000037129	214531	Tmprss13
10603	ENSMUSG00000037143	78774	Cfap61
10604	ENSMUSG00000037145	78354	2210407C18Rik
10618	ENSMUSG00000037185	74127	Krt80
10631	ENSMUSG00000037221	68929	Mospd3
10633	ENSMUSG00000037225	14173	Fgf2
10638	ENSMUSG00000037242	29876	Clic4
10645	ENSMUSG00000037257	66939	Aagab
10650	ENSMUSG00000037266	27981	Rsrp1
10656	ENSMUSG00000037286	20842	Stag1
10657	ENSMUSG00000037287	272589	Tbcel
10658	ENSMUSG00000037295	100017	Ldlrap1
10664	ENSMUSG00000037315	382207	Jade3
10665	ENSMUSG00000037316	67384	Bag4
10673	ENSMUSG00000037336	432628	Mfsd2b
10682	ENSMUSG00000037349	68323	Nudt22
10683	ENSMUSG00000037351	226977	Actr1b
10684	ENSMUSG00000037353	68614	Letmd1
10688	ENSMUSG00000037362	18133	Ccn3
10699	ENSMUSG00000037390	666339	Muc3
10705	ENSMUSG00000037408	94220	Cnnm4
10706	ENSMUSG00000037410	67016	Tbc1d2b
10718	ENSMUSG00000037438
10724	ENSMUSG00000037455	76306	Slc18b1
10743	ENSMUSG00000037509	226970	Arhgef4
10745	ENSMUSG00000037519	233977	Ppfia1
10746	ENSMUSG00000037523	228607	Mavs
10765	ENSMUSG00000037573	22057	Tob1
10766	ENSMUSG00000037577	71932	Ephx3
10768	ENSMUSG00000037579	16512	Kcnh3
10769	ENSMUSG00000037580	14528	Gch1
10772	ENSMUSG00000037594	217887	Clba1
10773	ENSMUSG00000037600	69073	Kdf1
10789	ENSMUSG00000037638	382639	Zbtb42
10799	ENSMUSG00000037664	12577	Cdkn1c
10800	ENSMUSG00000037669	68832	Ldah
10804	ENSMUSG00000037683	70882	Armc3
10814	ENSMUSG00000037709	58909	Fam13a
10822	ENSMUSG00000037730	80732	Mynn
10834	ENSMUSG00000037759	19217	Ptger2
10855	ENSMUSG00000037818	269423	Abhd18
10858	ENSMUSG00000037824	52588	Tspan14
10866	ENSMUSG00000037849	102639543	Ifi206
10878	ENSMUSG00000037890	213081	Wdr19
10889	ENSMUSG00000037921	234311	Ddx60
10892	ENSMUSG00000037926	237860	Ssh2
10893	ENSMUSG00000037933	76895	Bicd2
10894	ENSMUSG00000037935	57376	Smarce1
10895	ENSMUSG00000037936	20778	Scarb1
10903	ENSMUSG00000037957	69641	Wdr20
10906	ENSMUSG00000037962	73121	Rflna
10909	ENSMUSG00000037971	68721	1110032A03Rik
10917	ENSMUSG00000037989	75607	Wnk2
10939	ENSMUSG00000038023	21871	Atp6v0a2
10944	ENSMUSG00000038034	140559	Igsf8
10957	ENSMUSG00000038059	106878	Smim3
10979	ENSMUSG00000038115	243634	Ano2
11002	ENSMUSG00000038167	213522	Plekhg6
11004	ENSMUSG00000038170	83679	Pde4dip
11006	ENSMUSG00000038173	320981	Enpp6
11009	ENSMUSG00000038178	215113	Slc43a2
11019	ENSMUSG00000038201	16495	Kcna7
11022	ENSMUSG00000038205	108097	Prkab2
11024	ENSMUSG00000038208	320655	Pgap3
11025	ENSMUSG00000038209	16429	Itln1
11027	ENSMUSG00000038212	66631	Mfsd14b
11034	ENSMUSG00000038224	18816	Serpinf2
11040	ENSMUSG00000038239	15464	Hrc
11044	ENSMUSG00000038244	320878	Mical2
11054	ENSMUSG00000038260	68667	Trpm4
11057	ENSMUSG00000038268	246257	Ovca2
11060	ENSMUSG00000038276	171209	Asic3
11063	ENSMUSG00000038286	68021	Bphl
11068	ENSMUSG00000038296	233733	Galnt18
11069	ENSMUSG00000038298	59020	Pdzk1
11072	ENSMUSG00000038301	71982	Snx10
11073	ENSMUSG00000038302	215951	Afg1l
11076	ENSMUSG00000038311	675325	2410017I17Rik
11083	ENSMUSG00000038331	212712	Satb2
11084	ENSMUSG00000038332	140742	Sesn1
11087	ENSMUSG00000038344	353170	Txlng
11095	ENSMUSG00000038365	66822	Fbxo25
11108	ENSMUSG00000038388	56524	Mpp6
11110	ENSMUSG00000038393	56338	Txnip
11121	ENSMUSG00000038418	13653	Egr1
11124	ENSMUSG00000038425	26447	Poli
11134	ENSMUSG00000038463	320078	Olfml2b
11140	ENSMUSG00000038486	64051	Sv2a
11142	ENSMUSG00000038491
11152	ENSMUSG00000038508	23886	Gdf15
11154	ENSMUSG00000038515	66790	Grtp1
11159	ENSMUSG00000038522	215929	Mfsd4b1
11172	ENSMUSG00000038539	107503	Atf5
11176	ENSMUSG00000038543	229600	BC028528
11179	ENSMUSG00000038546	56705	Ranbp9
11180	ENSMUSG00000038550	229599	Ciart
11185	ENSMUSG00000038564	67661	Ift172
11192	ENSMUSG00000038580	20287	Sct
11200	ENSMUSG00000038599	170725	Capn8
11205	ENSMUSG00000038607	14700	Gng10
11210	ENSMUSG00000038618	66985	Rassf7
11217	ENSMUSG00000038633	13244	Degs1
11222	ENSMUSG00000038646	67148	Ramac
11224	ENSMUSG00000038650	107702	Rnh1
11225	ENSMUSG00000038651	637277	Sycp2l
11227	ENSMUSG00000038658	226089	Ric1
11230	ENSMUSG00000038665	320127	Dgki
11231	ENSMUSG00000038668	14745	Lpar1
11243	ENSMUSG00000038696	227743	Mapkap1
11245	ENSMUSG00000038700	15413	Hoxb5
11246	ENSMUSG00000038702	319901	Dsel
11248	ENSMUSG00000038705	229004	Gmeb2
11249	ENSMUSG00000038708	54214	Golga4
11258	ENSMUSG00000038732	218121	Mboat1
11264	ENSMUSG00000038745	101613	Nlrp6
11291	ENSMUSG00000038803	67695	Ost4
11293	ENSMUSG00000038806	208768	Sde2
11296	ENSMUSG00000038812	67674	Trmt112
11299	ENSMUSG00000038827	230234	Abitram
11300	ENSMUSG00000038828	68796	Tmem214
11301	ENSMUSG00000038831	241308	Ralgps1
11302	ENSMUSG00000038836	76223	Agbl3
11306	ENSMUSG00000038844	16558	Kif16b
11313	ENSMUSG00000038866	227449	Zcchc2
11314	ENSMUSG00000038871	12183	Bpgm
11326	ENSMUSG00000038895	319601	Zfp653
11333	ENSMUSG00000038916	67412	Soga3
11334	ENSMUSG00000038917	665306	3930402G23Rik
11338	ENSMUSG00000038936	109232	Sccpdh
11340	ENSMUSG00000038949	226744	Cnst
11345	ENSMUSG00000038967	18604	Pdk2
11354	ENSMUSG00000038987	227736	Cfap157
11362	ENSMUSG00000039005	21898	Tlr4
11367	ENSMUSG00000039021	338348	Ttc16
11368	ENSMUSG00000039031	73910	Arhgap18
11373	ENSMUSG00000039043	70420	Arpin
11374	ENSMUSG00000039046	98910	Usp6nl
11394	ENSMUSG00000039089	237339	L3mbtl3
11400	ENSMUSG00000039099	626359	Wdr93
11401	ENSMUSG00000039100	223455	March6
11403	ENSMUSG00000039105	66290	Atp6v1g1
11406	ENSMUSG00000039109	74145	F13a1
11409	ENSMUSG00000039115	104099	Itga9
11415	ENSMUSG00000039131	54120	Gipc2
11428	ENSMUSG00000039159	22214	Ube2h
11431	ENSMUSG00000039166	432442	Akap7
11435	ENSMUSG00000039176	18975	Polg
11439	ENSMUSG00000039183	26426	Nubp2
11444	ENSMUSG00000039195	73737	1110008P14Rik
11445	ENSMUSG00000039196	18405	Orm1
11446	ENSMUSG00000039197	11534	Adk
11456	ENSMUSG00000039210	67769	Gpatch2
11457	ENSMUSG00000039215	243377	Svs1
11466	ENSMUSG00000039232	74732	Stx11
11469	ENSMUSG00000039236	57444	Isg20
11473	ENSMUSG00000039244	231868	E130309D02Rik
11497	ENSMUSG00000039318	98732	Rab3gap2
11508	ENSMUSG00000039347	76252	Atp6v0e2
11514	ENSMUSG00000039361	233489	Picalm
11515	ENSMUSG00000039364	58210	Sectm1b
11516	ENSMUSG00000039367	218811	Sec24c
11520	ENSMUSG00000039377	15284	Hlx
11527	ENSMUSG00000039405	76453	Prss23
11531	ENSMUSG00000039427	208211	Alg1
11540	ENSMUSG00000039458	268783	Mtmr12
11541	ENSMUSG00000039461	102791	Tcta
11553	ENSMUSG00000039485	72480	Tspyl4
11587	ENSMUSG00000039599	105428	Fam149b
11593	ENSMUSG00000039616	68591	Mocos
11604	ENSMUSG00000039637	78885	Coro7
11610	ENSMUSG00000039653	12012	Baat
11614	ENSMUSG00000039662	57295	Icmt
11615	ENSMUSG00000039670	66431	Oxld1
11621	ENSMUSG00000039682	66988	Lap3
11630	ENSMUSG00000039703	217365	Nploc4
11640	ENSMUSG00000039725	381406	Trp53rka
11661	ENSMUSG00000039774	230145	Galnt12
11671	ENSMUSG00000039801	73692	Cplane1
11675	ENSMUSG00000039813	381605	Tbc1d2
[truncated: 1,833 more rows]

## Sheet: ME10
	EnsGenes	Entrez	Genename
8	ENSMUSG00000000078	23849	Klf6
85	ENSMUSG00000000441	110157	Raf1
127	ENSMUSG00000000740	270106	Rpl13
203	ENSMUSG00000001143	214895	Lman2l
204	ENSMUSG00000001150	54387	Mcm3ap
241	ENSMUSG00000001383	66492	Zmat2
501	ENSMUSG00000002910	70807	Arrdc2
551	ENSMUSG00000003235	224045	Eif2b5
556	ENSMUSG00000003282	56711	Plag1
583	ENSMUSG00000003429	27207	Rps11
652	ENSMUSG00000003970	26961	Rpl8
689	ENSMUSG00000004285	66144	Atp6v1f
722	ENSMUSG00000004562	268739	Arhgef40
746	ENSMUSG00000004709	18106	Cd244a
773	ENSMUSG00000004897	15191	Hdgf
914	ENSMUSG00000005893	22026	Nr2c2
974	ENSMUSG00000006307	75410	Kmt2b
979	ENSMUSG00000006333	76846	Rps9
1068	ENSMUSG00000006931	66180	P3h4
1137	ENSMUSG00000007892	56040	Rplp1
1175	ENSMUSG00000008489	15569	Elavl2
1183	ENSMUSG00000008668	20084	Rps18
1184	ENSMUSG00000008682	110954	Rpl10
1185	ENSMUSG00000008683	267019	Rps15a
1258	ENSMUSG00000009630	19053	Ppp2cb
1280	ENSMUSG00000009927	75617	Rps25
1295	ENSMUSG00000010080	71889	Epn3
1315	ENSMUSG00000010406	68836	Mrpl52
1395	ENSMUSG00000012405	66480	Rpl15
1409	ENSMUSG00000012848	20103	Rps5
1489	ENSMUSG00000014426	26407	Map3k4
1514	ENSMUSG00000014704	15399	Hoxa2
1523	ENSMUSG00000014776	78688	Nol3
1667	ENSMUSG00000015882	209707	Lcorl
1673	ENSMUSG00000015943	69168	Bola1
1678	ENSMUSG00000015961	11566	Adss
1679	ENSMUSG00000015962	69428	1700016C15Rik
1798	ENSMUSG00000017404	19921	Rpl19
1911	ENSMUSG00000018363	66313	Smurf2
2014	ENSMUSG00000018882	67036	Mrpl45
2046	ENSMUSG00000019082	68267	Slc25a22
2115	ENSMUSG00000019715	74412	Gle1
2132	ENSMUSG00000019775	56533	Rgs17
2158	ENSMUSG00000019820	22288	Utrn
2273	ENSMUSG00000020038	12952	Cry1
2356	ENSMUSG00000020170	327826	Frs2
2384	ENSMUSG00000020220	230895	Vps13d
2429	ENSMUSG00000020289	17168	Nprl3
2439	ENSMUSG00000020309	68044	Chac2
2472	ENSMUSG00000020372	14694	Rack1
2528	ENSMUSG00000020457	13494	Drg1
2531	ENSMUSG00000020460	78294	Rps27a
2575	ENSMUSG00000020537	13495	Drg2
2640	ENSMUSG00000020647	17977	Ncoa1
2662	ENSMUSG00000020677	78394	Ddx52
2697	ENSMUSG00000020721	78455	Helz
2708	ENSMUSG00000020740	260302	Gga3
2833	ENSMUSG00000020935	68087	Dcakd
2909	ENSMUSG00000021094	66375	Dhrs7
3000	ENSMUSG00000021254	70373	Gpatch2l
3063	ENSMUSG00000021366	110521	Hivep1
3125	ENSMUSG00000021488	18193	Nsd1
3215	ENSMUSG00000021650	68927	Ptcd2
3216	ENSMUSG00000021660	218490	Btf3
3269	ENSMUSG00000021738	246103	Atxn7
3319	ENSMUSG00000021819	268721	Zswim8
3400	ENSMUSG00000021972	219150	Hmbox1
3495	ENSMUSG00000022125	211286	Cln5
3503	ENSMUSG00000022141	71175	Nipbl
3535	ENSMUSG00000022201	22763	Zfr
3641	ENSMUSG00000022376	11514	Adcy8
3648	ENSMUSG00000022387	223770	Brd1
3674	ENSMUSG00000022432	140557	Smc1b
3734	ENSMUSG00000022521	12914	Crebbp
3782	ENSMUSG00000022594	23936	Lynx1
3942	ENSMUSG00000022867	30940	Usp25
3988	ENSMUSG00000022961	20658	Son
4030	ENSMUSG00000023031	109901	Cela1
4058	ENSMUSG00000023079	57080	Gtf2ird1
4169	ENSMUSG00000023882	22712	Zfp54
4245	ENSMUSG00000024026	109801	Glo1
4280	ENSMUSG00000024073	12211	Birc6
4300	ENSMUSG00000024104	28006	Washc2
4388	ENSMUSG00000024242	225028	Map4k3
4410	ENSMUSG00000024283	225131	Wac
4418	ENSMUSG00000024298	208292	Zfp871
4426	ENSMUSG00000024309	14976	Pfdn6
4502	ENSMUSG00000024457	22670	Trim26
4585	ENSMUSG00000024608	20044	Rps14
4747	ENSMUSG00000024906	71711	Mus81
4749	ENSMUSG00000024908	52036	Ppp6r3
4862	ENSMUSG00000025102	67290	3110040N11Rik
4974	ENSMUSG00000025290	20088	Rps24
5001	ENSMUSG00000025362	27370	Rps26
5087	ENSMUSG00000025508	67186	Rplp2
5099	ENSMUSG00000025531	12662	Chm
5198	ENSMUSG00000025794	67115	Rpl14
5283	ENSMUSG00000025967	55949	Eef1b2
5317	ENSMUSG00000026031	12633	Cflar
5351	ENSMUSG00000026095	70396	Asnsd1
5356	ENSMUSG00000026102	16329	Inpp1
5374	ENSMUSG00000026131	13518	Dst
5383	ENSMUSG00000026154	68002	Sdhaf4
5630	ENSMUSG00000026584	240880	Scyl3
5680	ENSMUSG00000026663	226641	Atf6
5767	ENSMUSG00000026812	64930	Tsc1
5820	ENSMUSG00000026887	67871	Mrrf
5894	ENSMUSG00000027010	78830	Slc25a12
5947	ENSMUSG00000027170	98221	Eif3m
6020	ENSMUSG00000027293	98878	Ehd4
6058	ENSMUSG00000027349	68215	Fam98b
6204	ENSMUSG00000027582	229007	Zgpat
6218	ENSMUSG00000027610	14854	Gss
6472	ENSMUSG00000028066	67037	Pmf1
6567	ENSMUSG00000028234	67427	Rps20
6575	ENSMUSG00000028247	230027	Coq3
6719	ENSMUSG00000028495	20104	Rps6
6746	ENSMUSG00000028549	67733	Itgb3bp
6750	ENSMUSG00000028553	30924	Angptl3
6840	ENSMUSG00000028689	68394	Ccdc163
6907	ENSMUSG00000028798	54709	Eif3i
6985	ENSMUSG00000028936	19934	Rpl22
7007	ENSMUSG00000028964	57320	Park7
7119	ENSMUSG00000029145	13667	Eif2b4
7277	ENSMUSG00000029404	65105	Arl6ip4
7305	ENSMUSG00000029440	67151	Psmd9
7317	ENSMUSG00000029461	319604	Fam168a
7358	ENSMUSG00000029530	12769	Ccr9
7404	ENSMUSG00000029607	66729	Ankrd61
7408	ENSMUSG00000029614	19988	Rpl6
7429	ENSMUSG00000029642	20018	Polr1d
7532	ENSMUSG00000029826	78781	Zc3hav1
7717	ENSMUSG00000030224	20901	Strap
7768	ENSMUSG00000030314	74244	Atg7
7770	ENSMUSG00000030316	68971	Tamm41
7827	ENSMUSG00000030423	66161	Pop4
7983	ENSMUSG00000030725	67164	Lipt2
7997	ENSMUSG00000030744	27050	Rps3
8009	ENSMUSG00000030761	17921	Myo7a
8041	ENSMUSG00000030814	12055	Bcl7c
8059	ENSMUSG00000030849	14183	Fgfr2
8282	ENSMUSG00000031320	20102	Rps4x
8328	ENSMUSG00000031388	56292	Naa10
8420	ENSMUSG00000031540	244349	Kat6a
8423	ENSMUSG00000031546	109145	Gins4
8446	ENSMUSG00000031583	22427	Wrn
8564	ENSMUSG00000031785	14766	Adgrg1
8587	ENSMUSG00000031822	382034	Gse1
8762	ENSMUSG00000032086	23821	Bace1
8861	ENSMUSG00000032288	102462	Imp3
8924	ENSMUSG00000032374	26432	Plod2
8932	ENSMUSG00000032384	214897	Csnk1g1
8942	ENSMUSG00000032399	67891	Rpl4
8985	ENSMUSG00000032478	54369	Nme6
9015	ENSMUSG00000032518	16785	Rpsa
9039	ENSMUSG00000032560	235567	Dnajc13
9040	ENSMUSG00000032561	56318	Acpp
9082	ENSMUSG00000032637	233871	Atxn2l
9120	ENSMUSG00000032743	233865	D430042O09Rik
9288	ENSMUSG00000033253	230676	Szt2
9307	ENSMUSG00000033319	240263	Fem1c
9407	ENSMUSG00000033671	74081	Cep350
9413	ENSMUSG00000033701	72482	Acbd6
9434	ENSMUSG00000033751	102060	Gadd45gip1
9435	ENSMUSG00000033752	76915	Mnd1
9451	ENSMUSG00000033793	108664	Atp6v1h
9456	ENSMUSG00000033809	208624	Alg3
9470	ENSMUSG00000033855	77057	Ston1
9540	ENSMUSG00000034075	228136	Zdhhc5
9627	ENSMUSG00000034297	327987	Med13
9810	ENSMUSG00000034793	68401	G6pc3
9833	ENSMUSG00000034854	73822	Mfsd12
9847	ENSMUSG00000034892	20090	Rps29
9876	ENSMUSG00000034973	320615	Dop1a
9923	ENSMUSG00000035133	11855	Arhgap5
9933	ENSMUSG00000035165	57442	Kcne3
9972	ENSMUSG00000035248	214290	Tut7
10085	ENSMUSG00000035585	66078	Tsen34
10101	ENSMUSG00000035637	76238	Grhpr
10135	ENSMUSG00000035769	102448	Xylb
10215	ENSMUSG00000036019	278279	Tmtc2
10295	ENSMUSG00000036257	67452	Pnpla8
10318	ENSMUSG00000036333	77480	Kidins220
10364	ENSMUSG00000036501	225358	Fam13b
10651	ENSMUSG00000037270	229227	4932438A13Rik
10755	ENSMUSG00000037541	210274	Shank2
10761	ENSMUSG00000037563	20055	Rps16
10794	ENSMUSG00000037652	241915	Phc3
10850	ENSMUSG00000037805	19896	Rpl10a
10927	ENSMUSG00000038000	497652	Acd
10940	ENSMUSG00000038024	329877	Dennd4c
10954	ENSMUSG00000038056	231051	Kmt2c
10983	ENSMUSG00000038122	544696	Tbc1d32
11051	ENSMUSG00000038256	77578	Bcl9
11257	ENSMUSG00000038729	11641	Akap2
11327	ENSMUSG00000038900	269261	Rpl12
11332	ENSMUSG00000038914	23856	Dido1
11360	ENSMUSG00000039001	66481	Rps21
11410	ENSMUSG00000039116	215798	Adgrg6
11459	ENSMUSG00000039218	75956	Srrm2
11462	ENSMUSG00000039221	68028	Rpl22l1
11499	ENSMUSG00000039323	16008	Igfbp2
11523	ENSMUSG00000039385	12563	Cdh6
11558	ENSMUSG00000039501	98999	Znfx1
11664	ENSMUSG00000039782	231207	Cpeb2
11682	ENSMUSG00000039834	329559	Zfp335
11683	ENSMUSG00000039835	215819	Nhsl1
11729	ENSMUSG00000039976	207592	Tbc1d16
11765	ENSMUSG00000040054	116848	Baz2a
11777	ENSMUSG00000040112	232536	Mrps35
11887	ENSMUSG00000040396	68904	Abhd13
11984	ENSMUSG00000040624	213783	Plekhg1
12081	ENSMUSG00000040859	100383	Bsdc1
12089	ENSMUSG00000040888	11692	Gfer
12108	ENSMUSG00000040952	20085	Rps19
12200	ENSMUSG00000041297	69562	Cdk13
12249	ENSMUSG00000041453	19933	Rpl21
12331	ENSMUSG00000041702	238386	Btbd7
12383	ENSMUSG00000041841	67281	Rpl37
12384	ENSMUSG00000041842	229474	Fhdc1
12411	ENSMUSG00000041935	106064	AW549877
12543	ENSMUSG00000042350	68497	Arel1
12710	ENSMUSG00000042800	76925	Spata46
12717	ENSMUSG00000042814	66405	Mcts2
12812	ENSMUSG00000043241	326622	Upf2
12822	ENSMUSG00000043279	384309	Trim56
12825	ENSMUSG00000043286	433091	Pnpla1
12934	ENSMUSG00000043716	19989	Rpl7
12944	ENSMUSG00000043782	212733	Bicdl2
12964	ENSMUSG00000043866	24075	Taf10
12986	ENSMUSG00000043940	72145	Wdfy3
13035	ENSMUSG00000044081
13077	ENSMUSG00000044221	231413	Grsf1
13146	ENSMUSG00000044447	68813	Dock5
13172	ENSMUSG00000044533	16898	Rps2
13247	ENSMUSG00000044788	328035	Fads6
13335	ENSMUSG00000045098	225888	Kmt5b
13340	ENSMUSG00000045106	211936	Ccdc73
13346	ENSMUSG00000045128	76808	Rpl18a
13398	ENSMUSG00000045319	227545	Proser2
13499	ENSMUSG00000045665	106073	Mfsd5
13567	ENSMUSG00000045934	194126	Mtmr11
13673	ENSMUSG00000046330	19981	Rpl37a
13682	ENSMUSG00000046364	26451	Rpl27a
13925	ENSMUSG00000047215	20005	Rpl9
13957	ENSMUSG00000047344	236285	Lancl3
14003	ENSMUSG00000047511	258334	Olfr1396
14054	ENSMUSG00000047675	20116	Rps8
14055	ENSMUSG00000047676
14092	ENSMUSG00000047804	56697	Akap10
14187	ENSMUSG00000048154	381022	Kmt2d
14217	ENSMUSG00000048264	208440	Dip2c
14353	ENSMUSG00000048758	19944	Rpl29
14460	ENSMUSG00000049164	72672	Zfp518a
14483	ENSMUSG00000049285	330216	Mblac1
14515	ENSMUSG00000049410
14541	ENSMUSG00000049517	66475	Rps23
14574	ENSMUSG00000049608	227326	Gpr55
14623	ENSMUSG00000049792	70369	Bag5
14921	ENSMUSG00000050930	74393	Map10
14929	ENSMUSG00000050954	67911	Zfp169
15012	ENSMUSG00000051238	66962	Swsap1
15142	ENSMUSG00000051730	75422	Mettl5
15399	ENSMUSG00000052926	69724	Rnaseh2a
15450	ENSMUSG00000053173
15457	ENSMUSG00000053192	56772	Mllt11
15486	ENSMUSG00000053332	14455	Gas5
15507	ENSMUSG00000053436	26416	Mapk14
15511	ENSMUSG00000053460	56316	Ggcx
15533	ENSMUSG00000053559	207818	Smagp
15535	ENSMUSG00000053565	73830	Eif3k
15592	ENSMUSG00000053838	209586	Nudcd3
15733	ENSMUSG00000054453	236643	Sytl5
15857	ENSMUSG00000055024	328572	Ep300
15874	ENSMUSG00000055093
16008	ENSMUSG00000055762	66656	Eef1d
16194	ENSMUSG00000056608	109151	Chd9
16307	ENSMUSG00000057130	27366	Txnl4a
16312	ENSMUSG00000057137	68487	Tmem140
16354	ENSMUSG00000057322	67671	Rpl38
16414	ENSMUSG00000057605
16423	ENSMUSG00000057657
16424	ENSMUSG00000057666	14433	Gapdh
16452	ENSMUSG00000057788	234374	Ddx49
16463	ENSMUSG00000057841	19951	Rpl32
16467	ENSMUSG00000057863	54217	Rpl36
16478	ENSMUSG00000057933	14858	Gsta2
16609	ENSMUSG00000058558	100503670	Rpl5
16621	ENSMUSG00000058600	19946	Rpl30
16726	ENSMUSG00000059070	19899	Rpl18
16744	ENSMUSG00000059159
16783	ENSMUSG00000059325	74318	Hopx
16844	ENSMUSG00000059565
16847	ENSMUSG00000059586	68501	Nsmce2
16888	ENSMUSG00000059775
16948	ENSMUSG00000060019
16954	ENSMUSG00000060036	27367	Rpl3
16976	ENSMUSG00000060143
16994	ENSMUSG00000060206	242466	Zfp462
17025	ENSMUSG00000060377
17035	ENSMUSG00000060419
17083	ENSMUSG00000060636	57808	Rpl35a
17084	ENSMUSG00000060639	319158	Hist1h4i
17086	ENSMUSG00000060657	223989	Marf1
17148	ENSMUSG00000060938	19941	Rpl26
17207	ENSMUSG00000061286	27998	Exosc5
17216	ENSMUSG00000061315	17938	Naca
17248	ENSMUSG00000061477	20115	Rps7
17261	ENSMUSG00000061527	110308	Krt5
17314	ENSMUSG00000061787	20068	Rps17
17358	ENSMUSG00000061983	20042	Rps12
17363	ENSMUSG00000062006	68436	Rpl34
17451	ENSMUSG00000062328	319195	Rpl17
17456	ENSMUSG00000062353	100034726	Gm15772
17477	ENSMUSG00000062458	667422	Gm8623
17528	ENSMUSG00000062647	27176	Rpl7a
17602	ENSMUSG00000062997	66489	Rpl35
17672	ENSMUSG00000063316	19942	Rpl27
17705	ENSMUSG00000063457	20054	Rps15
17709	ENSMUSG00000063488	382118	Zkscan7
17756	ENSMUSG00000063696
17767	ENSMUSG00000063754
17797	ENSMUSG00000063856	14775	Gpx1
18267	ENSMUSG00000064919
18554	ENSMUSG00000065431	387181	Mir186
18917	ENSMUSG00000066036	69116	Ubr4
18978	ENSMUSG00000066315
19001	ENSMUSG00000066442	107885	Mthfs
19036	ENSMUSG00000066629
19082	ENSMUSG00000066838	232855	Zfp772
19115	ENSMUSG00000067038
19131	ENSMUSG00000067148	20016	Polr1c
19143	ENSMUSG00000067203	630499	H2-K2
19157	ENSMUSG00000067274	11837	Rplp0
19161	ENSMUSG00000067288	54127	Rps28
19257	ENSMUSG00000067851	211673	Arfgef1
19290	ENSMUSG00000068036	17356	Afdn
19508	ENSMUSG00000069188
19528	ENSMUSG00000069274	319157	Hist1h4f
19537	ENSMUSG00000069300	319183	Hist1h2bj
19546	ENSMUSG00000069310	319148	Hist1h3c
19802	ENSMUSG00000070520	66647	Nsmce3
19955	ENSMUSG00000071052
20038	ENSMUSG00000071415	65019	Rpl23
20039	ENSMUSG00000071419
20091	ENSMUSG00000071644	67160	Eef1g
20103	ENSMUSG00000071657	14705	Bscl2
20110	ENSMUSG00000071669	74478	Snx29
20207	ENSMUSG00000072576
20343	ENSMUSG00000073016	331487	Uprt
20358	ENSMUSG00000073079	24067	Srp54a
20441	ENSMUSG00000073433	14570	Arhgdig
20518	ENSMUSG00000073702	114641	Rpl31
20716	ENSMUSG00000074179	100042314	Gm10639
20718	ENSMUSG00000074183	14857	Gsta1
20728	ENSMUSG00000074211	68332	Sdhaf1
20853	ENSMUSG00000074513	99889	Arfip1
22342	ENSMUSG00000078193
22579	ENSMUSG00000078866	628308	Zfp970
22776	ENSMUSG00000079283	69549	2310009B15Rik
22841	ENSMUSG00000079435	19982	Rpl36a
22949	ENSMUSG00000079641	67248	Rpl39
22952	ENSMUSG00000079645
23007	ENSMUSG00000079942
23294	ENSMUSG00000080776	620678	Gm12174
23358	ENSMUSG00000080848
23527	ENSMUSG00000081051
23754	ENSMUSG00000081303
23879	ENSMUSG00000081453
23915	ENSMUSG00000081497
24046	ENSMUSG00000081642
24230	ENSMUSG00000081855
24269	ENSMUSG00000081895	100042880	Rpl17-ps10
24589	ENSMUSG00000082260	664969	Gm7429
24773	ENSMUSG00000082475
25148	ENSMUSG00000082901
25250	ENSMUSG00000083022
25283	ENSMUSG00000083061
25473	ENSMUSG00000083277
25561	ENSMUSG00000083378
25668	ENSMUSG00000083496
25767	ENSMUSG00000083619
25852	ENSMUSG00000083716
25897	ENSMUSG00000083773
26307	ENSMUSG00000084235
26323	ENSMUSG00000084252
26333	ENSMUSG00000084265
26369	ENSMUSG00000084304
26411	ENSMUSG00000084349
26780	ENSMUSG00000084826	100048701	AI847159
27195	ENSMUSG00000085342
27197	ENSMUSG00000085347
27614	ENSMUSG00000085852	639658	Gm13807
28082	ENSMUSG00000086443
28400	ENSMUSG00000086841	69221	2410006H16Rik
28583	ENSMUSG00000087064
28872	ENSMUSG00000087412
29036	ENSMUSG00000087624
29063	ENSMUSG00000087658	105242658	Hotairm1
30348	ENSMUSG00000089324	100316812	Mir1936
30601	ENSMUSG00000089682	12050	Bcl2l2
30906	ENSMUSG00000090100	140810	Ttbk2
31240	ENSMUSG00000090733	57294	Rps27
31253	ENSMUSG00000090761
31295	ENSMUSG00000090862	68052	Rps13
31540	ENSMUSG00000091449
31665	ENSMUSG00000091709
31726	ENSMUSG00000091845
31744	ENSMUSG00000091896	56550	Ube2d2a
32797	ENSMUSG00000093580
32852	ENSMUSG00000093671
32855	ENSMUSG00000093674	67945	Rpl41
32863	ENSMUSG00000093686
33008	ENSMUSG00000093885
34031	ENSMUSG00000095098	240514	Ccdc85b
34440	ENSMUSG00000095597	102638448	LOC102638448
34486	ENSMUSG00000095649
34777	ENSMUSG00000096006
35467	ENSMUSG00000096842
35534	ENSMUSG00000096918	328646	Gm16863
35973	ENSMUSG00000097411
35978	ENSMUSG00000097416	105244064	Gm26670
36150	ENSMUSG00000097619	75768	4833422M21Rik
37157	ENSMUSG00000098729
38101	ENSMUSG00000099767
38302	ENSMUSG00000099980
38337	ENSMUSG00000100017	100503842	2410022M11Rik
38487	ENSMUSG00000100174
40404	ENSMUSG00000102202
40643	ENSMUSG00000102460
40960	ENSMUSG00000102802
40995	ENSMUSG00000102841
41093	ENSMUSG00000102945
41100	ENSMUSG00000102953
41404	ENSMUSG00000103286
41467	ENSMUSG00000103356
41982	ENSMUSG00000103921
42165	ENSMUSG00000104116
42568	ENSMUSG00000104548
42977	ENSMUSG00000104960	69895	Snhg8
43098	ENSMUSG00000105083
43370	ENSMUSG00000105358
43638	ENSMUSG00000105632
43819	ENSMUSG00000105814	735265	Mir703
43859	ENSMUSG00000105854
43884	ENSMUSG00000105879
43911	ENSMUSG00000105906
44042	ENSMUSG00000106037
44864	ENSMUSG00000106926
44924	ENSMUSG00000107005
45061	ENSMUSG00000107171
45064	ENSMUSG00000107176	100042008	Gm9794
45212	ENSMUSG00000107373
45308	ENSMUSG00000107476	58894	Zfp862-ps
46113	ENSMUSG00000108322	71368	5430431A17Rik
46855	ENSMUSG00000109108
47015	ENSMUSG00000109274
47090	ENSMUSG00000109352
47679	ENSMUSG00000109953
47955	ENSMUSG00000110234	14356	Timm10b
47966	ENSMUSG00000110245
47969	ENSMUSG00000110248
47996	ENSMUSG00000110275
48161	ENSMUSG00000110443
48175	ENSMUSG00000110458
48211	ENSMUSG00000110494
48221	ENSMUSG00000110504
48353	ENSMUSG00000110638
48949	ENSMUSG00000111329	100101457	A830035O19Rik
49005	ENSMUSG00000111395
49072	ENSMUSG00000111468
49271	ENSMUSG00000111709	100042295	Gm3776
49281	ENSMUSG00000111722
49809	ENSMUSG00000112277
50012	ENSMUSG00000112481	628062	Gm29684
50263	ENSMUSG00000112734
50578	ENSMUSG00000113049
50589	ENSMUSG00000113060
50590	ENSMUSG00000113061
50896	ENSMUSG00000113368
51098	ENSMUSG00000113571
51196	ENSMUSG00000113669
51257	ENSMUSG00000113730
51491	ENSMUSG00000113965
51623	ENSMUSG00000114098
51776	ENSMUSG00000114253
51920	ENSMUSG00000114399
52226	ENSMUSG00000114705
52899	ENSMUSG00000115384
54077	ENSMUSG00000116912
54214	ENSMUSG00000117050
54666	ENSMUSG00000117513
55226	ENSMUSG00000118081
55301	ENSMUSG00000118157
55338	ENSMUSG00000118194

## Sheet: ME11
	EnsGenes	Entrez	Genename
11	ENSMUSG00000000093	21385	Tbx2
27	ENSMUSG00000000168	235339	Dlat
51	ENSMUSG00000000295	69692	Hddc2
65	ENSMUSG00000000355	68995	Mcts1
71	ENSMUSG00000000384	21379	Tbrg4
220	ENSMUSG00000001247	54135	Lsr
227	ENSMUSG00000001285	60315	Myg1
338	ENSMUSG00000001924	22201	Uba1
471	ENSMUSG00000002767	27398	Mrpl2
505	ENSMUSG00000002949	21856	Timm44
558	ENSMUSG00000003299	66163	Mrpl4
561	ENSMUSG00000003316	20340	Glg1
657	ENSMUSG00000004032	14866	Gstm5
684	ENSMUSG00000004264	12034	Phb2
687	ENSMUSG00000004268	14791	Emg1
714	ENSMUSG00000004508	14389	Gab2
750	ENSMUSG00000004771	53869	Rab11a
762	ENSMUSG00000004849	11769	Ap1s1
767	ENSMUSG00000004885	12904	Crabp2
777	ENSMUSG00000004933	17179	Matk
828	ENSMUSG00000005354	56551	Txn2
843	ENSMUSG00000005442	71722	Cic
864	ENSMUSG00000005575	22192	Ube2m
865	ENSMUSG00000005580	11515	Adcy9
872	ENSMUSG00000005625	19185	Psmd4
885	ENSMUSG00000005687	68183	Bcas2
891	ENSMUSG00000005718	83383	Tfap4
895	ENSMUSG00000005779	19172	Psmb4
900	ENSMUSG00000005813	75624	Metap1
906	ENSMUSG00000005871	11789	Apc
911	ENSMUSG00000005886	17978	Ncoa2
978	ENSMUSG00000006315	69804	Tmem147
980	ENSMUSG00000006335	69714	Tfpt
989	ENSMUSG00000006378	26912	Gcat
1033	ENSMUSG00000006589	11821	Aprt
1034	ENSMUSG00000006599	14884	Gtf2h1
1048	ENSMUSG00000006715	57441	Gmnn
1062	ENSMUSG00000006800	72043	Sulf2
1069	ENSMUSG00000006932	12387	Ctnnb1
1118	ENSMUSG00000007721	234388	Ccdc124
1134	ENSMUSG00000007880	93760	Arid1a
1150	ENSMUSG00000008136	14200	Fhl2
1159	ENSMUSG00000008305	21885	Tle1
1162	ENSMUSG00000008333	20639	Snrpb2
1181	ENSMUSG00000008604	94232	Ubqln4
1249	ENSMUSG00000009569	239719	Mrtfb
1313	ENSMUSG00000010376	18002	Nedd8
1356	ENSMUSG00000011179	18263	Odc1
1404	ENSMUSG00000012609	320244	Ttll5
1434	ENSMUSG00000013584	19378	Aldh1a2
1449	ENSMUSG00000013766	70274	Ly6g6e
1478	ENSMUSG00000014301	66449	Pam16
1502	ENSMUSG00000014551	64658	Mrps25
1511	ENSMUSG00000014633	66531	Cmc2
1560	ENSMUSG00000015126	68327	Tsr3
1578	ENSMUSG00000015290	27643	Ubl4a
1653	ENSMUSG00000015804	66999	Med28
1686	ENSMUSG00000015994	14272	Fnta
1703	ENSMUSG00000016257	66390	Prelid3b
1714	ENSMUSG00000016386	77015	Mpped2
1727	ENSMUSG00000016510	76366	Mtif3
1808	ENSMUSG00000017478	76014	Zc3h18
1834	ENSMUSG00000017716	11799	Birc5
1890	ENSMUSG00000018189	56207	Uchl5
1900	ENSMUSG00000018286	19175	Psmb6
1902	ENSMUSG00000018293	18643	Pfn1
1916	ENSMUSG00000018381	66610	Abi3
2009	ENSMUSG00000018858	68572	Mrpl58
2108	ENSMUSG00000019579	28106	Mydgf
2122	ENSMUSG00000019738	69920	Polr2i
2167	ENSMUSG00000019837	67371	Gtf3c6
2170	ENSMUSG00000019842	103213	Traf3ip2
2225	ENSMUSG00000019944	69288	Rhobtb1
2310	ENSMUSG00000020098	13180	Pcbd1
2363	ENSMUSG00000020180	67332	Snrpd3
2366	ENSMUSG00000020183	70574	Cpm
2383	ENSMUSG00000020219	30055	Timm13
2412	ENSMUSG00000020265	20610	Sumo3
2437	ENSMUSG00000020307	216150	Cdc34
2530	ENSMUSG00000020459	76784	Mtif2
2558	ENSMUSG00000020514	216767	Mrpl22
2653	ENSMUSG00000020661	13435	Dnmt3a
2724	ENSMUSG00000020778	69535	Ten1
2761	ENSMUSG00000020834	70451	Dhrs13
2767	ENSMUSG00000020843	56322	Timm22
2772	ENSMUSG00000020849	22627	Ywhae
2807	ENSMUSG00000020900	77579	Myh10
2869	ENSMUSG00000021018	245841	Polr2h
2916	ENSMUSG00000021102	73046	Glrx5
2950	ENSMUSG00000021178	19179	Psmc1
3020	ENSMUSG00000021279	217866	Cdc42bpb
3116	ENSMUSG00000021476	56541	Habp4
3190	ENSMUSG00000021607	94066	Mrpl36
3212	ENSMUSG00000021645	20595	Smn1
3239	ENSMUSG00000021696	74559	Elovl7
3241	ENSMUSG00000021699	238871	Pde4d
3265	ENSMUSG00000021731	59054	Mrps30
3311	ENSMUSG00000021806	18074	Nid2
3359	ENSMUSG00000021905	105638	Dph3
3398	ENSMUSG00000021967	67840	Mrpl57
3406	ENSMUSG00000021981	69008	Cab39l
3502	ENSMUSG00000022139	105559	Mbnl2
3516	ENSMUSG00000022174	13135	Dad1
3529	ENSMUSG00000022193	19173	Psmb5
3537	ENSMUSG00000022204	68966	Ngdn
3576	ENSMUSG00000022261	15529	Sdc2
3593	ENSMUSG00000022300	223499	Dcaf13
3603	ENSMUSG00000022314	19357	Rad21
3615	ENSMUSG00000022337	66736	Emc2
3616	ENSMUSG00000022338	223527	Eny2
3637	ENSMUSG00000022370	68537	Mrpl13
3654	ENSMUSG00000022400	56438	Rbx1
3670	ENSMUSG00000022427	223696	Tomm22
3700	ENSMUSG00000022469	223864	Rapgef3
3803	ENSMUSG00000022635	67197	Zcrb1
3826	ENSMUSG00000022677	66086	Fopnl
3933	ENSMUSG00000022855	75826	Senp2
3955	ENSMUSG00000022889	27393	Mrpl39
3982	ENSMUSG00000022949	209195	Clic6
4120	ENSMUSG00000023345	70235	Poc1a
4146	ENSMUSG00000023723	64656	Mrps23
4215	ENSMUSG00000023967	68565	Mrps18a
4275	ENSMUSG00000024067	66310	Dpy30
4347	ENSMUSG00000024181	68611	Mrpl28
4362	ENSMUSG00000024208	67267	Uqcc2
4368	ENSMUSG00000024215	30051	Spdef
4369	ENSMUSG00000024217	20630	Snrpc
4512	ENSMUSG00000024483	108857	Ankhd1
4564	ENSMUSG00000024571	27366	Txnl4a
4625	ENSMUSG00000024683	94063	Mrpl16
4659	ENSMUSG00000024766	381236	Lipo3
4711	ENSMUSG00000024844	23825	Banf1
4744	ENSMUSG00000024902	66419	Mrpl11
4755	ENSMUSG00000024914	66556	Drap1
4759	ENSMUSG00000024925	68209	Rnaseh2c
4821	ENSMUSG00000025019	212391	Lcor
4873	ENSMUSG00000025135	66156	Anapc11
4882	ENSMUSG00000025147	101513	Mob2
4900	ENSMUSG00000025173	66840	Wdr45b
4913	ENSMUSG00000025196	93721	Cpn1
4924	ENSMUSG00000025209	226153	Twnk
5004	ENSMUSG00000025369	68094	Smarcc2
5027	ENSMUSG00000025407	14632	Gli1
5071	ENSMUSG00000025487	23997	Psmd13
5081	ENSMUSG00000025499	15461	Hras
5108	ENSMUSG00000025555	223254	Farp1
5111	ENSMUSG00000025571	217351	Tnrc6c
5123	ENSMUSG00000025584	18584	Pde8a
5138	ENSMUSG00000025630	15452	Hprt
5190	ENSMUSG00000025785	66446	Exosc7
5239	ENSMUSG00000025894	67618	Aasdhppt
5252	ENSMUSG00000025917	26754	Cops5
5269	ENSMUSG00000025940	70397	Tmem70
5286	ENSMUSG00000025971	68115	Maip1
5316	ENSMUSG00000026029	12370	Casp8
5425	ENSMUSG00000026219	14897	Trip12
5472	ENSMUSG00000026303	171531	Mlph
5703	ENSMUSG00000026701	11758	Prdx6
5759	ENSMUSG00000026799	68975	Med27
5781	ENSMUSG00000026828	241391	Galnt5
5782	ENSMUSG00000026829	227671	Gbgt1
5858	ENSMUSG00000026955	72080	Sapcd2
5916	ENSMUSG00000027079	98985	Clp1
5936	ENSMUSG00000027133	66181	Nop10
5939	ENSMUSG00000027160	68201	Ccdc34
5941	ENSMUSG00000027163	76501	Commd9
5966	ENSMUSG00000027200	214968	Sema6d
6006	ENSMUSG00000027263	51885	Tubgcp4
6162	ENSMUSG00000027509	66679	Rae1
6230	ENSMUSG00000027636	77799	Sla2
6240	ENSMUSG00000027652	228850	Ralgapb
6258	ENSMUSG00000027679	67713	Dnajc19
6352	ENSMUSG00000027869	15497	Hsd3b6
6393	ENSMUSG00000027942	73545	1700094D03Rik
6426	ENSMUSG00000027999	66350	Pla2g12a
6497	ENSMUSG00000028107	71807	Tars2
6517	ENSMUSG00000028140	78523	Mrpl9
6599	ENSMUSG00000028291	433693	Akirin2
6628	ENSMUSG00000028348	68016	Cavin4
6652	ENSMUSG00000028394	59001	Pole3
6655	ENSMUSG00000028398	66928	Dmac1
6656	ENSMUSG00000028399	19266	Ptprd
6664	ENSMUSG00000028412	100434	Slc44a1
6805	ENSMUSG00000028639	22608	Ybx1
6816	ENSMUSG00000028651	56031	Ppie
6851	ENSMUSG00000028703	230654	Lrrc41
6908	ENSMUSG00000028799	230761	Zfp362
6923	ENSMUSG00000028832	16765	Stmn1
6939	ENSMUSG00000028854	20544	Slc9a1
6963	ENSMUSG00000028893	230784	Sesn2
7027	ENSMUSG00000028991	56717	Mtor
7031	ENSMUSG00000028998	66169	Tomm7
7048	ENSMUSG00000029027	13368	Dffb
7072	ENSMUSG00000029066	66448	Mrpl20
7095	ENSMUSG00000029102	54426	Hgfac
7111	ENSMUSG00000029128	100972	Rab28
7123	ENSMUSG00000029149	69815	Krtcap3
7241	ENSMUSG00000029345	54723	Tfip11
7308	ENSMUSG00000029446	100678	Psph
7321	ENSMUSG00000029465	56378	Arpc3
7336	ENSMUSG00000029486	94061	Mrpl1
7342	ENSMUSG00000029502	269682	Golga3
7415	ENSMUSG00000029623	231887	Pdap1
7430	ENSMUSG00000029644	18609	Pdx1
7479	ENSMUSG00000029715	74097	Pop7
7614	ENSMUSG00000030056	57905	Isy1
7694	ENSMUSG00000030188	66441	Magohb
7805	ENSMUSG00000030374	97387	Strn4
7825	ENSMUSG00000030417	56330	Pdcd5
7837	ENSMUSG00000030447	20430	Cyfip1
7839	ENSMUSG00000030451	15204	Herc2
7864	ENSMUSG00000030512	68981	Snrpa1
7867	ENSMUSG00000030516	21872	Tjp1
7919	ENSMUSG00000030611	67994	Mrps11
7951	ENSMUSG00000030670	244209	Cyp2r1
8001	ENSMUSG00000030750	67711	Nsmce1
8064	ENSMUSG00000030858	69318	Fam24b
8069	ENSMUSG00000030866	26918	Ern2
8080	ENSMUSG00000030879	27397	Mrpl17
8131	ENSMUSG00000031010	22284	Usp9x
8147	ENSMUSG00000031068	30926	Glrx3
8165	ENSMUSG00000031103	56501	Elf4
8191	ENSMUSG00000031149	54637	Praf2
8374	ENSMUSG00000031479	70160	Vps36
8381	ENSMUSG00000031487	66653	Brf2
8493	ENSMUSG00000031660	26992	Brd7
8499	ENSMUSG00000031668	13666	Eif2ak3
8531	ENSMUSG00000031731	11765	Ap1g1
8543	ENSMUSG00000031754	68219	Nudt21
8550	ENSMUSG00000031765	17748	Mt1
8561	ENSMUSG00000031781	109006	Ciapin1
8584	ENSMUSG00000031819	18117	Emc8
8609	ENSMUSG00000031848	50783	Lsm4
8641	ENSMUSG00000031902	18021	Nfatc3
8796	ENSMUSG00000032171	23988	Pin1
8820	ENSMUSG00000032215	225215	Rsl24d1
8937	ENSMUSG00000032393	74388	Dpp8
8986	ENSMUSG00000032479	17758	Map4
9160	ENSMUSG00000032855	18763	Pkd1
9178	ENSMUSG00000032902	20501	Slc16a1
9195	ENSMUSG00000032959	23980	Pebp1
9214	ENSMUSG00000033020	69833	Polr2f
9330	ENSMUSG00000033396	214585	Spg11
9337	ENSMUSG00000033419	20616	Snap91
9397	ENSMUSG00000033624	319518	Pdpr
9409	ENSMUSG00000033684	104009	Qsox1
9490	ENSMUSG00000033918	381038	Parl
9523	ENSMUSG00000034024	12461	Cct2
9594	ENSMUSG00000034211	66258	Mrps17
9613	ENSMUSG00000034259	109075	Exosc4
9615	ENSMUSG00000034265	224454	Zdhhc14
9624	ENSMUSG00000034290	217718	Nek9
9648	ENSMUSG00000034345	66467	Gtf2h5
9651	ENSMUSG00000034354	74302	Mtmr3
9661	ENSMUSG00000034390	74440	Cmip
9782	ENSMUSG00000034729	64657	Mrps10
9865	ENSMUSG00000034931	217207	Dhx8
9866	ENSMUSG00000034932	66047	Mrpl54
9868	ENSMUSG00000034940	217030	Synrg
9957	ENSMUSG00000035215	66094	Lsm7
9982	ENSMUSG00000035278	78670	Plekhj1
10078	ENSMUSG00000035569	77087	Ankrd11
10140	ENSMUSG00000035776	171486	Cd99l2
10191	ENSMUSG00000035933	238123	Cog5
10250	ENSMUSG00000036114	69961	Rpp25l
10369	ENSMUSG00000036513	52245	Commd2
10391	ENSMUSG00000036572	68134	Upf3b
10429	ENSMUSG00000036698	239528	Ago2
10454	ENSMUSG00000036781	67941	Rps27l
10483	ENSMUSG00000036860	67212	Mrpl55
10501	ENSMUSG00000036898	72154	Zfp157
10589	ENSMUSG00000037106	631797	Fer1l6
10620	ENSMUSG00000037190	56368	Cyb561d2
10626	ENSMUSG00000037210	231128	Fam193a
10653	ENSMUSG00000037278	69071	Tmem97
10675	ENSMUSG00000037339	74504	Fam53a
10687	ENSMUSG00000037361	66055	Sf3b6
10750	ENSMUSG00000037531	74600	Mrpl47
10774	ENSMUSG00000037601	18102	Nme1
10787	ENSMUSG00000037628	72391	Cdkn3
10792	ENSMUSG00000037646	666173	Vps13b
10877	ENSMUSG00000037887	18218	Dusp8
10880	ENSMUSG00000037894	51788	H2afz
11098	ENSMUSG00000038369	56406	Ncoa6
11102	ENSMUSG00000038374	60365	Rbm8a
11106	ENSMUSG00000038384	208043	Setd1b
11115	ENSMUSG00000038406	233208	Scaf1
11117	ENSMUSG00000038412	56295	Higd1a
11120	ENSMUSG00000038417	103199	Fig4
11141	ENSMUSG00000038489	66491	Polr2l
11237	ENSMUSG00000038683	68083	Pak1ip1
11255	ENSMUSG00000038722	231889	Bud31
11294	ENSMUSG00000038807	380711	Rap1gap2
11316	ENSMUSG00000038876	68031	Rnf146
11349	ENSMUSG00000038975	19352	Rabggtb
11356	ENSMUSG00000038991	105245	Txndc5
11529	ENSMUSG00000039414	320473	Heatr5b
11599	ENSMUSG00000039629	320609	Strip2
11606	ENSMUSG00000039640	56282	Mrpl12
11618	ENSMUSG00000039676	75568	Capsl
11620	ENSMUSG00000039680	121022	Mrps6
11803	ENSMUSG00000040167	67143	Ikzf5
11826	ENSMUSG00000040236	66682	Trappc5
11834	ENSMUSG00000040260	76441	Daam2
11839	ENSMUSG00000040269	66230	Mrps28
11864	ENSMUSG00000040331	67872	Nsmce4a
11938	ENSMUSG00000040521	66399	Tsfm
11997	ENSMUSG00000040658	381101	Dnph1
12047	ENSMUSG00000040761	56381	Spen
12066	ENSMUSG00000040824	107686	Snrpd2
12128	ENSMUSG00000041035	226162	Dpcd
12215	ENSMUSG00000041346	216853	Wrap53
12354	ENSMUSG00000041757	240753	Plekha6
12364	ENSMUSG00000041779	170829	Tram2
12405	ENSMUSG00000041915	225339	Ammecr1l
12424	ENSMUSG00000041977	213498	Arhgef11
12440	ENSMUSG00000042043	21371	Tbca
12471	ENSMUSG00000042148	70383	Cox10
12507	ENSMUSG00000042249	320129	Grk3
12580	ENSMUSG00000042439	328977	Zfp532
12620	ENSMUSG00000042541	20422	Sem1
12785	ENSMUSG00000043091	22146	Tuba1c
12793	ENSMUSG00000043140	66690	Tmem186
12805	ENSMUSG00000043190	218341	Rfesd
12824	ENSMUSG00000043284	216821	Tmem11
12855	ENSMUSG00000043391	72190	2510009E07Rik
12997	ENSMUSG00000043987	214552	Cep164
13022	ENSMUSG00000044052	12777	Ccr10
13033	ENSMUSG00000044072	237711	Eml6
13256	ENSMUSG00000044814	257947	Olfr543
13417	ENSMUSG00000045374	192652	Wdr81
13522	ENSMUSG00000045752	56844	Tssc4
13569	ENSMUSG00000045948	24030	Mrps12
13609	ENSMUSG00000046101	240697	Mcmdc2
13692	ENSMUSG00000046408	73453	1700067K01Rik
13726	ENSMUSG00000046541	210172	Zfp526
13793	ENSMUSG00000046756	50529	Mrps7
13852	ENSMUSG00000046962	114565	Zbtb21
13943	ENSMUSG00000047260	66048	Emc6
14029	ENSMUSG00000047613	97159	A430005L14Rik
14116	ENSMUSG00000047888	213988	Tnrc6b
14175	ENSMUSG00000048100	99730	Taf13
14462	ENSMUSG00000049173	170947	Myoz3
14507	ENSMUSG00000049362	259002	Olfr173
14526	ENSMUSG00000049470	93736	Aff4
14531	ENSMUSG00000049489	69109	Ccnq
14611	ENSMUSG00000049739	233905	Zfp646
14659	ENSMUSG00000049932	15270	H2afx
14665	ENSMUSG00000049960	66242	Mrps16
14812	ENSMUSG00000050533
14848	ENSMUSG00000050663	237553	Trhde
15008	ENSMUSG00000051234	19823	Rnf7
15032	ENSMUSG00000051319	67885	Mtln
15043	ENSMUSG00000051351	22704	Zfp46
15076	ENSMUSG00000051469	59057	Zfp24
15094	ENSMUSG00000051518	66538	Rps19bp1
15235	ENSMUSG00000052192
15344	ENSMUSG00000052675	57745	Zfp112
15389	ENSMUSG00000052906	108159	Ubxn8
15407	ENSMUSG00000052962	66223	Mrpl35
15683	ENSMUSG00000054237	70567	Fra10ac1
15746	ENSMUSG00000054509	328417	Parp4
15788	ENSMUSG00000054716	244216	Zfp771
15820	ENSMUSG00000054874	104401	Pcnx3
15901	ENSMUSG00000055204	81702	Ankrd17
15907	ENSMUSG00000055239	74287	Kcmf1
15951	ENSMUSG00000055485	320706	Soga1
16040	ENSMUSG00000055900	230657	Tmem69
16049	ENSMUSG00000055943	73024	Emc7
16183	ENSMUSG00000056553	19276	Ptprn2
16195	ENSMUSG00000056612	18938	Ppp1r14b
16196	ENSMUSG00000056617	74361	4931429L15Rik
16368	ENSMUSG00000057388	67681	Mrpl18
16392	ENSMUSG00000057497	66488	Fam136a
16426	ENSMUSG00000057672	320795	Pkn1
16433	ENSMUSG00000057706	108797	Mex3b
16511	ENSMUSG00000058093	100416706	Zfp729b
16550	ENSMUSG00000058267	64659	Mrps14
16563	ENSMUSG00000058325	330662	Dock1
16580	ENSMUSG00000058407	98258	Txndc9
16600	ENSMUSG00000058503	68152	Fam133b
16662	ENSMUSG00000058761	108937	Rnf169
16682	ENSMUSG00000058881	329003	Zfp516
16691	ENSMUSG00000058914	81799	C1qtnf3
16772	ENSMUSG00000059278	78304	Naa38
16790	ENSMUSG00000059355	414077	Wdr83os
16836	ENSMUSG00000059518	70103	Znhit1
16941	ENSMUSG00000059981	381921	Taok2
16946	ENSMUSG00000060012	16554	Kif13b
16979	ENSMUSG00000060152	117109	Pop5
17010	ENSMUSG00000060279	11771	Ap2a1
17092	ENSMUSG00000060679	69527	Mrps9
17208	ENSMUSG00000061288	330177	Taok3
17224	ENSMUSG00000061360	68479	Phf5a
17249	ENSMUSG00000061479	53607	Snrpa
17361	ENSMUSG00000061991	319173	Hist1h2af
17457	ENSMUSG00000062365
17460	ENSMUSG00000062373	74868	Tmem65
17478	ENSMUSG00000062461
17509	ENSMUSG00000062580	21854	Timm17a
17534	ENSMUSG00000062691	68554	Cebpzos
17545	ENSMUSG00000062743	210503	Zfp677
17586	ENSMUSG00000062931	237411	Zfp938
17606	ENSMUSG00000063018
17641	ENSMUSG00000063179	214580	Pstk
17649	ENSMUSG00000063229	16828	Ldha
17674	ENSMUSG00000063320	544717	1190007I07Rik
17847	ENSMUSG00000064068	17827	Mtx1
17906	ENSMUSG00000064302	76707	Clasp1
18656	ENSMUSG00000065547	387194	Mir199a-1
18774	ENSMUSG00000065715	100302731	Snord7
18908	ENSMUSG00000065990	66077	Aurkaip1
18999	ENSMUSG00000066440	211978	Zfyve26
19038	ENSMUSG00000066637	75516	Ttc32
19083	ENSMUSG00000066839	26940	Ecsit
19255	ENSMUSG00000067847	67067	Romo1
19330	ENSMUSG00000068184	75597	Ndufaf2
19414	ENSMUSG00000068674
19563	ENSMUSG00000069495	227867	Epc2
19603	ENSMUSG00000069744	26446	Psmb3
19882	ENSMUSG00000070803	56222	Cited4
19931	ENSMUSG00000070972	72429	Dnajc25
19997	ENSMUSG00000071234	627191	Syndig1l
20105	ENSMUSG00000071659	68693	Hnrnpul2
20189	ENSMUSG00000072460
20226	ENSMUSG00000072623	22750	Zfp9
20495	ENSMUSG00000073616	66915	Cops9
20570	ENSMUSG00000073838	233870	Tufm
20700	ENSMUSG00000074129	22121	Rpl13a
20759	ENSMUSG00000074274	434147	D930028M14Rik
20801	ENSMUSG00000074405	319748	Zfp865
20869	ENSMUSG00000074578	68949	Zfas1
20896	ENSMUSG00000074647	71405	Fam83c
21481	ENSMUSG00000076437	72657	Selenoh
21724	ENSMUSG00000076934
22389	ENSMUSG00000078348	66125	Sf3b5
22404	ENSMUSG00000078440	102115	Dohh
22439	ENSMUSG00000078517	230866	Emc1
22564	ENSMUSG00000078812	276770	Eif5a
22627	ENSMUSG00000078941	108143	Taf9
22629	ENSMUSG00000078945	17948	Naip2
22958	ENSMUSG00000079658	67923	Eloc
23381	ENSMUSG00000080877
23625	ENSMUSG00000081159
24400	ENSMUSG00000082044
24475	ENSMUSG00000082128
25142	ENSMUSG00000082895
26885	ENSMUSG00000084957	100503572	Bbip1
26940	ENSMUSG00000085024	320842	C230035I16Rik
27596	ENSMUSG00000085830	320354	Grin1os
27926	ENSMUSG00000086240
27981	ENSMUSG00000086316	70123	Nbdy
27991	ENSMUSG00000086330	69320	1700007J10Rik
28161	ENSMUSG00000086541	594843	Has2os
28705	ENSMUSG00000087213	69941	2810408I11Rik
28744	ENSMUSG00000087260	68576	Lamtor5
29005	ENSMUSG00000087590	69749	Epb41l4aos
29012	ENSMUSG00000087598	56707	Zfp111
29851	ENSMUSG00000088689
30683	ENSMUSG00000089789	107605	Rdh1
30883	ENSMUSG00000090069
31013	ENSMUSG00000090258	211151	Churc1
31149	ENSMUSG00000090553	20643	Snrpe
31482	ENSMUSG00000091313
31626	ENSMUSG00000091625	66373	Lsm5
31858	ENSMUSG00000092167	100042149	Gm3696
32002	ENSMUSG00000092354
33566	ENSMUSG00000094546
34044	ENSMUSG00000095115	319622	Itpripl2
34378	ENSMUSG00000095526
35680	ENSMUSG00000097080	73516	1700086O06Rik
37826	ENSMUSG00000099474	67522	1700097N02Rik
37914	ENSMUSG00000099569
38974	ENSMUSG00000100691
39325	ENSMUSG00000101061
39491	ENSMUSG00000101234
39762	ENSMUSG00000101517
40186	ENSMUSG00000101964
40235	ENSMUSG00000102018	432964	Iqank1
40979	ENSMUSG00000102824
44314	ENSMUSG00000106313
44640	ENSMUSG00000106641
44817	ENSMUSG00000106864	71752	Gtf3c2
44861	ENSMUSG00000106918	66845	Mrpl33
44891	ENSMUSG00000106961
44933	ENSMUSG00000107015
46461	ENSMUSG00000108694
46937	ENSMUSG00000109194	108167443	Gm44570
47878	ENSMUSG00000110156	105246846	Gm42067
47964	ENSMUSG00000110243
48355	ENSMUSG00000110640
48465	ENSMUSG00000110755
49436	ENSMUSG00000111904
51049	ENSMUSG00000113521
51128	ENSMUSG00000113601
51707	ENSMUSG00000114184
53813	ENSMUSG00000116641
54176	ENSMUSG00000117011	545207	E130008D07Rik

## Sheet: ME12
	EnsGenes	Entrez	Genename
21	ENSMUSG00000000148	231841	Brat1
63	ENSMUSG00000000340	13171	Dbt
118	ENSMUSG00000000706	12231	Btn1a1
137	ENSMUSG00000000792	114479	Slc5a5
306	ENSMUSG00000001751	27419	Naglu
754	ENSMUSG00000004798	29869	Ulk2
838	ENSMUSG00000005378	66138	Bud23
855	ENSMUSG00000005506	13046	Celf1
1169	ENSMUSG00000008435	108841	Rdh13
1208	ENSMUSG00000009073	18016	Nf2
1565	ENSMUSG00000015149	64383	Sirt2
1566	ENSMUSG00000015165	15388	Hnrnpl
1847	ENSMUSG00000017760	19025	Ctsa
1928	ENSMUSG00000018428	11640	Akap1
2255	ENSMUSG00000020009	15979	Ifngr1
2399	ENSMUSG00000020248	18045	Nfyb
2505	ENSMUSG00000020423	12227	Btg2
2549	ENSMUSG00000020485	20922	Supt4a
2639	ENSMUSG00000020646	67216	Mboat2
2824	ENSMUSG00000020921	76547	Tmem101
2825	ENSMUSG00000020922	268490	Lsm12
2965	ENSMUSG00000021200	65256	Asb2
3047	ENSMUSG00000021339	380836	Mrs2
3097	ENSMUSG00000021431	67797	Snrnp48
3123	ENSMUSG00000021485	17121	Mxd3
3181	ENSMUSG00000021592	77041	Arsk
3274	ENSMUSG00000021748	68263	Pdhb
3279	ENSMUSG00000021754	26401	Map3k1
3337	ENSMUSG00000021868	105675	Ppif
3555	ENSMUSG00000022226	17225	Mcpt2
3556	ENSMUSG00000022227	17224	Mcpt1
3569	ENSMUSG00000022246	75646	Rai14
3733	ENSMUSG00000022519	106393	Srl
3889	ENSMUSG00000022789	74006	Dnm1l
4044	ENSMUSG00000023051	21357	Tarbp2
4099	ENSMUSG00000023247	14915	Guca2a
4335	ENSMUSG00000024165	52009	Jpt2
4636	ENSMUSG00000024727	225997	Trpm6
5083	ENSMUSG00000025503	21351	Taldo1
5207	ENSMUSG00000025816	57743	Sec61a2
5754	ENSMUSG00000026791	56017	Slc2a8
6064	ENSMUSG00000027357	66586	Crls1
6107	ENSMUSG00000027424	74528	Mgme1
6214	ENSMUSG00000027602	66734	Map1lc3a
6239	ENSMUSG00000027651	70470	Rprd1b
6366	ENSMUSG00000027889	109674	Ampd2
6591	ENSMUSG00000028274	24018	Rngtt
6691	ENSMUSG00000028453	60534	Fancg
6979	ENSMUSG00000028923	66147	Necap2
7015	ENSMUSG00000028974	13347	Dffa
7032	ENSMUSG00000028999	72772	Rint1
7092	ENSMUSG00000029097	78890	Trmt44
7168	ENSMUSG00000029208	231279	Guf1
7326	ENSMUSG00000029470	18438	P2rx4
7662	ENSMUSG00000030127	26894	Cops7a
7834	ENSMUSG00000030435	22185	U2af2
7980	ENSMUSG00000030720	12752	Cln3
8089	ENSMUSG00000030894	12751	Tpp1
8122	ENSMUSG00000030982	71517	Vps35l
8321	ENSMUSG00000031381	18700	Piga
8361	ENSMUSG00000031447	16783	Lamp1
8617	ENSMUSG00000031864	70885	Ints10
8687	ENSMUSG00000031971	73420	Ccsap
8882	ENSMUSG00000032312	12988	Csk
9003	ENSMUSG00000032501	211770	Trib1
9102	ENSMUSG00000032702	107351	Kank1
9133	ENSMUSG00000032782	216846	Cntrob
9399	ENSMUSG00000033629	57874	Hacd3
9412	ENSMUSG00000033697	223666	Arhgap39
9518	ENSMUSG00000034007	244891	Scaper
9557	ENSMUSG00000034120	20382	Srsf2
9639	ENSMUSG00000034329	237911	Brip1
9907	ENSMUSG00000035069	67013	Oma1
9962	ENSMUSG00000035234	70681	Abraxas1
10092	ENSMUSG00000035606	16716	Ky
10164	ENSMUSG00000035849	268481	Krt222
10359	ENSMUSG00000036478	12226	Btg1
10423	ENSMUSG00000036672	320394	Cenpt
10639	ENSMUSG00000037243	103836	Zfp692
11008	ENSMUSG00000038175	218203	Mylip
11251	ENSMUSG00000038712	75007	Mindy1
11397	ENSMUSG00000039096	237926	Rsad1
11731	ENSMUSG00000039981	237256	Zc3h12d
11737	ENSMUSG00000039989	12418	Cbx4
11772	ENSMUSG00000040093	171543	Bmf
11903	ENSMUSG00000040434	228366	Large2
12053	ENSMUSG00000040782	26374	Cop1
12079	ENSMUSG00000040856	13386	Dlk1
12168	ENSMUSG00000041187	101540	Prkd2
12339	ENSMUSG00000041720	224020	Pi4ka
12344	ENSMUSG00000041733	52064	Coq5
12598	ENSMUSG00000042492	68449	Tbc1d10b
12665	ENSMUSG00000042675	66090	Ypel3
12918	ENSMUSG00000043648	194908	Pld6
13163	ENSMUSG00000044501	224598	Zfp758
13662	ENSMUSG00000046295	234396	Ankle1
14071	ENSMUSG00000047731	226178	Wbp1l
14086	ENSMUSG00000047789	268706	Slc38a9
14230	ENSMUSG00000048310	244631	Pskh1
14546	ENSMUSG00000049532	50524	Sall2
14569	ENSMUSG00000049598	240916	Vsig8
14706	ENSMUSG00000050107	14841	Haspin
15025	ENSMUSG00000051285	319263	Pcmtd1
15042	ENSMUSG00000051346	66701	Spryd4
15085	ENSMUSG00000051499	330301	Zfp786
15791	ENSMUSG00000054723	106639	Vmac
15815	ENSMUSG00000054843	226255	Atrnl1
15977	ENSMUSG00000055629	330671	B4galnt4
16149	ENSMUSG00000056383	233168	AI987944
16549	ENSMUSG00000058260	71907	Serpina9
16613	ENSMUSG00000058571	23888	Gpc6
16842	ENSMUSG00000059555	227612	Tor4a
16977	ENSMUSG00000060147	20719	Serpinb6a
17028	ENSMUSG00000060402	68947	Chst8
17081	ENSMUSG00000060621	69547	Nkpd1
17172	ENSMUSG00000061068	17227	Mcpt4
17229	ENSMUSG00000061376	171272	Vmn1r219
17664	ENSMUSG00000063275	30963	Hacd1
17732	ENSMUSG00000063594	14709	Gng8
18303	ENSMUSG00000064984	19870	Snord73a
18943	ENSMUSG00000066151	338355	Fkbp15
19034	ENSMUSG00000066621	70381	Tecpr1
19253	ENSMUSG00000067825	74043	Pex26
19334	ENSMUSG00000068206	18693	Pick1
19571	ENSMUSG00000069565	70248	Dazap1
19983	ENSMUSG00000071178	20701	Serpina1b
20031	ENSMUSG00000071361	17232	Mcpt9
20034	ENSMUSG00000071379	53602	Hpcal1
21003	ENSMUSG00000074923	214230	Pak6
21258	ENSMUSG00000075511
21310	ENSMUSG00000075705	27361	Msrb1
27002	ENSMUSG00000085102
28181	ENSMUSG00000086564	630146	Cd101
35717	ENSMUSG00000097121	319760	D130020L05Rik
36661	ENSMUSG00000098183
38056	ENSMUSG00000099719	101056017	Gm28802
43362	ENSMUSG00000105349
44093	ENSMUSG00000106089
49600	ENSMUSG00000112068
50335	ENSMUSG00000112806
54160	ENSMUSG00000116995
54716	ENSMUSG00000117563

## Sheet: ME2
	EnsGenes	Entrez	Genename
2	ENSMUSG00000000028	12544	Cdc45
6	ENSMUSG00000000056	67608	Narf
9	ENSMUSG00000000085	29871	Scmh1
32	ENSMUSG00000000194	277463	Gpr107
49	ENSMUSG00000000282	17428	Mnt
53	ENSMUSG00000000301	18618	Pemt
55	ENSMUSG00000000305	12561	Cdh4
75	ENSMUSG00000000394	14526	Gcg
90	ENSMUSG00000000532	11479	Acvr1b
92	ENSMUSG00000000544	59290	Gpa33
96	ENSMUSG00000000561	70465	Wdr77
100	ENSMUSG00000000568	11991	Hnrnpd
105	ENSMUSG00000000605	12727	Clcn4
110	ENSMUSG00000000631	360013	Myo18a
128	ENSMUSG00000000743	234852	Chmp1a
129	ENSMUSG00000000751	68275	Rpa1
144	ENSMUSG00000000826	13002	Dnajc5
148	ENSMUSG00000000869	16189	Il4
151	ENSMUSG00000000884	13972	Gnb1l
154	ENSMUSG00000000902	20587	Smarcb1
157	ENSMUSG00000000916	100609	Nsun5
158	ENSMUSG00000000934	72960	Top1mt
165	ENSMUSG00000000976	217026	Heatr6
169	ENSMUSG00000001016	67781	Ilf2
170	ENSMUSG00000001017	66511	Chtop
173	ENSMUSG00000001021	20197	S100a3
184	ENSMUSG00000001056	52530	Nhp2
185	ENSMUSG00000001062	72325	Vps9d1
188	ENSMUSG00000001082	68294	Mfsd10
192	ENSMUSG00000001100	67811	Poldip2
205	ENSMUSG00000001151	18541	Pcnt
209	ENSMUSG00000001158	66618	Snrnp27
217	ENSMUSG00000001228	18140	Uhrf1
225	ENSMUSG00000001280	20683	Sp1
231	ENSMUSG00000001305	67223	Rrp15
233	ENSMUSG00000001323	27364	Srr
240	ENSMUSG00000001380	15115	Hars
242	ENSMUSG00000001403	68612	Ube2c
244	ENSMUSG00000001416	12462	Cct3
248	ENSMUSG00000001424	56463	Snd1
250	ENSMUSG00000001436	20509	Slc19a1
251	ENSMUSG00000001440	16211	Kpnb1
256	ENSMUSG00000001472	66855	Tcf25
257	ENSMUSG00000001473	67951	Tubb6
266	ENSMUSG00000001508	20391	Sgca
268	ENSMUSG00000001517	14235	Foxm1
269	ENSMUSG00000001518	101142	Itfg2
271	ENSMUSG00000001521	22158	Tulp3
272	ENSMUSG00000001524	14885	Gtf2h4
273	ENSMUSG00000001525	22154	Tubb5
274	ENSMUSG00000001542	192657	Ell2
279	ENSMUSG00000001569	433864	Nom1
280	ENSMUSG00000001576	67458	Ergic1
281	ENSMUSG00000001583	83813	Tnk1
284	ENSMUSG00000001622	12994	Csn3
298	ENSMUSG00000001674	66942	Ddx18
299	ENSMUSG00000001687	24109	Ubl3
301	ENSMUSG00000001707	66143	Eef1e1
302	ENSMUSG00000001729	11651	Akt1
308	ENSMUSG00000001761	319757	Smo
315	ENSMUSG00000001785	103136	Pwp1
324	ENSMUSG00000001829	20480	Clpb
330	ENSMUSG00000001865	12873	Cpa3
334	ENSMUSG00000001909	212528	Trmt1
342	ENSMUSG00000001946	69524	Esam
345	ENSMUSG00000001964	13726	Emd
359	ENSMUSG00000002017	72722	Fam98a
367	ENSMUSG00000002055	54141	Spag5
372	ENSMUSG00000002068	12447	Ccne1
373	ENSMUSG00000002076	74377	Hsf2bp
374	ENSMUSG00000002083	170770	Bbc3
376	ENSMUSG00000002102	19182	Psmc3
377	ENSMUSG00000002103	11432	Acp2
381	ENSMUSG00000002108	22259	Nr1h3
384	ENSMUSG00000002129	67465	Sf3a1
390	ENSMUSG00000002221	55982	Paxip1
391	ENSMUSG00000002222	68477	Rmnd5a
396	ENSMUSG00000002249	21678	Tead3
401	ENSMUSG00000002274	70083	Metrn
405	ENSMUSG00000002297	27214	Dbf4
407	ENSMUSG00000002308	54219	Cd320
417	ENSMUSG00000002343	76813	Armc6
421	ENSMUSG00000002372	71810	Ranbp3
424	ENSMUSG00000002393	13864	Nr2f6
425	ENSMUSG00000002395	67023	Use1
426	ENSMUSG00000002396	77090	Ocel1
431	ENSMUSG00000002455	68879	Prpf6
435	ENSMUSG00000002477	20641	Snrpd1
437	ENSMUSG00000002489	21844	Tiam1
438	ENSMUSG00000002496	22084	Tsc2
447	ENSMUSG00000002588	18979	Pon1
452	ENSMUSG00000002625	54194	Akap8l
456	ENSMUSG00000002660	53895	Clpp
459	ENSMUSG00000002668	70785	Dennd1c
463	ENSMUSG00000002718	110750	Cse1l
464	ENSMUSG00000002728	67877	Naa20
467	ENSMUSG00000002733	83435	Plekha3
469	ENSMUSG00000002748	22385	Baz1b
472	ENSMUSG00000002768	17256	Mea1
478	ENSMUSG00000002797	110175	Ggct
483	ENSMUSG00000002812	14248	Flii
486	ENSMUSG00000002825	60507	Qtrt1
489	ENSMUSG00000002835	27221	Chaf1a
494	ENSMUSG00000002870	17216	Mcm2
500	ENSMUSG00000002908	84036	Kcnn1
507	ENSMUSG00000002963	59047	Pnkp
511	ENSMUSG00000002983	19698	Relb
512	ENSMUSG00000002984	53333	Tomm40
515	ENSMUSG00000002996	73389	Hbp1
521	ENSMUSG00000003038	15331	Hmgn2
522	ENSMUSG00000003039	67922	Fam32a
525	ENSMUSG00000003062	76205	Stard3nl
527	ENSMUSG00000003070	13637	Efna2
536	ENSMUSG00000003154	60611	Foxj2
540	ENSMUSG00000003190	75736	Bcl2l12
543	ENSMUSG00000003200	20405	Sh3gl1
563	ENSMUSG00000003344	208198	Btbd2
564	ENSMUSG00000003345	103236	Csnk1g2
567	ENSMUSG00000003352	12297	Cacnb3
569	ENSMUSG00000003355	66120	Fkbp11
572	ENSMUSG00000003378	14809	Grik5
580	ENSMUSG00000003420	14132	Fcgrt
587	ENSMUSG00000003438	66525	Timm50
596	ENSMUSG00000003500	23917	Impdh1
600	ENSMUSG00000003527	27886	Ess2
602	ENSMUSG00000003531	13353	Dgcr6
614	ENSMUSG00000003604	74268	Aven
620	ENSMUSG00000003662	26371	Ciao1
622	ENSMUSG00000003680	225895	Taf6l
626	ENSMUSG00000003752	233011	Itpkc
627	ENSMUSG00000003762	76889	Coq8b
629	ENSMUSG00000003779	19348	Kif20a
630	ENSMUSG00000003808	66590	Farsa
632	ENSMUSG00000003810	17776	Mast2
636	ENSMUSG00000003824	71846	Syce2
638	ENSMUSG00000003848	67619	Nob1
642	ENSMUSG00000003868	20174	Ruvbl2
646	ENSMUSG00000003923	21780	Tfam
647	ENSMUSG00000003929	224694	Zfp81
650	ENSMUSG00000003949	217082	Hlf
655	ENSMUSG00000004018	67030	Fancl
663	ENSMUSG00000004054	26403	Map3k11
665	ENSMUSG00000004069	83945	Dnaja3
668	ENSMUSG00000004085	65964	Map3k20
671	ENSMUSG00000004099	13433	Dnmt1
672	ENSMUSG00000004100	235036	Ppan
676	ENSMUSG00000004127	108943	Trmt10a
682	ENSMUSG00000004233	70560	Wars2
697	ENSMUSG00000004356	70683	Utp20
700	ENSMUSG00000004364	26554	Cul3
703	ENSMUSG00000004383	16795	Large1
704	ENSMUSG00000004393	52513	Ddx56
730	ENSMUSG00000004626	20911	Stxbp2
741	ENSMUSG00000004667	66420	Polr2e
749	ENSMUSG00000004768	19335	Rab23
760	ENSMUSG00000004843	68942	Chmp2b
766	ENSMUSG00000004880	98386	Lbr
775	ENSMUSG00000004929	50492	Thop1
785	ENSMUSG00000004951	15507	Hspb1
788	ENSMUSG00000004980	53379	Hnrnpa2b1
791	ENSMUSG00000004996	67873	Mri1
792	ENSMUSG00000005034	18749	Prkacb
797	ENSMUSG00000005069	19305	Pex5
811	ENSMUSG00000005198	20020	Polr2a
817	ENSMUSG00000005233	66442	Spc25
819	ENSMUSG00000005251	72388	Ripk4
832	ENSMUSG00000005362	58799	Crbn
834	ENSMUSG00000005370	17688	Msh6
837	ENSMUSG00000005374	27368	Tbl2
840	ENSMUSG00000005410	17218	Mcm5
846	ENSMUSG00000005469	18747	Prkaca
847	ENSMUSG00000005470	66929	Asf1b
849	ENSMUSG00000005481	68278	Ddx39
853	ENSMUSG00000005503	14028	Evx1
861	ENSMUSG00000005547	13087	Cyp2a5
863	ENSMUSG00000005566	21849	Trim28
871	ENSMUSG00000005621	233410	Zfp592
877	ENSMUSG00000005667	17768	Mthfd2
878	ENSMUSG00000005672	16590	Kit
879	ENSMUSG00000005674	641376	Tomm40l
888	ENSMUSG00000005699	56513	Pard6a
892	ENSMUSG00000005732	19385	Ranbp1
897	ENSMUSG00000005802	22785	Slc30a4
904	ENSMUSG00000005846	66409	Rsl1d1
908	ENSMUSG00000005881	66366	Ergic3
916	ENSMUSG00000005899	77626	Smpd4
921	ENSMUSG00000005949	83429	Ctns
923	ENSMUSG00000005951	74637	Shpk
925	ENSMUSG00000005958	13845	Ephb3
929	ENSMUSG00000005981	68015	Trap1
935	ENSMUSG00000006007	20028	Pdc
940	ENSMUSG00000006024	108124	Napa
947	ENSMUSG00000006134	12929	Crkl
951	ENSMUSG00000006179	54373	Prss16
973	ENSMUSG00000006304	76709	Arpc2
995	ENSMUSG00000006398	107995	Cdc20
998	ENSMUSG00000006412	18637	Pfdn2
1001	ENSMUSG00000006435	18011	Neurl1a
1002	ENSMUSG00000006442	20810	Srm
1007	ENSMUSG00000006463	70605	Zdhhc24
1015	ENSMUSG00000006498	19205	Ptbp1
1020	ENSMUSG00000006527	54650	Sfmbt1
1023	ENSMUSG00000006542	241113	Prkag3
1027	ENSMUSG00000006574	20533	Slc4a1
1030	ENSMUSG00000006585	67177	Cdt1
1040	ENSMUSG00000006651	11803	Aplp1
1044	ENSMUSG00000006678	18968	Pola1
1052	ENSMUSG00000006728	12567	Cdk4
1054	ENSMUSG00000006732	17299	Mettl1
1055	ENSMUSG00000006736	67125	Tspan31
1057	ENSMUSG00000006763	78935	Saal1
1059	ENSMUSG00000006777	94179	Krt23
1065	ENSMUSG00000006906	70527	Stambp
1066	ENSMUSG00000006920	14055	Ezh1
1082	ENSMUSG00000007039	51793	Ddah2
1084	ENSMUSG00000007050	27756	Lsm2
1085	ENSMUSG00000007080	18973	Pole
1103	ENSMUSG00000007570	72775	Fance
1104	ENSMUSG00000007589	28113	Tinf2
1108	ENSMUSG00000007610	70359	Gtpbp3
1111	ENSMUSG00000007646	114714	Rad51c
1114	ENSMUSG00000007656	59046	Arpp19
1116	ENSMUSG00000007670	16549	Khsrp
1119	ENSMUSG00000007739	12464	Cct4
1120	ENSMUSG00000007777	66050	0610009B22Rik
1125	ENSMUSG00000007817	328365	Zmiz1
1126	ENSMUSG00000007827	232339	Ankrd26
1128	ENSMUSG00000007836	77134	Hnrnpa0
1146	ENSMUSG00000008035	68041	Mid1ip1
1164	ENSMUSG00000008373	68988	Prpf31
1166	ENSMUSG00000008393	52502	Carhsp1
1168	ENSMUSG00000008429	80517	Herpud2
1171	ENSMUSG00000008450	68051	Nutf2
1178	ENSMUSG00000008575	18028	Nfib
1203	ENSMUSG00000009013	56455	Dynll1
1211	ENSMUSG00000009079	14030	Ewsr1
1222	ENSMUSG00000009207	69605	Lnpk
1225	ENSMUSG00000009216	109349	Fam163b
1226	ENSMUSG00000009246	56843	Trpm5
1227	ENSMUSG00000009248	17173	Ascl2
1231	ENSMUSG00000009293	22213	Ube2g2
1242	ENSMUSG00000009535	67897	Rnmt
1244	ENSMUSG00000009549	20813	Srp14
1247	ENSMUSG00000009563	30933	Tor2a
1248	ENSMUSG00000009566	14287	Fpgs
1250	ENSMUSG00000009575	12419	Cbx5
1261	ENSMUSG00000009646	69836	Pla2g12b
1265	ENSMUSG00000009681	110279	Bcr
1276	ENSMUSG00000009894	67826	Snap47
1279	ENSMUSG00000009907	20479	Vps4b
1288	ENSMUSG00000010048	15983	Ifrd2
1293	ENSMUSG00000010066	56808	Cacna2d2
1299	ENSMUSG00000010110	56389	Stx5a
1308	ENSMUSG00000010307	67893	Tmem86a
1325	ENSMUSG00000010554	67493	Mettl16
1336	ENSMUSG00000010755	27267	Cars
1337	ENSMUSG00000010760	22113	Phlda2
1345	ENSMUSG00000010914	27402	Pdhx
1350	ENSMUSG00000011114	21376	Tbrg1
1357	ENSMUSG00000011254	66628	Thg1l
1359	ENSMUSG00000011257	230721	Pabpc4
1363	ENSMUSG00000011306	70616	Sugp1
1375	ENSMUSG00000011831	14020	Evi5
1378	ENSMUSG00000011877	216963	Git1
1379	ENSMUSG00000011884	56356	Gltp
1385	ENSMUSG00000012114	94112	Med15
1399	ENSMUSG00000012443	16551	Kif11
1400	ENSMUSG00000012483	68240	Rpa3
1414	ENSMUSG00000013089	104156	Etv5
1417	ENSMUSG00000013155	102124	Enkd1
1419	ENSMUSG00000013160	11972	Atp6v0d1
1422	ENSMUSG00000013338	74562	Fer1l4
1425	ENSMUSG00000013415	140486	Igf2bp1
1428	ENSMUSG00000013465	58202	Nelfb
1431	ENSMUSG00000013523	76960	Bcas1
1438	ENSMUSG00000013629	69719	Cad
1446	ENSMUSG00000013701	53600	Timm23
1447	ENSMUSG00000013707	69769	Tnfaip8l2
1450	ENSMUSG00000013787	110147	Ehmt2
1451	ENSMUSG00000013822	66126	Elof1
1455	ENSMUSG00000013878	77733	Rnf170
1464	ENSMUSG00000014074	70238	Rnf168
1473	ENSMUSG00000014226	12301	Cacybp
1474	ENSMUSG00000014232	76779	Cluap1
1496	ENSMUSG00000014504	66384	Srp19
1504	ENSMUSG00000014592	100072	Camta1
1518	ENSMUSG00000014763	67544	Fam120b
1522	ENSMUSG00000014773	13388	Dll1
1534	ENSMUSG00000014859	104394	E2f4
1538	ENSMUSG00000014907	234344	Naf1
1542	ENSMUSG00000014980	66637	Tsen15
1547	ENSMUSG00000015023	13680	Ddx19a
1550	ENSMUSG00000015083	69379	C8g
1551	ENSMUSG00000015085	12496	Entpd2
1556	ENSMUSG00000015094	18146	Npdc1
1557	ENSMUSG00000015095	30839	Fbxw5
1558	ENSMUSG00000015112	50799	Slc25a13
1559	ENSMUSG00000015120	22196	Ube2i
1564	ENSMUSG00000015143	109711	Actn1
1567	ENSMUSG00000015176	70769	Nolc1
1571	ENSMUSG00000015217	15354	Hmgb3
1579	ENSMUSG00000015291	14567	Gdi1
1589	ENSMUSG00000015354	76477	Pcolce2
1596	ENSMUSG00000015401	57394	Cltrn
1613	ENSMUSG00000015522	11863	Arnt
1626	ENSMUSG00000015652	70358	Steap1
1627	ENSMUSG00000015653	74051	Steap2
1632	ENSMUSG00000015671	19166	Psma2
1633	ENSMUSG00000015672	75398	Mrpl32
1635	ENSMUSG00000015702	71790	Anxa9
1640	ENSMUSG00000015733	12343	Capza2
1642	ENSMUSG00000015747	22365	Vps45
1643	ENSMUSG00000015748	70767	Prpf3
1644	ENSMUSG00000015749	66471	Anp32e
1651	ENSMUSG00000015787	80908	Abo
1657	ENSMUSG00000015837	18412	Sqstm1
1660	ENSMUSG00000015846	20181	Rxra
1666	ENSMUSG00000015880	54392	Ncapg
1671	ENSMUSG00000015937	26914	H2afy
1680	ENSMUSG00000015966	50905	Il17rb
1681	ENSMUSG00000015968	12289	Cacna1d
1683	ENSMUSG00000015971	56249	Actr8
1694	ENSMUSG00000016181	215193	Utp25
1696	ENSMUSG00000016200	329324	Syt14
1719	ENSMUSG00000016481	12946	Cr1l
1723	ENSMUSG00000016495	67759	Plgrkt
1728	ENSMUSG00000016520	140887	Lnx2
1733	ENSMUSG00000016534	16784	Lamp2
1736	ENSMUSG00000016554	55944	Eif3d
1738	ENSMUSG00000016619	18141	Nup50
1744	ENSMUSG00000016757	223723	Ttll12
1756	ENSMUSG00000016984	68145	Etaa1
1768	ENSMUSG00000017119	17966	Nbr1
1770	ENSMUSG00000017144	74194	Rnd3
1771	ENSMUSG00000017146	12189	Brca1
1774	ENSMUSG00000017176	68106	Nt5c3b
1777	ENSMUSG00000017204	57911	Gsdma
1780	ENSMUSG00000017221	22123	Psmd3
1790	ENSMUSG00000017311	217212	Pyy
1799	ENSMUSG00000017405	140859	Nek8
1803	ENSMUSG00000017421	22680	Zfp207
1812	ENSMUSG00000017499	23834	Cdc6
1827	ENSMUSG00000017686	59040	Rhot1
1841	ENSMUSG00000017734	52840	Dbndd2
1859	ENSMUSG00000017831	271457	Rab5a
1862	ENSMUSG00000017843	26931	Ppp2r5c
1864	ENSMUSG00000017861	17865	Mybl2
1872	ENSMUSG00000017978	320405	Cadps2
1873	ENSMUSG00000017999	228889	Ddx27
1877	ENSMUSG00000018040	74778	Rrp7a
1883	ENSMUSG00000018143	17135	Mafk
1894	ENSMUSG00000018211	192201	Wfdc15b
1910	ENSMUSG00000018362	16647	Kpna2
1915	ENSMUSG00000018379	110809	Srsf1
1917	ENSMUSG00000018387	71774	Shroom1
1922	ENSMUSG00000018411	17762	Mapt
1926	ENSMUSG00000018425	67487	Dhx40
1927	ENSMUSG00000018427	77864	Ypel2
1929	ENSMUSG00000018433	68979	Nol11
1931	ENSMUSG00000018446	12261	C1qbp
1932	ENSMUSG00000018449	69723	Rpain
1936	ENSMUSG00000018474	216848	Chd3
1942	ENSMUSG00000018501	20185	Ncor1
1949	ENSMUSG00000018548	68729	Trim37
1958	ENSMUSG00000018574	11370	Acadvl
1959	ENSMUSG00000018581	13411	Dnah11
1960	ENSMUSG00000018583	27041	G3bp1
1971	ENSMUSG00000018651	217031	Tada2a
1975	ENSMUSG00000018661	16834	Cog1
1981	ENSMUSG00000018697	56321	Aatf
1985	ENSMUSG00000018733	103737	Pex12
1987	ENSMUSG00000018740	71998	Slc25a35
1999	ENSMUSG00000018820	319740	Zfyve27
2000	ENSMUSG00000018821	69534	Avpi1
2006	ENSMUSG00000018846	211347	Pank3
2007	ENSMUSG00000018848	104458	Rars
2017	ENSMUSG00000018900	20520	Slc22a5
2020	ENSMUSG00000018909	109689	Arrb1
2025	ENSMUSG00000018921	75273	Pelp1
2029	ENSMUSG00000018927	20305	Ccl6
2035	ENSMUSG00000018974	53890	Sart3
2036	ENSMUSG00000018983	242705	E2f2
2038	ENSMUSG00000018995	244141	Nars2
2043	ENSMUSG00000019055	18822	Plod1
2048	ENSMUSG00000019088	69537	Dnase1l1
2053	ENSMUSG00000019139	71780	Isyna1
2058	ENSMUSG00000019178	76571	Styxl1
2063	ENSMUSG00000019210	11973	Atp6v1e1
2064	ENSMUSG00000019214	214901	Chtf18
2073	ENSMUSG00000019297	67842	Nop9
2075	ENSMUSG00000019302	11975	Atp6v0a1
2076	ENSMUSG00000019303	19183	Psmc3ip
2078	ENSMUSG00000019320	71893	Noxo1
2088	ENSMUSG00000019432	53817	Ddx39b
2095	ENSMUSG00000019471	12539	Cdc37
2116	ENSMUSG00000019718	67217	L3hypdh
2120	ENSMUSG00000019734	353499	Tmc4
2130	ENSMUSG00000019773	67141	Fbxo5
2133	ENSMUSG00000019777	15182	Hdac2
2135	ENSMUSG00000019782	66521	Rwdd1
2139	ENSMUSG00000019790	78808	Stxbp5
2141	ENSMUSG00000019792	73681	Trmt11
2150	ENSMUSG00000019808	66757	Adat2
2153	ENSMUSG00000019813	103268	Cep57l1
2154	ENSMUSG00000019814	353258	Ltv1
2157	ENSMUSG00000019818	53599	Cd164
2172	ENSMUSG00000019845	71924	Tube1
2177	ENSMUSG00000019851	64058	Perp
2179	ENSMUSG00000019853	56016	Hebp2
2182	ENSMUSG00000019857	66403	Asf1a
2184	ENSMUSG00000019863	76563	Qrsl1
2190	ENSMUSG00000019872	57319	Smpdl3a
2194	ENSMUSG00000019877	56442	Serinc1
2195	ENSMUSG00000019878	15500	Hsf2
2196	ENSMUSG00000019880	72780	Rspo3
2205	ENSMUSG00000019897	52713	Ccdc59
2216	ENSMUSG00000019923	52696	Zwint
2223	ENSMUSG00000019942	12534	Cdk1
2228	ENSMUSG00000019948	67019	Actr6
2230	ENSMUSG00000019952	382406	Poc1b
2232	ENSMUSG00000019961	21917	Tmpo
2234	ENSMUSG00000019969	19164	Psen1
2237	ENSMUSG00000019975	67454	Ikbip
2241	ENSMUSG00000019982	17863	Myb
2245	ENSMUSG00000019988	17997	Nedd1
2248	ENSMUSG00000019992	71804	Mtfr2
2251	ENSMUSG00000019998	53331	Stx7
2254	ENSMUSG00000020007	237313	Il20ra
2268	ENSMUSG00000020029	71207	Nudt4
2292	ENSMUSG00000020075	56200	Ddx21
2296	ENSMUSG00000020079	338359	Supv3l1
2300	ENSMUSG00000020085	71361	Aifm2
2318	ENSMUSG00000020109	56709	Dnajb12
2322	ENSMUSG00000020116	66249	Pno1
2338	ENSMUSG00000020142	55963	Slc1a4
2342	ENSMUSG00000020151	19279	Ptprr
2353	ENSMUSG00000020167	21423	Tcf3
2357	ENSMUSG00000020171	64050	Yeats4
2360	ENSMUSG00000020176	14783	Grb10
2368	ENSMUSG00000020185	52679	E2f7
2375	ENSMUSG00000020198	11776	Ap3d1
2385	ENSMUSG00000020224	66225	Llph
2393	ENSMUSG00000020232	15353	Hmg20b
2410	ENSMUSG00000020263	216190	Appl2
2417	ENSMUSG00000020272	20868	Stk10
2430	ENSMUSG00000020290	103573	Xpo1
2435	ENSMUSG00000020303	20856	Stc2
2451	ENSMUSG00000020328	52653	Nudcd2
2453	ENSMUSG00000020330	15366	Hmmr
2457	ENSMUSG00000020334	30805	Slc22a4
2460	ENSMUSG00000020346	17308	Mgat1
2464	ENSMUSG00000020358	15384	Hnrnpab
2466	ENSMUSG00000020361	15525	Hspa4
2474	ENSMUSG00000020375	216724	Rufy1
2475	ENSMUSG00000020376	59044	Rnf130
2486	ENSMUSG00000020392	52626	Cdkn2aipnl
2495	ENSMUSG00000020405	16204	Fabp6
2497	ENSMUSG00000020409	193116	Slu7
2498	ENSMUSG00000020411	214112	Nipal4
2499	ENSMUSG00000020412	75452	Ascc2
2510	ENSMUSG00000020430	64934	Pes1
2513	ENSMUSG00000020434	67430	4921536K21Rik
2522	ENSMUSG00000020448	193670	Rnf185
2525	ENSMUSG00000020454	74203	Eif4enif1
2535	ENSMUSG00000020464	71701	Pnpt1
2538	ENSMUSG00000020471	18972	Pold2
2548	ENSMUSG00000020484	22433	Xbp1
2554	ENSMUSG00000020493	270906	Prr11
2562	ENSMUSG00000020520	171212	Galnt10
2564	ENSMUSG00000020522	216760	Mfap3
2568	ENSMUSG00000020526	448850	Znhit3
2573	ENSMUSG00000020534	20425	Shmt1
2582	ENSMUSG00000020547	66912	Bzw2
2584	ENSMUSG00000020549	68626	Elac2
2599	ENSMUSG00000020585	17775	Laptm4a
2610	ENSMUSG00000020604	74008	Arsg
2613	ENSMUSG00000020608	67241	Smc6
2626	ENSMUSG00000020628	217449	Trappc12
2627	ENSMUSG00000020629	104923	Adi1
2638	ENSMUSG00000020644	15902	Id2
2641	ENSMUSG00000020648	71916	Dus4l
2642	ENSMUSG00000020649	20135	Rrm2
2643	ENSMUSG00000020650	12033	Bcap29
2644	ENSMUSG00000020651	23985	Slc26a4
2656	ENSMUSG00000020669	24057	Sh3yl1
2657	ENSMUSG00000020671	19325	Rab10
2661	ENSMUSG00000020676	20292	Ccl11
2663	ENSMUSG00000020679	21410	Hnf1b
2672	ENSMUSG00000020691	52686	Mettl2
2673	ENSMUSG00000020692	217011	Nle1
2675	ENSMUSG00000020695	17534	Mrc2
2685	ENSMUSG00000020706	56095	Ftsj3
2692	ENSMUSG00000020716	18015	Nf1
2701	ENSMUSG00000020732	58222	Rab37
2707	ENSMUSG00000020739	445007	Nup85
2710	ENSMUSG00000020743	69674	Mif4gd
2716	ENSMUSG00000020758	192897	Itgb4
2721	ENSMUSG00000020775	60441	Mrpl38
2727	ENSMUSG00000020782	217325	Llgl2
2733	ENSMUSG00000020792	53413	Exoc7
2750	ENSMUSG00000020817	54189	Rabep1
2751	ENSMUSG00000020818	69900	Mfsd11
2752	ENSMUSG00000020821	16562	Kif1c
2753	ENSMUSG00000020823	74136	Sec14l1
2759	ENSMUSG00000020831	104457	0610010K14Rik
2760	ENSMUSG00000020832	57837	Eral1
2769	ENSMUSG00000020846	76566	Rflnb
2784	ENSMUSG00000020871	13394	Dlx4
2792	ENSMUSG00000020883	72194	Fbxl20
2804	ENSMUSG00000020897	20877	Aurkb
2805	ENSMUSG00000020898	68964	Ctc1
2806	ENSMUSG00000020899	237823	Pfas
2815	ENSMUSG00000020910	66358	Adprm
2819	ENSMUSG00000020914	21973	Top2a
2820	ENSMUSG00000020916	16673	Krt36
2822	ENSMUSG00000020918	14534	Kat2a
2827	ENSMUSG00000020925	52715	Ccdc43
2830	ENSMUSG00000020929	20624	Eftud2
2841	ENSMUSG00000020949	30795	Fkbp3
2851	ENSMUSG00000020964	20338	Sel1l
2852	ENSMUSG00000020973	109065	Dnaaf2
2853	ENSMUSG00000020974	18974	Pole2
2858	ENSMUSG00000020990	71091	Cdkl1
2862	ENSMUSG00000021000	338320	Mia2
2864	ENSMUSG00000021007	104871	Spata7
2871	ENSMUSG00000021023	66132	1110008L16Rik
2872	ENSMUSG00000021024	26443	Psma6
2879	ENSMUSG00000021037	217737	Ahsa1
2880	ENSMUSG00000021038	104799	Vipas39
2883	ENSMUSG00000021044	72113	Adck1
2885	ENSMUSG00000021048	108156	Mthfd1
2893	ENSMUSG00000021065	53618	Fut8
2900	ENSMUSG00000021072	72736	Tmx1
2903	ENSMUSG00000021079	30056	Timm9
2911	ENSMUSG00000021096	19042	Ppm1a
2924	ENSMUSG00000021115	22367	Vrk1
2925	ENSMUSG00000021116	13665	Eif2s1
2933	ENSMUSG00000021131	13877	Erh
2940	ENSMUSG00000021143	217893	Pacs2
2944	ENSMUSG00000021149	69237	Gtpbp4
2946	ENSMUSG00000021171	52635	Esyt2
2948	ENSMUSG00000021176	78767	Efcab11
2949	ENSMUSG00000021177	104884	Tdp1
2960	ENSMUSG00000021192	27277	Golga5
2961	ENSMUSG00000021193	69617	Pitrm1
2963	ENSMUSG00000021196	56421	Pfkp
2969	ENSMUSG00000021209	74521	Ppp4r4
2983	ENSMUSG00000021226	171210	Acot2
2993	ENSMUSG00000021243	73736	Fcf1
2995	ENSMUSG00000021245	217716	Mlh3
2998	ENSMUSG00000021252	58520	Erg28
3013	ENSMUSG00000021270	15519	Hsp90aa1
3014	ENSMUSG00000021271	72805	Zfp839
3017	ENSMUSG00000021276	67236	Cinp
3041	ENSMUSG00000021326	19720	Trim27
3043	ENSMUSG00000021335	20504	Slc17a1
3044	ENSMUSG00000021336	319848	Slc17a4
3065	ENSMUSG00000021368	67046	Tbc1d7
3071	ENSMUSG00000021377	110052	Dek
3075	ENSMUSG00000021385	75678	Ippk
3078	ENSMUSG00000021391	66336	Cenpp
3079	ENSMUSG00000021392	70930	Nol8
3083	ENSMUSG00000021403	20706	Serpinb9b
3091	ENSMUSG00000021417	23986	Eci2
3092	ENSMUSG00000021418	208366	Rpp40
3095	ENSMUSG00000021427	107513	Ssr1
3109	ENSMUSG00000021461	14088	Fancc
3110	ENSMUSG00000021464	26564	Ror2
3114	ENSMUSG00000021470	76251	Ercc6l2
3119	ENSMUSG00000021481	26919	Zfp346
3121	ENSMUSG00000021483	105278	Cdk20
3126	ENSMUSG00000021490	20505	Slc34a1
3145	ENSMUSG00000021532	69577	Fastkd3
3148	ENSMUSG00000021537	12626	Cetn3
3155	ENSMUSG00000021548	66671	Ccnh
3162	ENSMUSG00000021557	67269	Agtpbp1
3167	ENSMUSG00000021569	69716	Trip13
3168	ENSMUSG00000021572	74470	Cep72
3175	ENSMUSG00000021583	80898	Erap1
3177	ENSMUSG00000021587	18548	Pcsk1
3183	ENSMUSG00000021595	28114	Nsun2
3197	ENSMUSG00000021614	13003	Vcan
3207	ENSMUSG00000021636	218518	Marveld2
3217	ENSMUSG00000021661	68558	Ankra2
3233	ENSMUSG00000021686	11774	Ap3b1
3238	ENSMUSG00000021694	71991	Ercc8
3240	ENSMUSG00000021697	218581	Depdc1b
3255	ENSMUSG00000021714	60411	Cenpk
3256	ENSMUSG00000021715	67285	Cwc27
3267	ENSMUSG00000021733	218756	Slc4a7
3286	ENSMUSG00000021765	14313	Fst
3287	ENSMUSG00000021767	54169	Kat6b
3306	ENSMUSG00000021797	78243	9230112D13Rik
3314	ENSMUSG00000021810	70601	Ecd
3315	ENSMUSG00000021811	108671	Dnajc9
3317	ENSMUSG00000021815	74843	Mss51
3341	ENSMUSG00000021874	71106	4933413J09Rik
3342	ENSMUSG00000021876	58809	Rnase4
3346	ENSMUSG00000021884	56794	Hacl1
3354	ENSMUSG00000021900	26363	Btd
3355	ENSMUSG00000021901	104416	Bap1
3375	ENSMUSG00000021932	67153	Rnaseh2b
3379	ENSMUSG00000021939	13030	Ctsb
3385	ENSMUSG00000021948	18753	Prkcd
3387	ENSMUSG00000021951	68043	Eef1akmt1
3388	ENSMUSG00000021952	57258	Xpo4
3391	ENSMUSG00000021958	72400	Pinx1
3392	ENSMUSG00000021959	50523	Lats2
3396	ENSMUSG00000021965	219114	Ska3
3408	ENSMUSG00000021983	50769	Atp8a2
3410	ENSMUSG00000021987	219135	Mtmr6
3413	ENSMUSG00000021993	70478	Mipep
3423	ENSMUSG00000022009	27275	Nufip1
3426	ENSMUSG00000022013	66148	Dnajc15
3429	ENSMUSG00000022016	219181	Akap11
3431	ENSMUSG00000022019	219249	Tdrd3
3432	ENSMUSG00000022020	66897	Naa16
3433	ENSMUSG00000022021	56419	Diaph3
3434	ENSMUSG00000022022	211253	Mtrf1
3441	ENSMUSG00000022033	52033	Pbk
3442	ENSMUSG00000022034	71988	Esco2
3445	ENSMUSG00000022039	11495	Adam2
3461	ENSMUSG00000022070	77744	Bora
3467	ENSMUSG00000022090	213019	Pdlim2
3476	ENSMUSG00000022100	65246	Xpo7
3482	ENSMUSG00000022108	16432	Itm2b
3485	ENSMUSG00000022111	50933	Uchl3
3491	ENSMUSG00000022120	72486	Rnf219
3494	ENSMUSG00000022124	50789	Fbxl3
3499	ENSMUSG00000022131	58245	Gpr180
3504	ENSMUSG00000022142	170762	Nup155
3513	ENSMUSG00000022157	17231	Mcpt8
3519	ENSMUSG00000022177	219072	Haus4
3532	ENSMUSG00000022197	68070	Pdzd2
3551	ENSMUSG00000022220	104110	Adcy4
3560	ENSMUSG00000022234	12465	Cct5
3565	ENSMUSG00000022241	110960	Tars
3570	ENSMUSG00000022247	67832	Brix1
3571	ENSMUSG00000022248	19355	Rad1
3575	ENSMUSG00000022257	114128	Laptm4b
3579	ENSMUSG00000022265	11732	Ank
3583	ENSMUSG00000022280	30945	Rnf19a
3591	ENSMUSG00000022297	14368	Fzd6
3592	ENSMUSG00000022299	69906	Slc25a32
3596	ENSMUSG00000022305	239393	Lrp12
3606	ENSMUSG00000022322	20419	Shcbp1
3609	ENSMUSG00000022325	67724	Pop1
3610	ENSMUSG00000022329	56274	Stk3
3620	ENSMUSG00000022346	17869	Myc
3630	ENSMUSG00000022361	22770	Zhx1
3632	ENSMUSG00000022364	210544	Tbc1d31
3636	ENSMUSG00000022369	105837	Mtbp
3644	ENSMUSG00000022382	22422	Wnt7b
3646	ENSMUSG00000022385	29870	Gtse1
3650	ENSMUSG00000022389	21685	Tef
3652	ENSMUSG00000022391	19387	Rangap1
3653	ENSMUSG00000022394	214669	L3mbtl2
3658	ENSMUSG00000022407	11564	Adsl
3659	ENSMUSG00000022408	213956	Fam83f
3667	ENSMUSG00000022422	72107	Dscc1
3671	ENSMUSG00000022428	73739	Cby1
3698	ENSMUSG00000022466	71919	Rpap3
3701	ENSMUSG00000022471	14375	Xrcc6
3705	ENSMUSG00000022476	78929	Polr3h
3717	ENSMUSG00000022496	21935	Tnfrsf17
3731	ENSMUSG00000022517	17237	Mgrn1
3742	ENSMUSG00000022536	74022	Glyr1
3744	ENSMUSG00000022538	224092	Lsg1
3745	ENSMUSG00000022540	66049	Rogdi
3746	ENSMUSG00000022542	71089	Sept12
3748	ENSMUSG00000022544	70511	Eef2kmt
3749	ENSMUSG00000022545	50505	Ercc4
3754	ENSMUSG00000022552	106025	Sharpin
3756	ENSMUSG00000022554	59053	Hgh1
3758	ENSMUSG00000022556	15499	Hsf1
3759	ENSMUSG00000022557	12181	Bop1
3760	ENSMUSG00000022558	223658	Mroh1
3765	ENSMUSG00000022564	66168	Grina
3766	ENSMUSG00000022565	18810	Plec
3775	ENSMUSG00000022582	546644	Ly6g
3780	ENSMUSG00000022589	13072	Cyp11b2
3787	ENSMUSG00000022602	11838	Arc
3801	ENSMUSG00000022629	16564	Kif21a
3812	ENSMUSG00000022657	84544	Cd96
3823	ENSMUSG00000022673	17217	Mcm4
3827	ENSMUSG00000022678	67203	Nde1
3831	ENSMUSG00000022682	106298	Rrn3
3833	ENSMUSG00000022684	67118	Bfar
3834	ENSMUSG00000022685	74108	Parn
3838	ENSMUSG00000022698	72117	Naa50
3840	ENSMUSG00000022702	15260	Hira
3841	ENSMUSG00000022704	106248	Qtrt2
3843	ENSMUSG00000022706	18100	Mrpl40
3845	ENSMUSG00000022708	56490	Zbtb20
3846	ENSMUSG00000022710	252870	Usp7
3850	ENSMUSG00000022721	15547	Trmt2a
3855	ENSMUSG00000022742	12892	Cpox
3858	ENSMUSG00000022748	66497	Cmss1
3859	ENSMUSG00000022749	67581	Tbc1d23
3860	ENSMUSG00000022750	224023	Klhl22
3862	ENSMUSG00000022752	28185	Tomm70a
3865	ENSMUSG00000022755	239853	Adgrg7
3874	ENSMUSG00000022765	67474	Snap29
3879	ENSMUSG00000022771	66053	Ppil2
3882	ENSMUSG00000022774	68092	Ncbp2
3883	ENSMUSG00000022779	21976	Top3b
3892	ENSMUSG00000022792	70120	Yars2
3894	ENSMUSG00000022797	22042	Tfrc
3896	ENSMUSG00000022799	12549	Arhgap31
3899	ENSMUSG00000022802	239833	Lmln
3902	ENSMUSG00000022807	106326	Osbpl11
3903	ENSMUSG00000022808	69150	Snx4
3906	ENSMUSG00000022812	56637	Gsk3b
3907	ENSMUSG00000022814	22247	Umps
3909	ENSMUSG00000022817	16419	Itgb5
3920	ENSMUSG00000022833	239839	Ccdc14
3932	ENSMUSG00000022853	74147	Ehhadh
3936	ENSMUSG00000022858	20462	Tra2b
3944	ENSMUSG00000022871	59083	Fetub
3949	ENSMUSG00000022881	106344	Rfc4
3953	ENSMUSG00000022886	56635	Prl2a1
3958	ENSMUSG00000022893	11504	Adamts1
3969	ENSMUSG00000022911	68146	Arl13b
3971	ENSMUSG00000022913	56088	Psmg1
3978	ENSMUSG00000022945	110749	Chaf1b
3979	ENSMUSG00000022946	70028	Dop1b
3980	ENSMUSG00000022947	109857	Cbr3
3981	ENSMUSG00000022948	224440	Setd4
3983	ENSMUSG00000022951	54720	Rcan1
3989	ENSMUSG00000022962	14450	Gart
3991	ENSMUSG00000022965	15980	Ifngr2
3995	ENSMUSG00000022972	68001	Cfap298
3996	ENSMUSG00000022973	104015	Synj1
3998	ENSMUSG00000022978	66578	Mis18a
4000	ENSMUSG00000022983	224432	Scaf4
4004	ENSMUSG00000022992	69612	Kansl2
4008	ENSMUSG00000022996	22410	Wnt10b
4012	ENSMUSG00000023004	22143	Tuba1b
4016	ENSMUSG00000023010	110213	Tmbim6
4019	ENSMUSG00000023015	26934	Racgap1
4025	ENSMUSG00000023022	65970	Lima1
4032	ENSMUSG00000023033	20273	Scn8a
4051	ENSMUSG00000023068	52014	Nus1
4068	ENSMUSG00000023106	68184	Denr
4069	ENSMUSG00000023110	27374	Prmt5
4076	ENSMUSG00000023147	71446	Wrb
4079	ENSMUSG00000023153	69671	Tmem52
4080	ENSMUSG00000023156	67053	Rpp14
4088	ENSMUSG00000023186	67776	Vwa5a
4105	ENSMUSG00000023266	107971	Frs3
4116	ENSMUSG00000023330	69185	Dtwd1
4140	ENSMUSG00000023495	59092	Pcbp4
4141	ENSMUSG00000023505	14793	Cdca3
4143	ENSMUSG00000023572	17151	Ccndbp1
4152	ENSMUSG00000023795
4170	ENSMUSG00000023883	72057	Phf10
4172	ENSMUSG00000023886	64074	Smoc2
4178	ENSMUSG00000023906	54419	Cldn6
4179	ENSMUSG00000023908	268930	Pkmyt1
4187	ENSMUSG00000023919	83815	Cenpq
4196	ENSMUSG00000023938	224805	Aars2
4198	ENSMUSG00000023940	72415	Sgo1
4199	ENSMUSG00000023942	63959	Slc29a1
4201	ENSMUSG00000023944	15516	Hsp90ab1
4209	ENSMUSG00000023960	83965	Enpp5
4226	ENSMUSG00000023987	109820	Pgc
4227	ENSMUSG00000023988	53414	Bysl
4237	ENSMUSG00000024007	68816	Ppil1
4248	ENSMUSG00000024029	21786	Tff3
4252	ENSMUSG00000024034	140765	Tmprss3
4256	ENSMUSG00000024039	12411	Cbs
4261	ENSMUSG00000024045	56399	Akap8
4269	ENSMUSG00000024056	67052	Ndc80
4279	ENSMUSG00000024072	67864	Yipf4
4281	ENSMUSG00000024074	50766	Crim1
4284	ENSMUSG00000024078	74196	Ttc27
4287	ENSMUSG00000024082	73694	Ndufaf7
4288	ENSMUSG00000024083	224938	Pja2
4296	ENSMUSG00000024097	225027	Srsf7
4304	ENSMUSG00000024112	58226	Cacna1h
4305	ENSMUSG00000024114	71003	Prss41
4307	ENSMUSG00000024118	72016	Tedc2
4308	ENSMUSG00000024120	72416	Lrpprc
4315	ENSMUSG00000024130	27410	Abca3
4319	ENSMUSG00000024135	78586	Srbd1
4324	ENSMUSG00000024143	104215	Rhoq
4328	ENSMUSG00000024151	17685	Msh2
4330	ENSMUSG00000024155	75178	Meiob
4345	ENSMUSG00000024177	56520	Nme4
4352	ENSMUSG00000024188	66978	Luc7l
4355	ENSMUSG00000024193	21652	Phf1
4358	ENSMUSG00000024201	193796	Kdm4b
4366	ENSMUSG00000024212	64144	Mllt1
4370	ENSMUSG00000024218	68776	Taf11
4379	ENSMUSG00000024231	71745	Cul2
4397	ENSMUSG00000024258	69241	Polr2d
4403	ENSMUSG00000024269	66648	Tpgs2
4406	ENSMUSG00000024273	68046	2700062C07Rik
4412	ENSMUSG00000024287	225160	Thoc1
4421	ENSMUSG00000024301	16580	Kifc5b
4425	ENSMUSG00000024308	21356	Tapbp
4427	ENSMUSG00000024312	57315	Wdr46
4434	ENSMUSG00000024331	13506	Dsc2
4439	ENSMUSG00000024340	547431	Btnl2
4448	ENSMUSG00000024359	15526	Hspa9
4464	ENSMUSG00000024388	17922	Myo7b
4466	ENSMUSG00000024392	224727	Bag6
4477	ENSMUSG00000024409	57390	Psors1c2
4479	ENSMUSG00000024411	11829	Aqp4
4487	ENSMUSG00000024425	65113	Ndfip1
4489	ENSMUSG00000024427	24066	Spry4
4493	ENSMUSG00000024436	66973	Mrps18b
4500	ENSMUSG00000024454	15183	Hdac3
4505	ENSMUSG00000024471	58916	Myot
4513	ENSMUSG00000024485	240215	Slc4a9
4517	ENSMUSG00000024493	107045	Lars
4519	ENSMUSG00000024498	56070	Tcerg1
4524	ENSMUSG00000024505	68857	Dtwd2
4528	ENSMUSG00000024512	75577	Dynap
4531	ENSMUSG00000024516	66286	Sec11c
4537	ENSMUSG00000024525	114663	Impa2
4540	ENSMUSG00000024528	67222	Srfbp1
4546	ENSMUSG00000024535	69226	Snx24
4547	ENSMUSG00000024537	107047	Psmg2
4549	ENSMUSG00000024539	19255	Ptpn2
4567	ENSMUSG00000024578	56069	Il17b
4570	ENSMUSG00000024581	108123	Napg
4571	ENSMUSG00000024583	53382	Txnl1
4575	ENSMUSG00000024590	16906	Lmnb1
4586	ENSMUSG00000024610	16149	Cd74
4587	ENSMUSG00000024613	21453	Tcof1
4595	ENSMUSG00000024640	107272	Psat1
4598	ENSMUSG00000024645	67105	Timm21
4605	ENSMUSG00000024659	16952	Anxa1
4606	ENSMUSG00000024660	16319	Incenp
4611	ENSMUSG00000024666	72982	Tmem138
4612	ENSMUSG00000024667	68642	Tmem216
4629	ENSMUSG00000024695	109910	Zfp91
4635	ENSMUSG00000024726	67383	Carnmt1
4637	ENSMUSG00000024728	69416	1700025F22Rik
4641	ENSMUSG00000024732	108673	Ccdc86
4643	ENSMUSG00000024735	28000	Prpf19
4648	ENSMUSG00000024742	14156	Fen1
4663	ENSMUSG00000024770	70166	Lipn
4664	ENSMUSG00000024771	240633	Lipk
4665	ENSMUSG00000024772	13660	Ehd1
4667	ENSMUSG00000024774	52024	Ankrd22
4675	ENSMUSG00000024785	59028	Rcl1
4678	ENSMUSG00000024789	16452	Jak2
4680	ENSMUSG00000024791	67849	Cdca5
4683	ENSMUSG00000024795	240641	Kif20b
4687	ENSMUSG00000024800	54364	Rpp30
4696	ENSMUSG00000024816	67457	Frmd8
4702	ENSMUSG00000024829	353242	Mrpl21
4705	ENSMUSG00000024833	18969	Pola2
4712	ENSMUSG00000024845	66990	Tmem134
4713	ENSMUSG00000024846	73720	Cst6
4728	ENSMUSG00000024870	76308	Rab1b
4734	ENSMUSG00000024885	67689	Aldh3b1
4737	ENSMUSG00000024891	13340	Slc29a2
4756	ENSMUSG00000024921	67155	Smarca2
4769	ENSMUSG00000024943	226026	Smc5
4775	ENSMUSG00000024953	54683	Prdx5
4784	ENSMUSG00000024966	20867	Stip1
4785	ENSMUSG00000024968	104383	Rcor2
4786	ENSMUSG00000024969	13728	Mark2
4788	ENSMUSG00000024972	56072	Lgals12
4790	ENSMUSG00000024974	13006	Smc3
4796	ENSMUSG00000024982	66980	Zdhhc6
4801	ENSMUSG00000024989	74107	Cep55
4803	ENSMUSG00000024991	13669	Eif3a
4806	ENSMUSG00000024997	11757	Prdx3
4809	ENSMUSG00000025001	15201	Hells
4823	ENSMUSG00000025024	76479	Smndc1
4833	ENSMUSG00000025041	76952	Nt5c2
4836	ENSMUSG00000025047	18572	Pdcd11
4837	ENSMUSG00000025049	226182	Taf5
4838	ENSMUSG00000025050	71041	Pcgf6
4845	ENSMUSG00000025066	67788	Sfr1
4852	ENSMUSG00000025081	83561	Tdrd1
4853	ENSMUSG00000025082	240675	Vwa2
4866	ENSMUSG00000025127	14527	Gcgr
4872	ENSMUSG00000025134	21681	Alyref
4874	ENSMUSG00000025137	68671	Pcyt2
4880	ENSMUSG00000025144	20892	Cenpx
4884	ENSMUSG00000025151	94275	Maged1
4886	ENSMUSG00000025154	71085	Arhgap19
4887	ENSMUSG00000025155	68730	Dus1l
4888	ENSMUSG00000025156	209318	Gps1
4917	ENSMUSG00000025200	72502	Cwf19l1
4922	ENSMUSG00000025207	26456	Sema4g
4929	ENSMUSG00000025217	12234	Btrc
4930	ENSMUSG00000025218	56626	Poll
4949	ENSMUSG00000025241	17281	Fyco1
4950	ENSMUSG00000025243	22599	Slc6a20b
4958	ENSMUSG00000025264	69499	Tsr2
4961	ENSMUSG00000025268	80884	Maged2
4962	ENSMUSG00000025269	77622	Apex2
4964	ENSMUSG00000025271	18639	Pfkfb1
4973	ENSMUSG00000025289	53381	Prdx4
4996	ENSMUSG00000025354	74330	Dnajc14
5002	ENSMUSG00000025364	18813	Pa2g4
5019	ENSMUSG00000025395	19075	Prim1
5024	ENSMUSG00000025403	108037	Shmt2
5025	ENSMUSG00000025404	71750	R3hdm2
5030	ENSMUSG00000025410	69654	Dctn2
5032	ENSMUSG00000025417	117150	Pip4k2c
5045	ENSMUSG00000025436	68876	Atp23
5046	ENSMUSG00000025437	170822	Usp33
5047	ENSMUSG00000025439	12729	Clns1a
5049	ENSMUSG00000025451	218693	Paip1
5052	ENSMUSG00000025464	212503	Paox
5060	ENSMUSG00000025474	74237	Tubgcp2
5066	ENSMUSG00000025481	76974	Urah
5069	ENSMUSG00000025485	101489	Ric8a
5070	ENSMUSG00000025486	64384	Sirt3
5076	ENSMUSG00000025494	24058	Sigirr
5079	ENSMUSG00000025497	72040	Cdhr5
5082	ENSMUSG00000025500	72000	Lmntd2
5092	ENSMUSG00000025515		Muc2
5094	ENSMUSG00000025521	73067	Tmem192
5100	ENSMUSG00000025532	12909	Crcp
5104	ENSMUSG00000025538	67902	Sumf2
5112	ENSMUSG00000025572	217353	Tmc6
5114	ENSMUSG00000025574	21877	Tk1
5115	ENSMUSG00000025575	76025	Cant1
5120	ENSMUSG00000025580	192170	Eif4a3
5134	ENSMUSG00000025612	12013	Bach1
5135	ENSMUSG00000025613	12469	Cct8
5141	ENSMUSG00000025646	235610	Atrip
5149	ENSMUSG00000025665	67071	Rps6ka6
5151	ENSMUSG00000025701	11689	Alox5
5154	ENSMUSG00000025722	71968	Wdr73
5165	ENSMUSG00000025736	72106	Jmjd8
5171	ENSMUSG00000025745	97212	Hadha
5173	ENSMUSG00000025747	22171	Tyms
5176	ENSMUSG00000025758	20873	Plk4
5197	ENSMUSG00000025793	15239	Hgs
5209	ENSMUSG00000025821	101095	Zfp282
5217	ENSMUSG00000025857	433956	Dnaaf5
5223	ENSMUSG00000025869	28126	Nop16
5226	ENSMUSG00000025872	73666	Thoc3
5227	ENSMUSG00000025873	76577	Faf2
5228	ENSMUSG00000025875	74257	Tspan17
5231	ENSMUSG00000025878	20184	Uimc1
5235	ENSMUSG00000025888	12362	Casp1
5241	ENSMUSG00000025899	67667	Alkbh8
5246	ENSMUSG00000025907	12421	Rb1cc1
5256	ENSMUSG00000025925	21749	Terf1
5280	ENSMUSG00000025962	75619	Fastkd2
5287	ENSMUSG00000025977	75388	Boll
5290	ENSMUSG00000025980	15510	Hspd1
5294	ENSMUSG00000025986	227059	Slc39a10
5297	ENSMUSG00000025995	73674	Wdr75
5309	ENSMUSG00000026019	57750	Wdr12
5310	ENSMUSG00000026020	55989	Nop58
5313	ENSMUSG00000026024	74018	Als2
5314	ENSMUSG00000026027	227154	Stradb
5319	ENSMUSG00000026034	12747	Clk1
5320	ENSMUSG00000026035	70225	Ppil3
5322	ENSMUSG00000026037	18393	Orc2
5323	ENSMUSG00000026039	68549	Sgo2a
5328	ENSMUSG00000026049	75623	Tex30
5331	ENSMUSG00000026062	226999	Slc9a2
5334	ENSMUSG00000026065	110895	Slc9a4
5341	ENSMUSG00000026077	18143	Npas2
5350	ENSMUSG00000026094	98267	Stk17b
5354	ENSMUSG00000026098	227099	Pms1
5361	ENSMUSG00000026110	269181	Mgat4a
5365	ENSMUSG00000026114	12790	Cnga3
5372	ENSMUSG00000026126	19253	Ptpn18
5373	ENSMUSG00000026127	27993	Imp4
5375	ENSMUSG00000026134	19076	Prim2
5408	ENSMUSG00000026192	108147	Atic
5410	ENSMUSG00000026196	12021	Bard1
5412	ENSMUSG00000026198	74104	Abcb6
5413	ENSMUSG00000026199	52231	Ankzf1
5434	ENSMUSG00000026234	17975	Ncl
5435	ENSMUSG00000026235	13838	Epha4
5437	ENSMUSG00000026238	19231	Ptma
5438	ENSMUSG00000026239	18582	Pde6d
5439	ENSMUSG00000026240	26895	Cops7b
5441	ENSMUSG00000026245	23874	Farsb
5444	ENSMUSG00000026248	69163	Mrpl44
5465	ENSMUSG00000026281	21915	Dtymk
5484	ENSMUSG00000026321	21934	Tnfrsf11a
5493	ENSMUSG00000026342	74150	Slc35f5
5501	ENSMUSG00000026355	17219	Mcm6
5505	ENSMUSG00000026360	19735	Rgs2
5509	ENSMUSG00000026374	22099	Tsn
5510	ENSMUSG00000026377	67949	Nifk
5525	ENSMUSG00000026404	67997	Ddx59
5530	ENSMUSG00000026413	18772	Pkp1
5540	ENSMUSG00000026426	68724	Arl8a
5541	ENSMUSG00000026427	16865	Eif2d
5542	ENSMUSG00000026429	67196	Ube2t
5545	ENSMUSG00000026433	226422	Rab29
5546	ENSMUSG00000026434	98415	Nucks1
5555	ENSMUSG00000026452	20980	Syt2
5556	ENSMUSG00000026455	240756	Klhl12
5557	ENSMUSG00000026456	72017	Cyb5r1
5578	ENSMUSG00000026492	15278	Tfb2m
5580	ENSMUSG00000026495	68226	Efcab2
5589	ENSMUSG00000026511	27058	Srp9
5593	ENSMUSG00000026520	69051	Pycr2
5595	ENSMUSG00000026525	13603	Opn3
5607	ENSMUSG00000026553	12847	Copa
5610	ENSMUSG00000026558	80914	Uck2
5616	ENSMUSG00000026567	271639	Adcy10
5618	ENSMUSG00000026571	74106	Dcaf6
5620	ENSMUSG00000026573	16963	Xcl1
5639	ENSMUSG00000026601	77352	Axdnd1
5640	ENSMUSG00000026602	170484	Nphs2
5641	ENSMUSG00000026603	226830	Smyd2
5643	ENSMUSG00000026605	108000	Cenpf
5649	ENSMUSG00000026615	107508	Eprs
5655	ENSMUSG00000026622	18005	Nek2
5664	ENSMUSG00000026638	54139	Irf6
5671	ENSMUSG00000026646	64707	Suv39h2
5677	ENSMUSG00000026657	209630	Frmd4a
5682	ENSMUSG00000026667	16589	Uhmk1
5684	ENSMUSG00000026669	70024	Mcm10
5692	ENSMUSG00000026683	66977	Nuf2
5693	ENSMUSG00000026686	110648	Lmx1a
5698	ENSMUSG00000026694	71449	Eef1aknmt
5707	ENSMUSG00000026709	226539	Dars2
5712	ENSMUSG00000026723	13434	Trdmt1
5745	ENSMUSG00000026779	67121	Mastl
5746	ENSMUSG00000026781	74159	Acbd5
5749	ENSMUSG00000026785	263803	Pkn3
5752	ENSMUSG00000026788	71834	Zbtb43
5755	ENSMUSG00000026792	227738	Lrsam1
5762	ENSMUSG00000026806	227674	Ddx31
5775	ENSMUSG00000026821	19730	Ralgds
5778	ENSMUSG00000026825	13429	Dnm1
5784	ENSMUSG00000026831	69327	1700007K13Rik
5791	ENSMUSG00000026839	76654	Upp2
5794	ENSMUSG00000026842	11350	Abl1
5802	ENSMUSG00000026857	66617	Ntmt1
5808	ENSMUSG00000026869	66998	Psmd5
5831	ENSMUSG00000026917	140858	Wdr5
5834	ENSMUSG00000026921	353156	Egfl7
5835	ENSMUSG00000026922	67512	Agpat2
5837	ENSMUSG00000026924	227648	Sec16a
5842	ENSMUSG00000026930	67839	Gpsm1
5844	ENSMUSG00000026932	67991	Nacc2
5861	ENSMUSG00000026959	14810	Grin1
5866	ENSMUSG00000026966	68475	Ssna1
5871	ENSMUSG00000026974	67187	Zmynd19
5887	ENSMUSG00000026999	69482	Nup35
5890	ENSMUSG00000027004	20378	Frzb
5900	ENSMUSG00000027018	107435	Hat1
5902	ENSMUSG00000027030	53416	Stk39
5903	ENSMUSG00000027035	241447	Cers6
5905	ENSMUSG00000027067	20833	Ssrp1
5913	ENSMUSG00000027076	30059	Timm10
5917	ENSMUSG00000027080	381379	Med19
5918	ENSMUSG00000027082	21788	Tfpi
5922	ENSMUSG00000027091	69082	Zc3h15
5923	ENSMUSG00000027099	53375	Mtx2
5927	ENSMUSG00000027108	67059	Ola1
5930	ENSMUSG00000027115	228421	Kif18a
5933	ENSMUSG00000027130	107723	Slc12a6
5934	ENSMUSG00000027131	68032	Emc4
5944	ENSMUSG00000027166	99349	Dnajc24
5951	ENSMUSG00000027176	228410	Cstf3
5955	ENSMUSG00000027185	98956	Nat10
5960	ENSMUSG00000027193	11800	Api5
5964	ENSMUSG00000027198	14043	Ext2
5967	ENSMUSG00000027201	17876	Myef2
5969	ENSMUSG00000027203	110074	Dut
5976	ENSMUSG00000027215	12521	Cd82
5982	ENSMUSG00000027223	19099	Mapk8ip1
5989	ENSMUSG00000027236	78655	Eif3j1
5992	ENSMUSG00000027242	241627	Wdr76
5994	ENSMUSG00000027244	51897	Atg13
6003	ENSMUSG00000027257	80708	Pacsin3
6004	ENSMUSG00000027259	75894	Adal
6005	ENSMUSG00000027261	15112	Hao1
6011	ENSMUSG00000027276	16449	Jag1
6017	ENSMUSG00000027287	20619	Snap23
6024	ENSMUSG00000027300	140629	Ubox5
6029	ENSMUSG00000027306	108907	Nusap1
6032	ENSMUSG00000027313	69065	Chac1
6039	ENSMUSG00000027323	19361	Rad51
6040	ENSMUSG00000027324	271842	Rpusd2
6041	ENSMUSG00000027326	76464	Knl1
6042	ENSMUSG00000027327	67326	1700037H04Rik
6044	ENSMUSG00000027330	12531	Cdc25b
6045	ENSMUSG00000027331	51944	Knstrn
6053	ENSMUSG00000027342	18538	Pcna
6061	ENSMUSG00000027353	66634	Mcm8
6065	ENSMUSG00000027358	12156	Bmp2
6078	ENSMUSG00000027376	192212	Prom2
6080	ENSMUSG00000027378	53885	Nphp1
6081	ENSMUSG00000027379	12235	Bub1
6084	ENSMUSG00000027384	69487	Ndufaf5
6086	ENSMUSG00000027387	57432	Zc3h8
6087	ENSMUSG00000027394	69737	Ttl
6088	ENSMUSG00000027395	20017	Polr1b
6095	ENSMUSG00000027404	20638	Snrpb
6096	ENSMUSG00000027405	67134	Nop56
6106	ENSMUSG00000027423	69178	Snx5
6108	ENSMUSG00000027425	228714	Kat14
6112	ENSMUSG00000027430	66044	Dtd1
6126	ENSMUSG00000027454	69270	Gins1
6127	ENSMUSG00000027455	386649	Nsfl1c
6130	ENSMUSG00000027459	73847	Fam110a
6136	ENSMUSG00000027469	72119	Tpx2
6138	ENSMUSG00000027472	68559	Pdrg1
6141	ENSMUSG00000027478	13436	Dnmt3b
6152	ENSMUSG00000027490	13555	E2f1
6154	ENSMUSG00000027496	20878	Aurka
6155	ENSMUSG00000027498	67337	Cstf1
6161	ENSMUSG00000027508	94212	Pag1
6188	ENSMUSG00000027556	12346	Car1
6193	ENSMUSG00000027566	26444	Psma7
6207	ENSMUSG00000027589	245867	Pcmtd2
6212	ENSMUSG00000027599	74252	Armc1
6213	ENSMUSG00000027601	67472	Mtfr1
6223	ENSMUSG00000027618	18041	Nfs1
6229	ENSMUSG00000027635	66934	Dsn1
6231	ENSMUSG00000027637	67388	Rab5if
6236	ENSMUSG00000027646	20779	Src
6245	ENSMUSG00000027661	170441	Slc2a10
6246	ENSMUSG00000027663	22401	Zmat3
6252	ENSMUSG00000027671	56456	Actl6a
6260	ENSMUSG00000027684	14013	Mecom
6264	ENSMUSG00000027695	18805	Pld1
6266	ENSMUSG00000027699	13605	Ect2
6276	ENSMUSG00000027715	12428	Ccna2
6281	ENSMUSG00000027722	57815	Spata5
6290	ENSMUSG00000027752	69639	Exosc8
6296	ENSMUSG00000027774	28030	Gfm1
6303	ENSMUSG00000027787	97112	Nmd3
6310	ENSMUSG00000027797	13175	Dclk1
6315	ENSMUSG00000027804	67738	Ppid
6319	ENSMUSG00000027809	66841	Etfdh
6320	ENSMUSG00000027810	229317	Eif2a
6321	ENSMUSG00000027811	75939	4930579G24Rik
6324	ENSMUSG00000027823	229363	Gmps
6372	ENSMUSG00000027900	67171	Dram2
6375	ENSMUSG00000027905	53975	Ddx20
6391	ENSMUSG00000027939	77595	Nup210l
6394	ENSMUSG00000027944	23897	Hax1
6396	ENSMUSG00000027950	11444	Chrnb2
6407	ENSMUSG00000027963	58193	Extl2
6411	ENSMUSG00000027968	28036	Larp7
6416	ENSMUSG00000027981	67225	Rnpc3
6434	ENSMUSG00000028010	68147	Gar1
6436	ENSMUSG00000028012	20132	Rrh
6438	ENSMUSG00000028015	229445	Ctso
6441	ENSMUSG00000028018	67553	Gstcd
6450	ENSMUSG00000028032	23971	Papss1
6452	ENSMUSG00000028034	51886	Fubp1
6458	ENSMUSG00000028041	11490	Adam15
6460	ENSMUSG00000028044	54124	Cks1b
6462	ENSMUSG00000028048	14466	Gba
6467	ENSMUSG00000028059	16800	Arhgef2
6470	ENSMUSG00000028063	16905	Lmna
6473	ENSMUSG00000028068	404710	Iqgap3
6474	ENSMUSG00000028069	66614	Gpatch4
6484	ENSMUSG00000028085	229487	Gatb
6487	ENSMUSG00000028089	68058	Chd1l
6501	ENSMUSG00000028114	210529	Mettl14
6502	ENSMUSG00000028115	171388	Bnipl
6504	ENSMUSG00000028121	29815	Bcar3
6515	ENSMUSG00000028138	11532	Adh5
6524	ENSMUSG00000028156	13684	Eif4e
6535	ENSMUSG00000028175	76131	Depdc1a
6539	ENSMUSG00000028180	53861	Zranb2
6544	ENSMUSG00000028187	70285	Rpf1
6557	ENSMUSG00000028218	68099	Fam92a
6558	ENSMUSG00000028221	72519	Pip4p2
6561	ENSMUSG00000028224	27354	Nbn
6571	ENSMUSG00000028243	68053	Ubxn2b
6580	ENSMUSG00000028255	23844	Clca1
6583	ENSMUSG00000028261	68493	Ndufaf4
6589	ENSMUSG00000028271	229906	Gtf2b
6609	ENSMUSG00000028312	14211	Smc2
6611	ENSMUSG00000028318	64424	Polr1e
6612	ENSMUSG00000028322	66362	Exosc3
6616	ENSMUSG00000028330	433702	Ncbp1
6617	ENSMUSG00000028331	74753	Trmo
6619	ENSMUSG00000028333	67628	Anp32b
6625	ENSMUSG00000028344	16348	Invs
6627	ENSMUSG00000028347	230157	Tmeff1
6630	ENSMUSG00000028354	54418	Fmn2
6645	ENSMUSG00000028383	72479	Hsdl2
6648	ENSMUSG00000028389	22696	Zfp37
6649	ENSMUSG00000028391	71354	Wdr31
6663	ENSMUSG00000028411	66408	Aptx
6666	ENSMUSG00000028414	246179	Fktn
6672	ENSMUSG00000028423	74164	Nfx1
6675	ENSMUSG00000028430	230082	Nol6
6676	ENSMUSG00000028431	230233	Elp1
6677	ENSMUSG00000028433	68926	Ubap2
6685	ENSMUSG00000028443	66401	Nudt2
6693	ENSMUSG00000028455	66592	Stoml2
6696	ENSMUSG00000028458	21754	Tesk1
6712	ENSMUSG00000028480	384009	Glipr2
6718	ENSMUSG00000028494	11520	Plin2
6728	ENSMUSG00000028522	71148	Mier1
6740	ENSMUSG00000028540	67728	Dph2
6748	ENSMUSG00000028551	12580	Cdkn2c
6756	ENSMUSG00000028560	230484	Usp1
6761	ENSMUSG00000028571	230459	Cyp2j13
6765	ENSMUSG00000028576	67694	Ift74
6766	ENSMUSG00000028577	18786	Plaa
6767	ENSMUSG00000028578	67770	Caap1
6773	ENSMUSG00000028587	18392	Orc1
6785	ENSMUSG00000028608	74098	Czib
6786	ENSMUSG00000028609	17149	Magoh
6790	ENSMUSG00000028614	72787	Ndc1
6794	ENSMUSG00000028621	230582	Cyb5rl
6795	ENSMUSG00000028622	56280	Mrpl37
6796	ENSMUSG00000028626	12840	Col9a2
6800	ENSMUSG00000028633	51797	Ctps
6813	ENSMUSG00000028647	56309	Mycbp
6817	ENSMUSG00000028653	66966	Trit1
6831	ENSMUSG00000028676	14105	Srsf10
6832	ENSMUSG00000028677	66743	Rnf220
6833	ENSMUSG00000028678	73804	Kif2c
6836	ENSMUSG00000028683	108067	Eif2b3
6841	ENSMUSG00000028690	67096	Mmachc
6844	ENSMUSG00000028693	50927	Nasp
6845	ENSMUSG00000028696	16351	Ipp
6846	ENSMUSG00000028698	18710	Pik3r3
6850	ENSMUSG00000028702	19366	Rad54l
6862	ENSMUSG00000028718	20460	Stil
6864	ENSMUSG00000028729	69072	Ebna1bp2
6869	ENSMUSG00000028741	69902	Mrto4
6876	ENSMUSG00000028751	26970	Pla2g2e
6887	ENSMUSG00000028772	619605	Zcchc17
6890	ENSMUSG00000028777	242851	Gnat3
6917	ENSMUSG00000028820	71514	Sfpq
6925	ENSMUSG00000028834	433766	Trim63
6926	ENSMUSG00000028836	230810	Slc30a2
6929	ENSMUSG00000028840	68040	Zfp593
6935	ENSMUSG00000028848	100210	Gpn2
6938	ENSMUSG00000028851	18221	Nudc
6945	ENSMUSG00000028863	70088	Meaf6
6948	ENSMUSG00000028868	242687	Wasf2
6949	ENSMUSG00000028869	230737	Gnl2
6951	ENSMUSG00000028873	52276	Cdca8
6956	ENSMUSG00000028882	100336	Ppp1r8
6957	ENSMUSG00000028883	20346	Sema3a
6958	ENSMUSG00000028884	19891	Rpa2
6961	ENSMUSG00000028889	230734	Yrdc
6964	ENSMUSG00000028894	16330	Inpp5b
6965	ENSMUSG00000028896	100088	Rcc1
6966	ENSMUSG00000028898	71787	Trnau1ap
6969	ENSMUSG00000028902	75062	Sf3a3
6971	ENSMUSG00000028907	67205	Utp11
6975	ENSMUSG00000028914	12371	Casp9
6984	ENSMUSG00000028933	57434	Xrcc2
6991	ENSMUSG00000028945	19744	Rheb
6993	ENSMUSG00000028948	74035	Nol9
6997	ENSMUSG00000028953	27407	Abcf2
6998	ENSMUSG00000028954	53312	Nub1
7014	ENSMUSG00000028973	74610	Abcb8
7023	ENSMUSG00000028986	52323	Klhl7
7039	ENSMUSG00000029012	26429	Orc5
7040	ENSMUSG00000029014	22791	Dnajc2
7050	ENSMUSG00000029029	59002	Wrap73
7055	ENSMUSG00000029036	108888	Atad3a
7060	ENSMUSG00000029049	76866	Morn1
7061	ENSMUSG00000029050	20481	Ski
7063	ENSMUSG00000029054	14403	Gabrd
7065	ENSMUSG00000029056	269614	Pank4
7080	ENSMUSG00000029076	20318	Sdf4
7081	ENSMUSG00000029082	12182	Bst1
7088	ENSMUSG00000029093	81840	Sorcs2
7093	ENSMUSG00000029098	80911	Acox3
7098	ENSMUSG00000029106	11518	Add1
7101	ENSMUSG00000029111	24116	Nelfa
7115	ENSMUSG00000029135	14284	Fosl2
7121	ENSMUSG00000029147	14208	Ppm1g
7144	ENSMUSG00000029177	12615	Cenpa
7163	ENSMUSG00000029203	53323	Ube2k
7169	ENSMUSG00000029209	67980	Gnpda2
7173	ENSMUSG00000029217	21682	Tec
7187	ENSMUSG00000029246	231327	Ppat
7205	ENSMUSG00000029276	170823	Glmn
7210	ENSMUSG00000029283	12545	Cdc7
7225	ENSMUSG00000029313	17355	Aff1
7228	ENSMUSG00000029320	74218	1700016H13Rik
7238	ENSMUSG00000029338	71914	Antxr2
7242	ENSMUSG00000029346	70118	Srrd
7248	ENSMUSG00000029363	72151	Rfc5
7250	ENSMUSG00000029366	13178	Dck
7268	ENSMUSG00000029388	209354	Eif2b1
7272	ENSMUSG00000029394	13445	Cdk2ap1
7279	ENSMUSG00000029406	19679	Pitpnm2
7285	ENSMUSG00000029414	208628	Kntc1
7290	ENSMUSG00000029420	231760	Rimbp2
7296	ENSMUSG00000029430	19384	Ran
7299	ENSMUSG00000029433	66593	Diablo
7303	ENSMUSG00000029438	77045	Bcl7a
7306	ENSMUSG00000029442	269701	Wdr66
7309	ENSMUSG00000029447	12466	Cct6a
7320	ENSMUSG00000029464	68080	Gpn3
7322	ENSMUSG00000029466	56317	Anapc7
7333	ENSMUSG00000029480	208144	Dhx37
7337	ENSMUSG00000029490	243197	Mfsd7a
7340	ENSMUSG00000029500	72542	Pgam5
7344	ENSMUSG00000029504	69663	Ddx51
7346	ENSMUSG00000029507	56361	Pus1
7348	ENSMUSG00000029512	22241	Ulk1
7350	ENSMUSG00000029516	12704	Cit
7353	ENSMUSG00000029521	50883	Chek2
7357	ENSMUSG00000029528	19303	Pxn
7359	ENSMUSG00000029534	64213	St7
7370	ENSMUSG00000029552	21753	Tes
7373	ENSMUSG00000029556	21405	Hnf1a
7382	ENSMUSG00000029571	71900	Tmem106b
7385	ENSMUSG00000029577	117146	Ube3b
7391	ENSMUSG00000029591	22256	Ung
7393	ENSMUSG00000029594	74111	Rbm19
7417	ENSMUSG00000029625	54188	Cpsf4
7441	ENSMUSG00000029659	70717	Medag
7454	ENSMUSG00000029678	74468	Hyal5
7463	ENSMUSG00000029687	14056	Ezh2
7468	ENSMUSG00000029701	68272	Rbm28
7469	ENSMUSG00000029703	71735	Lrwd1
7470	ENSMUSG00000029705	13047	Cux1
7474	ENSMUSG00000029710	13846	Ephb4
7477	ENSMUSG00000029713	14693	Gnb2
7489	ENSMUSG00000029730	17220	Mcm7
7490	ENSMUSG00000029735	29807	Tpk1
7492	ENSMUSG00000029752	27053	Asns
7506	ENSMUSG00000029775	76788	Klhdc10
7508	ENSMUSG00000029777	353172	Gars
7510	ENSMUSG00000029780	107569	Nt5c3
7512	ENSMUSG00000029782	72649	Tmem209
7517	ENSMUSG00000029797	243369	Sspo
7522	ENSMUSG00000029811	76507	Aoc1
7539	ENSMUSG00000029836	12417	Cbx3
7549	ENSMUSG00000029860	22793	Zyx
7565	ENSMUSG00000029910	56150	Mad2l1
7566	ENSMUSG00000029911	381760	Ssbp1
7569	ENSMUSG00000029916	69923	Agk
7576	ENSMUSG00000029924	72144	Slc37a3
7579	ENSMUSG00000029993	56748	Nfu1
7587	ENSMUSG00000030007	12468	Cct7
7588	ENSMUSG00000030008	73327	Pradc1
7594	ENSMUSG00000030029	16206	Lrig1
7597	ENSMUSG00000030032	75659	Wdr54
7600	ENSMUSG00000030036	57377	Mogs
7603	ENSMUSG00000030042	66979	Pole4
7605	ENSMUSG00000030045	56284	Mrpl19
7610	ENSMUSG00000030050	66283	Gkn1
7611	ENSMUSG00000030051	72103	Aplf
7612	ENSMUSG00000030054	54368	Gp9
7615	ENSMUSG00000030057	12785	Cnbp
7618	ENSMUSG00000030060	232210	Hmces
7620	ENSMUSG00000030062	103963	Rpn1
7622	ENSMUSG00000030067	108655	Foxp1
7628	ENSMUSG00000030079	56505	Ruvbl1
7632	ENSMUSG00000030086	66098	Chchd6
7636	ENSMUSG00000030091	54563	Nup210
7641	ENSMUSG00000030096	21366	Slc6a6
7643	ENSMUSG00000030101	58911	Sumf1
7646	ENSMUSG00000030104	192193	Edem1
7653	ENSMUSG00000030114	50928	Klrg1
7661	ENSMUSG00000030126	330401	Tmcc1
7690	ENSMUSG00000030177	67200	Ccdc77
7695	ENSMUSG00000030189	56449	Ybx3
7700	ENSMUSG00000030201	16974	Lrp6
7702	ENSMUSG00000030204	67755	Ddx47
7708	ENSMUSG00000030213	54343	Atf7ip
7711	ENSMUSG00000030217	109978	Art4
7712	ENSMUSG00000030218	17313	Mgp
7720	ENSMUSG00000030228	18705	Pik3c2g
7733	ENSMUSG00000030254	58186	Rad18
7739	ENSMUSG00000030264	14911	Thumpd3
7742	ENSMUSG00000030269	97287	Mtmr14
7751	ENSMUSG00000030282	12764	Cmas
7767	ENSMUSG00000030313	320560	Dennd5b
7769	ENSMUSG00000030315	232334	Vgll4
7772	ENSMUSG00000030319	67088	Cand2
7788	ENSMUSG00000030344	11642	Akap3
7790	ENSMUSG00000030346	19362	Rad51ap1
7793	ENSMUSG00000030351	68498	Tspan11
7809	ENSMUSG00000030382	26459	Slc27a5
7813	ENSMUSG00000030397	232944	Mark4
7815	ENSMUSG00000030400	13871	Ercc2
7822	ENSMUSG00000030410	13401	Dmwd
7826	ENSMUSG00000030421	19777	Uri1
7846	ENSMUSG00000030471	243983	Zdhhc13
7847	ENSMUSG00000030472	72431	Ceacam18
7854	ENSMUSG00000030493	101831	Faap24
7860	ENSMUSG00000030505	71974	Prmt3
7863	ENSMUSG00000030510	545975	Cers3
7866	ENSMUSG00000030515	272396	Tarsl2
7870	ENSMUSG00000030521	67973	Mphosph10
7871	ENSMUSG00000030522	233315	Mtmr10
7875	ENSMUSG00000030528	12144	Blm
7882	ENSMUSG00000030539	20352	Sema4b
7888	ENSMUSG00000030549	56315	Rhcg
7900	ENSMUSG00000030583	74206	Sipa1l3
7912	ENSMUSG00000030603	23996	Psmc4
7917	ENSMUSG00000030609	68048	Aen
7920	ENSMUSG00000030612	67308	Mrpl46
7924	ENSMUSG00000030616	83671	Sytl2
7926	ENSMUSG00000030619	13626	Eed
7933	ENSMUSG00000030641	74041	Ddias
7936	ENSMUSG00000030649	75430	Anapc15
7946	ENSMUSG00000030662	70572	Ipo5
7947	ENSMUSG00000030663	56372	1110004F10Rik
7955	ENSMUSG00000030677	110033	Kif22
7956	ENSMUSG00000030678	17188	Maz
7958	ENSMUSG00000030681	78388	Mvp
7961	ENSMUSG00000030685	233877	Kctd13
7967	ENSMUSG00000030697	56420	Ppp4c
7986	ENSMUSG00000030729	70974	Pgm2l1
7990	ENSMUSG00000030733	20399	Sh2b1
7994	ENSMUSG00000030739	71960	Myh14
8004	ENSMUSG00000030753	72981	Thap12
8005	ENSMUSG00000030754	70349	Copb1
8013	ENSMUSG00000030768	68897	Disp1
8032	ENSMUSG00000030796	21677	Tead2
8055	ENSMUSG00000030842	66508	Lamtor1
8070	ENSMUSG00000030867	18817	Plk1
8081	ENSMUSG00000030880	26939	Polr3e
8086	ENSMUSG00000030888	101867	Rrp8
8100	ENSMUSG00000030929	71151	Eri2
8104	ENSMUSG00000030942	233802	Thumpd1
8118	ENSMUSG00000030978	20133	Rrm1
8120	ENSMUSG00000030980	66356	Knop1
8123	ENSMUSG00000030983	66165	Bccip
8126	ENSMUSG00000030990	233575	Pgap2
8129	ENSMUSG00000031004	17345	Mki67
8135	ENSMUSG00000031021	56786	Tmem9b
8137	ENSMUSG00000031023	57373	Akip1
8138	ENSMUSG00000031024	76954	St5
8161	ENSMUSG00000031097	21953	Tnni2
8162	ENSMUSG00000031098	55925	Syt8
8169	ENSMUSG00000031109	209224	Enox2
8180	ENSMUSG00000031134	19655	Rbmx
8188	ENSMUSG00000031146	18824	Plp2
8192	ENSMUSG00000031150	54648	Ccdc120
8193	ENSMUSG00000031153	54645	Gripap1
8196	ENSMUSG00000031156	22232	Slc35a2
8200	ENSMUSG00000031161	15185	Hdac6
8205	ENSMUSG00000031167	19652	Rbm3
8209	ENSMUSG00000031171	54632	Ftsj1
8211	ENSMUSG00000031174	19893	Rpgr
8220	ENSMUSG00000031198	67391	Fundc2
8227	ENSMUSG00000031210	76206	Gpr165
8235	ENSMUSG00000031226	67683	Pbdc1
8246	ENSMUSG00000031246	56726	Sh3bgrl
8253	ENSMUSG00000031262	102920	Cenpi
8267	ENSMUSG00000031292	382253	Cdkl5
8268	ENSMUSG00000031293	20147	Rs1
8279	ENSMUSG00000031311	53610	Nono
8298	ENSMUSG00000031351	22673	Zfp185
8300	ENSMUSG00000031353	245688	Rbbp7
8302	ENSMUSG00000031355	11856	Arhgap6
8310	ENSMUSG00000031370	22184	Zrsr2
8312	ENSMUSG00000031372	24102	Trex2
8319	ENSMUSG00000031379	69656	Pir
8326	ENSMUSG00000031386	15161	Hcfc1
8336	ENSMUSG00000031398	18846	Plxna3
8340	ENSMUSG00000031403	245474	Dkc1
8344	ENSMUSG00000031422	56397	Morf4l2
8349	ENSMUSG00000031430	78789	Vsig1
8351	ENSMUSG00000031432	19139	Prps1
8353	ENSMUSG00000031434	75746	Morc4
8354	ENSMUSG00000031438	66889	Rnf128
8371	ENSMUSG00000031467	52123	Agpat5
8384	ENSMUSG00000031490	13685	Eif4ebp1
8388	ENSMUSG00000031494	170786	Cd209a
8399	ENSMUSG00000031511	54126	Arhgef7
8406	ENSMUSG00000031520	22341	Vegfc
8407	ENSMUSG00000031521	11593	Aga
8409	ENSMUSG00000031527	67276	Eri1
8418	ENSMUSG00000031538	18791	Plat
8431	ENSMUSG00000031556	69742	Tm2d2
8436	ENSMUSG00000031562	320685	Dctd
8440	ENSMUSG00000031570	71910	Plpp5
8445	ENSMUSG00000031578	67920	Mak16
8448	ENSMUSG00000031585	68153	Gtf2e2
8457	ENSMUSG00000031601	18983	Cnot7
8470	ENSMUSG00000031622	20467	Sin3b
8471	ENSMUSG00000031626	234214	Sorbs2
8472	ENSMUSG00000031627	16363	Irf2
8474	ENSMUSG00000031629	71876	Cenpu
8475	ENSMUSG00000031631	66756	Cfap97
8478	ENSMUSG00000031635	26359	Anxa10
8491	ENSMUSG00000031657	234549	Heatr3
8497	ENSMUSG00000031666	19651	Rbl2
8500	ENSMUSG00000031669	78833	Gins3
8501	ENSMUSG00000031671	66083	Setd6
8502	ENSMUSG00000031672	14719	Got2
8506	ENSMUSG00000031683	78651	Lsm6
8511	ENSMUSG00000031697	56452	Orc6
8512	ENSMUSG00000031698	213435	Mylk3
8515	ENSMUSG00000031703	71927	Itfg1
8522	ENSMUSG00000031714	14388	Gab1
8523	ENSMUSG00000031715	93762	Smarca5
8530	ENSMUSG00000031730	56749	Dhodh
8541	ENSMUSG00000031751	23802	Amfr
8542	ENSMUSG00000031753	102339	Cog4
8545	ENSMUSG00000031756	72155	Cenpn
8557	ENSMUSG00000031776	107566	Arl2bp
8563	ENSMUSG00000031783	20021	Polr2c
8567	ENSMUSG00000031788	16582	Kifc3
8586	ENSMUSG00000031821	272551	Gins2
8590	ENSMUSG00000031825	78892	Crispld2
8595	ENSMUSG00000031832	21341	Taf1c
8596	ENSMUSG00000031833	546071	Mast3
8599	ENSMUSG00000031837	117148	Necab2
8618	ENSMUSG00000031865	13191	Dctn1
8636	ENSMUSG00000031893	72236	Tsnaxip1
8649	ENSMUSG00000031917	66164	Nip7
8650	ENSMUSG00000031918	77116	Mtmr2
8652	ENSMUSG00000031921	21750	Terf2
8657	ENSMUSG00000031928	17535	Mre11a
8667	ENSMUSG00000031939	75316	Taf1d
8669	ENSMUSG00000031949	30947	Adat1
8674	ENSMUSG00000031954	23837	Cfdp1
8684	ENSMUSG00000031967	114896	Afg3l1
8691	ENSMUSG00000031979	76332	Cog2
8694	ENSMUSG00000031982	68865	Arv1
8696	ENSMUSG00000031984	66523	2810004N23Rik
8697	ENSMUSG00000031985	14712	Gnpat
8703	ENSMUSG00000031993	102607	Snx19
8706	ENSMUSG00000031996	11804	Aplp2
8715	ENSMUSG00000032012	58235	Nectin1
8717	ENSMUSG00000032014	102644	Oaf
8720	ENSMUSG00000032018	235293	Sc5d
8733	ENSMUSG00000032040	69305	Dcps
8736	ENSMUSG00000032044	71989	Rpusd4
8745	ENSMUSG00000032058	73699	Ppp2r1b
8746	ENSMUSG00000032059	102580	Alg9
8749	ENSMUSG00000032064	330938	Dixdc1
8755	ENSMUSG00000032077	215051	Bud13
8756	ENSMUSG00000032078	22687	Zpr1
8761	ENSMUSG00000032085	21345	Tagln
8780	ENSMUSG00000032113	12649	Chek1
8791	ENSMUSG00000032126	15288	Hmbs
8798	ENSMUSG00000032174	15898	Icam5
8799	ENSMUSG00000032175	54721	Tyk2
8801	ENSMUSG00000032178	16201	Ilf3
8815	ENSMUSG00000032199	28015	Polr2m
8816	ENSMUSG00000032202	11891	Rab27a
8821	ENSMUSG00000032216	17999	Nedd4
8823	ENSMUSG00000032218	12442	Ccnb2
8824	ENSMUSG00000032220	71602	Myo1e
8825	ENSMUSG00000032221	17427	Mns1
8836	ENSMUSG00000032245	76524	Cln6
8842	ENSMUSG00000032254	71819	Kif23
8858	ENSMUSG00000032280	21887	Tle3
8867	ENSMUSG00000032294	18746	Pkm
8875	ENSMUSG00000032305	78323	Fam219b
8883	ENSMUSG00000032313	244886	Tmem266
8888	ENSMUSG00000032320	26611	Rcn2
8891	ENSMUSG00000032324	56434	Tspan3
8902	ENSMUSG00000032342	68291	Mto1
8910	ENSMUSG00000032353	66111	Tmed3
8911	ENSMUSG00000032355	69642	Mlip
8914	ENSMUSG00000032358	208994	Fam83b
8921	ENSMUSG00000032370	80907	Lactb
8925	ENSMUSG00000032375	208117	Aph1b
8928	ENSMUSG00000032380	13143	Dapk2
8929	ENSMUSG00000032381	68250	Ciao2a
8940	ENSMUSG00000032397	66131	Tipin
8943	ENSMUSG00000032400	68014	Zwilch
8947	ENSMUSG00000032405	56469	Pias1
8950	ENSMUSG00000032410	24127	Xrn1
8954	ENSMUSG00000032415	70348	Ube2cbp
8960	ENSMUSG00000032423	56403	Syncrip
8961	ENSMUSG00000032425	71640	Zfp949
8969	ENSMUSG00000032446	13813	Eomes
8976	ENSMUSG00000032459	64655	Mrps22
8980	ENSMUSG00000032469	83703	Dbr1
8987	ENSMUSG00000032480	72831	Dhx30
8988	ENSMUSG00000032481	20588	Smarcc1
8991	ENSMUSG00000032485	235623	Scap
9001	ENSMUSG00000032498	17350	Mlh1
9012	ENSMUSG00000032514	74052	Ttc21a
9030	ENSMUSG00000032548	24059	Slco2a1
9035	ENSMUSG00000032555	235559	Topbp1
9044	ENSMUSG00000032565	75686	Nudt16
9052	ENSMUSG00000032578	12700	Cish
9054	ENSMUSG00000032580	83486	Rbm5
9058	ENSMUSG00000032586	22036	Traip
9060	ENSMUSG00000032590	235606	Apeh
9063	ENSMUSG00000032594	27399	Ip6k1
9069	ENSMUSG00000032602	57279	Slc25a20
9105	ENSMUSG00000032714	71709	Syde1
9111	ENSMUSG00000032725	14276	Folr2
9116	ENSMUSG00000032737	16332	Inppl1
9128	ENSMUSG00000032766	66066	Gng11
9129	ENSMUSG00000032769	277328	Trpa1
9132	ENSMUSG00000032777	233863	Gtf3c1
9134	ENSMUSG00000032783	78733	Troap
9139	ENSMUSG00000032803	321022	Cdv3
9144	ENSMUSG00000032815	14087	Fanca
9149	ENSMUSG00000032834	110816	Pwp2
9161	ENSMUSG00000032860	18442	P2ry2
9175	ENSMUSG00000032898	231670	Fbxo21
9179	ENSMUSG00000032905	67526	Atg12
9186	ENSMUSG00000032932	110920	Hspa13
9189	ENSMUSG00000032939	71805	Nup93
9200	ENSMUSG00000032978	14916	Guca2b
9220	ENSMUSG00000033031	224171	Cip2a
9228	ENSMUSG00000033054	244879	Npat
9237	ENSMUSG00000033075	223870	Senp1
9241	ENSMUSG00000033088	110253	Triobp
9243	ENSMUSG00000033099	97961	Nol12
9251	ENSMUSG00000033124	245860	Atg9a
9258	ENSMUSG00000033157	213012	Abhd10
9259	ENSMUSG00000033159	69171	Cnppd1
9261	ENSMUSG00000033166	72662	Dis3
9272	ENSMUSG00000033200	26945	Tpsg1
9282	ENSMUSG00000033222	74044	Ttf2
9287	ENSMUSG00000033249	26386	Hsf4
9290	ENSMUSG00000033256	435684	Shf
9291	ENSMUSG00000033257	67534	Ttll4
9293	ENSMUSG00000033272	67843	Slc35a4
9296	ENSMUSG00000033282	244585	Rpgrip1l
9297	ENSMUSG00000033285	269470	Wdr3
9299	ENSMUSG00000033294	100608	Noc4l
9302	ENSMUSG00000033307	17319	Mif
9304	ENSMUSG00000033313	50788	Fbxl8
9309	ENSMUSG00000033326	230674	Kdm4a
9317	ENSMUSG00000033356	78895	Pus7l
9346	ENSMUSG00000033444	74392	Specc1l
9356	ENSMUSG00000033478	226252	Fam160b1
9372	ENSMUSG00000033540	15932	Idua
9373	ENSMUSG00000033542	54324	Arhgef5
9374	ENSMUSG00000033543	235459	Gtf2a2
9377	ENSMUSG00000033554	69740	Dph5
9389	ENSMUSG00000033594	78779	Spata2l
9391	ENSMUSG00000033596	234736	Rfwd3
9395	ENSMUSG00000033618	71751	Map3k13
9398	ENSMUSG00000033628	225326	Pik3c3
9406	ENSMUSG00000033669	223669	Zfp7
9416	ENSMUSG00000033706	232187	Smyd5
9419	ENSMUSG00000033713	71375	Foxn3
9429	ENSMUSG00000033732	101943	Sf3b3
9437	ENSMUSG00000033762	79456	Recql4
9442	ENSMUSG00000033769	75914	Exoc6b
9457	ENSMUSG00000033813	21399	Tcea1
9458	ENSMUSG00000033819	73062	Ppp1r16a
9484	ENSMUSG00000033904	101565	Ccp110
9486	ENSMUSG00000033909	72344	Usp36
9498	ENSMUSG00000033952	12316	Aspm
9508	ENSMUSG00000033970	69263	Rfc3
9509	ENSMUSG00000033972	319615	Zfp944
9511	ENSMUSG00000033983	12812	Coil
9513	ENSMUSG00000033987	69926	Dnah17
9514	ENSMUSG00000033991	218343	Ttc37
9520	ENSMUSG00000034021	100710	Pds5b
9522	ENSMUSG00000034023	211651	Fancd2
9532	ENSMUSG00000034042	77110	Gpbp1l1
9534	ENSMUSG00000034057	237558	Myrfl
9538	ENSMUSG00000034066	227377	Farp2
9541	ENSMUSG00000034083	232236	Ccdc174
9543	ENSMUSG00000034088	110611	Hdlbp
9546	ENSMUSG00000034105	74347	Meak7
9547	ENSMUSG00000034107	404545	Ano7
9548	ENSMUSG00000034108	12460	Ccs
9577	ENSMUSG00000034168	238330	Irf2bpl
9580	ENSMUSG00000034175	279766	Rhbdd3
9583	ENSMUSG00000034187	18195	Nsf
9586	ENSMUSG00000034192	67678	Lsm3
9591	ENSMUSG00000034206	77782	Polq
9603	ENSMUSG00000034235	78787	Usp54
9612	ENSMUSG00000034258	217721	Flvcr2
9625	ENSMUSG00000034292	74019	Traf3ip1
9629	ENSMUSG00000034303	245902	Ccdc15
9632	ENSMUSG00000034311	16571	Kif4
9634	ENSMUSG00000034317	66949	Trim59
9636	ENSMUSG00000034321	66583	Exosc1
9649	ENSMUSG00000034349	70099	Smc4
9654	ENSMUSG00000034362	209294	Csta1
9657	ENSMUSG00000034379	69544	Wdr5b
9677	ENSMUSG00000034437
9679	ENSMUSG00000034442	76357	Trmt5
9680	ENSMUSG00000034445	225912	Cyb561a3
9697	ENSMUSG00000034484	67804	Snx2
9698	ENSMUSG00000034485	72565	Uaca
9712	ENSMUSG00000034538	232854	Zfp418
9720	ENSMUSG00000034563	72278	Ccpg1
9734	ENSMUSG00000034601	76967	2700049A03Rik
9735	ENSMUSG00000034602	67074	Mon2
9741	ENSMUSG00000034616	245857	Ssh3
9742	ENSMUSG00000034617	210009	Mtrr
9749	ENSMUSG00000034640	99929	Tiparp
9753	ENSMUSG00000034648	16979	Lrrn1
9761	ENSMUSG00000034667	73192	Xpot
9762	ENSMUSG00000034673	18515	Pbx2
9763	ENSMUSG00000034674	21665	Tdg
9766	ENSMUSG00000034681	19826	Rnps1
9778	ENSMUSG00000034709	73825	Ppp1r21
9786	ENSMUSG00000034738	329416	Nostrin
9790	ENSMUSG00000034751	328329	Mast4
9792	ENSMUSG00000034757	72053	Tmub2
9800	ENSMUSG00000034773	217216	BC030867
9815	ENSMUSG00000034801	20663	Sos2
9831	ENSMUSG00000034850	69470	Tmem127
9844	ENSMUSG00000034883	69706	Lrr1
9845	ENSMUSG00000034889	70312	Cactin
9852	ENSMUSG00000034906	215387	Ncaph
9853	ENSMUSG00000034908	214597	Sidt2
9862	ENSMUSG00000034926	74754	Dhcr24
9863	ENSMUSG00000034928	105239	Rnf44
9869	ENSMUSG00000034947	217203	Tmem106a
9871	ENSMUSG00000034951	233824	Cog7
9880	ENSMUSG00000034990	246190	Otoa
9883	ENSMUSG00000034997	15558	Htr2a
9888	ENSMUSG00000035011	16969	Zbtb7a
9895	ENSMUSG00000035033	21375	Tbr1
9901	ENSMUSG00000035049	107094	Rrp12
9910	ENSMUSG00000035086	56208	Becn1
9925	ENSMUSG00000035142	76826	Nubpl
9928	ENSMUSG00000035151	244548	Elmod2
9929	ENSMUSG00000035152	71770	Ap2b1
9937	ENSMUSG00000035173	213993	Ccdc186
9941	ENSMUSG00000035183	317750	Slc24a5
9947	ENSMUSG00000035198	103733	Tubg1
9956	ENSMUSG00000035212	230514	Leprot
9979	ENSMUSG00000035274	21983	Tpbg
9987	ENSMUSG00000035293	217558	G2e3
9989	ENSMUSG00000035296	24053	Sgcg
9996	ENSMUSG00000035314	233552	Gdpd5
10000	ENSMUSG00000035342	226154	Lzts2
10001	ENSMUSG00000035351	69736	Nup37
10008	ENSMUSG00000035365	75317	Parpbp
10015	ENSMUSG00000035378	72171	Shq1
10038	ENSMUSG00000035443	77862	Thyn1
10042	ENSMUSG00000035455	60530	Fignl1
10050	ENSMUSG00000035478	17192	Mbd3
10053	ENSMUSG00000035493	21810	Tgfbi
10057	ENSMUSG00000035505	231430	Cox18
10058	ENSMUSG00000035506	171286	Slc12a8
10079	ENSMUSG00000035572	242418	Dcaf10
10080	ENSMUSG00000035575	216987	Utp6
10088	ENSMUSG00000035595	69770	1600002K03Rik
10096	ENSMUSG00000035621	59090	Midn
10097	ENSMUSG00000035623	233532	Rsf1
10114	ENSMUSG00000035683	17279	Melk
10117	ENSMUSG00000035694	353025	Caps2
10121	ENSMUSG00000035704	381903	Alg8
10124	ENSMUSG00000035722	27403	Abca7
10129	ENSMUSG00000035754	216156	Wdr18
10157	ENSMUSG00000035834	67486	Polr3g
10163	ENSMUSG00000035847	15931	Ids
10167	ENSMUSG00000035860	68764	Cdhr3
10169	ENSMUSG00000035863	18483	Palm
10171	ENSMUSG00000035868	73229	Zfp983
10177	ENSMUSG00000035890	70294	Rnf126
10179	ENSMUSG00000035896	19752	Rnase1
10197	ENSMUSG00000035948	380660	Acss3
10203	ENSMUSG00000035960	11792	Apex1
10216	ENSMUSG00000036022	78755	Fam122b
10228	ENSMUSG00000036057	104831	Ptpn23
10233	ENSMUSG00000036078	18391	Sigmar1
10235	ENSMUSG00000036086	226409	Zranb3
10237	ENSMUSG00000036091	109685	Hyal3
10240	ENSMUSG00000036097	226151	Slf2
10244	ENSMUSG00000036104	226407	Rab3gap1
10246	ENSMUSG00000036109	171170	Mbnl3
10248	ENSMUSG00000036111	109594	Lmo1
10249	ENSMUSG00000036112	56307	Metap2
10260	ENSMUSG00000036155	107895	Mgat5
10265	ENSMUSG00000036168	237465	Ccdc38
10270	ENSMUSG00000036185	78376	Sapcd1
10271	ENSMUSG00000036186	56279	Dipk1b
10280	ENSMUSG00000036208	212547	Nepro
10285	ENSMUSG00000036223	66468	Ska1
10287	ENSMUSG00000036231	403205	Agr3
10289	ENSMUSG00000036242	67419	Armh4
10291	ENSMUSG00000036246	78816	Gmip
10303	ENSMUSG00000036285	56412	Noa1
10320	ENSMUSG00000036339	218989	Tmem260
10327	ENSMUSG00000036371	66870	Serbp1
10328	ENSMUSG00000036372	69038	Tmem258
10329	ENSMUSG00000036376	30946	Abt1
10371	ENSMUSG00000036523	268527	Greb1
10375	ENSMUSG00000036533	260409	Cdc42ep3
10389	ENSMUSG00000036568	210982	Bicral
10399	ENSMUSG00000036594	14960	H2-Aa
10404	ENSMUSG00000036606	140570	Plxnb2
10408	ENSMUSG00000036617	208618	Etl4
10416	ENSMUSG00000036644	76795	Tbc1d9b
10421	ENSMUSG00000036661	105841	Dennd3
10422	ENSMUSG00000036667	77574	Tcaf1
10425	ENSMUSG00000036678	223921	Aaas
10426	ENSMUSG00000036686	212139	Cc2d1a
10428	ENSMUSG00000036693	75416	Nop14
10431	ENSMUSG00000036707	12283	Cab39
10448	ENSMUSG00000036768	209737	Kif15
10452	ENSMUSG00000036777	68743	Anln
10477	ENSMUSG00000036850	107733	Mrpl41
10487	ENSMUSG00000036867	17130	Smad6
10490	ENSMUSG00000036875	327762	Dna2
10503	ENSMUSG00000036902	74513	Neto2
10504	ENSMUSG00000036904	14370	Fzd8
10511	ENSMUSG00000036916	208968	Zfp280c
10520	ENSMUSG00000036934	66714	4921524J17Rik
10532	ENSMUSG00000036959	320376	Bcorl1
10543	ENSMUSG00000036983	224481	Tfb1m
10548	ENSMUSG00000036992	56488	Nxt1
10560	ENSMUSG00000037020	233064	Wdr62
10576	ENSMUSG00000037070	19656	Rbmxl1
10592	ENSMUSG00000037111	73251	Setd7
10607	ENSMUSG00000037151	216011	Lrrc20
10609	ENSMUSG00000037157	230828	Il22ra1
10619	ENSMUSG00000037188	230824	Grhl3
10622	ENSMUSG00000037197	76938	Rbm17
10627	ENSMUSG00000037211	24063	Spry1
10635	ENSMUSG00000037235	17122	Mxd4
10636	ENSMUSG00000037236	17184	Matr3
10652	ENSMUSG00000037275	216766	Gemin5
10655	ENSMUSG00000037280	207839	Galnt6
10662	ENSMUSG00000037307	403171	Banf2
10663	ENSMUSG00000037313	21335	Tacc3
10668	ENSMUSG00000037325	71492	Bbs7
10690	ENSMUSG00000037364	83701	Srrt
10696	ENSMUSG00000037376	66926	Trmt6
10701	ENSMUSG00000037395	214742	Rcor3
10726	ENSMUSG00000037461	77065	Ints7
10729	ENSMUSG00000037466	104732	Tedc1
10732	ENSMUSG00000037474	76843	Dtl
10757	ENSMUSG00000037544	218977	Dlgap5
10759	ENSMUSG00000037552	101497	Plekhg2
10764	ENSMUSG00000037572	218973	Wdhd1
10770	ENSMUSG00000037583	23957	Nr0b2
10782	ENSMUSG00000037621	71093	Atoh8
10783	ENSMUSG00000037622	230796	Wdtc1
10786	ENSMUSG00000037627	626596	Rgs22
10791	ENSMUSG00000037643	18759	Prkci
10793	ENSMUSG00000037649	14998	H2-DMa
10796	ENSMUSG00000037656	20516	Slc20a2
10801	ENSMUSG00000037674	319758	Rfx7
10806	ENSMUSG00000037686	104816	Aspg
10808	ENSMUSG00000037692	230793	Ahdc1
10812	ENSMUSG00000037706	12520	Cd81
10820	ENSMUSG00000037725	80986	Ckap2
10827	ENSMUSG00000037738	330721	Nek5
10828	ENSMUSG00000037740	99045	Mrps26
10835	ENSMUSG00000037761	109275	Actr5
10853	ENSMUSG00000037815	12385	Ctnna1
10863	ENSMUSG00000037845	382137	Fdxacb1
10864	ENSMUSG00000037846	170799	Rtkn2
10867	ENSMUSG00000037851	105148	Iars
10911	ENSMUSG00000037973	232016	Itprid1
10914	ENSMUSG00000037979	215707	Ccdc92
10919	ENSMUSG00000037991	223970	Rmi2
10923	ENSMUSG00000037995	93842	Igsf9
10929	ENSMUSG00000038005	72612	Hpf1
10930	ENSMUSG00000038007	230379	Acer2
10934	ENSMUSG00000038013	68524	Wipf2
10937	ENSMUSG00000038020	268480	Rapgefl1
10938	ENSMUSG00000038022	330323	Mindy4
10950	ENSMUSG00000038046	67390	Mrm3
10966	ENSMUSG00000038072	231050	Galnt11
10969	ENSMUSG00000038079	381259	Tmem237
10984	ENSMUSG00000038126	269702	Mphosph9
10991	ENSMUSG00000038145	20623	Snrk
11007	ENSMUSG00000038174	213056	Fam126b
11011	ENSMUSG00000038180	245865	Spag4
11029	ENSMUSG00000038214	331623	Bend3
11048	ENSMUSG00000038252	68298	Ncapd2
11056	ENSMUSG00000038267	73102	Slc22a23
11061	ENSMUSG00000038279	110109	Nop2
11067	ENSMUSG00000038295	213948	Atg9b
11070	ENSMUSG00000038299	225348	Wdr36
11077	ENSMUSG00000038312	108687	Edem2
11091	ENSMUSG00000038351	97761	Sgsm2
11093	ENSMUSG00000038354	213121	Ankrd35
11096	ENSMUSG00000038366	16796	Lasp1
11100	ENSMUSG00000038371	319934	Sbf2
11104	ENSMUSG00000038379	22137	Ttk
11105	ENSMUSG00000038383	228812	Pigu
11118	ENSMUSG00000038415	15220	Foxq1
11125	ENSMUSG00000038429	22225	Usp5
11128	ENSMUSG00000038451	14794	Spsb2
11136	ENSMUSG00000038473	70729	Nos1ap
11149	ENSMUSG00000038503	67943	Mesd
11153	ENSMUSG00000038510	67239	Rpf2
11162	ENSMUSG00000038525	67211	Armc10
11175	ENSMUSG00000038542	234069	Pcid2
11199	ENSMUSG00000038598	100155	Shoc1
11211	ENSMUSG00000038619	56205	Ensa
11212	ENSMUSG00000038622	69790	Med30
11215	ENSMUSG00000038628	67005	Polr3k
11221	ENSMUSG00000038644	18971	Pold1
11238	ENSMUSG00000038685	269400	Rtel1
11242	ENSMUSG00000038695	66124	Josd2
11260	ENSMUSG00000038736	67429	Nudcd1
11269	ENSMUSG00000038759	70699	Nup205
11282	ENSMUSG00000038777	20360	Sema6c
11284	ENSMUSG00000038781	106766	Stap2
11286	ENSMUSG00000038784	53621	Cnot4
11297	ENSMUSG00000038816	54366	Ctnnal1
11303	ENSMUSG00000038838	68915	Vars2
11307	ENSMUSG00000038845	18673	Phb
11308	ENSMUSG00000038848	228994	Ythdf1
11315	ENSMUSG00000038872	11906	Zfhx3
11317	ENSMUSG00000038879	223473	Nipal2
11321	ENSMUSG00000038886	140481	Man2a2
11331	ENSMUSG00000038910	224860	Plcl2
11336	ENSMUSG00000038930	269955	Rccd1
11339	ENSMUSG00000038943	233406	Prc1
11351	ENSMUSG00000038980	271887	Rbbp8nl
11363	ENSMUSG00000039007	54381	Cpq
11364	ENSMUSG00000039013	233186	Siglecf
11366	ENSMUSG00000039018	212508	Mtg1
11370	ENSMUSG00000039033	75812	Tasp1
11372	ENSMUSG00000039041	56436	Adrm1
11377	ENSMUSG00000039050	228983	Osbpl2
11378	ENSMUSG00000039055	268465	Eme1
11383	ENSMUSG00000039063	67856	Echdc3
11384	ENSMUSG00000039065	68073	Atpsckmt
11385	ENSMUSG00000039067	17463	Psmd7
11392	ENSMUSG00000039086	269397	Ss18l1
11393	ENSMUSG00000039087	68750	Rreb1
11412	ENSMUSG00000039126	353211	Prune2
11414	ENSMUSG00000039130	232679	Zc3hc1
11426	ENSMUSG00000039157	98952	Fam102a
11430	ENSMUSG00000039164	71254	Naif1
11438	ENSMUSG00000039182	105351	AW209491
11440	ENSMUSG00000039187	208836	Fanci
11442	ENSMUSG00000039193	268973	Nlrc4
11449	ENSMUSG00000039200	75329	Atf7ip2
11452	ENSMUSG00000039205	68379	Ciz1
11461	ENSMUSG00000039220	52040	Ppp1r10
11465	ENSMUSG00000039231	20937	Suv39h1
11475	ENSMUSG00000039252	246316	Lgi2
11490	ENSMUSG00000039298	214444	Cdk5rap2
11492	ENSMUSG00000039307	238023	Hexdc
11493	ENSMUSG00000039308	17423	Ndst2
11507	ENSMUSG00000039345	239706	Mettl22
11511	ENSMUSG00000039356	227715	Exosc2
11526	ENSMUSG00000039396	234258	Neil3
11528	ENSMUSG00000039410	70673	Prdm16
11533	ENSMUSG00000039431	54384	Mtmr7
11534	ENSMUSG00000039438	192653	Ttc36
11539	ENSMUSG00000039457	19041	Ppl
11544	ENSMUSG00000039470	70546	Zdhhc2
11545	ENSMUSG00000039473	170644	Ubn1
11546	ENSMUSG00000039474	22393	Wfs1
11548	ENSMUSG00000039477	231861	Tnrc18
11549	ENSMUSG00000039478	78506	Micu3
11560	ENSMUSG00000039509	234865	Nup133
11563	ENSMUSG00000039518	386463	Cdsn
11571	ENSMUSG00000039536	20853	Stau1
11591	ENSMUSG00000039611	67063	Tmem246
11594	ENSMUSG00000039617
11600	ENSMUSG00000039630	51810	Hnrnpu
11602	ENSMUSG00000039633	244421	Lonrf1
11609	ENSMUSG00000039652	208922	Cpeb3
11612	ENSMUSG00000039660	227695	Spout1
11624	ENSMUSG00000039686	227693	Zer1
11626	ENSMUSG00000039693	66665	Msantd3
11636	ENSMUSG00000039715	71820	Wdr34
11643	ENSMUSG00000039737	66801	Prkrip1
11650	ENSMUSG00000039748	26909	Exo1
11653	ENSMUSG00000039756	99480	Dnttip2
11654	ENSMUSG00000039759	69876	Thap3
11658	ENSMUSG00000039768	230935	Dnajc11
11659	ENSMUSG00000039770	383295	Ypel5
11663	ENSMUSG00000039781	12009	Cep131
11679	ENSMUSG00000039828	545085	Wdr70
11681	ENSMUSG00000039831	214137	Arhgap29
11687	ENSMUSG00000039842	244329	Mcph1
11698	ENSMUSG00000039879	380629	Heca
11701	ENSMUSG00000039887	66789	Alg14
11707	ENSMUSG00000039908	268512	Slc26a11
11709	ENSMUSG00000039911	74646	Spsb1
11713	ENSMUSG00000039929	207932	Urb1
11716	ENSMUSG00000039942	19219	Ptger4
11734	ENSMUSG00000039985	56306	Sinhcaf
11739	ENSMUSG00000039994	21853	Timeless
11742	ENSMUSG00000040006	215751	Ginm1
11743	ENSMUSG00000040007	228536	Bahd1
11745	ENSMUSG00000040010	20539	Slc7a5
11757	ENSMUSG00000040034	69912	Nup43
11758	ENSMUSG00000040035	214240	Disp2
11770	ENSMUSG00000040084	12236	Bub1b
11773	ENSMUSG00000040097	224613	Flywch1
11775	ENSMUSG00000040105	74411	Plpp6
11776	ENSMUSG00000040111	235283	Gramd1b
11781	ENSMUSG00000040123	219105	Zmym5
11793	ENSMUSG00000040146	71746	Rgl3
11795	ENSMUSG00000040148	15373	Hmx3
11806	ENSMUSG00000040177	68277	2310057M21Rik
11809	ENSMUSG00000040187	272322	Arntl2
11814	ENSMUSG00000040204	68026	Pclaf
11821	ENSMUSG00000040220	104346	Gas8
11823	ENSMUSG00000040229	23890	Gpr34
11829	ENSMUSG00000040249	16971	Lrp1
11830	ENSMUSG00000040250	71177	Ints13
11835	ENSMUSG00000040263	234825	Klhdc4
[truncated: 1,590 more rows]

## Sheet: ME3
	EnsGenes	Entrez	Genename
15	ENSMUSG00000000125	22415	Wnt3
26	ENSMUSG00000000167	72614	Pih1d2
35	ENSMUSG00000000204	20558	Slfn4
47	ENSMUSG00000000276	56077	Dgke
73	ENSMUSG00000000386	17857	Mx1
89	ENSMUSG00000000531	56149	Grasp
101	ENSMUSG00000000579	100040563	Dynlt1c
104	ENSMUSG00000000600	79264	Krit1
125	ENSMUSG00000000738	234847	Spg7
131	ENSMUSG00000000759	259279	Tubgcp3
133	ENSMUSG00000000776	67065	Polr3d
135	ENSMUSG00000000787	13205	Ddx3x
143	ENSMUSG00000000823	269401	Zfp512b
146	ENSMUSG00000000838	14265	Fmr1
161	ENSMUSG00000000948
164	ENSMUSG00000000959	69089	Oxa1l
200	ENSMUSG00000001131	21857	Timp1
221	ENSMUSG00000001248	52857	Gramd1a
229	ENSMUSG00000001289	56612	Pfdn5
243	ENSMUSG00000001415	229512	Smg5
245	ENSMUSG00000001418	56700	Glmp
258	ENSMUSG00000001482	23854	Def8
265	ENSMUSG00000001507	16400	Itga3
275	ENSMUSG00000001552	16480	Jup
305	ENSMUSG00000001750	27060	Tcirg1
323	ENSMUSG00000001827	14275	Folr1
337	ENSMUSG00000001918	20514	Slc1a5
344	ENSMUSG00000001962	108160	Fam50a
355	ENSMUSG00000002010	15929	Idh3g
362	ENSMUSG00000002031	76568	Ift46
366	ENSMUSG00000002052	20926	Supt6
382	ENSMUSG00000002109	107986	Ddb2
406	ENSMUSG00000002307	13163	Daxx
408	ENSMUSG00000002319	75751	Ipo4
423	ENSMUSG00000002384	12164	Bmp8b
427	ENSMUSG00000002409	13549	Dyrk1b
450	ENSMUSG00000002608	52132	Ccdc97
451	ENSMUSG00000002617	22700	Zfp40
460	ENSMUSG00000002679	69792	Med6
479	ENSMUSG00000002799	16450	Jag2
488	ENSMUSG00000002833	15193	Hdgfl2
491	ENSMUSG00000002845	67846	Tmem39a
510	ENSMUSG00000002981	56457	Clptm1
517	ENSMUSG00000003031	12576	Cdkn1b
538	ENSMUSG00000003166	13356	Dgcr2
546	ENSMUSG00000003226	19386	Ranbp2
585	ENSMUSG00000003436	13389	Dll3
605	ENSMUSG00000003545	14282	Fosb
612	ENSMUSG00000003581	71673	Rnf215
625	ENSMUSG00000003746	17155	Man1a
628	ENSMUSG00000003778	78656	Brd8
664	ENSMUSG00000004056	11652	Akt2
720	ENSMUSG00000004558	29811	Ndrg2
724	ENSMUSG00000004567	94178	Mcoln1
735	ENSMUSG00000004642	20492	Slbp
742	ENSMUSG00000004668	268379	Abca13
743	ENSMUSG00000004677	17925	Myo9b
755	ENSMUSG00000004814	56221	Ccl24
772	ENSMUSG00000004896	229503	Rrnad1
805	ENSMUSG00000005125	17988	Ndrg1
809	ENSMUSG00000005150	67836	Wdr83
813	ENSMUSG00000005204	80886	Senp3
820	ENSMUSG00000005262	22230	Ufd1
827	ENSMUSG00000005339	14125	Fcer1a
835	ENSMUSG00000005371	225055	Fbxo11
859	ENSMUSG00000005534	16337	Insr
876	ENSMUSG00000005656	72183	Snx6
901	ENSMUSG00000005823	78308	Gpr108
930	ENSMUSG00000005982	74763	Naa60
946	ENSMUSG00000006127	19062	Inpp5k
969	ENSMUSG00000006288	219022	Ttc5
972	ENSMUSG00000006301	69660	Tmbim1
982	ENSMUSG00000006344	23887	Ggt5
986	ENSMUSG00000006362	12398	Cbfa2t3
1041	ENSMUSG00000006673	69232	Qrich1
1050	ENSMUSG00000006720	193452	Zfp184
1053	ENSMUSG00000006731	14421	B4galnt1
1060	ENSMUSG00000006782	12799	Cnp
1072	ENSMUSG00000006958	12667	Chrd
1076	ENSMUSG00000007030	27762	Vwa7
1079	ENSMUSG00000007035	17687	Msh5
1094	ENSMUSG00000007379	329727	Dennd2c
1107	ENSMUSG00000007603	224907	Dus3l
1123	ENSMUSG00000007812	72611	Zfp655
1130	ENSMUSG00000007850	59013	Hnrnph1
1131	ENSMUSG00000007867	76411	Ift43
1155	ENSMUSG00000008200	55935	Fnbp4
1156	ENSMUSG00000008206	67260	Cers4
1160	ENSMUSG00000008307	77036	1700109H08Rik
1172	ENSMUSG00000008461	14343	Fut1
1195	ENSMUSG00000008855	15184	Hdac5
1221	ENSMUSG00000009185	20307	Ccl8
1233	ENSMUSG00000009356	76113	Lpo
1255	ENSMUSG00000009614	192166	Sardh
1260	ENSMUSG00000009640	66233	Dmap1
1268	ENSMUSG00000009733	21422	Tfcp2
1284	ENSMUSG00000010025	11671	Aldh3a2
1286	ENSMUSG00000010045	56395	Tmem115
1291	ENSMUSG00000010057	56032	Nprl2
1294	ENSMUSG00000010067	56289	Rassf1
1298	ENSMUSG00000010097	53319	Nxf1
1307	ENSMUSG00000010290	98404	AI597479
1380	ENSMUSG00000011958	12175	Bnip2
1384	ENSMUSG00000012076	52592	Brms1l
1405	ENSMUSG00000012640	69930	Zfp715
1411	ENSMUSG00000013033	330814	Adgrl1
1420	ENSMUSG00000013236	19280	Ptprs
1448	ENSMUSG00000013736	70047	Trnt1
1463	ENSMUSG00000014039	114604	Prdm15
1466	ENSMUSG00000014077	56398	Chp1
1485	ENSMUSG00000014355	17222	Anapc1
1487	ENSMUSG00000014402	22088	Tsg101
1493	ENSMUSG00000014496	105522	Ankrd28
1519	ENSMUSG00000014767	21374	Tbp
1524	ENSMUSG00000014778	234686	Fhod1
1536	ENSMUSG00000014873	20931	Surf2
1573	ENSMUSG00000015224	74519	Cyp2j9
1580	ENSMUSG00000015305	70097	Sash1
1585	ENSMUSG00000015337	13804	Endog
1587	ENSMUSG00000015341	57437	Golga7
1594	ENSMUSG00000015377	69440	Dennd6b
1605	ENSMUSG00000015468	18132	Notch4
1634	ENSMUSG00000015697	84505	Setdb1
1646	ENSMUSG00000015755	68652	Tab2
1647	ENSMUSG00000015757	67418	Ppil4
1652	ENSMUSG00000015790	20930	Surf1
1661	ENSMUSG00000015850	229595	Adamtsl4
1675	ENSMUSG00000015947	14129	Fcgr1
1677	ENSMUSG00000015957	22411	Wnt11
1685	ENSMUSG00000015981	57740	Stk32c
1709	ENSMUSG00000016344	66496	Ppdpf
1718	ENSMUSG00000016477	13557	E2f3
1724	ENSMUSG00000016496	60533	Cd274
1732	ENSMUSG00000016529	16153	Il10
1739	ENSMUSG00000016624	271305	Phf21b
1747	ENSMUSG00000016831	268741	Tox4
1750	ENSMUSG00000016921	67996	Srsf6
1776	ENSMUSG00000017195	69376	Zpbp2
1783	ENSMUSG00000017288	68299	Vps53
1784	ENSMUSG00000017291	216965	Taok1
1791	ENSMUSG00000017314	50997	Mpp2
1802	ENSMUSG00000017418	75869	Arl5b
1813	ENSMUSG00000017548	52615	Suz12
1814	ENSMUSG00000017550	237877	Atad5
1825	ENSMUSG00000017677	78889	Wsb1
1831	ENSMUSG00000017707	26943	Serinc3
1833	ENSMUSG00000017715	74451	Pgs1
1837	ENSMUSG00000017721	78928	Pigt
1852	ENSMUSG00000017776	12928	Crk
1856	ENSMUSG00000017802	67998	Retreg3
1874	ENSMUSG00000018001	19159	Cyth3
1876	ENSMUSG00000018012	170758	Rac3
1879	ENSMUSG00000018068	70422	Ints2
1884	ENSMUSG00000018160	19014	Med1
1895	ENSMUSG00000018217	18858	Pmp22
1903	ENSMUSG00000018322	67145	Tomm34
1976	ENSMUSG00000018666	12412	Cbx1
2019	ENSMUSG00000018907	11685	Alox12e
2030	ENSMUSG00000018930	20303	Ccl4
2041	ENSMUSG00000019039	67789	Dalrd3
2054	ENSMUSG00000019143	70791	Hars2
2056	ENSMUSG00000019158	69094	Tmem160
2090	ENSMUSG00000019437	68385	Tlcd1
2107	ENSMUSG00000019578	66530	Ubxn6
2149	ENSMUSG00000019806	66253	Aig1
2169	ENSMUSG00000019841	19714	Rev3l
2231	ENSMUSG00000019960	67603	Dusp6
2235	ENSMUSG00000019970	20393	Sgk1
2244	ENSMUSG00000019987	11846	Arg1
2263	ENSMUSG00000020021	13998	Fgd6
2266	ENSMUSG00000020024	77048	Cep83
2267	ENSMUSG00000020027	216233	Socs2
2276	ENSMUSG00000020048	22027	Hsp90b1
2341	ENSMUSG00000020150	14431	Gamt
2347	ENSMUSG00000020156	68114	Pwwp3a
2367	ENSMUSG00000020184	17246	Mdm2
2369	ENSMUSG00000020186	13008	Csrp2
2370	ENSMUSG00000020189	237542	Osbpl8
2378	ENSMUSG00000020212	17245	Mdm1
2398	ENSMUSG00000020246	67933	Hcfc2
2405	ENSMUSG00000020257	77305	Wdr82
2422	ENSMUSG00000020280	74467	Pus10
2441	ENSMUSG00000020311	66753	Erlec1
2448	ENSMUSG00000020325	83554	Fstl3
2461	ENSMUSG00000020349	19052	Ppp2ca
2467	ENSMUSG00000020362	104625	Cnot6
2479	ENSMUSG00000020383	16163	Il13
2480	ENSMUSG00000020385	12750	Clk4
2487	ENSMUSG00000020393	84035	Kremen1
2500	ENSMUSG00000020413	15574	Hus1
2506	ENSMUSG00000020424	71962	Castor1
2533	ENSMUSG00000020462	216618	Cfap36
2553	ENSMUSG00000020492	66140	Ska2
2555	ENSMUSG00000020495	74133	Smg8
2556	ENSMUSG00000020496	108660	Rnf187
2560	ENSMUSG00000020516	72508	Rps6kb1
2592	ENSMUSG00000020572	59027	Nampt
2595	ENSMUSG00000020577	66109	Tspan13
2628	ENSMUSG00000020630	19819	Rnaseh1
2630	ENSMUSG00000020634	217379	Ubxn2a
2635	ENSMUSG00000020640	20403	Itsn2
2636	ENSMUSG00000020641	58185	Rsad2
2648	ENSMUSG00000020656	195733	Grhl1
2669	ENSMUSG00000020687	217232	Cdc27
2674	ENSMUSG00000020694	24086	Tlk2
2676	ENSMUSG00000020696	67338	Rffl
2684	ENSMUSG00000020705	72047	Ddx42
2689	ENSMUSG00000020712	75870	Tcam1
2718	ENSMUSG00000020770	217331	Unk
2725	ENSMUSG00000020780	217337	Srp68
2735	ENSMUSG00000020794	67128	Ube2g1
2747	ENSMUSG00000020811	216881	Wscd1
2748	ENSMUSG00000020812	66293	1810032O08Rik
2776	ENSMUSG00000020863	67684	Luc7l3
2777	ENSMUSG00000020864	71452	Ankrd40
2788	ENSMUSG00000020876	74479	Snx11
2796	ENSMUSG00000020888	13543	Dvl2
2803	ENSMUSG00000020895	66910	Tmem107
2816	ENSMUSG00000020911	16669	Krt19
2829	ENSMUSG00000020928	75689	Higd1b
2834	ENSMUSG00000020936	18107	Nmt1
2845	ENSMUSG00000020954	94186	Strn3
2861	ENSMUSG00000020994	18949	Pnn
2870	ENSMUSG00000021022	59032	Ppp2r3c
2875	ENSMUSG00000021028	217588	Mbip
2876	ENSMUSG00000021032	64242	Ngb
2891	ENSMUSG00000021061	20741	Sptb
2896	ENSMUSG00000021068	18080	Nin
2899	ENSMUSG00000021071	94090	Trim9
2906	ENSMUSG00000021087	104001	Rtn1
2920	ENSMUSG00000021111	18789	Papola
2935	ENSMUSG00000021134	20384	Srsf5
2936	ENSMUSG00000021135	20493	Slc10a1
2947	ENSMUSG00000021175	217946	Cdca7l
2977	ENSMUSG00000021218	14569	Gdi2
2978	ENSMUSG00000021219	50779	Rgs6
3008	ENSMUSG00000021263	70059	Degs2
3009	ENSMUSG00000021264	22632	Yy1
3011	ENSMUSG00000021266	22375	Wars
3016	ENSMUSG00000021275	104859	Tecpr2
3068	ENSMUSG00000021374	218210	Nup153
3076	ENSMUSG00000021388	66695	Aspn
3080	ENSMUSG00000021395	20729	Spin1
3087	ENSMUSG00000021413	19134	Prpf4b
3096	ENSMUSG00000021428	71340	Riok1
3104	ENSMUSG00000021453	23882	Gadd45g
3107	ENSMUSG00000021458	72061	Aopep
3120	ENSMUSG00000021482	66129	Prxl2c
3136	ENSMUSG00000021504	218271	B4galt7
3158	ENSMUSG00000021552	56278	Gkap1
3176	ENSMUSG00000021585	12380	Cast
3185	ENSMUSG00000021597	105377	Slf1
3186	ENSMUSG00000021598	28077	Med10
3193	ENSMUSG00000021610	218335	Clptm1l
3206	ENSMUSG00000021635	19356	Rad17
3209	ENSMUSG00000021639	23894	Gtf2h2
3219	ENSMUSG00000021665	15212	Hexb
3224	ENSMUSG00000021671	67463	Poc5
3228	ENSMUSG00000021679	268686	S100z
3230	ENSMUSG00000021681	66549	Aggf1
3236	ENSMUSG00000021692	66254	Dimt1
3237	ENSMUSG00000021693	16563	Kif2a
3247	ENSMUSG00000021706	218441	Zfyve16
3253	ENSMUSG00000021712	81003	Trim23
3254	ENSMUSG00000021713	238831	Ppwd1
3293	ENSMUSG00000021774	22194	Ube2e1
3320	ENSMUSG00000021820	12325	Camk2g
3323	ENSMUSG00000021824	55946	Ap3m1
3326	ENSMUSG00000021832	67089	Psmc6
3335	ENSMUSG00000021866	11744	Anxa11
3349	ENSMUSG00000021891	67011	Mettl6
3351	ENSMUSG00000021893	12339	Capn7
3357	ENSMUSG00000021903	78754	Galnt15
3363	ENSMUSG00000021910	64652	Nisch
3364	ENSMUSG00000021911	26430	Parg
3373	ENSMUSG00000021929	16648	Kpna3
3378	ENSMUSG00000021938	66645	Pspc1
3381	ENSMUSG00000021943	14560	Gdf10
3390	ENSMUSG00000021957	21881	Tkt
3394	ENSMUSG00000021962	75901	Dcp1a
3399	ENSMUSG00000021969	75965	Zdhhc20
3472	ENSMUSG00000022096	15460	Hr
3474	ENSMUSG00000022098	12153	Bmp1
3478	ENSMUSG00000022102	13449	Dok2
3483	ENSMUSG00000022109	67381	Med4
3490	ENSMUSG00000022119	74213	Rbm26
3508	ENSMUSG00000022149	12279	C9
3510	ENSMUSG00000022151	67515	Ttc33
3517	ENSMUSG00000022175	65107	Lrp10
3521	ENSMUSG00000022179	74359	4931414P19Rik
3530	ENSMUSG00000022194	54196	Pabpn1
3531	ENSMUSG00000022195	77877	6030458C11Rik
3545	ENSMUSG00000022214	28199	Dcaf11
3554	ENSMUSG00000022225	17228	Cma1
3578	ENSMUSG00000022263	223435	Trio
3585	ENSMUSG00000022285	22631	Ywhaz
3586	ENSMUSG00000022286	252973	Grhl2
3597	ENSMUSG00000022306	22762	Zfpm2
3612	ENSMUSG00000022332	13992	Khdrbs3
3629	ENSMUSG00000022360	70472	Atad2
3655	ENSMUSG00000022401	321003	Xpnpep3
3656	ENSMUSG00000022403	70356	St13
3665	ENSMUSG00000022420	54152	Dnal4
3689	ENSMUSG00000022451	19230	Twf1
3720	ENSMUSG00000022501	19118	Prm1
3740	ENSMUSG00000022533	224088	Atp13a3
3755	ENSMUSG00000022553	68877	Maf1
3763	ENSMUSG00000022561	14731	Gpaa1
3764	ENSMUSG00000022562	75475	Oplah
3786	ENSMUSG00000022601	271377	Zbtb11
3790	ENSMUSG00000022607	14083	Ptk2
3797	ENSMUSG00000022620	11883	Arsa
3798	ENSMUSG00000022621	68708	Rabl2
3815	ENSMUSG00000022661	17470	Cd200
3821	ENSMUSG00000022671	72083	Mzt2
3824	ENSMUSG00000022674	70620	Ube2v2
3844	ENSMUSG00000022707	74185	Gbe1
3853	ENSMUSG00000022724	67014	Riox2
3877	ENSMUSG00000022769	64136	Sdf2l1
3880	ENSMUSG00000022772	320213	Senp5
3931	ENSMUSG00000022849	66667	Hspbap1
3951	ENSMUSG00000022884	13682	Eif4a2
3957	ENSMUSG00000022892	11820	App
3987	ENSMUSG00000022960	60364	Donson
3990	ENSMUSG00000022964	77975	Tmem50b
3997	ENSMUSG00000022974	67367	Paxbp1
3999	ENSMUSG00000022982	20655	Sod1
4026	ENSMUSG00000023025	207214	Larp4
4027	ENSMUSG00000023026	239667	Dip2b
4028	ENSMUSG00000023027	11908	Atf1
4038	ENSMUSG00000023044	246277	Csad
4046	ENSMUSG00000023055	67488	Calcoco1
4055	ENSMUSG00000023074	70380	Mospd1
4093	ENSMUSG00000023216	13828	Epb42
4096	ENSMUSG00000023235	20300	Ccl25
4107	ENSMUSG00000023272	76737	Creld2
4109	ENSMUSG00000023277	23999	Twf2
4156	ENSMUSG00000023806	100037282	Rsph3b
4163	ENSMUSG00000023832	110460	Acat2
4166	ENSMUSG00000023861	55951	Mpc1
4211	ENSMUSG00000023963	56050	Cyp39a1
4223	ENSMUSG00000023980	63856	Taf8
4228	ENSMUSG00000023990	21425	Tfeb
4235	ENSMUSG00000024002	57261	Brd4
4240	ENSMUSG00000024012	56462	Mtch1
4243	ENSMUSG00000024018	68597	Ccdc167
4244	ENSMUSG00000024019	74157	Cmtr1
4251	ENSMUSG00000024033	22092	Rsph1
4254	ENSMUSG00000024037	57773	Wdr4
4285	ENSMUSG00000024079	19106	Eif2ak2
4297	ENSMUSG00000024098	65960	Twsg1
4317	ENSMUSG00000024132	13177	Eci1
4320	ENSMUSG00000024136	66705	Dnase1l2
4338	ENSMUSG00000024170	71718	Telo2
4392	ENSMUSG00000024248	20463	Cox7a2l
4409	ENSMUSG00000024277	212307	Mapre2
4411	ENSMUSG00000024286	67974	Ccny
4416	ENSMUSG00000024294	225164	Mib1
4419	ENSMUSG00000024299	224697	Adamts10
4429	ENSMUSG00000024317	56515	Rnf138
4431	ENSMUSG00000024325	19763	Ring1
4436	ENSMUSG00000024335	14312	Brd2
4453	ENSMUSG00000024370	52563	Cdc23
4461	ENSMUSG00000024384	73473	Iws1
4475	ENSMUSG00000024404	66878	Riok3
4478	ENSMUSG00000024410	76482	Rmc1
4484	ENSMUSG00000024422	69192	Dhx16
4485	ENSMUSG00000024423	16210	Impact
4506	ENSMUSG00000024472	70640	Dcp2
4507	ENSMUSG00000024474	24010	Ik
4544	ENSMUSG00000024533	68166	Spire1
4550	ENSMUSG00000024542	70799	Cep192
4559	ENSMUSG00000024561	17190	Mbd1
4568	ENSMUSG00000024579	240334	Pcyox1l
4583	ENSMUSG00000024603	67665	Dctn4
4588	ENSMUSG00000024614	67988	Tmx3
4609	ENSMUSG00000024664	60527	Fads3
4613	ENSMUSG00000024668	66072	Sdhaf2
4620	ENSMUSG00000024678	66607	Ms4a4d
4653	ENSMUSG00000024754	83921	Cemip2
4658	ENSMUSG00000024764	70999	Naa40
4666	ENSMUSG00000024773	329015	Atg2a
4669	ENSMUSG00000024777	225849	Ppp2r5b
4671	ENSMUSG00000024780	67072	Cdc37l1
4679	ENSMUSG00000024790	66406	Sac3d1
4684	ENSMUSG00000024797	68505	Vps51
4693	ENSMUSG00000024811	74493	Tnks2
4699	ENSMUSG00000024824	19367	Rad9a
4727	ENSMUSG00000024869
4729	ENSMUSG00000024871	60425	Doc2g
4732	ENSMUSG00000024878	226043	Cbwd1
4741	ENSMUSG00000024899	23972	Papss2
4742	ENSMUSG00000024900	12894	Cpt1a
4763	ENSMUSG00000024936	16530	Kcnk7
4787	ENSMUSG00000024970	68229	Spindoc
4797	ENSMUSG00000024983	53611	Vti1a
4802	ENSMUSG00000024990	19662	Rbp4
4808	ENSMUSG00000024999	57753	Noc3l
4810	ENSMUSG00000025002	72082	Cyp2c55
4846	ENSMUSG00000025068	14873	Gsto1
4855	ENSMUSG00000025085	226251	Ablim1
4859	ENSMUSG00000025091	18947	Pnliprp2
4879	ENSMUSG00000025142	68938	Aspscr1
4896	ENSMUSG00000025169	66179	Ogfod3
4901	ENSMUSG00000025175	63828	Fn3k
4902	ENSMUSG00000025176	67432	Hoga1
4937	ENSMUSG00000025226	68431	Fbxl15
4938	ENSMUSG00000025227	75146	Mfsd13a
4942	ENSMUSG00000025232	15211	Hexa
4943	ENSMUSG00000025234	23806	Arih1
4945	ENSMUSG00000025236	72141	Adpgk
4946	ENSMUSG00000025237	67287	Parp6
4951	ENSMUSG00000025245	93730	Lztfl1
4955	ENSMUSG00000025260	15108	Hsd17b10
4980	ENSMUSG00000025323	20688	Sp4
4984	ENSMUSG00000025329	18599	Padi1
4985	ENSMUSG00000025330	18602	Padi4
4993	ENSMUSG00000025351	12512	Cd63
4999	ENSMUSG00000025358	12566	Cdk2
5034	ENSMUSG00000025420	71206	Katnal2
5058	ENSMUSG00000025470	69752	Zfp511
5088	ENSMUSG00000025509	66853	Pnpla2
5128	ENSMUSG00000025597	237010	Klhl4
5137	ENSMUSG00000025626	70998	Phf6
5159	ENSMUSG00000025728	14755	Pigq
5161	ENSMUSG00000025731	68347	Mettl26
5175	ENSMUSG00000025757	18415	Hspa4l
5208	ENSMUSG00000025817	53893	Nudt5
5210	ENSMUSG00000025823	12304	Pdia4
5216	ENSMUSG00000025856	18590	Pdgfa
5238	ENSMUSG00000025893	69149	Kbtbd3
5262	ENSMUSG00000025933	75712	Tmem14a
5272	ENSMUSG00000025949	18711	Pikfyve
5302	ENSMUSG00000026005	66646	Rpe
5307	ENSMUSG00000026017	241066	Carf
5327	ENSMUSG00000026048	22592	Ercc5
5344	ENSMUSG00000026082	56210	Rev1
5357	ENSMUSG00000026103	14660	Gls
5358	ENSMUSG00000026104	20846	Stat1
5363	ENSMUSG00000026112	76178	Coa5
5380	ENSMUSG00000026149	66261	Tm4sf20
5385	ENSMUSG00000026156	280645	B3gat2
5419	ENSMUSG00000026205	22626	Slc23a3
5442	ENSMUSG00000026246	11650	Alppl2
5449	ENSMUSG00000026255	98363	Efhd1
5451	ENSMUSG00000026259	53972	Ngef
5453	ENSMUSG00000026269	108657	Rnpepl1
5458	ENSMUSG00000026274	269224	Pask
5460	ENSMUSG00000026276	18000	Sept2
5464	ENSMUSG00000026280	66615	Atg4b
5466	ENSMUSG00000026283	66262	Ing5
5469	ENSMUSG00000026289	77040	Atg16l1
5475	ENSMUSG00000026307	50880	Scly
5485	ENSMUSG00000026322	15562	Htr4
5498	ENSMUSG00000026349	72949	Ccnt2
5502	ENSMUSG00000026356	226414	Dars
5504	ENSMUSG00000026358	50778	Rgs1
5512	ENSMUSG00000026383	226352	Epb41l5
5513	ENSMUSG00000026384	19258	Ptpn4
5531	ENSMUSG00000026414	21956	Tnnt2
5558	ENSMUSG00000026457	72674	Adipor1
5562	ENSMUSG00000026466	208263	Tor1aip1
5565	ENSMUSG00000026470	58244	Stx6
5585	ENSMUSG00000026502	78825	Desi2
5591	ENSMUSG00000026516	67459	Nvl
5601	ENSMUSG00000026536	381308	Ifi211
5603	ENSMUSG00000026544	68440	Dusp23
5606	ENSMUSG00000026548	98365	Slamf9
5608	ENSMUSG00000026554	98193	Dcaf8
5612	ENSMUSG00000026563	27878	Tada1
5615	ENSMUSG00000026566	68481	Mpzl1
5660	ENSMUSG00000026630	381319	Batf3
5668	ENSMUSG00000026643	18108	Nmt2
5672	ENSMUSG00000026648	227525	Dclre1c
5685	ENSMUSG00000026670	107652	Uap1
5689	ENSMUSG00000026676	74186	Ccdc3
5725	ENSMUSG00000026743	17354	Mllt10
5733	ENSMUSG00000026761	26428	Orc4
5739	ENSMUSG00000026770	16184	Il2ra
5740	ENSMUSG00000026771	76857	Spopl
5753	ENSMUSG00000026790	18286	Odf2
5760	ENSMUSG00000026803	22130	Ttf1
5779	ENSMUSG00000026826	18227	Nr4a2
5795	ENSMUSG00000026843	320267	Fubp3
5796	ENSMUSG00000026848	30934	Tor1b
5807	ENSMUSG00000026867	66691	Gapvd1
5809	ENSMUSG00000026870	77996	Cutal
5811	ENSMUSG00000026873	74016	Phf19
5822	ENSMUSG00000026889	67889	Rbm18
5829	ENSMUSG00000026914	59029	Psmd14
5850	ENSMUSG00000026939	51875	Tmem141
5857	ENSMUSG00000026950	17996	Neb
5862	ENSMUSG00000026960	65103	Arl6ip6
5863	ENSMUSG00000026961	227618	Lrrc26
5865	ENSMUSG00000026965	99152	Anapc2
5881	ENSMUSG00000026986	140483	Hnmt
5912	ENSMUSG00000027075	72401	Slc43a1
5914	ENSMUSG00000027077	68678	Smtnl1
5943	ENSMUSG00000027165	68170	B230118H07Rik
5945	ENSMUSG00000027167	77766	Elp4
5948	ENSMUSG00000027171	228413	Prrg4
5961	ENSMUSG00000027194	74569	Ttc17
5965	ENSMUSG00000027199	67092	Gatm
5998	ENSMUSG00000027248	14827	Pdia3
6012	ENSMUSG00000027281	74243	Slx4ip
6015	ENSMUSG00000027285	66296	Haus2
6030	ENSMUSG00000027309	228602	4930402H24Rik
6056	ENSMUSG00000027346	74182	Gpcpd1
6063	ENSMUSG00000027356	241639	Fermt1
6072	ENSMUSG00000027366	66552	Sppl2a
6075	ENSMUSG00000027371	68126	Fahd2a
6114	ENSMUSG00000027433	24128	Xrn2
6131	ENSMUSG00000027460	11602	Angpt4
6164	ENSMUSG00000027513	18534	Pck1
6165	ENSMUSG00000027514	58203	Zbp1
6170	ENSMUSG00000027522	228960	Stx16
6195	ENSMUSG00000027569	73247	Mrgbp
6232	ENSMUSG00000027639	56045	Samhd1
6233	ENSMUSG00000027641	19650	Rbl1
6243	ENSMUSG00000027656	22403	Ccn5
6256	ENSMUSG00000027677	67120	Ttc14
6269	ENSMUSG00000027706	69276	Sec62
6286	ENSMUSG00000027746	67890	Ufm1
6289	ENSMUSG00000027751	56790	Supt20
6300	ENSMUSG00000027778	68259	Ift80
6313	ENSMUSG00000027801	229302	Tm4sf4
6317	ENSMUSG00000027806	72033	Tsc22d2
6318	ENSMUSG00000027808	28146	Serp1
6327	ENSMUSG00000027828	67437	Ssr3
6328	ENSMUSG00000027829	56706	Ccnl1
6339	ENSMUSG00000027852	18176	Nras
6356	ENSMUSG00000027876	67709	Reg4
6360	ENSMUSG00000027881	66921	Prpf38b
6386	ENSMUSG00000027933	229543	Ints3
6404	ENSMUSG00000027959	72776	Sass6
6431	ENSMUSG00000028007	76561	Snx7
6455	ENSMUSG00000028037	99899	Ifi44
6463	ENSMUSG00000028049	24045	Scamp3
6475	ENSMUSG00000028070	246703	Naxe
6483	ENSMUSG00000028082	27059	Sh3d19
6493	ENSMUSG00000028101	229615	Pias3
6512	ENSMUSG00000028134	56195	Ptbp2
6513	ENSMUSG00000028136	76742	Snx27
6527	ENSMUSG00000028161	19055	Ppp3ca
6530	ENSMUSG00000028165	67006	Cisd2
6573	ENSMUSG00000028245	18201	Nsmaf
6576	ENSMUSG00000028248	66625	Pnisr
6581	ENSMUSG00000028256	52184	Odf2l
6587	ENSMUSG00000028268	55932	Gbp3
6588	ENSMUSG00000028270	14469	Gbp2
6595	ENSMUSG00000028282	26885	Casp8ap2
6603	ENSMUSG00000028295	66291	Smim8
6615	ENSMUSG00000028329	22590	Xpa
6626	ENSMUSG00000028345	269536	Tex10
6661	ENSMUSG00000028409	74255	Smu1
6682	ENSMUSG00000028438	109242	Kif24
6683	ENSMUSG00000028439	71901	Fam219a
6687	ENSMUSG00000028445	69638	Enho
6692	ENSMUSG00000028454	56703	Pigo
6702	ENSMUSG00000028465	21894	Tln1
6711	ENSMUSG00000028479	50798	Gne
6713	ENSMUSG00000028483	77634	Snapc3
6714	ENSMUSG00000028484	101739	Psip1
6732	ENSMUSG00000028527	11639	Ak4
6747	ENSMUSG00000028550	242557	Atg4c
6752	ENSMUSG00000028556	67299	Dock7
6757	ENSMUSG00000028563	94043	Tm2d1
6792	ENSMUSG00000028618	56374	Tmem59
6821	ENSMUSG00000028657	19063	Ppt1
6839	ENSMUSG00000028688	68276	Toe1
6848	ENSMUSG00000028700	68273	Pomgnt1
6879	ENSMUSG00000028756	68943	Pink1
6885	ENSMUSG00000028766	11647	Alpl
6902	ENSMUSG00000028793	75234	Rnf19b
6915	ENSMUSG00000028811	107271	Yars
6918	ENSMUSG00000028821	68592	Syf2
6919	ENSMUSG00000028822	71817	Tmem50a
6921	ENSMUSG00000028826	66146	Maco1
6927	ENSMUSG00000028837	26445	Psmb2
6968	ENSMUSG00000028901	56809	Gmeb1
6996	ENSMUSG00000028952	100090	Zbtb48
7001	ENSMUSG00000028958	64295	Tmub1
7033	ENSMUSG00000029001	230903	Fbxo44
7051	ENSMUSG00000029030	67808	Tprgl
7053	ENSMUSG00000029033	140500	Acap3
7073	ENSMUSG00000029068	56036	Ccnl2
7085	ENSMUSG00000029089	66768	Pacrgl
7097	ENSMUSG00000029104	15194	Htt
7100	ENSMUSG00000029110	19822	Rnf4
7103	ENSMUSG00000029119	17160	Man2b2
7110	ENSMUSG00000029127	75079	Zbtb49
7112	ENSMUSG00000029130	56874	Rnf32
7120	ENSMUSG00000029146	266781	Snx17
7129	ENSMUSG00000029156	24051	Sgcb
7154	ENSMUSG00000029191	19687	Rfc1
7162	ENSMUSG00000029202	71521	Pds5a
7190	ENSMUSG00000029249	19712	Rest
7195	ENSMUSG00000029260	100727	Ugt2b34
7198	ENSMUSG00000029267	17765	Mtf2
7201	ENSMUSG00000029270	67266	Dipk1a
7218	ENSMUSG00000029304	20750	Spp1
7224	ENSMUSG00000029312	246293	Klhl8
7227	ENSMUSG00000029319	71883	Coq2
7232	ENSMUSG00000029328	50926	Hnrnpdl
7260	ENSMUSG00000029378	11839	Areg
7267	ENSMUSG00000029387	209357	Gtf2h3
7269	ENSMUSG00000029389	67848	Ddx55
7270	ENSMUSG00000029390	56334	Tmed2
7288	ENSMUSG00000029417	17329	Cxcl9
7291	ENSMUSG00000029422	208606	Rsrc2
7294	ENSMUSG00000029427	70650	Zcchc8
7307	ENSMUSG00000029445	15445	Hpd
7312	ENSMUSG00000029452	77462	Tmem116
7314	ENSMUSG00000029455	11669	Aldh2
7315	ENSMUSG00000029456	71985	Acad10
7318	ENSMUSG00000029462	56433	Vps29
7319	ENSMUSG00000029463	68948	Fam216a
7325	ENSMUSG00000029469	12589	Ift81
7329	ENSMUSG00000029474	80751	Rnf34
7345	ENSMUSG00000029505	75560	Ep400
7360	ENSMUSG00000029535	69076	Triap1
7364	ENSMUSG00000029544	29867	Cabp1
7375	ENSMUSG00000029559	72357	2210016L21Rik
7377	ENSMUSG00000029561	23962	Oasl2
7380	ENSMUSG00000029569	101118	Tmem168
7403	ENSMUSG00000029605	23961	Oas1b
7407	ENSMUSG00000029613	15467	Eif2ak1
7428	ENSMUSG00000029641	68895	Rasl11a
7432	ENSMUSG00000029647	72587	Pan3
7437	ENSMUSG00000029655	381695	N4bp2l2
7482	ENSMUSG00000029720
7484	ENSMUSG00000029723	78829	Tsc22d4
7502	ENSMUSG00000029767	12321	Calu
7516	ENSMUSG00000029790	83922	Cep41
7518	ENSMUSG00000029798	67138	Herc6
7527	ENSMUSG00000029817	101214	Tra2a
7531	ENSMUSG00000029823	192196	Luc7l2
7542	ENSMUSG00000029840	14489	Mtpn
7573	ENSMUSG00000029920	13990	Smarcad1
7595	ENSMUSG00000030030	71837	1700003E16Rik
7596	ENSMUSG00000030031	243574	Kbtbd8
7598	ENSMUSG00000030034	70020	Ino80b
7608	ENSMUSG00000030048	68888	Gkn3
7617	ENSMUSG00000030059	232286	Tmf1
7630	ENSMUSG00000030083	80283	Abtb1
7640	ENSMUSG00000030095	74122	Tmem43
7648	ENSMUSG00000030107	24110	Usp18
7657	ENSMUSG00000030122	69202	Ptms
7665	ENSMUSG00000030137	53857	Tuba8
7673	ENSMUSG00000030149	27007	Klrk1
7677	ENSMUSG00000030157	93694	Clec2d
7685	ENSMUSG00000030167	16641	Klrc1
7692	ENSMUSG00000030180	214899	Kdm5a
7701	ENSMUSG00000030203	70686	Dusp16
7709	ENSMUSG00000030214	66857	Plbd1
7710	ENSMUSG00000030216	60321	Wbp11
7723	ENSMUSG00000030232	11569	Aebp2
7727	ENSMUSG00000030243	19691	Recql
7729	ENSMUSG00000030245	66964	Golt1b
7753	ENSMUSG00000030284	171508	Creld1
7756	ENSMUSG00000030291	108098	Med21
7761	ENSMUSG00000030303	330450	Far2
7795	ENSMUSG00000030353	21679	Tead4
7812	ENSMUSG00000030393	22775	Zik1
7816	ENSMUSG00000030401	20167	Rtn2
7852	ENSMUSG00000030491	71981	Tdrd12
7923	ENSMUSG00000030615	66271	Tmem126a
7942	ENSMUSG00000030655	233789	Smg1
7959	ENSMUSG00000030682	52858	Cdipt
7962	ENSMUSG00000030688	56018	Stard10
7969	ENSMUSG00000030701	27276	Plekhb1
7981	ENSMUSG00000030722	18020	Nfatc2ip
7984	ENSMUSG00000030726	67967	Pold3
7992	ENSMUSG00000030737	101488	Slco2b1
8002	ENSMUSG00000030751	26440	Psma1
8003	ENSMUSG00000030752	77035	Kdm8
8031	ENSMUSG00000030795	233908	Fus
8035	ENSMUSG00000030801	67773	Kat8
8048	ENSMUSG00000030826	12036	Bcat2
8052	ENSMUSG00000030835	211548	Nomo1
8057	ENSMUSG00000030846	21843	Tial1
8060	ENSMUSG00000030850	11907	Ate1
8062	ENSMUSG00000030852	57752	Tacc2
8083	ENSMUSG00000030882	77505	Dnhd1
8096	ENSMUSG00000030917	233806	Tmem159
8097	ENSMUSG00000030921	20128	Trim30a
8099	ENSMUSG00000030924	434234	Rexo5
8112	ENSMUSG00000030966	20821	Trim21
8142	ENSMUSG00000031029	66085	Eif3f
8159	ENSMUSG00000031093	75974	Dock11
8195	ENSMUSG00000031155	18715	Pim2
8219	ENSMUSG00000031197	22327	Vbp1
8221	ENSMUSG00000031200	17763	Mtcp1
8229	ENSMUSG00000031214	94190	Ophn1
8233	ENSMUSG00000031221	18518	Igbp1
8236	ENSMUSG00000031227	107528	Magee1
8255	ENSMUSG00000031266	11605	Gla
8281	ENSMUSG00000031314	270627	Taf1
8337	ENSMUSG00000031399	66294	Fam3a
8359	ENSMUSG00000031445	66901	Proz
8360	ENSMUSG00000031446	99375	Cul4a
8396	ENSMUSG00000031508	102334	Ankrd10
8414	ENSMUSG00000031534	102032	Smim19
8425	ENSMUSG00000031549	209176	Ido2
8426	ENSMUSG00000031551	15930	Ido1
8427	ENSMUSG00000031552	13524	Adam18
8430	ENSMUSG00000031555	11502	Adam9
8439	ENSMUSG00000031568	192174	Rwdd4a
8443	ENSMUSG00000031576	16532	Kcnu1
8447	ENSMUSG00000031584	14782	Gsr
8473	ENSMUSG00000031628	12367	Casp3
8509	ENSMUSG00000031691	212999	Tnpo2
8517	ENSMUSG00000031708	106529	Tecr
8520	ENSMUSG00000031711	30932	Zfp330
8571	ENSMUSG00000031792	101985	Usb1
8572	ENSMUSG00000031796	14894	Cfap20
8576	ENSMUSG00000031805	16453	Jak3
8577	ENSMUSG00000031807	66171	Pgls
8580	ENSMUSG00000031812	67443	Map1lc3b
8605	ENSMUSG00000031843	68533	Mphosph6
8606	ENSMUSG00000031844	15486	Hsd17b2
8608	ENSMUSG00000031847	69528	1700030J22Rik
8629	ENSMUSG00000031883	12354	Car7
8640	ENSMUSG00000031901	66369	Dus2
8644	ENSMUSG00000031906	58994	Smpd3
8648	ENSMUSG00000031916	97484	Cog8
8653	ENSMUSG00000031922	74360	Cep57
8659	ENSMUSG00000031931	56503	Ankrd49
8663	ENSMUSG00000031935	234959	Med17
8677	ENSMUSG00000031958	52815	Ldhd
8690	ENSMUSG00000031976	382038	Urb2
8698	ENSMUSG00000031986	244666	Sprtn
8700	ENSMUSG00000031988	69091	Vps26b
8710	ENSMUSG00000032002	76863	Dcun1d5
8721	ENSMUSG00000032020	72828	Ubash3b
8727	ENSMUSG00000032030	75717	Cul5
8841	ENSMUSG00000032253	83946	Phip
8877	ENSMUSG00000032307	109161	Ube2q2
8886	ENSMUSG00000032316	102414	Clk3
8894	ENSMUSG00000032329	66867	Hmg20a
8904	ENSMUSG00000032344	214763	Cgas
8913	ENSMUSG00000032357	26944	Tinag
8920	ENSMUSG00000032369	22038	Plscr1
8945	ENSMUSG00000032402	17127	Smad3
8958	ENSMUSG00000032420	23959	Nt5e
8999	ENSMUSG00000032496	17002	Ltf
9008	ENSMUSG00000032508	17874	Myd88
9017	ENSMUSG00000032523	74770	Hhatl
9018	ENSMUSG00000032525	18087	Nktr
9038	ENSMUSG00000032558	74025	Nphp3
9042	ENSMUSG00000032563	94062	Mrpl3
9046	ENSMUSG00000032567	66595	Aste1
9062	ENSMUSG00000032593	320844	Amigo3
9070	ENSMUSG00000032604	97541	Qars
9075	ENSMUSG00000032612	22258	Usp4
9077	ENSMUSG00000032621	218543	Srek1
9083	ENSMUSG00000032640	269941	Chsy1
9093	ENSMUSG00000032667	330260	Pon2
9099	ENSMUSG00000032690	246728	Oas2
9103	ENSMUSG00000032705	97827	Exd2
9104	ENSMUSG00000032712	67246	Resf1
9112	ENSMUSG00000032726	12163	Bmp8a
9130	ENSMUSG00000032773	12669	Chrm1
9140	ENSMUSG00000032806	214601	Slc10a3
9151	ENSMUSG00000032840	76792	2410131K14Rik
9174	ENSMUSG00000032897	18046	Nfyc
9234	ENSMUSG00000033065	18642	Pfkm
9246	ENSMUSG00000033106	66432	Slc7a6os
9267	ENSMUSG00000033186	76789	Mzt1
9268	ENSMUSG00000033187	212998	BC016579
9275	ENSMUSG00000033209	209683	Ttc28
9278	ENSMUSG00000033214	75409	Slitrk5
9331	ENSMUSG00000033400	77559	Agl
9332	ENSMUSG00000033405	214254	Nudt15
9341	ENSMUSG00000033429	73724	Mcee
9345	ENSMUSG00000033439	229780	Trmt13
9375	ENSMUSG00000033544	72713	Angptl1
9379	ENSMUSG00000033565	93686	Rbfox2
9381	ENSMUSG00000033576	71939	Apol6
9405	ENSMUSG00000033658	234733	Ddx19b
9418	ENSMUSG00000033712	219158	Ccar2
9420	ENSMUSG00000033715	105387	Akr1c14
9421	ENSMUSG00000033717	11551	Adra2a
9430	ENSMUSG00000033735	20751	Spr
9432	ENSMUSG00000033739	56299	Fkbpl
9453	ENSMUSG00000033799	105203	Tasor2
9455	ENSMUSG00000033808	211499	Tmem87a
9460	ENSMUSG00000033826	13417	Dnah8
9465	ENSMUSG00000033847	232889	Pla2g4c
9491	ENSMUSG00000033931	52202	Rbm34
9495	ENSMUSG00000033943	29808	Mga
9502	ENSMUSG00000033961	269870	Zfp446
9504	ENSMUSG00000033964	226470	Zbtb41
9550	ENSMUSG00000034110	212919	Kctd7
9560	ENSMUSG00000034126	217734	Pomt2
9567	ENSMUSG00000034154	68142	Ino80
9571	ENSMUSG00000034159	71874	Mab21l4
9574	ENSMUSG00000034163	216345	Zfc3h1
9588	ENSMUSG00000034201	78926	Gas2l1
9592	ENSMUSG00000034209	75668	Rasl10a
9609	ENSMUSG00000034252	215351	Senp6
9618	ENSMUSG00000034271	81703	Jdp2
9623	ENSMUSG00000034285	18082	Nipsnap1
9638	ENSMUSG00000034327	105440	Kctd9
9645	ENSMUSG00000034341	22378	Wbp2
9650	ENSMUSG00000034353	51801	Ramp1
9663	ENSMUSG00000034394	16878	Lif
9674	ENSMUSG00000034430	80292	Zxdc
9678	ENSMUSG00000034438	76074	Gbp8
9705	ENSMUSG00000034518	70823	Hmgxb4
9713	ENSMUSG00000034543	74522	Morc2a
9719	ENSMUSG00000034560	319277	Washc4
9738	ENSMUSG00000034612	58250	Chst11
9760	ENSMUSG00000034664	16399	Itga2b
9789	ENSMUSG00000034748	50721	Sirt6
9806	ENSMUSG00000034785	13370	Dio1
9822	ENSMUSG00000034826	269113	Nup54
9834	ENSMUSG00000034855	15945	Cxcl10
9837	ENSMUSG00000034867	245886	Ankrd27
9848	ENSMUSG00000034893	338337	Cog3
9864	ENSMUSG00000034930	20166	Rtkn
9882	ENSMUSG00000034994	13629	Eef2
9884	ENSMUSG00000034998	14236	Foxn2
9891	ENSMUSG00000035024	78658	Ncapd3
9905	ENSMUSG00000035064	13631	Eef2k
9908	ENSMUSG00000035078	210376	Mtmr9
9913	ENSMUSG00000035104	232146	Eva1a
9920	ENSMUSG00000035126	242584	Wdr78
9924	ENSMUSG00000035139	75420	Secisbp2
9943	ENSMUSG00000035186	24108	Ubd
9973	ENSMUSG00000035258	320712	Abi3bp
9975	ENSMUSG00000035266	191578	Helq
9992	ENSMUSG00000035299	17318	Mid1
9998	ENSMUSG00000035329	70611	Fbxo33
10005	ENSMUSG00000035356	80859	Nfkbiz
10010	ENSMUSG00000035370
10013	ENSMUSG00000035373	20306	Ccl7
10018	ENSMUSG00000035385	20296	Ccl2
10051	ENSMUSG00000035486	216166	Plk5
10090	ENSMUSG00000035597	328110	Prpf39
10105	ENSMUSG00000035649	319885	Zcchc7
10110	ENSMUSG00000035673	216161	Sbno2
10116	ENSMUSG00000035692	100038882	Isg15
10132	ENSMUSG00000035762	72745	Tmem161b
10133	ENSMUSG00000035764	268882	Fbxo45
10136	ENSMUSG00000035770	234663	Dync1li2
10158	ENSMUSG00000035835	216152	Plppr3
10161	ENSMUSG00000035842	320209	Ddx11
10165	ENSMUSG00000035851	231386	Ythdc1
10172	ENSMUSG00000035873	114774	Pawr
10183	ENSMUSG00000035910	195208	Dcdc2a
10188	ENSMUSG00000035929	15015	H2-Q4
10189	ENSMUSG00000035930	26887	Chst4
10199	ENSMUSG00000035951	56787	Ascl3
10217	ENSMUSG00000036023	11546	Parp2
10227	ENSMUSG00000036054	234373	Sugp2
10268	ENSMUSG00000036180	234366	Gatad2a
10269	ENSMUSG00000036181	50708	Hist1h1c
10288	ENSMUSG00000036241	67615	Ube2r2
10297	ENSMUSG00000036270	234699	Edc4
10299	ENSMUSG00000036275	213673	9530068E07Rik
10302	ENSMUSG00000036282	70646	Naa30
10316	ENSMUSG00000036327	227638	Qsox2
10351	ENSMUSG00000036450	319594	Hif1an
10356	ENSMUSG00000036466	214058	Megf11
10366	ENSMUSG00000036503	24017	Rnf13
10374	ENSMUSG00000036529	77980	Sbf1
10376	ENSMUSG00000036534	234595	Slc38a7
10405	ENSMUSG00000036611	67484	Eepd1
10435	ENSMUSG00000036731	67859	Cysrt1
10441	ENSMUSG00000036748	67116	Cuedc2
10462	ENSMUSG00000036814	102680	Slc6a20a
10473	ENSMUSG00000036834	269437	Plch1
10486	ENSMUSG00000036864	333193	Proser3
10499	ENSMUSG00000036894	74012	Rap2b
10522	ENSMUSG00000036940	99982	Kdm1a
10524	ENSMUSG00000036943	235442	Rab8b
10544	ENSMUSG00000036985	208884	Zdhhc9
10547	ENSMUSG00000036990	73945	Otud4
10549	ENSMUSG00000036995	230837	Asap3
10556	ENSMUSG00000037013	268996	Ss18
10562	ENSMUSG00000037025	15376	Foxa2
10566	ENSMUSG00000037032	11785	Apbb1
10596	ENSMUSG00000037126	73728	Psd
10599	ENSMUSG00000037134	102182	Prmt9
10647	ENSMUSG00000037260	52120	Hgsnat
10648	ENSMUSG00000037262	16588	Kin
10649	ENSMUSG00000037263	73458	Aldh3b3
10667	ENSMUSG00000037321	21354	Tap1
10677	ENSMUSG00000037343	319944	Taf2
10695	ENSMUSG00000037375	226861	Hhat
10728	ENSMUSG00000037465	21847	Klf10
10778	ENSMUSG00000037608	72567	Bclaf1
10781	ENSMUSG00000037617	26942	Spag1
10805	ENSMUSG00000037685	11980	Atp8a1
10813	ENSMUSG00000037708	381350	Spag6
10831	ENSMUSG00000037750	216971	Fam222b
10838	ENSMUSG00000037772	19935	Mrpl23
10846	ENSMUSG00000037795	333789	N4bp2
10851	ENSMUSG00000037808	72826	Fam76b
10857	ENSMUSG00000037822	68552	Smim14
10859	ENSMUSG00000037826	243382	Ppm1k
10881	ENSMUSG00000037896	217864	Rcor1
10885	ENSMUSG00000037907	268445	Ankrd13b
10901	ENSMUSG00000037949	102566	Ano10
10907	ENSMUSG00000037965	106205	Zc3h7a
10920	ENSMUSG00000037992	19401	Rara
10925	ENSMUSG00000037997	101187	Parp11
10943	ENSMUSG00000038028	319801	Tigar
10945	ENSMUSG00000038037	12703	Socs1
10951	ENSMUSG00000038047	230376	Haus6
10953	ENSMUSG00000038055	58239	Dexi
10956	ENSMUSG00000038058	107607	Nod1
10976	ENSMUSG00000038095	243272	Sbno1
10985	ENSMUSG00000038127	67501	Ccdc50
11005	ENSMUSG00000038172	69863	Ttc39b
11013	ENSMUSG00000038187	68815	Btbd10
11030	ENSMUSG00000038215	382010	Cep44
11035	ENSMUSG00000038225	408022	Primpol
11059	ENSMUSG00000038274	14109	Fau
11079	ENSMUSG00000038323	73467	1700066M21Rik
11080	ENSMUSG00000038324	56407	Trpc4ap
11103	ENSMUSG00000038375	68728	Trp53inp2
11111	ENSMUSG00000038398	67031	Upf3a
11119	ENSMUSG00000038416	69957	Cdc16
11127	ENSMUSG00000038446	71713	Cdc40
11132	ENSMUSG00000038459	70178	Abhd17c
11138	ENSMUSG00000038482	21781	Tfdp1
11147	ENSMUSG00000038500	75210	Prr3
11148	ENSMUSG00000038502	84113	Ptov1
11157	ENSMUSG00000038520	233204	Tbc1d17
11163	ENSMUSG00000038526	23831	Car14
11169	ENSMUSG00000038535	235469	Zfp280d
11174	ENSMUSG00000038541	94224	Srd5a2
11177	ENSMUSG00000038544	66209	Inip
11202	ENSMUSG00000038602	215085	Slc35f1
11203	ENSMUSG00000038604	75687	Ripor1
11233	ENSMUSG00000038671	76688	Arfrp1
11244	ENSMUSG00000038697	102162	Taf5l
11268	ENSMUSG00000038756	237930	Ttll6
11275	ENSMUSG00000038766	213054	Gabpb2
11277	ENSMUSG00000038770	381686	Kpna7
11312	ENSMUSG00000038861	107650	Pi4kb
11376	ENSMUSG00000039048	235169	Foxred1
11419	ENSMUSG00000039145	227541	Camk1d
11421	ENSMUSG00000039148	20227	Sart1
11424	ENSMUSG00000039155	381409	Cdh26
11425	ENSMUSG00000039156	116873	Stim2
11433	ENSMUSG00000039168	223453	Dap
11451	ENSMUSG00000039202	54608	Abhd2
11471	ENSMUSG00000039239	21808	Tgfb2
11472	ENSMUSG00000039242	97884	B3galnt2
11504	ENSMUSG00000039337	70956	Tex19.2
11521	ENSMUSG00000039382	54636	Wdr45
11538	ENSMUSG00000039456	338467	Morc3
11552	ENSMUSG00000039483	72323	Asb6
11557	ENSMUSG00000039497	212898	Dse
11566	ENSMUSG00000039523	230967	Cep104
11585	ENSMUSG00000039579	242443	Grin3a
11586	ENSMUSG00000039585	270163	Myo9a
11588	ENSMUSG00000039601	53901	Rcan2
11592	ENSMUSG00000039615	56424	Stub1
11608	ENSMUSG00000039648	70266	Kyat1
11611	ENSMUSG00000039656	20182	Rxrb
11619	ENSMUSG00000039678	70296	Tbc1d13
11645	ENSMUSG00000039740	56737	Alg2
11652	ENSMUSG00000039754	72041	Alkbh4
11689	ENSMUSG00000039849	228866	Pcif1
11690	ENSMUSG00000039850	338371	Endov
11718	ENSMUSG00000039952	13138	Dag1
11740	ENSMUSG00000039997	15950	Ifi203
11751	ENSMUSG00000040022	74998	Rab11fip2
11752	ENSMUSG00000040025	213541	Ythdf2
11754	ENSMUSG00000040028	15568	Elavl1
11756	ENSMUSG00000040033	20847	Stat2
11769	ENSMUSG00000040078
11782	ENSMUSG00000040124	98376	Gorab
11810	ENSMUSG00000040188	24044	Scamp2
11818	ENSMUSG00000040213	229905	Kyat3
11822	ENSMUSG00000040225	226562	Prrc2c
11827	ENSMUSG00000040242	67529	Fgfr1op2
11831	ENSMUSG00000040253	229900	Gbp7
11838	ENSMUSG00000040268	101476	Plekha1
11857	ENSMUSG00000040321	228491	Zfp770
11862	ENSMUSG00000040328	18356	Olfr56
11863	ENSMUSG00000040329	16196	Il7
11867	ENSMUSG00000040345	216445	Arhgap9
11885	ENSMUSG00000040389	99512	Wdr47
11896	ENSMUSG00000040423	381305	Rc3h1
11899	ENSMUSG00000040429	545725	Mterf1a
11902	ENSMUSG00000040433	245007	Zbtb38
11912	ENSMUSG00000040459	234023	Arglu1
11913	ENSMUSG00000040462	216440	Os9
11925	ENSMUSG00000040483	327959	Xaf1
11957	ENSMUSG00000040562	14863	Gstm2
11975	ENSMUSG00000040606	71529	Kazn
11981	ENSMUSG00000040618	74551	Pck2
11993	ENSMUSG00000040651	218850	Tasor
12003	ENSMUSG00000040667	19069	Nup88
12016	ENSMUSG00000040703	74134	Cyp2s1
12059	ENSMUSG00000040809	12655	Chil3
12071	ENSMUSG00000040840
12076	ENSMUSG00000040850	103554	Psme4
12078	ENSMUSG00000040855	194590	Reps2
12083	ENSMUSG00000040865	227195	Ino80d
12100	ENSMUSG00000040929	19726	Rfx3
12119	ENSMUSG00000040997	105501	Abhd4
12129	ENSMUSG00000041037	210146	Irgq
12152	ENSMUSG00000041130	213753	Zfp598
12156	ENSMUSG00000041135	192656	Ripk2
12164	ENSMUSG00000041164	52915	Zmiz2
12175	ENSMUSG00000041215	208146	Yeats2
12180	ENSMUSG00000041229	320595	Phf8
12183	ENSMUSG00000041236	218035	Vps41
12196	ENSMUSG00000041272	252838	Tox
12204	ENSMUSG00000041308	20650	Sntb2
12211	ENSMUSG00000041329	11932	Atp1b2
12218	ENSMUSG00000041353	382245	Tmem29
12235	ENSMUSG00000041408	218914	Wapl
12244	ENSMUSG00000041439	98682	Mfsd6
12245	ENSMUSG00000041440	235533	Gk5
12266	ENSMUSG00000041515	15900	Irf8
12280	ENSMUSG00000041560	68077	Nop53
12286	ENSMUSG00000041577	116847	Prelp
12305	ENSMUSG00000041633	207474	Kctd12b
12323	ENSMUSG00000041684	246229	Bivm
12366	ENSMUSG00000041782	16763	Lad1
12377	ENSMUSG00000041827	231655	Oasl1
12378	ENSMUSG00000041828	217258	Abca8a
12386	ENSMUSG00000041846	68734	Ppp4r3a
12416	ENSMUSG00000041954	21936	Tnfrsf18
12448	ENSMUSG00000042073	76491	Abhd14b
12450	ENSMUSG00000042079	98758	Hnrnpf
12470	ENSMUSG00000042138	235184	Msantd2
12478	ENSMUSG00000042179	18946	Pnliprp1
12481	ENSMUSG00000042185	235134	Nfrkb
12490	ENSMUSG00000042207	75605	Kdm5b
12525	ENSMUSG00000042292	223701	Mrtfa
12526	ENSMUSG00000042293	434402	Gm5617
12536	ENSMUSG00000042328	192232	Hps4
12563	ENSMUSG00000042390	229542	Gatad2b
12567	ENSMUSG00000042406	11911	Atf4
12581	ENSMUSG00000042444	235461	Mindy2
12586	ENSMUSG00000042453	19699	Reln
12599	ENSMUSG00000042496	382066	Prdm10
12607	ENSMUSG00000042507	238317	Elmsan1
12646	ENSMUSG00000042622	17133	Maff
12652	ENSMUSG00000042638	14917	Gucy2c
12656	ENSMUSG00000042647	338350	Acad12
12659	ENSMUSG00000042659	66412	Arrdc4
12684	ENSMUSG00000042726	231712	Trafd1
12742	ENSMUSG00000042901	108909	Aida
12743	ENSMUSG00000042903	54601	Foxo4
12769	ENSMUSG00000043050	21959	Tnp2
12774	ENSMUSG00000043065	212514	Spice1
12777	ENSMUSG00000043068	69627	Fam89a
12804	ENSMUSG00000043183	319719	Simc1
12896	ENSMUSG00000043542	67306	Zc2hc1a
12913	ENSMUSG00000043631	407800	Ecm2
12954	ENSMUSG00000043827	258219	Olfr94
12957	ENSMUSG00000043833	67261	2900005J15Rik
13019	ENSMUSG00000044041	16663	Krt13
13040	ENSMUSG00000044098	229675	Rsbn1
13053	ENSMUSG00000044148	69155	1810030O07Rik
13059	ENSMUSG00000044164	328234	Rnf182
13061	ENSMUSG00000044167	56458	Foxo1
13072	ENSMUSG00000044211
13079	ENSMUSG00000044224	78244	Dnajc21
13088	ENSMUSG00000044252	64291	Osbpl1a
13116	ENSMUSG00000044339	231642	Alkbh2
13135	ENSMUSG00000044400	245381	Sowahd
13137	ENSMUSG00000044408	104725	Sptssa
13152	ENSMUSG00000044461	219134	Shisa2
13157	ENSMUSG00000044475	69090	Ascc1
13202	ENSMUSG00000044636	207785	Csrnp2
13219	ENSMUSG00000044701	246779	Il27
13221	ENSMUSG00000044703	219131	Phf11a
13232	ENSMUSG00000044730	194268	9930104L06Rik
13276	ENSMUSG00000044906	269033	4930503L19Rik
13288	ENSMUSG00000044950	70802	Pwwp2a
13305	ENSMUSG00000045008	74530	9030612E09Rik
13309	ENSMUSG00000045019	171168	Acer1
13318	ENSMUSG00000045045	225875	Lrfn4
13349	ENSMUSG00000045140	70325	Pigw
13373	ENSMUSG00000045237	68618	1110012L19Rik
13379	ENSMUSG00000045257	378462	Morn2
13384	ENSMUSG00000045275	385668	Lca5l
13389	ENSMUSG00000045288	16470	Ush1g
13427	ENSMUSG00000045409	79263	Trim39
13428	ENSMUSG00000045410	56043	Akr1e1
13429	ENSMUSG00000045411	668661	2410002F23Rik
13498	ENSMUSG00000045664	104252	Cdc42ep2
13504	ENSMUSG00000045679	217430	Pqlc3
13526	ENSMUSG00000045767	78521	B230219D22Rik
13550	ENSMUSG00000045867	12905	Cradd
13551	ENSMUSG00000045868	74558	Gvin1
13558	ENSMUSG00000045896	232164	Paip2b
13608	ENSMUSG00000046096	233812	Mosmo
13613	ENSMUSG00000046111	319675	Cep295
13671	ENSMUSG00000046324	226090	Ermp1
13680	ENSMUSG00000046352	14619	Gjb2
13744	ENSMUSG00000046605	210004	B3gntl1
13768	ENSMUSG00000046688	211550	Tifa
13779	ENSMUSG00000046718	69550	Bst2
13830	ENSMUSG00000046876	20238	Atxn1
13831	ENSMUSG00000046879	15944	Irgm1
13834	ENSMUSG00000046897	68744	Zfp740
13837	ENSMUSG00000046909	68550	Tefm
13857	ENSMUSG00000046985	231225	Tapt1
13876	ENSMUSG00000047036	235682	Zfp445
13880	ENSMUSG00000047044	225995	D030056L22Rik
13945	ENSMUSG00000047264	140482	Zfp358
13976	ENSMUSG00000047414	399558	Flrt2
13991	ENSMUSG00000047466	212163	8030462N17Rik
13992	ENSMUSG00000047473	22693	Zfp30
14017	ENSMUSG00000047557	17035	Lxn
14048	ENSMUSG00000047658	545276	Gal3st3
14100	ENSMUSG00000047832	71963	Cdca4
14103	ENSMUSG00000047843	55950	Bri3
14122	ENSMUSG00000047905
14127	ENSMUSG00000047921	76510	Trappc9
14158	ENSMUSG00000048029	226265	Eno4
14161	ENSMUSG00000048039	229504	Isg20l2
14218	ENSMUSG00000048271	381626	Rbm33
14221	ENSMUSG00000048280	408068	Zfp738
14260	ENSMUSG00000048410	240476	Zfp407
14311	ENSMUSG00000048582	14611	Gja3
14312	ENSMUSG00000048583	16002	Igf2
14322	ENSMUSG00000048626	75753	Klf17
14330	ENSMUSG00000048661	380664	Lemd3
14332	ENSMUSG00000048677	233979	Tpcn2
14347	ENSMUSG00000048732	217194	Klhl11
14377	ENSMUSG00000048852	620913	Gm12185
14406	ENSMUSG00000048981	16660	Krt31
14505	ENSMUSG00000049354	71833	Dcaf7
14522	ENSMUSG00000049436	22268	Upk1b
14536	ENSMUSG00000049504	212127	Proser1
14571	ENSMUSG00000049604	15408	Hoxb13
14573	ENSMUSG00000049606	52397	Zfp644
14578	ENSMUSG00000049624	235504	Slc17a5
14660	ENSMUSG00000049939	192198	Lrrc4
14664	ENSMUSG00000049957	67291	Ccdc137
14674	ENSMUSG00000050014	328561	Apol10b
14676	ENSMUSG00000050017	56305	Pitpnb
14700	ENSMUSG00000050097	234669	Ces2b
14761	ENSMUSG00000050304	83885	Slc25a2
14762	ENSMUSG00000050310	78757	Rictor
14800	ENSMUSG00000050471	109229	Fam118b
14817	ENSMUSG00000050549	70617	Fam241a
14862	ENSMUSG00000050714	320633	Zbtb26
14868	ENSMUSG00000050747	69097	Trim15
14894	ENSMUSG00000050830	319922	Vwc2
14925	ENSMUSG00000050944	319634	Efcab5
14946	ENSMUSG00000051007	213350	Gatd1
14964	ENSMUSG00000051067	237403	Lingo3
14993	ENSMUSG00000051184	66056	Zfp524
15023	ENSMUSG00000051278	71643	Zgrf1
15050	ENSMUSG00000051373	227721	Plpp7
15057	ENSMUSG00000051396	50497	Hspa14
15062	ENSMUSG00000051413	54711	Plagl2
15071	ENSMUSG00000051451	233490	Crebzf
15091	ENSMUSG00000051510	17134	Mafg
15160	ENSMUSG00000051817	20667	Sox12
15179	ENSMUSG00000051920	239405	Rspo2
15203	ENSMUSG00000052031	380608	Tagap1
15206	ENSMUSG00000052056	228913	Zfp217
15221	ENSMUSG00000052139	107976	Babam2
15224	ENSMUSG00000052144	232314	Ppp4r2
15225	ENSMUSG00000052146	67097	Rps10
15254	ENSMUSG00000052296	243819	Ppp6r1
15309	ENSMUSG00000052512	78286	Nav2
15314	ENSMUSG00000052534	18514	Pbx1
15361	ENSMUSG00000052751	58887	Repin1
15362	ENSMUSG00000052752	224619	Traf7
15365	ENSMUSG00000052763	232784	Zfp212
15374	ENSMUSG00000052798	103468	Nup107
15393	ENSMUSG00000052914	13110	Cyp2j6
15400	ENSMUSG00000052928	269037	Ctif
15405	ENSMUSG00000052955	71287	Cpvl
15410	ENSMUSG00000052997	50995	Uba2
15428	ENSMUSG00000053091	72635	Lins1
15459	ENSMUSG00000053198	19153	Prx
15487	ENSMUSG00000053333	208718	Dis3l2
15499	ENSMUSG00000053390	240067	Zfp952
15553	ENSMUSG00000053647	76854	Gper1
15563	ENSMUSG00000053714	654804	4732471J01Rik
15574	ENSMUSG00000053754	67772	Chd8
15609	ENSMUSG00000053907	232087	Mat2a
15617	ENSMUSG00000053950	240442	Adnp2
15640	ENSMUSG00000054051	319955	Ercc6
15647	ENSMUSG00000054072	60440	Iigp1
15653	ENSMUSG00000054099	319653	Slc25a40
15677	ENSMUSG00000054203	226695	Ifi205
15696	ENSMUSG00000054309	54451	Cpsf3
15711	ENSMUSG00000054387	17248	Mdm4
15717	ENSMUSG00000054408	76687	Spcs3
15720	ENSMUSG00000054414	66500	Slc30a7
15732	ENSMUSG00000054452	14797	Tle5
15736	ENSMUSG00000054459	26950	Vsnl1
15756	ENSMUSG00000054555	11489	Adam12
15808	ENSMUSG00000054793	260299	Cadm4
15822	ENSMUSG00000054889	109620	Dsp
15840	ENSMUSG00000054945	791294	Gm9958
15841	ENSMUSG00000054951	71583	9130008F23Rik
15863	ENSMUSG00000055044	54132	Pdlim1
15868	ENSMUSG00000055065	67040	Ddx17
15869	ENSMUSG00000055067	69726	Smyd3
15890	ENSMUSG00000055170	15978	Ifng
15937	ENSMUSG00000055413	15016	H2-Q5
15944	ENSMUSG00000055436	69207	Srsf11
15965	ENSMUSG00000055553	75620	Kxd1
15996	ENSMUSG00000055720	69459	Ubl7
16002	ENSMUSG00000055737	14600	Ghr
16020	ENSMUSG00000055817	116871	Mta3
16036	ENSMUSG00000055884	104806	Fancm
16062	ENSMUSG00000055991	22757	Zkscan5
16092	ENSMUSG00000056131	109785	Pgm3
16153	ENSMUSG00000056412
16159	ENSMUSG00000056429	22134	Tgoln1
16169	ENSMUSG00000056487	393082	Mettl7a2
16180	ENSMUSG00000056536	27392	Pign
16227	ENSMUSG00000056763	211660	Cspp1
16257	ENSMUSG00000056899	93757	Immp2l
16260	ENSMUSG00000056904
16297	ENSMUSG00000057074	12623	Ces1g
16303	ENSMUSG00000057110	26920	Cntrl
16362	ENSMUSG00000057363	67883	Uxs1
16370	ENSMUSG00000057400	13884	Ces1c
16372	ENSMUSG00000057406	107823	Nsd2
16374	ENSMUSG00000057411	214917	Fam173a
16380	ENSMUSG00000057440	75739	Mpp7
16403	ENSMUSG00000057551	244713	Zfp317
16405	ENSMUSG00000057561	13664	Eif1a
16409	ENSMUSG00000057580
16416	ENSMUSG00000057609	67127	Lce1a1
16437	ENSMUSG00000057719	269016	Sh3rf2
16480	ENSMUSG00000057948	70450	Unc13d
16539	ENSMUSG00000058239	22282	Usf2
16542	ENSMUSG00000058246	102637366	Gm10037
16565	ENSMUSG00000058331	22746	Zfp85
16573	ENSMUSG00000058385	319181	Hist1h2bg
16649	ENSMUSG00000058709	112406	Egln2
16675	ENSMUSG00000058831	12057	Opn1sw
16705	ENSMUSG00000058979	214932	Hdhd5
16707	ENSMUSG00000058997	219189	Vwa8
16729	ENSMUSG00000059089	246256	Fcgr4
16736	ENSMUSG00000059119	17955	Nap1l4
16740	ENSMUSG00000059142	240041	Zfp945
16742	ENSMUSG00000059149	213006	Mfsd4a
16767	ENSMUSG00000059252
16814	ENSMUSG00000059439	192197	Bcas3
16864	ENSMUSG00000059658
16869	ENSMUSG00000059674	239096	Cdh24
16871	ENSMUSG00000059689	232337	Zfp637
16895	ENSMUSG00000059820	270156	Nkapd1
16897	ENSMUSG00000059824	13170	Dbp
16909	ENSMUSG00000059857	80883	Ntng1
16912	ENSMUSG00000059866	231130	Tnip2
16934	ENSMUSG00000059939	230996	9430015G10Rik
16962	ENSMUSG00000060073	19167	Psma3
16973	ENSMUSG00000060126	22070	Tpt1
16999	ENSMUSG00000060227	319996	Casc4
17024	ENSMUSG00000060376	12039	Bckdha
17088	ENSMUSG00000060671	54667	Atp8b2
17125	ENSMUSG00000060798	380614	Intu
17156	ENSMUSG00000060981	69386	Hist1h4h
17177	ENSMUSG00000061099	14447	Gapdhs
17197	ENSMUSG00000061207	54402	Stk19
17266	ENSMUSG00000061540	18406	Orm2
17306	ENSMUSG00000061751	545156	Kalrn
17339	ENSMUSG00000061898	57782	Rbak
17350	ENSMUSG00000061959	13897	Ces1e
17387	ENSMUSG00000062082	239849	Cd200r4
17410	ENSMUSG00000062168	237178	Ppef1
17423	ENSMUSG00000062203	14852	Gspt1
17468	ENSMUSG00000062410	15494	Hsd3b3
17479	ENSMUSG00000062464	677156	Cyp4f37
17486	ENSMUSG00000062488	667370	Ifit3b
17489	ENSMUSG00000062510	381318	Nsl1
17507	ENSMUSG00000062563	12879	Cys1
17524	ENSMUSG00000062627	320713	Mysm1
17591	ENSMUSG00000062949	320940	Atp11c
17605	ENSMUSG00000063015	12453	Ccni
17621	ENSMUSG00000063108	22688	Zfp26
17654	ENSMUSG00000063236	117171	1110038F14Rik
17666	ENSMUSG00000063281	22694	Zfp35
17679	ENSMUSG00000063358	26413	Mapk1
17688	ENSMUSG00000063388
17714	ENSMUSG00000063522	67038	Ly6m
17760	ENSMUSG00000063714
17791	ENSMUSG00000063838	58804	Cdc42ep5
17804	ENSMUSG00000063884	69956	Ptcd3
17808	ENSMUSG00000063889	12916	Crem
17844	ENSMUSG00000064061	224170	Dzip3
17859	ENSMUSG00000064127	26896	Med14
17860	ENSMUSG00000064128	219103	Cenpj
17866	ENSMUSG00000064145	23807	Arih2
17914	ENSMUSG00000064330	78600	Pde6h
17921	ENSMUSG00000064341	17716	Nd1
17925	ENSMUSG00000064345	17717	Nd2
17931	ENSMUSG00000064351	17708	Cox1
17934	ENSMUSG00000064354	17709	Cox2
17936	ENSMUSG00000064356	17706	Atp8
17937	ENSMUSG00000064357	17705	Atp6
17938	ENSMUSG00000064358	17710	Cox3
17942	ENSMUSG00000064363	17719	Nd4
17946	ENSMUSG00000064367	17721	Nd5
17947	ENSMUSG00000064368	17722	Nd6
17949	ENSMUSG00000064370	17711	CytB
17951	ENSMUSG00000064372		Tp
17952	ENSMUSG00000064373	20363	Selenop
17959	ENSMUSG00000064390	19871	Rnu73b
18901	ENSMUSG00000065947	17720	Nd4L
18918	ENSMUSG00000066037	74326	Hnrnpr
18944	ENSMUSG00000066152	20530	Slc31a2
18958	ENSMUSG00000066232	233726	Ipo7
18977	ENSMUSG00000066306	101706	Numa1
18985	ENSMUSG00000066363	238393	Serpina3f
19030	ENSMUSG00000066595	226844	Flvcr1
19091	ENSMUSG00000066892	30843	Fbxl12
19103	ENSMUSG00000066952	231646	Myo1h
19152	ENSMUSG00000067231	72303	Cyp2c65
19203	ENSMUSG00000067567	70315	Hdac8
19275	ENSMUSG00000067931	381066	Zfp948
19308	ENSMUSG00000068099	76505	1500009C09Rik
19312	ENSMUSG00000068114	76457	Ccdc134
19345	ENSMUSG00000068245	219132	Phf11d
19356	ENSMUSG00000068289	545055	Cma2
19365	ENSMUSG00000068328	11993	Aup1
19370	ENSMUSG00000068349	625599	Gml
19374	ENSMUSG00000068394	99100	Cep152
19387	ENSMUSG00000068479	67532	Mfap1a
19396	ENSMUSG00000068547	99663	Clca4a
19406	ENSMUSG00000068606	225594	Gm4841
19447	ENSMUSG00000068823	229663	Csde1
19465	ENSMUSG00000068917	12748	Clk2
19525	ENSMUSG00000069270	319164	Hist1h2ac
19569	ENSMUSG00000069540	237433	Gm4925
19577	ENSMUSG00000069601	11735	Ank3
19587	ENSMUSG00000069678	69837	Pcgf1
19612	ENSMUSG00000069805	14121	Fbp1
19628	ENSMUSG00000069873	73988	4930438A08Rik
19629	ENSMUSG00000069874	54396	Irgm2
19634	ENSMUSG00000069899
19723	ENSMUSG00000070284	331026	Gmppb
19736	ENSMUSG00000070327	672511	Rnf213
19747	ENSMUSG00000070348	12443	Ccnd1
19777	ENSMUSG00000070427	16068	Il18bp
19822	ENSMUSG00000070570	72961	Slc17a7
19915	ENSMUSG00000070883	75051	Ccdc173
19923	ENSMUSG00000070923	242521	Klhl9
19994	ENSMUSG00000071226	330409	Cecr2
20006	ENSMUSG00000071267	73233	Zfp942
20022	ENSMUSG00000071337	21841	Tia1
20028	ENSMUSG00000071350	239122	Setdb2
20030	ENSMUSG00000071359	237336	Tbpl1
20037	ENSMUSG00000071414
20069	ENSMUSG00000071533	76302	Pcnp
20072	ENSMUSG00000071547	70021	Nt5dc2
20088	ENSMUSG00000071636	239731	Rimbp3
20116	ENSMUSG00000071708	20603	Sms
20177	ENSMUSG00000072258	21339	Taf1a
20186	ENSMUSG00000072421
20197	ENSMUSG00000072501	239510	Phf20l1
20221	ENSMUSG00000072612
20224	ENSMUSG00000072620	20556	Slfn2
20240	ENSMUSG00000072676	66039	Tmem254a
20273	ENSMUSG00000072772	14790	Grcc10
20299	ENSMUSG00000072889	100978	Nfxl1
20300	ENSMUSG00000072893	74476	4933439C10Rik
20305	ENSMUSG00000072915	108167848	Gm12258
20317	ENSMUSG00000072949	26897	Acot1
20335	ENSMUSG00000073000	100041694	Gm10451
20357	ENSMUSG00000073077	636104	Cfap47
20361	ENSMUSG00000073096	243371	Lrrc61
20376	ENSMUSG00000073147	269630	5031425E22Rik
20442	ENSMUSG00000073434	106618	Wdr90
20457	ENSMUSG00000073489	15951	Ifi204
20458	ENSMUSG00000073490	226691	Ifi207
20471	ENSMUSG00000073542	225659	Cep76
20474	ENSMUSG00000073555	240327	Gm4951
20529	ENSMUSG00000073733	76166	Cplane2
20654	ENSMUSG00000073980
20689	ENSMUSG00000074093	75744	Svip
20706	ENSMUSG00000074151	434341	Nlrc5
20715	ENSMUSG00000074178
20722	ENSMUSG00000074196	622139	Clca4c-ps
20736	ENSMUSG00000074221	243905	Zfp568
20747	ENSMUSG00000074247	66498	Dda1
20753	ENSMUSG00000074259	546134	Gramd2
20783	ENSMUSG00000074358	232933	Ccdc61
20802	ENSMUSG00000074406	232816	Zfp628
20866	ENSMUSG00000074575	241794	Kcng1
20870	ENSMUSG00000074579	624866	Lekr1
20889	ENSMUSG00000074629
20891	ENSMUSG00000074635	67304	3110070M22Rik
20915	ENSMUSG00000074682	67917	Zcchc3
20950	ENSMUSG00000074797	16434	Itpa
20993	ENSMUSG00000074896	15959	Ifit3
21046	ENSMUSG00000075040	381410	Zfp408
21052	ENSMUSG00000075054	67008	Yae1d1
21199	ENSMUSG00000075279
21221	ENSMUSG00000075376	319817	Rc3h2
21251	ENSMUSG00000075470	380959	Alg10b
21265	ENSMUSG00000075528	69684	Aarsd1
21270	ENSMUSG00000075551	53973	Cyp3a41a
21283	ENSMUSG00000075576	100037262	Gm12359
21292	ENSMUSG00000075592	277154	Nynrin
21299	ENSMUSG00000075602	110454	Ly6a
22000	ENSMUSG00000077450	19326	Rab11b
22413	ENSMUSG00000078486	74183	Perm1
22473	ENSMUSG00000078606	100042856	Gm4070
22495	ENSMUSG00000078651	237940	Aoc2
22523	ENSMUSG00000078700	319371	D030028A08Rik
22541	ENSMUSG00000078763	20555	Slfn1
22546	ENSMUSG00000078773	623474	Rad54b
22547	ENSMUSG00000078776	319482	9530053A07Rik
22574	ENSMUSG00000078853	16145	Igtp
22613	ENSMUSG00000078920	15953	Ifi47
22614	ENSMUSG00000078921	100039796	Tgtp2
22615	ENSMUSG00000078922	21822	Tgtp1
22616	ENSMUSG00000078923	66589	Ube2v1
22667	ENSMUSG00000079018	17067	Ly6c1
22698	ENSMUSG00000079071	381417	Gm14085
22752	ENSMUSG00000079227	12774	Ccr5
22780	ENSMUSG00000079297
22804	ENSMUSG00000079362
22805	ENSMUSG00000079363	17472	Gbp4
22860	ENSMUSG00000079471	653016	Mymx
22880	ENSMUSG00000079509	22764	Zfx
22893	ENSMUSG00000079534	434797	Gm5640
22957	ENSMUSG00000079657	328778	Rab26
23008	ENSMUSG00000079962
23058	ENSMUSG00000080316	75202	Spaca6
23170	ENSMUSG00000080574	100316665	Mir466i
23242	ENSMUSG00000080717	245305	B230307C23Rik
23246	ENSMUSG00000080722
23301	ENSMUSG00000080783
23534	ENSMUSG00000081058	97114	Hist2h3c2
23789	ENSMUSG00000081343
23790	ENSMUSG00000081344
23992	ENSMUSG00000081586
24149	ENSMUSG00000081757
24341	ENSMUSG00000081975
24464	ENSMUSG00000082116
24520	ENSMUSG00000082179
24618	ENSMUSG00000082292
24861	ENSMUSG00000082575
25132	ENSMUSG00000082884
25161	ENSMUSG00000082918
25323	ENSMUSG00000083106
25478	ENSMUSG00000083282	56464	Ctsf
25482	ENSMUSG00000083287
25634	ENSMUSG00000083457
25678	ENSMUSG00000083509
25721	ENSMUSG00000083563
25816	ENSMUSG00000083674	171588	Gm38402
25977	ENSMUSG00000083863
26230	ENSMUSG00000084148
26350	ENSMUSG00000084284
26383	ENSMUSG00000084319
26439	ENSMUSG00000084380
26461	ENSMUSG00000084407
26527	ENSMUSG00000084497
26797	ENSMUSG00000084846
26870	ENSMUSG00000084938	767815	BB557941
26871	ENSMUSG00000084939
26944	ENSMUSG00000085028	329584	Slc2a4rg-ps
27189	ENSMUSG00000085334
27224	ENSMUSG00000085385
27234	ENSMUSG00000085396	103012	Firre
27287	ENSMUSG00000085457	68808	1110046J04Rik
27418	ENSMUSG00000085622	73204	3110056K07Rik
27423	ENSMUSG00000085627
27560	ENSMUSG00000085790
27563	ENSMUSG00000085793	217708	Lin52
27565	ENSMUSG00000085795	353310	Zfp703
27601	ENSMUSG00000085836
27702	ENSMUSG00000085957	214292	Syna
27717	ENSMUSG00000085977
27744	ENSMUSG00000086013	100039495	Gm15706
27816	ENSMUSG00000086108
27888	ENSMUSG00000086193
27938	ENSMUSG00000086254	73076	3100003L05Rik
27950	ENSMUSG00000086266	111975	Igf2os
27972	ENSMUSG00000086298
28024	ENSMUSG00000086370	78878	Ftx
28070	ENSMUSG00000086429	14910	Gt(ROSA)26Sor
28168	ENSMUSG00000086549	100415901	Gm13648
28199	ENSMUSG00000086591
28255	ENSMUSG00000086670
28350	ENSMUSG00000086782	77866	E130102H24Rik
28352	ENSMUSG00000086784	664994	Isoc2a
28356	ENSMUSG00000086789	432562	Lyrm7os
28456	ENSMUSG00000086914	102636154	Gm16124
28479	ENSMUSG00000086938	74931	4930481A15Rik
28832	ENSMUSG00000087368	436230	BC065397
28834	ENSMUSG00000087370	621976	Tmem170b
28982	ENSMUSG00000087556
28989	ENSMUSG00000087569
30638	ENSMUSG00000089726
30700	ENSMUSG00000089809	319818	A930011G23Rik
30720	ENSMUSG00000089832	192192	Shkbp1
30731	ENSMUSG00000089847	14356	Timm10b
30774	ENSMUSG00000089911	15247	Mfsd14a
30807	ENSMUSG00000089960	394436	Ugt1a1
30828	ENSMUSG00000089992	14380	G6pd2
30917	ENSMUSG00000090112	268281	Shprh
30928	ENSMUSG00000090124	394432	Ugt1a7c
30959	ENSMUSG00000090175	394434	Ugt1a9
30981	ENSMUSG00000090213	407243	Tmem189
30996	ENSMUSG00000090231	14962	Cfb
31012	ENSMUSG00000090257
31023	ENSMUSG00000090273	100504446	Prr22
31151	ENSMUSG00000090556
31164	ENSMUSG00000090582
31179	ENSMUSG00000090622	320700	A930033H14Rik
31301	ENSMUSG00000090873
31320	ENSMUSG00000090942	240328	F830016B08Rik
31321	ENSMUSG00000090946	72123	Ccdc71l
31409	ENSMUSG00000091144	628705	Phf11c
31430	ENSMUSG00000091191
31457	ENSMUSG00000091264	108934	Smim13
31463	ENSMUSG00000091277
31520	ENSMUSG00000091408
31528	ENSMUSG00000091421
31569	ENSMUSG00000091498
31590	ENSMUSG00000091549
31604	ENSMUSG00000091575	69206	2010016I18Rik
31634	ENSMUSG00000091649	236451	Phf11b
31778	ENSMUSG00000091968
31799	ENSMUSG00000092021	634650	Gbp11
31827	ENSMUSG00000092083	98741	Kcnb2
31885	ENSMUSG00000092202
31941	ENSMUSG00000092274	66961	Neat1
31992	ENSMUSG00000092341	72289	Malat1
32167	ENSMUSG00000092558	56771	Med20
32256	ENSMUSG00000092680	100216533	Snord55
32420	ENSMUSG00000092981	100628593	Mir5125
32635	ENSMUSG00000093327	100628611	Mir5107
32680	ENSMUSG00000093402
32844	ENSMUSG00000093661	66892	Eif4e3
33414	ENSMUSG00000094362	100505096	Defa33
33733	ENSMUSG00000094737
33770	ENSMUSG00000094786
33841	ENSMUSG00000094870	72465	Zfp131
33874	ENSMUSG00000094910	268595	D430019H16Rik
33986	ENSMUSG00000095041
34051	ENSMUSG00000095123
34184	ENSMUSG00000095288
34248	ENSMUSG00000095366
34410	ENSMUSG00000095562
34980	ENSMUSG00000096255	21648	Dynlt1b
35052	ENSMUSG00000096340
35145	ENSMUSG00000096449
35179	ENSMUSG00000096490
35255	ENSMUSG00000096592
35366	ENSMUSG00000096727	16912	Psmb9
35403	ENSMUSG00000096768	170942	Erdr1
35507	ENSMUSG00000096887	100463512	Gm20594
35567	ENSMUSG00000096956	100616095	Snhg18
35577	ENSMUSG00000096967
35643	ENSMUSG00000097039	19296	Pvt1
35646	ENSMUSG00000097042
35752	ENSMUSG00000097162	78329	2310010J17Rik
35781	ENSMUSG00000097194
35782	ENSMUSG00000097195	72655	Snhg5
35792	ENSMUSG00000097207	320719	6030443J06Rik
35832	ENSMUSG00000097253
35846	ENSMUSG00000097267	74303	1700109K24Rik
35872	ENSMUSG00000097296
35883	ENSMUSG00000097310
35902	ENSMUSG00000097331	100038591	F420014N23Rik
35942	ENSMUSG00000097375
35945	ENSMUSG00000097379
35957	ENSMUSG00000097392	100662	D930016D06Rik
36041	ENSMUSG00000097488
36076	ENSMUSG00000097534	100503498	Gm16675
36151	ENSMUSG00000097620
36185	ENSMUSG00000097657
36206	ENSMUSG00000097680
36261	ENSMUSG00000097743
36286	ENSMUSG00000097772	100503199	5430416N02Rik
36315	ENSMUSG00000097804
36351	ENSMUSG00000097848	328320	Gm807
36357	ENSMUSG00000097855	77779	A930007I19Rik
36420	ENSMUSG00000097927
36550	ENSMUSG00000098066
36606	ENSMUSG00000098123
36624	ENSMUSG00000098142
36796	ENSMUSG00000098327	102465659	Mir7087
36999	ENSMUSG00000098549
37342	ENSMUSG00000098934	100417831	Gm18853
37432	ENSMUSG00000099032	100039596	Tcf24
37614	ENSMUSG00000099241	100417829	Gm18852
37921	ENSMUSG00000099576
37951	ENSMUSG00000099609
38185	ENSMUSG00000099858
38448	ENSMUSG00000100131
38513	ENSMUSG00000100201
38588	ENSMUSG00000100280
39060	ENSMUSG00000100782	102640900	Gm28231
39134	ENSMUSG00000100862
39276	ENSMUSG00000101009	73272	1700108F19Rik
39375	ENSMUSG00000101111
39506	ENSMUSG00000101249
39838	ENSMUSG00000101599
40282	ENSMUSG00000102070
40449	ENSMUSG00000102252	20646	Snrpn
40498	ENSMUSG00000102302
40733	ENSMUSG00000102555
40777	ENSMUSG00000102602
40815	ENSMUSG00000102644	381650	Thap6
41121	ENSMUSG00000102976	70579	Zc3h11a
41263	ENSMUSG00000103135
41431	ENSMUSG00000103313
41710	ENSMUSG00000103622	78575	B430319G15Rik
41739	ENSMUSG00000103655
41789	ENSMUSG00000103711	226654	Tstd1
41961	ENSMUSG00000103899
41968	ENSMUSG00000103906	105734	Tigd5
42005	ENSMUSG00000103945
42376	ENSMUSG00000104342
42462	ENSMUSG00000104435
42523	ENSMUSG00000104503
42580	ENSMUSG00000104560
42717	ENSMUSG00000104699
42731	ENSMUSG00000104713	100702	Gbp6
42906	ENSMUSG00000104888
42972	ENSMUSG00000104955
43111	ENSMUSG00000105096	626578	Gbp10
43213	ENSMUSG00000105198
43561	ENSMUSG00000105552	100503469	Gm19710
43962	ENSMUSG00000105957
44457	ENSMUSG00000106457
44823	ENSMUSG00000106870
44941	ENSMUSG00000107026
45033	ENSMUSG00000107134
45140	ENSMUSG00000107277
45289	ENSMUSG00000107457
45653	ENSMUSG00000107838
45689	ENSMUSG00000107877
45769	ENSMUSG00000107962
46241	ENSMUSG00000108456
46342	ENSMUSG00000108563
46973	ENSMUSG00000109231
47116	ENSMUSG00000109378
47196	ENSMUSG00000109459
47318	ENSMUSG00000109587
47511	ENSMUSG00000109781
47662	ENSMUSG00000109936
48038	ENSMUSG00000110317
48290	ENSMUSG00000110573	433023	Gm5485
48739	ENSMUSG00000111082
48895	ENSMUSG00000111264
49004	ENSMUSG00000111394
49112	ENSMUSG00000111514
49242	ENSMUSG00000111673
49511	ENSMUSG00000111979
49558	ENSMUSG00000112026
49634	ENSMUSG00000112102
49666	ENSMUSG00000112134
49771	ENSMUSG00000112239
50074	ENSMUSG00000112544
50075	ENSMUSG00000112545
50360	ENSMUSG00000112831	102639153	Gm35533
50454	ENSMUSG00000112925	102634101	Gm31763
50856	ENSMUSG00000113328
51112	ENSMUSG00000113585
51758	ENSMUSG00000114235
52014	ENSMUSG00000114493
52021	ENSMUSG00000114500
52358	ENSMUSG00000114838
52739	ENSMUSG00000115222
53136	ENSMUSG00000115624
53210	ENSMUSG00000115700
53328	ENSMUSG00000115819
53369	ENSMUSG00000115867
53529	ENSMUSG00000116180
53889	ENSMUSG00000116718
54068	ENSMUSG00000116903	100503040	Gm19522
54387	ENSMUSG00000117231	105246306	Gm41609
54449	ENSMUSG00000117295
54514	ENSMUSG00000117361
54546	ENSMUSG00000117393
54564	ENSMUSG00000117411
54593	ENSMUSG00000117440
54652	ENSMUSG00000117499
54756	ENSMUSG00000117603
54808	ENSMUSG00000117655	78073	6720468P15Rik
54819	ENSMUSG00000117666	225852	Gm550
54974	ENSMUSG00000117825
55112	ENSMUSG00000117964
55197	ENSMUSG00000118051
55282	ENSMUSG00000118138
55383	ENSMUSG00000118239
55503	ENSMUSG00000118361

## Sheet: ME4
	EnsGenes	Entrez	Genename
12	ENSMUSG00000000094	21387	Tbx4
19	ENSMUSG00000000134	209446	Tfe3
22	ENSMUSG00000000149	14673	Gna12
39	ENSMUSG00000000223	13497	Drp2
50	ENSMUSG00000000290	16414	Itgb2
74	ENSMUSG00000000392	14089	Fap
93	ENSMUSG00000000552	29813	Zfp385a
103	ENSMUSG00000000594	14667	Gm2a
130	ENSMUSG00000000753	20317	Serpinf1
138	ENSMUSG00000000794	140493	Kcnn3
140	ENSMUSG00000000805	12351	Car4
145	ENSMUSG00000000827	66314	Tpd52l2
172	ENSMUSG00000001020	20198	S100a4
178	ENSMUSG00000001034	23939	Mapk7
191	ENSMUSG00000001098	330171	Kctd10
199	ENSMUSG00000001128	18636	Cfp
222	ENSMUSG00000001249	15451	Hpn
234	ENSMUSG00000001333	68828	Sync
259	ENSMUSG00000001493	17285	Meox1
267	ENSMUSG00000001510	13393	Dlx3
287	ENSMUSG00000001632	78783	Brpf1
303	ENSMUSG00000001739	60363	Cldn15
311	ENSMUSG00000001768	74030	Rin2
319	ENSMUSG00000001804	16769	Dsg4
346	ENSMUSG00000001983	70207	Taco1
358	ENSMUSG00000002015	27061	Bcap31
378	ENSMUSG00000002104	19400	Rapsn
379	ENSMUSG00000002105	68427	Slc39a13
397	ENSMUSG00000002250	19015	Ppard
448	ENSMUSG00000002602	26362	Axl
455	ENSMUSG00000002658	98053	Gtf2f1
462	ENSMUSG00000002699	16822	Lcp2
490	ENSMUSG00000002844	11544	Adprh
492	ENSMUSG00000002846	76916	Timmdc1
497	ENSMUSG00000002885	26364	Adgre5
528	ENSMUSG00000003072	66043	Atp5d
547	ENSMUSG00000003227	13608	Edar
548	ENSMUSG00000003228	14773	Grk5
557	ENSMUSG00000003283	15162	Hck
565	ENSMUSG00000003346	216169	Abhd17a
566	ENSMUSG00000003348	208228	Mob3a
571	ENSMUSG00000003363	18807	Pld3
597	ENSMUSG00000003505	26438	Psg18
615	ENSMUSG00000003617	12870	Cp
631	ENSMUSG00000003809	270076	Gcdh
643	ENSMUSG00000003872	22342	Lin7b
648	ENSMUSG00000003934	13643	Efnb3
661	ENSMUSG00000004043	20850	Stat5a
679	ENSMUSG00000004207	19156	Psap
721	ENSMUSG00000004561	52535	Mettl17
727	ENSMUSG00000004609	12489	Cd33
747	ENSMUSG00000004730	13733	Adgre1
751	ENSMUSG00000004788	217715	Eif2b2
763	ENSMUSG00000004864	26415	Mapk13
781	ENSMUSG00000004939	69564	Nmrk2
783	ENSMUSG00000004947	74198	Dtx2
841	ENSMUSG00000005413	15368	Hmox1
894	ENSMUSG00000005774	53970	Rfx5
896	ENSMUSG00000005800	17394	Mmp8
917	ENSMUSG00000005907	71382	Pex1
922	ENSMUSG00000005950	94045	P2rx5
927	ENSMUSG00000005973	19672	Rcn1
937	ENSMUSG00000006014	96875	Prg4
983	ENSMUSG00000006345	14598	Ggt1
992	ENSMUSG00000006390	54325	Elovl1
1006	ENSMUSG00000006462	329562	A530013C23Rik
1017	ENSMUSG00000006519	13057	Cyba
1035	ENSMUSG00000006611	15216	Hfe
1109	ENSMUSG00000007613	21812	Tgfbr1
1157	ENSMUSG00000008226	74616	Scrn3
1182	ENSMUSG00000008658	268859	Rbfox1
1213	ENSMUSG00000009092	70377	Derl3
1228	ENSMUSG00000009281	71660	Rarres2
1230	ENSMUSG00000009292	28240	Trpm2
1262	ENSMUSG00000009647	215999	Mcu
1266	ENSMUSG00000009687	18301	Fxyd5
1292	ENSMUSG00000010064	76257	Slc38a3
1303	ENSMUSG00000010154	234857	Spire2
1318	ENSMUSG00000010461	14051	Eya4
1328	ENSMUSG00000010607	66268	Pigyl
1348	ENSMUSG00000011034	20537	Slc5a1
1352	ENSMUSG00000011148	11565	Adssl1
1358	ENSMUSG00000011256	11492	Adam19
1410	ENSMUSG00000012889	244550	Podnl1
1416	ENSMUSG00000013150	70575	Gfod2
1460	ENSMUSG00000013974	69189	Mcemp1
1481	ENSMUSG00000014329	83675	Bicc1
1505	ENSMUSG00000014599	12977	Csf1
1515	ENSMUSG00000014725	13522	Adam28
1562	ENSMUSG00000015133	233328	Lrrk1
1570	ENSMUSG00000015214	53332	Mtmr1
1586	ENSMUSG00000015340	13058	Cybb
1590	ENSMUSG00000015355	12506	Cd48
1614	ENSMUSG00000015533	16398	Itga2
1623	ENSMUSG00000015619	14462	Gata3
1697	ENSMUSG00000016206	14991	H2-M3
1700	ENSMUSG00000016253	57314	Nelfcd
1701	ENSMUSG00000016255	545486	Tubb1
1702	ENSMUSG00000016256	64138	Ctsz
1704	ENSMUSG00000016262	214791	Sertad4
1705	ENSMUSG00000016283	14990	H2-M2
1717	ENSMUSG00000016458	22431	Wt1
1729	ENSMUSG00000016524	329244	Il19
1731	ENSMUSG00000016528	17164	Mapkapk2
1734	ENSMUSG00000016541	54138	Atxn10
1760	ENSMUSG00000017002	20568	Slpi
1769	ENSMUSG00000017132	19157	Cyth1
1773	ENSMUSG00000017167	53321	Cntnap1
1796	ENSMUSG00000017390	11676	Aldoc
1801	ENSMUSG00000017417	72324	Plxdc1
1830	ENSMUSG00000017697	11486	Ada
1842	ENSMUSG00000017737	17395	Mmp9
1843	ENSMUSG00000017740	57138	Slc12a5
1849	ENSMUSG00000017765	20498	Slc12a4
1869	ENSMUSG00000017943	228858	Gdap1l1
1933	ENSMUSG00000018451	103712	6330403K07Rik
1948	ENSMUSG00000018547	108083	Pip4k2b
1952	ENSMUSG00000018565	54351	Elp5
1993	ENSMUSG00000018774	12514	Cd68
1995	ENSMUSG00000018796	14081	Acsl1
2018	ENSMUSG00000018906	18452	P4ha2
2024	ENSMUSG00000018920	66102	Cxcl16
2031	ENSMUSG00000018931	24083	Natd1
2050	ENSMUSG00000019122	20308	Ccl9
2062	ENSMUSG00000019194	20266	Scn1b
2069	ENSMUSG00000019256	11622	Ahr
2099	ENSMUSG00000019494	26893	Cops6
2103	ENSMUSG00000019539	52377	Rcn3
2105	ENSMUSG00000019564	13496	Arid3a
2113	ENSMUSG00000019699	23797	Akt3
2117	ENSMUSG00000019726	17101	Lyst
2124	ENSMUSG00000019761	16661	Krt10
2125	ENSMUSG00000019762	70337	Iyd
2134	ENSMUSG00000019779	14302	Frk
2152	ENSMUSG00000019810	66848	Fuca2
2164	ENSMUSG00000019832	67844	Rab32
2176	ENSMUSG00000019850	21929	Tnfaip3
2213	ENSMUSG00000019916	18451	P4ha1
2215	ENSMUSG00000019920	110829	Lims1
2233	ENSMUSG00000019966	17311	Kitl
2247	ENSMUSG00000019990	29863	Pde7b
2252	ENSMUSG00000020000	59012	Moxd1
2256	ENSMUSG00000020010	26464	Vnn3
2281	ENSMUSG00000020057	71712	Dram1
2288	ENSMUSG00000020069	432467	Hnrnph3
2298	ENSMUSG00000020081	21337	Tacr2
2299	ENSMUSG00000020083	69894	Fam241b
2307	ENSMUSG00000020092	27355	Pald1
2313	ENSMUSG00000020101	74048	Vsir
2317	ENSMUSG00000020108	74747	Ddit4
2324	ENSMUSG00000020121	117600	Srgap1
2331	ENSMUSG00000020131	18551	Pcsk4
2358	ENSMUSG00000020173	12808	Cobl
2362	ENSMUSG00000020178	11540	Adora2a
2372	ENSMUSG00000020191	73862	Spata48
2388	ENSMUSG00000020227	73914	Irak3
2411	ENSMUSG00000020264	246049	Slc36a2
2449	ENSMUSG00000020326	12450	Ccng1
2468	ENSMUSG00000020363	14584	Gfpt2
2483	ENSMUSG00000020388	30794	Pdlim4
2491	ENSMUSG00000020399	171285	Havcr2
2504	ENSMUSG00000020422	319939	Tns3
2547	ENSMUSG00000020483	68097	Dynll2
2550	ENSMUSG00000020486	18952	Sept4
2600	ENSMUSG00000020589	76820	Fam49a
2604	ENSMUSG00000020593	14245	Lpin1
2617	ENSMUSG00000020612	19084	Prkar1a
2631	ENSMUSG00000020635	14226	Fkbp1b
2680	ENSMUSG00000020701	270893	Tmem132e
2719	ENSMUSG00000020773	217333	Trim47
2720	ENSMUSG00000020774	11484	Aspa
2730	ENSMUSG00000020787	18436	P2rx1
2742	ENSMUSG00000020805	237831	Slc13a5
2779	ENSMUSG00000020866	12291	Cacna1g
2808	ENSMUSG00000020901	320207	Pik3r5
2817	ENSMUSG00000020912	268482	Krt12
2857	ENSMUSG00000020988	217666	L2hgdh
2863	ENSMUSG00000021003	14420	Galc
2873	ENSMUSG00000021025	18035	Nfkbia
2897	ENSMUSG00000021069	110095	Pygl
2921	ENSMUSG00000021112	56217	Mpp5
2937	ENSMUSG00000021136	64075	Smoc1
2971	ENSMUSG00000021211	622402	Akr1c12
2975	ENSMUSG00000021216	238463	Tubal3
2986	ENSMUSG00000021235	217707	Coq6
2992	ENSMUSG00000021242	67963	Npc2
3002	ENSMUSG00000021256	238328	Vash1
3018	ENSMUSG00000021277	22031	Traf3
3022	ENSMUSG00000021281	21928	Tnfaip2
3031	ENSMUSG00000021301	94253	Hecw1
3040	ENSMUSG00000021322	27052	Aoah
3055	ENSMUSG00000021357	66482	Exoc2
3060	ENSMUSG00000021363	17152	Mak
3088	ENSMUSG00000021414	71864	Fam217a
3111	ENSMUSG00000021466	19206	Ptch1
3117	ENSMUSG00000021477	13039	Ctsl
3118	ENSMUSG00000021478	13488	Drd1
3144	ENSMUSG00000021520	67530	Uqcrb
3156	ENSMUSG00000021549	218397	Rasa1
3164	ENSMUSG00000021565	74338	Slc6a19
3195	ENSMUSG00000021612	22598	Slc6a18
3204	ENSMUSG00000021629	69048	Slc30a5
3214	ENSMUSG00000021647	27220	Cartpt
3218	ENSMUSG00000021662	110596	Arhgef28
3222	ENSMUSG00000021669	68018	Col4a3bp
3245	ENSMUSG00000021703	218442	Serinc5
3263	ENSMUSG00000021728	13723	Emb
3277	ENSMUSG00000021751	93732	Acox2
3280	ENSMUSG00000021756	16195	Il6st
3291	ENSMUSG00000021772	69721	Nkiras1
3298	ENSMUSG00000021786	71147	Oxsm
3329	ENSMUSG00000021840	218975	Mapk1ip1l
3347	ENSMUSG00000021886	14744	Gpr65
3376	ENSMUSG00000021933	239134	Gucy1b2
3416	ENSMUSG00000021997	70859	Lrrc63
3451	ENSMUSG00000022051	12177	Bnip3l
3496	ENSMUSG00000022126	16365	Acod1
3506	ENSMUSG00000022146	18414	Osmr
3507	ENSMUSG00000022148	23880	Fyb
3523	ENSMUSG00000022181	12274	C6
3528	ENSMUSG00000022191	14000	Drosha
3562	ENSMUSG00000022236	252967	Ropn1l
3567	ENSMUSG00000022244	17117	Amacr
3594	ENSMUSG00000022303	75766	Dcstamp
3595	ENSMUSG00000022304	64705	Dpys
3613	ENSMUSG00000022335	380993	Zfat
3643	ENSMUSG00000022378	223601	Fam49b
3678	ENSMUSG00000022436	20401	Sh3bp1
3682	ENSMUSG00000022440	72709	C1qtnf6
3727	ENSMUSG00000022512	12737	Cldn1
3732	ENSMUSG00000022518	78809	4930562C15Rik
3741	ENSMUSG00000022534	54483	Mefv
3750	ENSMUSG00000022546	76282	Gpt
3753	ENSMUSG00000022551	66445	Cyc1
3769	ENSMUSG00000022571	66194	Pycrl
3777	ENSMUSG00000022584	100041546	Ly6c2
3778	ENSMUSG00000022586	57248	Ly6i
3779	ENSMUSG00000022587	17069	Ly6e
3807	ENSMUSG00000022641	70508	Bbx
3809	ENSMUSG00000022651	245195	Retnlg
3875	ENSMUSG00000022766	15160	Serpind1
3915	ENSMUSG00000022827	67657	Rabl3
3927	ENSMUSG00000022843	12724	Clcn2
3940	ENSMUSG00000022864	67102	D16Ertd472e
3986	ENSMUSG00000022957	16443	Itsn1
3994	ENSMUSG00000022971	15976	Ifnar2
4002	ENSMUSG00000022987	239652	Zfp641
4015	ENSMUSG00000023009	380969	Nckap5l
4042	ENSMUSG00000023048	66151	Prr13
4047	ENSMUSG00000023057	14079	Fabp2
4053	ENSMUSG00000023072	72140	Cep89
4086	ENSMUSG00000023176	71756	Cpn2
4094	ENSMUSG00000023224	12258	Serping1
4102	ENSMUSG00000023259	171429	Slc26a6
4122	ENSMUSG00000023349	56620	Clec4n
4124	ENSMUSG00000023353	213990	Agap3
4125	ENSMUSG00000023367	66058	Tmem176a
4127	ENSMUSG00000023391	13392	Dlx2
4168	ENSMUSG00000023873	66931	1700010I14Rik
4175	ENSMUSG00000023903	240047	Mmp25
4183	ENSMUSG00000023913	27226	Pla2g7
4210	ENSMUSG00000023961	224794	Enpp4
4229	ENSMUSG00000023991	74123	Foxp4
4230	ENSMUSG00000023992	83433	Trem2
4236	ENSMUSG00000024006	106504	Stk38
4249	ENSMUSG00000024030	11307	Abcg1
4250	ENSMUSG00000024032	21784	Tff1
4258	ENSMUSG00000024042	17691	Sik1
4266	ENSMUSG00000024053	246707	Emilin2
4282	ENSMUSG00000024076	74199	Vit
4334	ENSMUSG00000024164	12266	C3
4342	ENSMUSG00000024174	72836	Pot1b
4353	ENSMUSG00000024190	19252	Dusp1
4364	ENSMUSG00000024210	271424	Ip6k3
4383	ENSMUSG00000024235	26410	Map3k8
4420	ENSMUSG00000024300	17916	Myo1f
4445	ENSMUSG00000024353	69816	Mzb1
4459	ENSMUSG00000024382	13872	Ercc3
4469	ENSMUSG00000024397	11629	Aif1
4472	ENSMUSG00000024401	21926	Tnf
4483	ENSMUSG00000024421	16774	Lama3
4521	ENSMUSG00000024501	22240	Dpysl3
4523	ENSMUSG00000024503	20730	Spink1
4536	ENSMUSG00000024524	14680	Gnal
4551	ENSMUSG00000024544	52662	Ldlrad4
4592	ENSMUSG00000024621	12978	Csf1r
4600	ENSMUSG00000024647	12405	Cbln2
4619	ENSMUSG00000024677	69774	Ms4a6b
4621	ENSMUSG00000024679	68774	Ms4a6d
4632	ENSMUSG00000024712	54391	Rfk
4645	ENSMUSG00000024737	65221	Slc15a3
4656	ENSMUSG00000024759	109168	Atl3
4685	ENSMUSG00000024798	15566	Htr7
4709	ENSMUSG00000024842	73660	Cabp4
4745	ENSMUSG00000024903	100470	Lao1
4761	ENSMUSG00000024927	19697	Rela
4777	ENSMUSG00000024957	16528	Kcnk4
4818	ENSMUSG00000025014	21673	Dntt
4827	ENSMUSG00000025034	93679	Trim8
4832	ENSMUSG00000025040	72018	Fundc1
4835	ENSMUSG00000025044	20288	Msr1
4867	ENSMUSG00000025128	59058	Bhlhe22
4881	ENSMUSG00000025145	217366	Lrrc45
4898	ENSMUSG00000025171	226122	Ubtd1
4919	ENSMUSG00000025202	30049	Scd3
4928	ENSMUSG00000025216	16814	Lbx1
4933	ENSMUSG00000025221	80906	Kcnip2
4936	ENSMUSG00000025225	18034	Nfkb2
4941	ENSMUSG00000025231	24069	Sufu
4967	ENSMUSG00000025278	286940	Flnb
4968	ENSMUSG00000025279	13421	Dnase1l3
4979	ENSMUSG00000025321	320910	Itgb8
4983	ENSMUSG00000025328	18601	Padi3
4991	ENSMUSG00000025348	16404	Itga7
5117	ENSMUSG00000025577	12416	Cbx2
5121	ENSMUSG00000025582	18164	Nptx1
5124	ENSMUSG00000025586	12877	Cpeb1
5140	ENSMUSG00000025645	66658	Ccdc51
5145	ENSMUSG00000025651	22273	Uqcrc1
5146	ENSMUSG00000025652	69384	Tmem89
5153	ENSMUSG00000025716	667663	Myo3a
5162	ENSMUSG00000025732	68241	Mcrip2
5185	ENSMUSG00000025780	209378	Itih5
5194	ENSMUSG00000025790	108116	Slco3a1
5200	ENSMUSG00000025804	12768	Ccr1
5203	ENSMUSG00000025810	18186	Nrp1
5230	ENSMUSG00000025877	212032	Hk3
5234	ENSMUSG00000025887	12364	Casp12
5278	ENSMUSG00000025959	93691	Klf7
5315	ENSMUSG00000026028	70827	Trak2
5335	ENSMUSG00000026068	16174	Il18rap
5339	ENSMUSG00000026073	16178	Il1r2
5349	ENSMUSG00000026090	72097	2010300C02Rik
5390	ENSMUSG00000026166	20297	Ccl20
5399	ENSMUSG00000026177	18173	Slc11a1
5401	ENSMUSG00000026180	12765	Cxcr2
5424	ENSMUSG00000026213	71728	Stk11ip
5428	ENSMUSG00000026223	64294	Itm2c
5431	ENSMUSG00000026227	72792	2810459M11Rik
5446	ENSMUSG00000026251	11447	Chrnd
5481	ENSMUSG00000026315	20725	Serpinb8
5515	ENSMUSG00000026387	319229	Sctr
5518	ENSMUSG00000026390	17167	Marco
5523	ENSMUSG00000026399	13136	Cd55
5559	ENSMUSG00000026458	68507	Ppfia4
5567	ENSMUSG00000026473	14645	Glul
5568	ENSMUSG00000026475	19734	Rgs16
5571	ENSMUSG00000026480	17970	Ncf2
5572	ENSMUSG00000026482	19731	Rgl1
5596	ENSMUSG00000026526	14194	Fh1
5613	ENSMUSG00000026564	240892	Dusp27
5629	ENSMUSG00000026582	20339	Sele
5647	ENSMUSG00000026611	74717	Spata17
5704	ENSMUSG00000026705	226541	Klhl20
5715	ENSMUSG00000026727	20163	Rsu1
5716	ENSMUSG00000026728	22352	Vim
5757	ENSMUSG00000026797	20910	Stxbp1
5764	ENSMUSG00000026809	69987	Spaca9
5770	ENSMUSG00000026816	70239	Gtf3c5
5774	ENSMUSG00000026820	96979	Ptges2
5776	ENSMUSG00000026822	16819	Lcn2
5801	ENSMUSG00000026856	57170	Dolpp1
5803	ENSMUSG00000026858	108958	Miga2
5810	ENSMUSG00000026872	24136	Zeb2
5833	ENSMUSG00000026919	16821	Lcn4
5853	ENSMUSG00000026942	22030	Traf2
5869	ENSMUSG00000026971	16420	Itgb6
5873	ENSMUSG00000026976	18510	Pax8
5875	ENSMUSG00000026979	215632	Psd4
5879	ENSMUSG00000026984	54448	Il1f6
5880	ENSMUSG00000026985	69677	Il1f8
5885	ENSMUSG00000026991	227937	Pkp4
5910	ENSMUSG00000027073	19074	Prg2
5919	ENSMUSG00000027086	320720	Fastkd1
5920	ENSMUSG00000027087	16410	Itgav
5924	ENSMUSG00000027102	15437	Hoxd8
5937	ENSMUSG00000027134	99010	Lpcat4
5940	ENSMUSG00000027162	22343	Lin7c
5942	ENSMUSG00000027164	22034	Traf6
5978	ENSMUSG00000027219	269346	Slc28a2
5980	ENSMUSG00000027221	76969	Chst1
6008	ENSMUSG00000027272	22222	Ubr1
6010	ENSMUSG00000027274	59030	Mkks
6046	ENSMUSG00000027332	56357	Ivd
6057	ENSMUSG00000027347	19419	Rasgrp1
6067	ENSMUSG00000027360	15186	Hdc
6083	ENSMUSG00000027381	12125	Bcl2l11
6090	ENSMUSG00000027398	16176	Il1b
6091	ENSMUSG00000027399	16175	Il1a
6092	ENSMUSG00000027400	18610	Pdyn
6097	ENSMUSG00000027406	170718	Idh3b
6132	ENSMUSG00000027463	69698	Slc52a3
6177	ENSMUSG00000027533	16592	Fabp5
6180	ENSMUSG00000027540	19246	Ptpn1
6203	ENSMUSG00000027581	20262	Stmn3
6205	ENSMUSG00000027583	72147	Zbtb46
6206	ENSMUSG00000027584	18389	Oprl1
6219	ENSMUSG00000027611	19124	Procr
6251	ENSMUSG00000027670	74614	Ocstamp
6275	ENSMUSG00000027714	50911	Exosc9
6282	ENSMUSG00000027737	26570	Slc7a11
6305	ENSMUSG00000027790	69983	Sis
6362	ENSMUSG00000027883	76123	Gpsm2
6395	ENSMUSG00000027947	16194	Il6ra
6405	ENSMUSG00000027961	109245	Lrrc39
6422	ENSMUSG00000027995	24088	Tlr2
6423	ENSMUSG00000027996	20319	Sfrp2
6444	ENSMUSG00000028023	18741	Pitx2
6456	ENSMUSG00000028039	13638	Efna3
6457	ENSMUSG00000028040	13639	Efna4
6498	ENSMUSG00000028108	13601	Ecm1
6500	ENSMUSG00000028111	13038	Ctsk
6521	ENSMUSG00000028149	229877	Rap1gds1
6528	ENSMUSG00000028163	18033	Nfkb1
6547	ENSMUSG00000028191	12042	Bcl10
6550	ENSMUSG00000028197	71355	Col24a1
6553	ENSMUSG00000028211	60599	Trp53inp1
6569	ENSMUSG00000028238	242341	Atp6v0d2
6586	ENSMUSG00000028266	16911	Lmo4
6592	ENSMUSG00000028277	56228	Ube2j1
6600	ENSMUSG00000028292	109093	Rars2
6605	ENSMUSG00000028300	73205	C9orf72
6650	ENSMUSG00000028392	192120	Bspry
6668	ENSMUSG00000028416	12017	Bag1
6669	ENSMUSG00000028417	21350	Tal2
6674	ENSMUSG00000028427	11832	Aqp7
6684	ENSMUSG00000028441	73721	1110017D15Rik
6699	ENSMUSG00000028461	622404	Ccdc107
6731	ENSMUSG00000028525	18578	Pde4b
6739	ENSMUSG00000028539	11876	Artn
6743	ENSMUSG00000028544	230612	Slc5a9
6779	ENSMUSG00000028599	21938	Tnfrsf1b
6791	ENSMUSG00000028617	77809	Lrrc42
6818	ENSMUSG00000028654	16918	Mycl
6825	ENSMUSG00000028669	66193	Pithd1
6858	ENSMUSG00000028713	13120	Cyp4b1
6873	ENSMUSG00000028747	15565	Htr6
6897	ENSMUSG00000028786	66260	Tmem54
6898	ENSMUSG00000028788	19244	Ptp4a2
6899	ENSMUSG00000028789	242669	Azin2
6901	ENSMUSG00000028792	11637	Ak2
6928	ENSMUSG00000028838	56219	Extl1
6932	ENSMUSG00000028843	73723	Sh3bgrl3
6936	ENSMUSG00000028849	245877	Map7d1
6941	ENSMUSG00000028859	12986	Csf3r
6952	ENSMUSG00000028874	14191	Fgr
6959	ENSMUSG00000028885	100340	Smpdl3b
6976	ENSMUSG00000028917	69582	Plekhm2
6981	ENSMUSG00000028927	18600	Padi2
6990	ENSMUSG00000028944	108099	Prkag2
7002	ENSMUSG00000028959	66587	Fastk
7008	ENSMUSG00000028965	21942	Tnfrsf9
7009	ENSMUSG00000028967	74155	Errfi1
7011	ENSMUSG00000028970	18669	Abcb1b
7026	ENSMUSG00000028990	69151	Lzic
7028	ENSMUSG00000028992	66454	Nmnat1
7030	ENSMUSG00000028996	63954	Rbp7
7038	ENSMUSG00000029009	17769	Mthfr
7042	ENSMUSG00000029016	26372	Clcn6
7047	ENSMUSG00000029026	22062	Trp73
7064	ENSMUSG00000029055	269615	Plch2
7066	ENSMUSG00000029059	66469	Prxl2b
7068	ENSMUSG00000029061	26561	Mmp23
7079	ENSMUSG00000029075	22163	Tnfrsf4
7096	ENSMUSG00000029103	16976	Lrpap1
7104	ENSMUSG00000029120	269643	Ppp2r2c
7113	ENSMUSG00000029131	23950	Dnajb6
7126	ENSMUSG00000029153	433904	Ociad2
7133	ENSMUSG00000029163	100952	Emilin1
7148	ENSMUSG00000029184	258832	Olfr109
7160	ENSMUSG00000029199	79464	Lias
7216	ENSMUSG00000029298	236573	Gbp9
7217	ENSMUSG00000029299	27405	Abcg3
7254	ENSMUSG00000029371	20311	Cxcl5
7261	ENSMUSG00000029379	330122	Cxcl3
7300	ENSMUSG00000029434	77573	Vps33a
7310	ENSMUSG00000029449	23912	Rhof
7339	ENSMUSG00000029499	19301	Pxmp2
7349	ENSMUSG00000029513	19079	Prkab1
7371	ENSMUSG00000029553	21426	Tfec
7381	ENSMUSG00000029570	16848	Lfng
7392	ENSMUSG00000029592	100756	Usp30
7397	ENSMUSG00000029598	71772	Plbd2
7398	ENSMUSG00000029599	71990	Ddx54
7451	ENSMUSG00000029674	16885	Limk1
7460	ENSMUSG00000029684	73178	Wasl
7481	ENSMUSG00000029718	18542	Pcolce
7487	ENSMUSG00000029727	13113	Cyp3a13
7499	ENSMUSG00000029763	20336	Exoc4
7507	ENSMUSG00000029776	58875	Hibadh
7521	ENSMUSG00000029810	65963	Tmem176b
7545	ENSMUSG00000029847	243753	Slc23a4
7546	ENSMUSG00000029848	20899	Stra8
7554	ENSMUSG00000029865	71578	Sval1
7568	ENSMUSG00000029915	23845	Clec5a
7577	ENSMUSG00000029925	21391	Tbxas1
7604	ENSMUSG00000030043	21336	Tacr1
7624	ENSMUSG00000030069	50501	Prok2
7625	ENSMUSG00000030074	232313	Gxylt2
7631	ENSMUSG00000030084	18844	Plxna1
7650	ENSMUSG00000030109	14411	Slc6a12
7656	ENSMUSG00000030120	30853	Mlf2
7664	ENSMUSG00000030134	70727	Rasgef1a
7667	ENSMUSG00000030142	56619	Clec4e
7669	ENSMUSG00000030144	17474	Clec4d
7672	ENSMUSG00000030148	26888	Clec4a2
7681	ENSMUSG00000030161	57436	Gabarapl1
7682	ENSMUSG00000030162	108078	Olr1
7687	ENSMUSG00000030170	22419	Wnt5b
7693	ENSMUSG00000030187	16633	Klra2
7718	ENSMUSG00000030225	232449	Dera
7721	ENSMUSG00000030230	114875	Plcz1
7735	ENSMUSG00000030256	79362	Bhlhe41
7745	ENSMUSG00000030272	52163	Camk1
7775	ENSMUSG00000030323	81896	Ift122
7798	ENSMUSG00000030361	17057	Klrb1a
7802	ENSMUSG00000030366	67315	Ceacam12
7824	ENSMUSG00000030413	21946	Pglyrp1
7829	ENSMUSG00000030427	18726	Lilra6
7830	ENSMUSG00000030428	57776	Ttyh1
7831	ENSMUSG00000030431	664968	Tmem238
7848	ENSMUSG00000030474	83382	Siglece
7885	ENSMUSG00000030544	17292	Mesp1
7886	ENSMUSG00000030545	18631	Pex11a
7895	ENSMUSG00000030559	72433	Rab38
7896	ENSMUSG00000030560	13032	Ctsc
7899	ENSMUSG00000030579	22177	Tyrobp
7904	ENSMUSG00000030589	233046	Rasgrp4
7910	ENSMUSG00000030600	80749	Lrfn1
7932	ENSMUSG00000030638	20408	Sh3gl3
8000	ENSMUSG00000030748	16190	Il4ra
8027	ENSMUSG00000030789	16411	Itgax
8068	ENSMUSG00000030865	70261	Chp2
8071	ENSMUSG00000030868	59288	Dctn5
8073	ENSMUSG00000030870	28018	Ubfd1
8079	ENSMUSG00000030878	12585	Cdr2
8124	ENSMUSG00000030986	101437	Dhx32
8146	ENSMUSG00000031066	236733	Usp11
8150	ENSMUSG00000031073	14170	Fgf15
8216	ENSMUSG00000031189	14266	Aff2
8240	ENSMUSG00000031232	67075	Magt1
8247	ENSMUSG00000031250	64103	Tnmd
8251	ENSMUSG00000031257	237038	Nox1
8260	ENSMUSG00000031278	50790	Acsl4
8265	ENSMUSG00000031289	16165	Il13ra2
8291	ENSMUSG00000031337	17772	Mtm1
8292	ENSMUSG00000031340	14404	Gabre
8293	ENSMUSG00000031342	14758	Gpm6b
8299	ENSMUSG00000031352	15159	Hccs
8305	ENSMUSG00000031360	55936	Ctps2
8314	ENSMUSG00000031374	22754	Zfp92
8315	ENSMUSG00000031375	12111	Bgn
8320	ENSMUSG00000031380	14205	Vegfd
8327	ENSMUSG00000031387	19703	Renbp
8339	ENSMUSG00000031402	17524	Mpp1
8355	ENSMUSG00000031441	50770	Atp11a
8357	ENSMUSG00000031443	14068	F7
8358	ENSMUSG00000031444	14058	F10
8411	ENSMUSG00000031530	319520	Dusp4
8413	ENSMUSG00000031533	57312	Mrps31
8417	ENSMUSG00000031537	16150	Ikbkb
8432	ENSMUSG00000031557	83436	Plekha2
8466	ENSMUSG00000031617	234463	Tmem184c
8469	ENSMUSG00000031621	71597	Isx
8503	ENSMUSG00000031673	12552	Cdh11
8518	ENSMUSG00000031709	71310	Tbc1d9
8540	ENSMUSG00000031750	76527	Il34
8547	ENSMUSG00000031758	75796	Cdyl2
8569	ENSMUSG00000031790	17388	Mmp15
8592	ENSMUSG00000031827	72042	Cotl1
8611	ENSMUSG00000031851	66566	Ntpcr
8612	ENSMUSG00000031853	234878	Map3k21
8622	ENSMUSG00000031875	68119	Cmtm3
8642	ENSMUSG00000031903	192654	Pla2g15
8645	ENSMUSG00000031907	22751	Zfp90
8665	ENSMUSG00000031937	69137	Vstm5
8681	ENSMUSG00000031963	73230	Bmper
8688	ENSMUSG00000031972	11459	Acta1
8695	ENSMUSG00000031983	69551	2310022B05Rik
8705	ENSMUSG00000031995	19143	St14
8709	ENSMUSG00000032000	11796	Birc3
8716	ENSMUSG00000032013	72169	Trim29
8741	ENSMUSG00000032051	14148	Fdx1
8750	ENSMUSG00000032065	66654	Tex12
8751	ENSMUSG00000032066	170752	Bco2
8752	ENSMUSG00000032067	19286	Pts
8766	ENSMUSG00000032092	14012	Mpzl2
8771	ENSMUSG00000032098	58866	Treh
8817	ENSMUSG00000032204	64008	Aqp9
8837	ENSMUSG00000032246	75600	Calml4
8853	ENSMUSG00000032269	15561	Htr3a
8899	ENSMUSG00000032336	20320	Nptn
8900	ENSMUSG00000032338	330953	Hcn4
8907	ENSMUSG00000032349	68801	Elovl5
8909	ENSMUSG00000032352	214345	Lrrc1
8915	ENSMUSG00000032359	13036	Ctsh
8917	ENSMUSG00000032363	108153	Adamts7
8935	ENSMUSG00000032388	27965	Spg21
8973	ENSMUSG00000032454	19660	Rbp2
8983	ENSMUSG00000032475	17973	Nck1
8993	ENSMUSG00000032489	16578	Kif9
9011	ENSMUSG00000032513	74498	Gorasp1
9013	ENSMUSG00000032515	215418	Csrnp1
9034	ENSMUSG00000032554	22041	Trf
9041	ENSMUSG00000032562	14678	Gnai2
9051	ENSMUSG00000032577	102626	Mapkapk3
9061	ENSMUSG00000032591	15235	Mst1
9068	ENSMUSG00000032601	19087	Prkar2a
9076	ENSMUSG00000032615	103850	Nt5m
9098	ENSMUSG00000032688	240354	Malt1
9100	ENSMUSG00000032691	216799	Nlrp3
9124	ENSMUSG00000032754	170756	Slc8b1
9143	ENSMUSG00000032812	69710	Arap1
9152	ENSMUSG00000032841	72446	Prr5l
9183	ENSMUSG00000032915	52614	Adgre4
9196	ENSMUSG00000032965	73916	Ift57
9217	ENSMUSG00000033024	16640	Klra9
9219	ENSMUSG00000033029	27660	1700088E04Rik
9233	ENSMUSG00000033063	238680	Cntnap3
9235	ENSMUSG00000033066	14457	Gas7
9236	ENSMUSG00000033068	12497	Entpd6
9254	ENSMUSG00000033147	242126	Slc22a15
9270	ENSMUSG00000033192	270084	Lpcat2
9353	ENSMUSG00000033467	57914	Crlf2
9359	ENSMUSG00000033488	226527	Cryzl2
9362	ENSMUSG00000033499	217980	Larp4b
9365	ENSMUSG00000033508	67855	Asprv1
9376	ENSMUSG00000033545	170737	Znrf1
9387	ENSMUSG00000033589	72549	Reep4
9446	ENSMUSG00000033777	279572	Tlr13
9454	ENSMUSG00000033805	384214	Ephx4
9463	ENSMUSG00000033837	14106	Foxh1
9471	ENSMUSG00000033857	217364	Engase
9479	ENSMUSG00000033883	241944	Zfp267
9492	ENSMUSG00000033933	22346	Vhl
9510	ENSMUSG00000033981	14800	Gria2
9527	ENSMUSG00000034035	622665	Ccdc17
9579	ENSMUSG00000034173	71970	Zbed5
9616	ENSMUSG00000034266	53314	Batf
9721	ENSMUSG00000034566	71679	Atp5h
9723	ENSMUSG00000034573	19249	Ptpn13
9750	ENSMUSG00000034641	217305	Cd300ld
9754	ENSMUSG00000034652	217303	Cd300a
9807	ENSMUSG00000034786	106512	Gpsm3
9811	ENSMUSG00000034795	108811	Ccdc122
9816	ENSMUSG00000034807	234407	Colgalt1
9819	ENSMUSG00000034818	319586	Celf5
9835	ENSMUSG00000034858	235493	Fam214a
9850	ENSMUSG00000034902	18717	Pip5k1c
9878	ENSMUSG00000034981	231440	Parm1
9879	ENSMUSG00000034987	15466	Hrh2
9885	ENSMUSG00000035000	13482	Dpp4
9886	ENSMUSG00000035004	80719	Igsf6
9926	ENSMUSG00000035148	14762	Gpr33
9930	ENSMUSG00000035158	17342	Mitf
9953	ENSMUSG00000035206	73218	Sppl2b
9976	ENSMUSG00000035268	18769	Pkig
9978	ENSMUSG00000035273	15442	Hpse
9984	ENSMUSG00000035283	11554	Adrb1
10044	ENSMUSG00000035458	21954	Tnni3
10060	ENSMUSG00000035513	171171	Ntng2
10109	ENSMUSG00000035671	212168	Zswim4
10152	ENSMUSG00000035818	226245	Plekhs1
10192	ENSMUSG00000035934	208076	Pknox2
10193	ENSMUSG00000035936	214579	Aldh5a1
10231	ENSMUSG00000036067	227659	Slc2a6
10253	ENSMUSG00000036123	105243	Slc9a3
10259	ENSMUSG00000036151	107770	Tm6sf2
10273	ENSMUSG00000036192	225998	Rorb
10294	ENSMUSG00000036256	29817	Igfbp7
10322	ENSMUSG00000036353	70839	P2ry12
10325	ENSMUSG00000036362	74191	P2ry13
10335	ENSMUSG00000036398	76497	Ppp1r11
10361	ENSMUSG00000036492	386454	Rnf39
10362	ENSMUSG00000036499	216238	Eea1
10397	ENSMUSG00000036587	14347	Fut7
10410	ENSMUSG00000036622	74772	Atp13a2
10412	ENSMUSG00000036634	17136	Mag
10413	ENSMUSG00000036636	26373	Clcn7
10469	ENSMUSG00000036825	99167	Ssx2ip
10494	ENSMUSG00000036885	622434	Arhgef26
10495	ENSMUSG00000036887	12259	C1qa
10500	ENSMUSG00000036896	12262	C1qc
10505	ENSMUSG00000036905	12260	C1qb
10507	ENSMUSG00000036908	54445	Unc93b1
10546	ENSMUSG00000036989	55992	Trim3
10561	ENSMUSG00000037022	109136	Mmaa
10567	ENSMUSG00000037033	229927	Clca3b
10569	ENSMUSG00000037035	16324	Inhbb
10614	ENSMUSG00000037169	18109	Mycn
10616	ENSMUSG00000037172	243780	E330009J07Rik
10617	ENSMUSG00000037174	69257	Elf2
10632	ENSMUSG00000037224	231125	Zfyve28
10643	ENSMUSG00000037253	240396	Mex3c
10661	ENSMUSG00000037306	230815	Man1c1
10707	ENSMUSG00000037411	18787	Serpine1
10710	ENSMUSG00000037418	24115	Best1
10713	ENSMUSG00000037426	277854	Depdc5
10722	ENSMUSG00000037447	214855	Arid5a
10725	ENSMUSG00000037458	54375	Azin1
10760	ENSMUSG00000037553	503610	Zdhhc18
10762	ENSMUSG00000037568	226841	Vash2
10780	ENSMUSG00000037613	79201	Tnfrsf23
10785	ENSMUSG00000037625	18417	Cldn11
10817	ENSMUSG00000037716	382077	Ccdc33
10818	ENSMUSG00000037720	67878	Tmem33
10843	ENSMUSG00000037788	232023	Vopp1
10872	ENSMUSG00000037868	13654	Egr2
10879	ENSMUSG00000037892	73173	Pcdh18
10882	ENSMUSG00000037902	19261	Sirpa
10897	ENSMUSG00000037940	234515	Inpp4b
10908	ENSMUSG00000037966	18081	Ninj1
10931	ENSMUSG00000038009	72778	Dnajc22
10941	ENSMUSG00000038025	18676	Phf2
10961	ENSMUSG00000038067	12985	Csf3
10970	ENSMUSG00000038080	218214	Kdm1b
10999	ENSMUSG00000038156	233744	Spon1
11010	ENSMUSG00000038179	75345	Slamf7
11012	ENSMUSG00000038181	100910	Chpf2
11017	ENSMUSG00000038195	280408	Rilp
11055	ENSMUSG00000038264	20361	Sema7a
11078	ENSMUSG00000038319	16511	Kcnh2
11109	ENSMUSG00000038390	14788	Gpr162
11112	ENSMUSG00000038400	65112	Pmepa1
11130	ENSMUSG00000038456	209773	Dennd2a
11137	ENSMUSG00000038481	78334	Cdk19
11143	ENSMUSG00000038495	229603	Otud7b
11155	ENSMUSG00000038517	73174	Tbkbp1
11158	ENSMUSG00000038521	50908	C1s1
11160	ENSMUSG00000038523	75480	1700003F12Rik
11164	ENSMUSG00000038527	232371	C1rl
11165	ENSMUSG00000038528	215928	Mfsd4b5
11197	ENSMUSG00000038593	654470	Tctn1
11209	ENSMUSG00000038615	18023	Nfe2l1
11236	ENSMUSG00000038679	83925	Trps1
11259	ENSMUSG00000038733	226757	Wdr26
11262	ENSMUSG00000038740	72543	Mvb12b
11280	ENSMUSG00000038775	22351	Vill
11283	ENSMUSG00000038780	75788	Smurf1
11288	ENSMUSG00000038793	13590	Lefty1
11295	ENSMUSG00000038811	14710	Gngt2
11348	ENSMUSG00000038973	74276	Cldnd2
11382	ENSMUSG00000039062	16790	Anpep
11391	ENSMUSG00000039084	12643	Chad
11441	ENSMUSG00000039191	19664	Rbpj
11458	ENSMUSG00000039217	16173	Il18
11477	ENSMUSG00000039254	99011	Pomt1
11494	ENSMUSG00000039313	209743	Minar1
11512	ENSMUSG00000039357	73068	Fut11
11525	ENSMUSG00000039395	381269	Mreg
11564	ENSMUSG00000039519	13123	Cyp7b1
11596	ENSMUSG00000039621	277360	Prex1
11607	ENSMUSG00000039646	246154	Vasn
11616	ENSMUSG00000039671	228880	Zmynd8
11627	ENSMUSG00000039697	211329	Ncoa7
11637	ENSMUSG00000039716	208869	Dock3
11649	ENSMUSG00000039747	269717	Orai2
11667	ENSMUSG00000039787	99151	Cercam
11700	ENSMUSG00000039886	215210	Tmem120a
11714	ENSMUSG00000039934	212167	Gsap
11753	ENSMUSG00000040026	20210	Saa3
11759	ENSMUSG00000040037	320840	Negr1
11771	ENSMUSG00000040086	435766	Tnni3k
11787	ENSMUSG00000040133	381413	Gpr176
11791	ENSMUSG00000040139	77252	9430038I01Rik
11796	ENSMUSG00000040151	23908	Hs2st1
11852	ENSMUSG00000040298	330660	Btbd16
11884	ENSMUSG00000040387	212390	Klhl32
11904	ENSMUSG00000040435	17872	Ppp1r15a
11905	ENSMUSG00000040441	216441	Slc26a10
11907	ENSMUSG00000040447	216892	Spns2
11935	ENSMUSG00000040511	52118	Pvr
11939	ENSMUSG00000040522	170744	Tlr8
11963	ENSMUSG00000040576	76629	Tmem270
12008	ENSMUSG00000040687	228355	Madd
12011	ENSMUSG00000040693	227394	Slco4c1
12018	ENSMUSG00000040706	75986	Agmat
12044	ENSMUSG00000040752	17888	Myh6
12062	ENSMUSG00000040813	21767	Tex264
12068	ENSMUSG00000040829	574428	Zmynd15
12095	ENSMUSG00000040907	232975	Atp1a3
12120	ENSMUSG00000040998	114249	Npnt
12123	ENSMUSG00000041012	70031	Cmtm8
12136	ENSMUSG00000041062	328783	Mslnl
12160	ENSMUSG00000041144	227058	Dnah7b
12172	ENSMUSG00000041202	18782	Pla2g2d
12176	ENSMUSG00000041216	74438	Clvs1
12199	ENSMUSG00000041293	77596	Adgrf1
12216	ENSMUSG00000041347	12061	Bdkrb1
12257	ENSMUSG00000041481	20715	Serpina3g
12259	ENSMUSG00000041483	226442	Zfp281
12289	ENSMUSG00000041592	237979	Sdk2
12294	ENSMUSG00000041607	17196	Mbp
12350	ENSMUSG00000041741	54611	Pde3a
12353	ENSMUSG00000041754	58218	Trem3
12419	ENSMUSG00000041959	20194	S100a10
12432	ENSMUSG00000042010	100705	Acacb
12446	ENSMUSG00000042064	329421	Myo3b
12466	ENSMUSG00000042121	231637	Ssh1
12473	ENSMUSG00000042156	66573	Dzip1
12483	ENSMUSG00000042190	14747	Cmklr1
12501	ENSMUSG00000042229	98710	Rabif
12514	ENSMUSG00000042265	58217	Trem1
12551	ENSMUSG00000042364	170625	Snx18
12552	ENSMUSG00000042367	14620	Gjb3
12628	ENSMUSG00000042569	216820	Dhrs7b
12688	ENSMUSG00000042742	101148	Bmt2
12693	ENSMUSG00000042750	12069	Bex2
12696	ENSMUSG00000042759	171504	Apobr
12700	ENSMUSG00000042770	15199	Hebp1
12703	ENSMUSG00000042784	17829	Muc1
12725	ENSMUSG00000042842	20708	Serpinb6b
12735	ENSMUSG00000042869	258528	Olfr1370
12776	ENSMUSG00000043067	244745	Dpy19l1
12786	ENSMUSG00000043099	15248	Hic1
12792	ENSMUSG00000043131	232157	Mob1a
12798	ENSMUSG00000043155	242642	Hpdl
12799	ENSMUSG00000043157	219144	Arl11
12800	ENSMUSG00000043162	66459	Pyurf
12846	ENSMUSG00000043346
12852	ENSMUSG00000043384	67298	Gprasp1
12885	ENSMUSG00000043496	66873	Tril
12892	ENSMUSG00000043531	58178	Sorcs1
12893	ENSMUSG00000043535	269254	Setx
12898	ENSMUSG00000043556	448987	Fbxl7
12907	ENSMUSG00000043613	17392	Mmp3
12921	ENSMUSG00000043664	434325	Tmem221
12938	ENSMUSG00000043740	320148	B430306N03Rik
12956	ENSMUSG00000043832	73149	Clec4a3
12984	ENSMUSG00000043932	320407	Klri2
12985	ENSMUSG00000043939	328830	A530064D06Rik
12990	ENSMUSG00000043953	54199	Ccrl2
13030	ENSMUSG00000044067	73010	Gpr22
13036	ENSMUSG00000044083	100504221	Efcab8
13039	ENSMUSG00000044092	319772	C130050O18Rik
13041	ENSMUSG00000044103	215257	Il1f9
13052	ENSMUSG00000044147	11845	Arf6
13101	ENSMUSG00000044294	16680	Krt84
13108	ENSMUSG00000044313	242125	Mab21l3
13120	ENSMUSG00000044349	319317	Snhg11
13121	ENSMUSG00000044350	210808	Lacc1
13131	ENSMUSG00000044378	277898	Slc15a5
13133	ENSMUSG00000044390	332359	Tigd3
13154	ENSMUSG00000044468	74645	Tent5c
13178	ENSMUSG00000044548	59036	Dact1
13206	ENSMUSG00000044646	207259	Zbtb7c
13238	ENSMUSG00000044751
13241	ENSMUSG00000044768	52392	D1Ertd622e
13249	ENSMUSG00000044792	69046	Isca1
13254	ENSMUSG00000044811	140497	Cd300c2
13271	ENSMUSG00000044881	68185	Coa4
13281	ENSMUSG00000044927	243529	H1fx
13328	ENSMUSG00000045078	108086	Rnf216
13367	ENSMUSG00000045216	50785	Hs6st1
13426	ENSMUSG00000045404	217826	Kcnk13
13467	ENSMUSG00000045551	14293	Fpr1
13474	ENSMUSG00000045576	229681	St7l
13482	ENSMUSG00000045608	223843	Dbx2
13495	ENSMUSG00000045658	98496	Pid1
13545	ENSMUSG00000045827	20723	Serpinb9
13552	ENSMUSG00000045871	239250	Slitrk6
13562	ENSMUSG00000045917	230279	Tmem268
13566	ENSMUSG00000045932	15958	Ifit2
13582	ENSMUSG00000045994	76898	B3gat1
13585	ENSMUSG00000046005
13592	ENSMUSG00000046031	215900	Calhm6
13610	ENSMUSG00000046108	234836	Il17c
13622	ENSMUSG00000046157	268567	Tmem229b
13641	ENSMUSG00000046207	104709	Pik3r6
13646	ENSMUSG00000046223	18793	Plaur
13651	ENSMUSG00000046245	231805	Pilra
13751	ENSMUSG00000046623	14621	Gjb4
13752	ENSMUSG00000046634	171395	Pkd1l1
13785	ENSMUSG00000046731	216858	Kctd11
13807	ENSMUSG00000046805	17476	Mpeg1
13863	ENSMUSG00000046999	68725	1110032F04Rik
13889	ENSMUSG00000047084	83485	Ngrn
13897	ENSMUSG00000047109	56173	Cldn14
13910	ENSMUSG00000047155	81906	Cyp4x1
13931	ENSMUSG00000047227	217648	Gm527
13962	ENSMUSG00000047363	78617	Cstad
13977	ENSMUSG00000047415	238377	Gpr68
13998	ENSMUSG00000047501	12740	Cldn4
14015	ENSMUSG00000047547	74325	Cltb
14018	ENSMUSG00000047562	17384	Mmp10
14056	ENSMUSG00000047678	319200	Gpr82
14060	ENSMUSG00000047696	241943	Ccdc144b
14069	ENSMUSG00000047728	223631	Ly6g2
14075	ENSMUSG00000047747	330812	Rnf150
14082	ENSMUSG00000047773	382543	Ankfn1
14087	ENSMUSG00000047793	208777	Sned1
14089	ENSMUSG00000047797	14618	Gjb1
14090	ENSMUSG00000047798	246746	Cd300lf
14094	ENSMUSG00000047810	78317	Ccdc88b
14120	ENSMUSG00000047898	12773	Ccr4
14131	ENSMUSG00000047945	17357	Marcksl1
14138	ENSMUSG00000047976	16485	Kcna1
14141	ENSMUSG00000047986	74337	Palm3
14160	ENSMUSG00000048038	329366	Ccdc187
14181	ENSMUSG00000048120	12495	Entpd1
14189	ENSMUSG00000048163	20345	Selplg
14238	ENSMUSG00000048337	19065	Npy4r
14241	ENSMUSG00000048351	69893	Coa7
14252	ENSMUSG00000048387	23967	Osr1
14318	ENSMUSG00000048616	18121	Nog
14337	ENSMUSG00000048699	239673	Krt90
14374	ENSMUSG00000048832	107305	Vps37c
14380	ENSMUSG00000048874	213109	Phf3
14392	ENSMUSG00000048920	243853	Fkrp
14422	ENSMUSG00000049037	269799	Clec4a1
14441	ENSMUSG00000049103	12772	Ccr2
14443	ENSMUSG00000049107	18205	Ntf3
14452	ENSMUSG00000049130	12273	C5ar1
14500	ENSMUSG00000049336	23964	Tenm2
14532	ENSMUSG00000049491	215332	Slc36a3
14560	ENSMUSG00000049565	329738	Aknad1
14579	ENSMUSG00000049625	212937	Tifab
14586	ENSMUSG00000049657	230119	Zbtb5
14598	ENSMUSG00000049691	12020	Nkx3-2
14607	ENSMUSG00000049723	17381	Mmp12
14621	ENSMUSG00000049775	19241	Tmsb4x
14637	ENSMUSG00000049848	319930	Ceacam19
14640	ENSMUSG00000049866	320982	Arl4c
14670	ENSMUSG00000049988	211228	Lrrc25
14671	ENSMUSG00000049999	228966	Ppp1r3d
14677	ENSMUSG00000050022	231842	Amz1
14683	ENSMUSG00000050043	66958	Tmx2
14710	ENSMUSG00000050122	70853	Vwa3b
14725	ENSMUSG00000050188	116748	Lsm10
14775	ENSMUSG00000050359	20753	Sprr1a
14786	ENSMUSG00000050395	326623	Tnfsf15
14795	ENSMUSG00000050440	84506	Hamp
14796	ENSMUSG00000050445	13124	Cyp8b1
14804	ENSMUSG00000050493	230766	Fam167b
14859	ENSMUSG00000050705	69662	2310061I04Rik
14860	ENSMUSG00000050708	14325	Ftl1
14863	ENSMUSG00000050721	102595	Plekho2
14866	ENSMUSG00000050737	64292	Ptges
14867	ENSMUSG00000050742	258443	Olfr164
14870	ENSMUSG00000050756	116746	Defb6
14879	ENSMUSG00000050783	15557	Htr1f
14916	ENSMUSG00000050914	654824	Ankrd37
14920	ENSMUSG00000050926	245403	Dcaf12l2
14935	ENSMUSG00000050967	263764	Creg2
14940	ENSMUSG00000050989	74777	Selenon
14941	ENSMUSG00000050994	215772	Adgb
14949	ENSMUSG00000051029	282663	Serpinb1b
14952	ENSMUSG00000051037	218311	Zfp455
14962	ENSMUSG00000051062	237730	Fbll1
14994	ENSMUSG00000051185	67698	Fam174a
15026	ENSMUSG00000051295	319562	9630028B13Rik
15030	ENSMUSG00000051314	233079	Ffar2
15044	ENSMUSG00000051354	268288	Samd3
15046	ENSMUSG00000051359	52589	Ncald
15049	ENSMUSG00000051367	20471	Six1
15053	ENSMUSG00000051379	71436	Flrt3
15069	ENSMUSG00000051439	12475	Cd14
15079	ENSMUSG00000051486	93882	Pcdhb11
15084	ENSMUSG00000051498	21899	Tlr6
15086	ENSMUSG00000051502	70240	Ufsp1
15088	ENSMUSG00000051504	233274	Siglech
15093	ENSMUSG00000051517	230098	Arhgef39
15112	ENSMUSG00000051615	76108	Rap2a
15129	ENSMUSG00000051682	224840	Treml4
15133	ENSMUSG00000051705	71599	Senp8
15147	ENSMUSG00000051748	66107	Wfdc21
15164	ENSMUSG00000051844	320775	B230319C09Rik
15236	ENSMUSG00000052212	68891	Cd177
15244	ENSMUSG00000052248	433424	Zeb2os
15246	ENSMUSG00000052270	14289	Fpr2
15255	ENSMUSG00000052298	72729	Cdc42se2
15261	ENSMUSG00000052310	30791	Slc39a1
15265	ENSMUSG00000052336	13051	Cx3cr1
15266	ENSMUSG00000052337	76614	Immt
15282	ENSMUSG00000052396	233549	Mogat2
15283	ENSMUSG00000052397	22350	Ezr
15295	ENSMUSG00000052435	110794	Cebpe
15306	ENSMUSG00000052496	18766	Pkdrej
15318	ENSMUSG00000052549	74448	Arl13a
15330	ENSMUSG00000052593	11491	Adam17
15346	ENSMUSG00000052681	215449	Rap1b
15348	ENSMUSG00000052688	226421	Rab7b
15363	ENSMUSG00000052759	383563	Gpr25
15381	ENSMUSG00000052837	16477	Junb
15398	ENSMUSG00000052922	329547	Bpi
15404	ENSMUSG00000052951
15412	ENSMUSG00000053007	231991	Creb5
15418	ENSMUSG00000053040	68318	Aph1c
15422	ENSMUSG00000053054	69117	Adh6a
15424	ENSMUSG00000053063	232413	Clec12a
15429	ENSMUSG00000053093	140781	Myh7
15431	ENSMUSG00000053101	353346	Gpr141
15442	ENSMUSG00000053141	19281	Ptprt
15445	ENSMUSG00000053158	14159	Fes
15451	ENSMUSG00000053175	12051	Bcl3
15484	ENSMUSG00000053318	74748	Slamf8
15503	ENSMUSG00000053399	208936	Adamts18
15508	ENSMUSG00000053441	240322	Adamts19
15514	ENSMUSG00000053469	21819	Tg
15523	ENSMUSG00000053510	230598	Nrd1
15554	ENSMUSG00000053654	68239	Krt42
15558	ENSMUSG00000053687	319446	Dpep2
15591	ENSMUSG00000053835	15042	H2-T24
15714	ENSMUSG00000054404	327978	Slfn5
15735	ENSMUSG00000054457
15742	ENSMUSG00000054493
15751	ENSMUSG00000054520	24055	Sh3bp2
15776	ENSMUSG00000054662	71345	Ano9
15790	ENSMUSG00000054720	100604	Lrrc8c
15793	ENSMUSG00000054728	218194	Phactr1
15817	ENSMUSG00000054855	223881	Rnd1
15827	ENSMUSG00000054901	381112	Arhgef33
15866	ENSMUSG00000055053	18029	Nfic
15876	ENSMUSG00000055102	74400	Zfp819
15891	ENSMUSG00000055172	50909	C1ra
15900	ENSMUSG00000055202	240063	Zfp811
15926	ENSMUSG00000055360	107849	Prl2c5
15946	ENSMUSG00000055447	16423	Cd47
15958	ENSMUSG00000055523	73707	Gucy2g
15962	ENSMUSG00000055541	52855	Lair1
15982	ENSMUSG00000055652	207952	Klhl25
16018	ENSMUSG00000055809	436022	Dnaaf3
16035	ENSMUSG00000055882	241850	Abhd16b
16038	ENSMUSG00000055895	225922	Oosp2
16063	ENSMUSG00000055994	257632	Nod2
16076	ENSMUSG00000056054	20201	S100a8
16079	ENSMUSG00000056069	223433	Otulinl
16080	ENSMUSG00000056071	20202	S100a9
16091	ENSMUSG00000056130	225471	Ticam2
16093	ENSMUSG00000056133	667055	Unc93a2
16119	ENSMUSG00000056234	27057	Ncoa4
16134	ENSMUSG00000056306	329641	Sertm1
16173	ENSMUSG00000056498	320782	Tmem154
16178	ENSMUSG00000056529	19204	Ptafr
16255	ENSMUSG00000056888	73690	Glipr1
16311	ENSMUSG00000057135	327957	Scimp
16319	ENSMUSG00000057163	22072	Prss2
16359	ENSMUSG00000057346	223672	Apol9a
16420	ENSMUSG00000057649	105246	Brd9
16472	ENSMUSG00000057895	22646	Zfp105
16486	ENSMUSG00000057982	235047	Zfp809
16512	ENSMUSG00000058099	74039	Nfam1
16527	ENSMUSG00000058173	170748	Smco4
16533	ENSMUSG00000058192	244721	Zfp846
16537	ENSMUSG00000058216	225884	Gstp3
16547	ENSMUSG00000058254	21912	Tspan7
16564	ENSMUSG00000058328	574438	Xlr5a
16582	ENSMUSG00000058427	20310	Cxcl2
16589	ENSMUSG00000058446	387524	Znrf2
16598	ENSMUSG00000058498	433809	Rnf207
16626	ENSMUSG00000058620	11552	Adra2b
16650	ENSMUSG00000058715	14127	Fcer1g
16655	ENSMUSG00000058740	227632	Kcnt1
16660	ENSMUSG00000058755	18413	Osm
16665	ENSMUSG00000058794	18022	Nfe2
16673	ENSMUSG00000058818	18733	Pirb
16687	ENSMUSG00000058900	380855	Rsl1
16702	ENSMUSG00000058966	68952	Fam57b
16732	ENSMUSG00000059108	213002	Ifitm6
16775	ENSMUSG00000059288	12593	Cdyl
16780	ENSMUSG00000059316	26569	Slc27a4
16784	ENSMUSG00000059326	12982	Csf2ra
16807	ENSMUSG00000059412	11936	Fxyd2
16823	ENSMUSG00000059474	103537	Mbtd1
16833	ENSMUSG00000059498	14131	Fcgr3
16858	ENSMUSG00000059639	474145	Clec4a4
16862	ENSMUSG00000059654	19692	Reg1
16863	ENSMUSG00000059657	20862	Stfa2
16959	ENSMUSG00000060063	11690	Alox5ap
16975	ENSMUSG00000060131	241633	Atp8b4
16997	ENSMUSG00000060216	216869	Arrb2
17076	ENSMUSG00000060594	244864	Layn
17111	ENSMUSG00000060739	59050	Nsa2
17122	ENSMUSG00000060791	63986	Gmfg
17143	ENSMUSG00000060913	381485	Trim55
17253	ENSMUSG00000061489	258958	Olfr525
17273	ENSMUSG00000061578	333050	Ksr2
17292	ENSMUSG00000061666	66569	Gdpd1
17295	ENSMUSG00000061689	228836	Dlgap4
17299	ENSMUSG00000061718	19049	Ppp1r1b
17311	ENSMUSG00000061769	16637	Klra6
17319	ENSMUSG00000061815	435626	Rufy4
17340	ENSMUSG00000061904	18674	Slc25a3
17346	ENSMUSG00000061947	217847	Serpina10
17369	ENSMUSG00000062031	212974	Pgghg
17375	ENSMUSG00000062044	381983	Lmtk3
17379	ENSMUSG00000062064	435818	Slc2a7
17399	ENSMUSG00000062127	80281	Cttnbp2nl
17407	ENSMUSG00000062157	242700	Ifnlr1
17426	ENSMUSG00000062210	106869	Tnfaip8
17435	ENSMUSG00000062257	330908	Opcml
17441	ENSMUSG00000062282
17465	ENSMUSG00000062393	331374	Dgkk
17494	ENSMUSG00000062524	17086	Ncr1
17547	ENSMUSG00000062753	106672	AI413582
17580	ENSMUSG00000062901	75785	Klhl24
17643	ENSMUSG00000063193	217304	Cd300lb
17652	ENSMUSG00000063234	80910	Gpr84
17717	ENSMUSG00000063531	20349	Sema3e
17734	ENSMUSG00000063605	234582	Ccdc102a
17741	ENSMUSG00000063646	76071	Jakmip1
17827	ENSMUSG00000063972	14536	Nr6a1
17867	ENSMUSG00000064147	442827	Rab44
17888	ENSMUSG00000064246	12654	Chil1
17901	ENSMUSG00000064288	319160	Hist1h4k
17911	ENSMUSG00000064325	15245	Hhip
18058	ENSMUSG00000064558
18636	ENSMUSG00000065523	387187	Mir192
18694	ENSMUSG00000065592	387163	Mir145a
18754	ENSMUSG00000065678
18902	ENSMUSG00000065952	546049	C330021F23Rik
18946	ENSMUSG00000066154	17842	Mup3
19047	ENSMUSG00000066682	545812	Pilrb2
19048	ENSMUSG00000066684	170741	Pilrb1
19186	ENSMUSG00000067455	319159	Hist1h4j
19242	ENSMUSG00000067764	27084	Xlr5c
19317	ENSMUSG00000068129	13011	Cst7
19367	ENSMUSG00000068335	13448	Dok1
19372	ENSMUSG00000068391	93696	Chrac1
19418	ENSMUSG00000068696	64378	Gpr88
19419	ENSMUSG00000068697	59011	Myoz1
19502	ENSMUSG00000069132	18232	Nxph2
19565	ENSMUSG00000069516	17105	Lyz2
19593	ENSMUSG00000069713
19608	ENSMUSG00000069792	100034251	Wfdc17
19611	ENSMUSG00000069804
19621	ENSMUSG00000069830	195046	Nlrp1a
19640	ENSMUSG00000069920	97440	B3gnt9
19727	ENSMUSG00000070304	72821	Scn2b
19792	ENSMUSG00000070476	71532	Fam217b
19799	ENSMUSG00000070504	677296	Fcrl6
19804	ENSMUSG00000070524	435653	Fcrlb
19879	ENSMUSG00000070798	114868	Psg25
19880	ENSMUSG00000070799	574429	Psg26
19911	ENSMUSG00000070873	232801	Lilra5
19927	ENSMUSG00000070942	107527	Il1rl2
19977	ENSMUSG00000071158	232415	Gm156
19987	ENSMUSG00000071185	257883	Olfr1357
19988	ENSMUSG00000071192	215001	Wfikkn1
20075	ENSMUSG00000071552	100043314	Tigit
20077	ENSMUSG00000071561	100034684	Cstdc5
20118	ENSMUSG00000071713	12983	Csf2rb
20119	ENSMUSG00000071714	12984	Csf2rb2
20172	ENSMUSG00000072214	18951	Sept5
20173	ENSMUSG00000072235	22142	Tuba1a
20201	ENSMUSG00000072568	399603	Lratd2
20313	ENSMUSG00000072941	20657	Sod3
20315	ENSMUSG00000072945	622473	Ripply1
20324	ENSMUSG00000072966	245607	Gprasp2
20329	ENSMUSG00000072978
20352	ENSMUSG00000073062	668166	Zxdb
20429	ENSMUSG00000073412	16988	Lst1
20478	ENSMUSG00000073565	71373	Prr16
20487	ENSMUSG00000073598	73449	1700066B19Rik
20522	ENSMUSG00000073722	210940	4931408C20Rik
20526	ENSMUSG00000073728	100038693	Tmem51os1
20542	ENSMUSG00000073768	258331	Olfr1330
20657	ENSMUSG00000073987	14590	Ggh
20665	ENSMUSG00000074004	272411	B3gnt6
20683	ENSMUSG00000074065
20744	ENSMUSG00000074238	211556	Ap1ar
20754	ENSMUSG00000074261	632778	Erich4
20761	ENSMUSG00000074280
20775	ENSMUSG00000074342	433638	I830077J02Rik
20785	ENSMUSG00000074361	319430	C5ar2
20794	ENSMUSG00000074384	621080	AI429214
20797	ENSMUSG00000074397	382074	Foxr1
20805	ENSMUSG00000074417	18724	Pira11
20834	ENSMUSG00000074472	619310	Zfp872
20865	ENSMUSG00000074570	320664	Cass4
20900	ENSMUSG00000074652	668940	Myh7b
20908	ENSMUSG00000074673	74711	Ttll9
20910	ENSMUSG00000074677	100038947	Sirpb1c
20932	ENSMUSG00000074749	228730	Kiz
20939	ENSMUSG00000074768	12116	Bhmt
20949	ENSMUSG00000074796	269356	Slc4a11
20954	ENSMUSG00000074805	329514	Il1bos
20956	ENSMUSG00000074811	20170	Hps6
20958	ENSMUSG00000074813
20960	ENSMUSG00000074818	100503041	Pdzd7
20999	ENSMUSG00000074916	72136	Chst14
21032	ENSMUSG00000075010	107350	AW112010
21098	ENSMUSG00000075122	12519	Cd80
21178	ENSMUSG00000075224	241528	Lrrc55
21217	ENSMUSG00000075334	67874	Rprm
21230	ENSMUSG00000075389
21290	ENSMUSG00000075590	223649	Nrbp2
21504	ENSMUSG00000076470
21513	ENSMUSG00000076479
21535	ENSMUSG00000076508
21537	ENSMUSG00000076514
21539	ENSMUSG00000076522
21540	ENSMUSG00000076523
21542	ENSMUSG00000076526
21548	ENSMUSG00000076535
21550	ENSMUSG00000076538
21552	ENSMUSG00000076540
21554	ENSMUSG00000076543
21562	ENSMUSG00000076556
21568	ENSMUSG00000076570
21573	ENSMUSG00000076576
21592	ENSMUSG00000076612
21594	ENSMUSG00000076614
21600	ENSMUSG00000076621
21614	ENSMUSG00000076672
21615	ENSMUSG00000076674
21616	ENSMUSG00000076676
21618	ENSMUSG00000076680
21619	ENSMUSG00000076688
21622	ENSMUSG00000076710
21623	ENSMUSG00000076731
21627	ENSMUSG00000076746
21670	ENSMUSG00000076875
22309	ENSMUSG00000078122	100038363	F630028O10Rik
22321	ENSMUSG00000078139
22359	ENSMUSG00000078249	111241	Hmga1b
22408	ENSMUSG00000078452	19368	Raet1a
22426	ENSMUSG00000078502	433801	Gm13212
22479	ENSMUSG00000078619	83796	Smarcd2
22492	ENSMUSG00000078640	100040792	Gm11627
22544	ENSMUSG00000078771	14017	Evi2a
22549	ENSMUSG00000078780	381484	Gm5150
22550	ENSMUSG00000078783	751864	Gm9733
22558	ENSMUSG00000078796	666528	Zfp541
22563	ENSMUSG00000078810	243816	Gp6
22568	ENSMUSG00000078817	378425	Nlrp12
22633	ENSMUSG00000078954	73167	Arhgap8
22648	ENSMUSG00000078994	72807	Zfp429
22650	ENSMUSG00000078998	545477	Bpifa6
22663	ENSMUSG00000079014	628900	Serpina3i
22669	ENSMUSG00000079020	106068	Slc45a4
22670	ENSMUSG00000079022	69700	Col22a1
22706	ENSMUSG00000079103	640543	Tgm7
22719	ENSMUSG00000079138
22778	ENSMUSG00000079293	56644	Clec7a
22781	ENSMUSG00000079298	80782	Klrb1b
22794	ENSMUSG00000079343	317677	C1s2
22826	ENSMUSG00000079414	100169874	Gm11110
22859	ENSMUSG00000079470	195434	Utp14b
22867	ENSMUSG00000079484	227696	Phyhd1
22869	ENSMUSG00000079491	15024	H2-T10
22874	ENSMUSG00000079499	76220	6530402F18Rik
22897	ENSMUSG00000079543
22924	ENSMUSG00000079597	433016	Cstdc4
22932	ENSMUSG00000079608	170461	Stard6
22995	ENSMUSG00000079852	16635	Klra4
23322	ENSMUSG00000080808
23433	ENSMUSG00000080942
23502	ENSMUSG00000081018
23505	ENSMUSG00000081022
23560	ENSMUSG00000081086
23631	ENSMUSG00000081165
23677	ENSMUSG00000081219
23786	ENSMUSG00000081340
23800	ENSMUSG00000081357
23905	ENSMUSG00000081485
23947	ENSMUSG00000081534	67739	Slc48a1
24050	ENSMUSG00000081648
24066	ENSMUSG00000081665	18722	Pira1
24120	ENSMUSG00000081723	18729	Pira6
24147	ENSMUSG00000081755
24302	ENSMUSG00000081934
24309	ENSMUSG00000081941
24441	ENSMUSG00000082090
24574	ENSMUSG00000082244
24641	ENSMUSG00000082319
24806	ENSMUSG00000082512
24877	ENSMUSG00000082592
25027	ENSMUSG00000082765
25211	ENSMUSG00000082976	100504014	Gm15056
25255	ENSMUSG00000083027
25370	ENSMUSG00000083161
25451	ENSMUSG00000083251
25694	ENSMUSG00000083533
26062	ENSMUSG00000083953
26724	ENSMUSG00000084754
26745	ENSMUSG00000084783
26766	ENSMUSG00000084806	627268	Gm15232
26767	ENSMUSG00000084807
26795	ENSMUSG00000084844
26831	ENSMUSG00000084890	353123	A830036E02Rik
26976	ENSMUSG00000085071
26991	ENSMUSG00000085088
27026	ENSMUSG00000085129
27050	ENSMUSG00000085162	327946	Gm12295
27066	ENSMUSG00000085180
27074	ENSMUSG00000085189
27193	ENSMUSG00000085338	69739	2410004I01Rik
27345	ENSMUSG00000085531	102634079	Slc36a3os
27397	ENSMUSG00000085594
27471	ENSMUSG00000085682
27525	ENSMUSG00000085747	790911	Slc13a2os
27551	ENSMUSG00000085779
27621	ENSMUSG00000085862	100502624	Gm13483
27651	ENSMUSG00000085894
27667	ENSMUSG00000085914
27677	ENSMUSG00000085925	353326	Rtl1
27692	ENSMUSG00000085944	69338	1700003D09Rik
27793	ENSMUSG00000086070	71510	8430436N08Rik
27817	ENSMUSG00000086109
27848	ENSMUSG00000086146
27904	ENSMUSG00000086213	74333	A330040F15Rik
27919	ENSMUSG00000086233
27983	ENSMUSG00000086320
28013	ENSMUSG00000086358
28032	ENSMUSG00000086380
28039	ENSMUSG00000086389
28040	ENSMUSG00000086390
28066	ENSMUSG00000086425
28212	ENSMUSG00000086607	75084	4930511M06Rik
28317	ENSMUSG00000086740
28579	ENSMUSG00000087060
28615	ENSMUSG00000087107	100043636	AI662270
28645	ENSMUSG00000087141	433022	Plcxd2
28646	ENSMUSG00000087142
28663	ENSMUSG00000087162	102641286	Gm14244
28720	ENSMUSG00000087231	320172	E230016M11Rik
28734	ENSMUSG00000087248
28764	ENSMUSG00000087289	67548	4933424M12Rik
28765	ENSMUSG00000087290
28766	ENSMUSG00000087291
28784	ENSMUSG00000087314
28842	ENSMUSG00000087380	73652	2210408F21Rik
28851	ENSMUSG00000087389
28950	ENSMUSG00000087518
28961	ENSMUSG00000087530
29072	ENSMUSG00000087670
29094	ENSMUSG00000087700
29631	ENSMUSG00000088410
29747	ENSMUSG00000088552
30274	ENSMUSG00000089239
30576	ENSMUSG00000089647
30578	ENSMUSG00000089651
30639	ENSMUSG00000089727	16639	Klra8
30652	ENSMUSG00000089744
30693	ENSMUSG00000089800
30783	ENSMUSG00000089931
30793	ENSMUSG00000089942	18725	Pira2
30799	ENSMUSG00000089950
30957	ENSMUSG00000090173	213980	Fbxw10
31037	ENSMUSG00000090307	73504	1700071M16Rik
31046	ENSMUSG00000090326	100322896	Dthd1
31203	ENSMUSG00000090665
31309	ENSMUSG00000090894	258325	Olfr110
31314	ENSMUSG00000090925	69862	1810064F22Rik
31460	ENSMUSG00000091272
31502	ENSMUSG00000091373
31544	ENSMUSG00000091457
31621	ENSMUSG00000091618	670558	H60c
31666	ENSMUSG00000091712	665119	Sec14l5
31830	ENSMUSG00000092090
31845	ENSMUSG00000092130	100303738	D030025P21Rik
31912	ENSMUSG00000092239	73286	1700031A10Rik
32034	ENSMUSG00000092392
32130	ENSMUSG00000092517	11871	Art2a
32178	ENSMUSG00000092569
32204	ENSMUSG00000092601
32244	ENSMUSG00000092659	100526504	Mir3100
32822	ENSMUSG00000093622
32883	ENSMUSG00000093720
32919	ENSMUSG00000093765
32987	ENSMUSG00000093861
32988	ENSMUSG00000093862
33018	ENSMUSG00000093896
33028	ENSMUSG00000093906
33084	ENSMUSG00000093966
33090	ENSMUSG00000093973	668727	Mrgpra2a
33138	ENSMUSG00000094027
33174	ENSMUSG00000094075
33191	ENSMUSG00000094094
33198	ENSMUSG00000094102
33209	ENSMUSG00000094117
33216	ENSMUSG00000094124
33224	ENSMUSG00000094134
33382	ENSMUSG00000094319
33384	ENSMUSG00000094321
33460	ENSMUSG00000094420
33690	ENSMUSG00000094689
33695	ENSMUSG00000094694
33725	ENSMUSG00000094728
33817	ENSMUSG00000094840
33821	ENSMUSG00000094845	100503361	Tmem95
33914	ENSMUSG00000094955
33974	ENSMUSG00000095026	100502950	Gm3336
33976	ENSMUSG00000095028	668101	Sirpb1b
34194	ENSMUSG00000095298
34224	ENSMUSG00000095335
34238	ENSMUSG00000095351
34371	ENSMUSG00000095519
34413	ENSMUSG00000095565
34451	ENSMUSG00000095609	100861753	Gm21188
34471	ENSMUSG00000095633
34480	ENSMUSG00000095642
34586	ENSMUSG00000095771
34630	ENSMUSG00000095834
34701	ENSMUSG00000095923
34830	ENSMUSG00000096074
34833	ENSMUSG00000096078
34853	ENSMUSG00000096100
34883	ENSMUSG00000096140	100043332	Ankrd66
35039	ENSMUSG00000096326
35183	ENSMUSG00000096498
35184	ENSMUSG00000096499
35243	ENSMUSG00000096577
35361	ENSMUSG00000096719	235712	Mrgpra2b
35526	ENSMUSG00000096908
35543	ENSMUSG00000096929	320977	A330023F24Rik
35604	ENSMUSG00000096999
35684	ENSMUSG00000097084	14241	Foxl1
35696	ENSMUSG00000097097
35728	ENSMUSG00000097134
35733	ENSMUSG00000097139
35747	ENSMUSG00000097156
35753	ENSMUSG00000097163
35773	ENSMUSG00000097184	100043102	4632428C04Rik
35805	ENSMUSG00000097222	68434	1010001N08Rik
35877	ENSMUSG00000097303	73208	3110083C13Rik
35967	ENSMUSG00000097405
35980	ENSMUSG00000097418	100653389	Mir155hg
35987	ENSMUSG00000097425	404289	Vmn1r181
35994	ENSMUSG00000097433
36087	ENSMUSG00000097545	268755	Mir124a-1hg
36096	ENSMUSG00000097557	100502653	C130060C02Rik
36169	ENSMUSG00000097640
36195	ENSMUSG00000097668
36247	ENSMUSG00000097726	654796	9530036O11Rik
36396	ENSMUSG00000097899	100047133	Gm16894
36404	ENSMUSG00000097908	66752	4933404O12Rik
36461	ENSMUSG00000097970
36560	ENSMUSG00000098076
36615	ENSMUSG00000098132	78748	Rassf10
36675	ENSMUSG00000098197	414076	BC051537
36927	ENSMUSG00000098470	667277	C1rb
37004	ENSMUSG00000098557	239217	Kctd12
37305	ENSMUSG00000098889
37311	ENSMUSG00000098896	102466258	Mir3473g
37488	ENSMUSG00000099098
37670	ENSMUSG00000099310
37811	ENSMUSG00000099459
37829	ENSMUSG00000099478
37907	ENSMUSG00000099561
38172	ENSMUSG00000099843
38252	ENSMUSG00000099930	105245043	LOC105245043
38640	ENSMUSG00000100335	72316	2310008N11Rik
38990	ENSMUSG00000100707
38997	ENSMUSG00000100714	72122	2010308F09Rik
39248	ENSMUSG00000100980
39298	ENSMUSG00000101031	381213	Ms4a12
39366	ENSMUSG00000101102
39395	ENSMUSG00000101132
39641	ENSMUSG00000101389	666907	Ms4a4a
39825	ENSMUSG00000101585	69781	1600010M07Rik
39862	ENSMUSG00000101625
39953	ENSMUSG00000101722
39976	ENSMUSG00000101746	75589	2310043L19Rik
40076	ENSMUSG00000101849
40251	ENSMUSG00000102037	12044	Bcl2a1a
40307	ENSMUSG00000102099	100503727	1700011B04Rik
40340	ENSMUSG00000102133
40362	ENSMUSG00000102155
40472	ENSMUSG00000102275
40477	ENSMUSG00000102280
40546	ENSMUSG00000102353
40628	ENSMUSG00000102442
40721	ENSMUSG00000102543	93708	Pcdhgc5
40722	ENSMUSG00000102544	329636	Gm5103
40860	ENSMUSG00000102692	100534287	Dchs2
40862	ENSMUSG00000102694
40880	ENSMUSG00000102715
41108	ENSMUSG00000102962
41120	ENSMUSG00000102975
41126	ENSMUSG00000102982
41299	ENSMUSG00000103174
41553	ENSMUSG00000103451
41731	ENSMUSG00000103646
41808	ENSMUSG00000103731
41842	ENSMUSG00000103767
41884	ENSMUSG00000103811
41946	ENSMUSG00000103883
41969	ENSMUSG00000103907
42000	ENSMUSG00000103939
42057	ENSMUSG00000104000
42097	ENSMUSG00000104044
42118	ENSMUSG00000104068
42138	ENSMUSG00000104088
42166	ENSMUSG00000104117	433374	Gm20743
42182	ENSMUSG00000104136
42261	ENSMUSG00000104222
42419	ENSMUSG00000104391
42422	ENSMUSG00000104394
42443	ENSMUSG00000104415
42449	ENSMUSG00000104422
42478	ENSMUSG00000104452
42534	ENSMUSG00000104514
42548	ENSMUSG00000104528
42666	ENSMUSG00000104648
42853	ENSMUSG00000104835	433637	Gm5547
42913	ENSMUSG00000104895
42979	ENSMUSG00000104962
42990	ENSMUSG00000104973
43401	ENSMUSG00000105390
43513	ENSMUSG00000105504	229898	Gbp5
43610	ENSMUSG00000105602	100038607	Gm10636
43877	ENSMUSG00000105872
43995	ENSMUSG00000105990
44044	ENSMUSG00000106039
44311	ENSMUSG00000106310
44320	ENSMUSG00000106319	102635874	Gm33100
44418	ENSMUSG00000106417
44730	ENSMUSG00000106750
44780	ENSMUSG00000106818
44827	ENSMUSG00000106874
44855	ENSMUSG00000106912
44903	ENSMUSG00000106976
44990	ENSMUSG00000107083
45156	ENSMUSG00000107296
45312	ENSMUSG00000107480
45326	ENSMUSG00000107495
45333	ENSMUSG00000107502
45356	ENSMUSG00000107526
45445	ENSMUSG00000107622	75131	4930512J16Rik
45797	ENSMUSG00000107992
46050	ENSMUSG00000108256
46073	ENSMUSG00000108282
46164	ENSMUSG00000108374
46235	ENSMUSG00000108449
46566	ENSMUSG00000108808
46607	ENSMUSG00000108851
46659	ENSMUSG00000108906
46728	ENSMUSG00000108977
46785	ENSMUSG00000109036
46876	ENSMUSG00000109130
46980	ENSMUSG00000109238	102638514	Gm35060
47007	ENSMUSG00000109266
47018	ENSMUSG00000109277
47035	ENSMUSG00000109295
47215	ENSMUSG00000109480
47295	ENSMUSG00000109564	73732	Muc16
47430	ENSMUSG00000109700	100861673	Gm21123
47495	ENSMUSG00000109765
47502	ENSMUSG00000109772
47631	ENSMUSG00000109904
47673	ENSMUSG00000109947
47743	ENSMUSG00000110018	71432	5430437J10Rik
47794	ENSMUSG00000110071
47809	ENSMUSG00000110086
47862	ENSMUSG00000110140	74489	5430421F17Rik
48017	ENSMUSG00000110296
48139	ENSMUSG00000110419
48328	ENSMUSG00000110613	109215	Lncbate1
48405	ENSMUSG00000110690
48421	ENSMUSG00000110706
48511	ENSMUSG00000110813
48663	ENSMUSG00000110998	619328	I730028E13Rik
48891	ENSMUSG00000111259	258394	Olfr1328
48974	ENSMUSG00000111357
48978	ENSMUSG00000111361
49118	ENSMUSG00000111523
49129	ENSMUSG00000111535
49138	ENSMUSG00000111546
49194	ENSMUSG00000111613
49376	ENSMUSG00000111836	74072	4933407I05Rik
49418	ENSMUSG00000111886
49540	ENSMUSG00000112008
49589	ENSMUSG00000112057
49629	ENSMUSG00000112097
49680	ENSMUSG00000112148	14728	Lilrb4a
49720	ENSMUSG00000112188
49758	ENSMUSG00000112226
49761	ENSMUSG00000112229
49766	ENSMUSG00000112234
49796	ENSMUSG00000112264
49799	ENSMUSG00000112267
49819	ENSMUSG00000112287
49834	ENSMUSG00000112302
49886	ENSMUSG00000112354
49906	ENSMUSG00000112375
49968	ENSMUSG00000112437
50088	ENSMUSG00000112558
50372	ENSMUSG00000112843
50424	ENSMUSG00000112895
50507	ENSMUSG00000112978
50558	ENSMUSG00000113029
50787	ENSMUSG00000113259
51011	ENSMUSG00000113483
51080	ENSMUSG00000113553
51161	ENSMUSG00000113634
51228	ENSMUSG00000113701
51251	ENSMUSG00000113724
51327	ENSMUSG00000113800	73644	2210039B01Rik
51580	ENSMUSG00000114055
51670	ENSMUSG00000114147
51708	ENSMUSG00000114185
51728	ENSMUSG00000114205
51765	ENSMUSG00000114242
51896	ENSMUSG00000114375
51952	ENSMUSG00000114431
52058	ENSMUSG00000114537
52075	ENSMUSG00000114554
52079	ENSMUSG00000114558
52129	ENSMUSG00000114608
52183	ENSMUSG00000114662
52186	ENSMUSG00000114665
52236	ENSMUSG00000114715
52238	ENSMUSG00000114718
52288	ENSMUSG00000114768
52304	ENSMUSG00000114784
52384	ENSMUSG00000114864
52500	ENSMUSG00000114980	71264	4933432I03Rik
52529	ENSMUSG00000115009
52611	ENSMUSG00000115093
52724	ENSMUSG00000115207
52747	ENSMUSG00000115230
52794	ENSMUSG00000115278
52832	ENSMUSG00000115316
52856	ENSMUSG00000115340
52894	ENSMUSG00000115379
52905	ENSMUSG00000115390
53016	ENSMUSG00000115503
53105	ENSMUSG00000115593
53271	ENSMUSG00000115762
53389	ENSMUSG00000115914
53399	ENSMUSG00000115926
53408	ENSMUSG00000115946
53451	ENSMUSG00000116029
53468	ENSMUSG00000116069
53586	ENSMUSG00000116288
53646	ENSMUSG00000116396	328576	Gm20556
53873	ENSMUSG00000116702
53887	ENSMUSG00000116716
53988	ENSMUSG00000116820
54060	ENSMUSG00000116895	100041621	Gm3435
54081	ENSMUSG00000116916
54100	ENSMUSG00000116935
54168	ENSMUSG00000117003
54242	ENSMUSG00000117079	105246309	Gm41611
54291	ENSMUSG00000117130
54340	ENSMUSG00000117183
54395	ENSMUSG00000117239
54410	ENSMUSG00000117255
54472	ENSMUSG00000117318
54565	ENSMUSG00000117412
54728	ENSMUSG00000117575
54787	ENSMUSG00000117634
54827	ENSMUSG00000117676
54957	ENSMUSG00000117808
55027	ENSMUSG00000117878
55040	ENSMUSG00000117891
55070	ENSMUSG00000117921
55243	ENSMUSG00000118099
55506	ENSMUSG00000118364

## Sheet: ME5
	EnsGenes	Entrez	Genename
40	ENSMUSG00000000244	27027	Tspan32
42	ENSMUSG00000000248	70809	Clec2g
69	ENSMUSG00000000378	216527	Ccm2
76	ENSMUSG00000000399	66108	Ndufa9
86	ENSMUSG00000000486	54204	Sept1
107	ENSMUSG00000000617	108072	Grm6
112	ENSMUSG00000000673	107766	Haao
113	ENSMUSG00000000682	23833	Cd52
123	ENSMUSG00000000731	11634	Aire
124	ENSMUSG00000000732	50723	Icosl
134	ENSMUSG00000000782	21414	Tcf7
147	ENSMUSG00000000861	14025	Bcl11a
155	ENSMUSG00000000903	22364	Vpreb3
176	ENSMUSG00000001027	110880	Scn4a
177	ENSMUSG00000001029	15896	Icam2
210	ENSMUSG00000001166	114643	Oas1c
252	ENSMUSG00000001441	19155	Npepps
282	ENSMUSG00000001588	216859	Acap1
304	ENSMUSG00000001741	16170	Il16
309	ENSMUSG00000001763	232670	Tspan33
354	ENSMUSG00000002007	56504	Srpk3
360	ENSMUSG00000002020	16997	Ltbp2
380	ENSMUSG00000002107	14007	Celf2
383	ENSMUSG00000002111	20375	Spi1
387	ENSMUSG00000002204	16541	Napsa
398	ENSMUSG00000002257	23853	Def6
432	ENSMUSG00000002458	56470	Rgs19
439	ENSMUSG00000002500	66211	Rpl3l
449	ENSMUSG00000002603	21803	Tgfb1
466	ENSMUSG00000002732	14231	Fkbp7
482	ENSMUSG00000002808	105298	Epdr1
498	ENSMUSG00000002897	16172	Il17ra
513	ENSMUSG00000002985	11816	Apoe
535	ENSMUSG00000003153	20527	Slc2a3
544	ENSMUSG00000003206	50498	Ebi3
573	ENSMUSG00000003379	12518	Cd79a
574	ENSMUSG00000003380	14470	Rabac1
579	ENSMUSG00000003418	241230	St8sia6
589	ENSMUSG00000003452	12121	Bicd1
595	ENSMUSG00000003484	72054	Cyp4f18
617	ENSMUSG00000003644	20111	Rps6ka1
645	ENSMUSG00000003882	16197	Il7r
685	ENSMUSG00000004266	15170	Ptpn6
692	ENSMUSG00000004319	12725	Clcn3
698	ENSMUSG00000004359	20728	Spic
717	ENSMUSG00000004540	26437	Psg17
740	ENSMUSG00000004665	12798	Cnn2
745	ENSMUSG00000004707	17085	Ly9
758	ENSMUSG00000004837	71520	Grap
796	ENSMUSG00000005057	23921	Sh2b2
800	ENSMUSG00000005089	20511	Slc1a2
823	ENSMUSG00000005299	56384	Letm1
833	ENSMUSG00000005364	16192	Il5ra
845	ENSMUSG00000005465	50931	Il27ra
860	ENSMUSG00000005540	14128	Fcer2a
866	ENSMUSG00000005583	17260	Mef2c
886	ENSMUSG00000005696	20400	Sh2d1a
932	ENSMUSG00000005986	68423	Ankrd13d
1018	ENSMUSG00000006522	16426	Itih3
1024	ENSMUSG00000006546	12958	Cryba2
1039	ENSMUSG00000006649	54631	Nphs1
1106	ENSMUSG00000007594	330790	Hapln4
1121	ENSMUSG00000007783	78070	Cpt1c
1142	ENSMUSG00000007950	64296	Abhd8
1154	ENSMUSG00000008193	272382	Spib
1161	ENSMUSG00000008318	320100	Relt
1167	ENSMUSG00000008398	13713	Elk3
1176	ENSMUSG00000008496	18987	Pou2f2
1193	ENSMUSG00000008843	57255	Cldn13
1224	ENSMUSG00000009214	66139	Mymk
1252	ENSMUSG00000009585	80287	Apobec3
1267	ENSMUSG00000009731	16506	Kcnd1
1270	ENSMUSG00000009739	19009	Pou6f1
1281	ENSMUSG00000009941	83454	Nxf2
1283	ENSMUSG00000010021	286942	Kif19a
1302	ENSMUSG00000010142	57916	Tnfrsf13b
1316	ENSMUSG00000010435	78634	Spaca7
1321	ENSMUSG00000010505	17932	Myt1
1323	ENSMUSG00000010529	212539	Gm266
1326	ENSMUSG00000010592	13164	Dazl
1330	ENSMUSG00000010609	19165	Psen2
1340	ENSMUSG00000010803	14394	Gabra1
1355	ENSMUSG00000011171	22355	Vipr2
1366	ENSMUSG00000011382	71755	Dhdh
1388	ENSMUSG00000012126	67586	Ubxn11
1440	ENSMUSG00000013646	79566	Sh3bp5l
1462	ENSMUSG00000014030	18507	Pax5
1479	ENSMUSG00000014303	83396	Glis2
1491	ENSMUSG00000014453	12143	Blk
1513	ENSMUSG00000014686	330483	Ceacam16
1532	ENSMUSG00000014852	279028	Adamts13
1582	ENSMUSG00000015314	30925	Slamf6
1583	ENSMUSG00000015316	27218	Slamf1
1592	ENSMUSG00000015363	67976	Trabd
1595	ENSMUSG00000015396	12522	Cd83
1602	ENSMUSG00000015452	11596	Ager
1620	ENSMUSG00000015597	57908	Zfp318
1641	ENSMUSG00000015745	67220	Plekho1
1672	ENSMUSG00000015942	114674	Gtf2ird2
1676	ENSMUSG00000015950	17969	Ncf1
1690	ENSMUSG00000016087	14247	Fli1
1725	ENSMUSG00000016498	58205	Pdcd1lg2
1735	ENSMUSG00000016552	239554	Foxred2
1743	ENSMUSG00000016756	12763	Cmah
1749	ENSMUSG00000016918	240725	Sulf1
1763	ENSMUSG00000017007	19668	Rbpjl
1797	ENSMUSG00000017400	217154	Stac2
1805	ENSMUSG00000017446	56745	C1qtnf1
1821	ENSMUSG00000017652	21939	Cd40
1829	ENSMUSG00000017692	246104	Rhbdl3
1875	ENSMUSG00000018008	72318	Cyth4
1887	ENSMUSG00000018168	22780	Ikzf3
1888	ENSMUSG00000018169	17305	Mfng
1921	ENSMUSG00000018405	217038	Mrm1
1943	ENSMUSG00000018507	22368	Trpv2
1970	ENSMUSG00000018648	56405	Dusp14
1972	ENSMUSG00000018654	22778	Ikzf1
1997	ENSMUSG00000018809	319822	Smyd4
1998	ENSMUSG00000018819	16985	Lsp1
2037	ENSMUSG00000018986	20557	Slfn3
2049	ENSMUSG00000019102	11670	Aldh3a1
2192	ENSMUSG00000019874	12140	Fabp7
2193	ENSMUSG00000019876	18768	Pkib
2262	ENSMUSG00000020020	327799	Usp44
2269	ENSMUSG00000020032	77976	Nuak1
2271	ENSMUSG00000020034	216198	Tcp11l2
2274	ENSMUSG00000020042	74007	Btbd11
2294	ENSMUSG00000020077	19073	Srgn
2323	ENSMUSG00000020120	56193	Plek
2339	ENSMUSG00000020143	94176	Dock2
2348	ENSMUSG00000020159	216643	Gabrp
2371	ENSMUSG00000020190	17347	Mknk2
2373	ENSMUSG00000020193	53604	Zpbp
2402	ENSMUSG00000020253	67905	Ppm1m
2419	ENSMUSG00000020275	19696	Rel
2421	ENSMUSG00000020279	16199	Il9r
2440	ENSMUSG00000020310	17123	Madcam1
2459	ENSMUSG00000020340	76884	Cyfip2
2482	ENSMUSG00000020387	76901	Jade2
2516	ENSMUSG00000020437	246177	Myo1g
2577	ENSMUSG00000020541	71943	Tom1l1
2579	ENSMUSG00000020544	69802	Cox11
2593	ENSMUSG00000020573	30955	Pik3cg
2609	ENSMUSG00000020601	217410	Trib2
2637	ENSMUSG00000020642	108089	Rnf144a
2678	ENSMUSG00000020698	12467	Cct6b
2690	ENSMUSG00000020713	14599	Gh
2693	ENSMUSG00000020717	18613	Pecam1
2711	ENSMUSG00000020744	67283	Slc25a19
2729	ENSMUSG00000020785	55984	Camkk1
2736	ENSMUSG00000020798	77577	Spns3
2782	ENSMUSG00000020869	98238	Lrrc59
2786	ENSMUSG00000020873	110172	Slc35b1
2823	ENSMUSG00000020919	20851	Stat5b
2837	ENSMUSG00000020941	53859	Map3k14
2840	ENSMUSG00000020948	66689	Klhl28
2844	ENSMUSG00000020953	12810	Coch
2854	ENSMUSG00000020978	69554	Klhdc2
2878	ENSMUSG00000021036	20773	Sptlc2
2884	ENSMUSG00000021047	664883	Nova1
2928	ENSMUSG00000021123	77974	Rdh12
3007	ENSMUSG00000021262	14026	Evl
3030	ENSMUSG00000021298	56696	Gpr132
3034	ENSMUSG00000021306	83924	Gpr137b
3054	ENSMUSG00000021356	16364	Irf4
3074	ENSMUSG00000021384	66329	Susd3
3093	ENSMUSG00000021420	69955	Fars2
3094	ENSMUSG00000021423	17084	Ly86
3103	ENSMUSG00000021451	20354	Sema4d
3106	ENSMUSG00000021457	20963	Syk
3122	ENSMUSG00000021484	66890	Lman2
3191	ENSMUSG00000021608	210992	Lpcat1
3203	ENSMUSG00000021624	17079	Cd180
3231	ENSMUSG00000021684	218461	Pde8b
3262	ENSMUSG00000021725	52552	Parp8
3305	ENSMUSG00000021796	12166	Bmpr1a
3324	ENSMUSG00000021830	70561	Txndc16
3345	ENSMUSG00000021880	78416	Rnase6
3350	ENSMUSG00000021892	24056	Sh3bp5
3370	ENSMUSG00000021922	16427	Itih4
3409	ENSMUSG00000021986	72125	Amer2
3417	ENSMUSG00000021998	18826	Lcp1
3428	ENSMUSG00000022015	21943	Tnfsf11
3444	ENSMUSG00000022037	12759	Clu
3447	ENSMUSG00000022041	110902	Chrna2
3463	ENSMUSG00000022075	246710	Rhobtb2
3469	ENSMUSG00000022092	19057	Ppp3cc
3479	ENSMUSG00000022103	14586	Gfra2
3549	ENSMUSG00000022218	21816	Tgm1
3563	ENSMUSG00000022237	67434	Ankrd33b
3639	ENSMUSG00000022372	20491	Sla
3663	ENSMUSG00000022416	239556	Cacna1i
3668	ENSMUSG00000022425	18606	Enpp2
3681	ENSMUSG00000022439	64099	Parvg
3712	ENSMUSG00000022488	105855	Nckap1l
3713	ENSMUSG00000022489	18574	Pde1b
3715	ENSMUSG00000022491	14663	Glycam1
3725	ENSMUSG00000022508	12053	Bcl6
3739	ENSMUSG00000022529	74120	Zfp263
3773	ENSMUSG00000022579	68453	Gpihbp1
3788	ENSMUSG00000022603	69439	Mroh4
3805	ENSMUSG00000022637	208650	Cblb
3806	ENSMUSG00000022639
3810	ENSMUSG00000022652	17450	Morc1
3814	ENSMUSG00000022659	14525	Gcsam
3835	ENSMUSG00000022686	108105	B3gnt5
3869	ENSMUSG00000022759	74685	Lrrc74b
3913	ENSMUSG00000022822	27416	Abcc5
3918	ENSMUSG00000022831	15163	Hcls1
3946	ENSMUSG00000022876	67742	Samsn1
3965	ENSMUSG00000022901	12524	Cd86
4014	ENSMUSG00000023008	22379	Fmnl3
4057	ENSMUSG00000023078	55985	Cxcl13
4073	ENSMUSG00000023132	14938	Gzma
4108	ENSMUSG00000023274	12504	Cd4
4149	ENSMUSG00000023764	78887	Sfi1
4180	ENSMUSG00000023909	76498	Paqr4
4191	ENSMUSG00000023927	20230	Satb1
4203	ENSMUSG00000023947	18037	Nfkbie
4204	ENSMUSG00000023949	21645	Tcte1
4238	ENSMUSG00000024008	240058	Cpne5
4241	ENSMUSG00000024013	26382	Fgd2
4257	ENSMUSG00000024041	12954	Cryaa
4271	ENSMUSG00000024063	77889	Lbh
4273	ENSMUSG00000024065	57440	Ehd3
4277	ENSMUSG00000024069	210148	Slc30a6
4374	ENSMUSG00000024223	67645	Armc12
4404	ENSMUSG00000024270	106957	Slc39a6
4435	ENSMUSG00000024334	15001	H2-Oa
4442	ENSMUSG00000024349	72512	Tmem173
4458	ENSMUSG00000024381	30948	Bin1
4470	ENSMUSG00000024399	16994	Ltb
4473	ENSMUSG00000024402	16992	Lta
4532	ENSMUSG00000024517	225642	Grp
4545	ENSMUSG00000024534	67847	Sncaip
4603	ENSMUSG00000024654	66514	Asrgl1
4617	ENSMUSG00000024673	12482	Ms4a1
4618	ENSMUSG00000024675	64380	Ms4a4c
4627	ENSMUSG00000024691	107373	Fam111a
4630	ENSMUSG00000024696	107321	Lpxn
4644	ENSMUSG00000024736	98170	Tmem132a
4676	ENSMUSG00000024786	622554	Majin
4717	ENSMUSG00000024854	69745	Pold4
4718	ENSMUSG00000024855	107975	Pacs1
4721	ENSMUSG00000024858	110355	Grk2
4754	ENSMUSG00000024913	16973	Lrp5
4772	ENSMUSG00000024948	26412	Map4k2
4783	ENSMUSG00000024965	108101	Fermt3
4792	ENSMUSG00000024976	56392	Shoc2
4799	ENSMUSG00000024986	15242	Hhex
4841	ENSMUSG00000025058	71398	5430427O19Rik
4844	ENSMUSG00000025064	12821	Col17a1
4906	ENSMUSG00000025188	192236	Hps1
4934	ENSMUSG00000025223	16825	Ldb1
4994	ENSMUSG00000025352	14561	Gdf11
5018	ENSMUSG00000025393	11947	Atp5b
5036	ENSMUSG00000025422	216439	Agap2
5040	ENSMUSG00000025428	11946	Atp5a1
5044	ENSMUSG00000025433	11572	Crisp3
5098	ENSMUSG00000025529	245595	Zfp711
5105	ENSMUSG00000025544	68059	Tm9sf2
5113	ENSMUSG00000025573	77727	6030468B19Rik
5142	ENSMUSG00000025647	66940	Shisa5
5214	ENSMUSG00000025854	80752	Fam20c
5249	ENSMUSG00000025912	17864	Mybl1
5259	ENSMUSG00000025930	17681	Msc
5267	ENSMUSG00000025938	240726	Slco5a1
5275	ENSMUSG00000025955	70861	Akr1cl
5303	ENSMUSG00000026009	54167	Icos
5305	ENSMUSG00000026012	12487	Cd28
5343	ENSMUSG00000026080	98388	Chst10
5371	ENSMUSG00000026125	21755	Prss39
5386	ENSMUSG00000026158	70155	Ogfrl1
5427	ENSMUSG00000026222	20684	Sp100
5467	ENSMUSG00000026285	18566	Pdcd1
5468	ENSMUSG00000026288	16331	Inpp5d
5496	ENSMUSG00000026347	72160	Tmem163
5503	ENSMUSG00000026357	64214	Rgs18
5521	ENSMUSG00000026395	19264	Ptprc
5528	ENSMUSG00000026409	18640	Pfkfb2
5536	ENSMUSG00000026420	93672	Il24
5543	ENSMUSG00000026430	54354	Rassf5
5588	ENSMUSG00000026510	209456	Trp53bp2
5628	ENSMUSG00000026581	20343	Sell
5650	ENSMUSG00000026616	12902	Cr2
5658	ENSMUSG00000026627	66950	Tmem206
5663	ENSMUSG00000026637	22033	Traf5
5675	ENSMUSG00000026655	66540	Fam107b
5676	ENSMUSG00000026656	14130	Fcgr2b
5713	ENSMUSG00000026725	329278	Tnn
5722	ENSMUSG00000026737	18718	Pip4k2a
5748	ENSMUSG00000026784	56075	Pdss1
5750	ENSMUSG00000026786	54519	Apbb1ip
5785	ENSMUSG00000026832	227929	Cytip
5806	ENSMUSG00000026866	70789	Kynu
5813	ENSMUSG00000026875	22029	Traf1
5855	ENSMUSG00000026944	11305	Abca2
5884	ENSMUSG00000026989	76747	Dapl1
5893	ENSMUSG00000027009	16401	Itga4
5896	ENSMUSG00000027012	13427	Dync1i2
5909	ENSMUSG00000027072	53856	Prg3
5959	ENSMUSG00000027189	80985	Trim44
6050	ENSMUSG00000027339	215653	Rassf2
6074	ENSMUSG00000027368	13537	Dusp2
6098	ENSMUSG00000027408	56264	Cpxm1
6104	ENSMUSG00000027420	12075	Bfsp1
6128	ENSMUSG00000027456	228765	Sdcbp2
6160	ENSMUSG00000027506	21985	Tpd52
6163	ENSMUSG00000027510	56190	Rbm38
6181	ENSMUSG00000027544	18019	Nfatc2
6222	ENSMUSG00000027615	12807	Hps3
6280	ENSMUSG00000027720	16183	Il2
6298	ENSMUSG00000027776	16159	Il12a
6347	ENSMUSG00000027863	12481	Cd2
6388	ENSMUSG00000027936	74343	Crtc2
6406	ENSMUSG00000027962	22329	Vcam1
6419	ENSMUSG00000027985	16842	Lef1
6476	ENSMUSG00000028071	27371	Sh2d2a
6479	ENSMUSG00000028076	12479	Cd1d1
6636	ENSMUSG00000028362	21949	Tnfsf8
6646	ENSMUSG00000028385	209131	Snx30
6697	ENSMUSG00000028459	12517	Cd72
6704	ENSMUSG00000028467	230101	Gba2
6769	ENSMUSG00000028581	16792	Laptm5
6801	ENSMUSG00000028634	16656	Hivep3
6815	ENSMUSG00000028649	11426	Macf1
6852	ENSMUSG00000028706	72181	Nsun4
6880	ENSMUSG00000028757	13200	Ddost
6891	ENSMUSG00000028778	230777	Hcrtr1
6982	ENSMUSG00000028931	16498	Kcnab2
7036	ENSMUSG00000029005	70433	Draxin
7094	ENSMUSG00000029101	71729	Rgs12
7164	ENSMUSG00000029204	74734	Rhoh
7193	ENSMUSG00000029254	56792	Stap1
7282	ENSMUSG00000029409	57425	U90926
7287	ENSMUSG00000029416	100561	Slc15a4
7331	ENSMUSG00000029477	74890	Morn3
7341	ENSMUSG00000029501	71782	Ankle2
7376	ENSMUSG00000029560	231834	Snx8
7388	ENSMUSG00000029581	14086	Fscn1
7401	ENSMUSG00000029602	19415	Rasal1
7402	ENSMUSG00000029603	14357	Dtx1
7504	ENSMUSG00000029771	27056	Irf5
7526	ENSMUSG00000029816	93695	Gpnmb
7559	ENSMUSG00000029875	239650	Ccdc184
7602	ENSMUSG00000030041	110958	M1ap
7607	ENSMUSG00000030047	232201	Arhgap25
7645	ENSMUSG00000030103	20893	Bhlhe40
7652	ENSMUSG00000030111	232345	A2m
7655	ENSMUSG00000030117	14562	Gdf3
7658	ENSMUSG00000030123	67784	Plxnd1
7676	ENSMUSG00000030156	12515	Cd69
7689	ENSMUSG00000030173	16636	Klra5
7713	ENSMUSG00000030219	69187	Erp27
7714	ENSMUSG00000030220	11857	Arhgdib
7738	ENSMUSG00000030263	16970	Lrmp
7752	ENSMUSG00000030283	20449	St8sia1
7774	ENSMUSG00000030322	17193	Mbd4
7782	ENSMUSG00000030336	21940	Cd27
7789	ENSMUSG00000030345	101320	Dyrk4
7801	ENSMUSG00000030365	93675	Clec2i
7843	ENSMUSG00000030468	243958	Siglecg
7883	ENSMUSG00000030541	269951	Idh2
7898	ENSMUSG00000030577	12483	Cd22
7907	ENSMUSG00000030592	20190	Ryr1
7911	ENSMUSG00000030602	70584	Pak4
7914	ENSMUSG00000030605	17304	Mfge8
7915	ENSMUSG00000030606	67666	Hapln3
7938	ENSMUSG00000030651	11872	Art2b
7949	ENSMUSG00000030666	116903	Calcb
7954	ENSMUSG00000030674	67375	Qprt
7973	ENSMUSG00000030707	12721	Coro1a
7982	ENSMUSG00000030724	12478	Cd19
7998	ENSMUSG00000030745	60504	Il21r
8026	ENSMUSG00000030788	67150	Rnf141
8030	ENSMUSG00000030793	66824	Pycard
8033	ENSMUSG00000030798	12493	Cd37
8050	ENSMUSG00000030830	16408	Itgal
8056	ENSMUSG00000030844	67865	Rgs10
8075	ENSMUSG00000030872	74105	Gga2
8084	ENSMUSG00000030884	67003	Uqcrc2
8087	ENSMUSG00000030889	233813	Vwa3a
8101	ENSMUSG00000030930	77590	Chst15
8133	ENSMUSG00000031015	20947	Swap70
8145	ENSMUSG00000031065	18555	Cdk16
8164	ENSMUSG00000031101	74131	Sash3
8171	ENSMUSG00000031112	70415	Stk26
8179	ENSMUSG00000031133	73341	Arhgef6
8182	ENSMUSG00000031138	14071	F9
8203	ENSMUSG00000031165	22376	Was
8225	ENSMUSG00000031207	17698	Msn
8252	ENSMUSG00000031258	331524	Xkrx
8254	ENSMUSG00000031264	12229	Btk
8272	ENSMUSG00000031298	237175	Adgrg2
8273	ENSMUSG00000031299	18597	Pdha1
8276	ENSMUSG00000031304	16186	Il2rg
8286	ENSMUSG00000031327	12212	Chic1
8306	ENSMUSG00000031362	72891	Xlr4c
8329	ENSMUSG00000031389	171207	Arhgap4
8330	ENSMUSG00000031390	12000	Avpr2
8387	ENSMUSG00000031493	243897	Ggn
8395	ENSMUSG00000031506	320139	Ptpn7
8419	ENSMUSG00000031539	64933	Ap3m2
8429	ENSMUSG00000031554	11499	Adam5
8435	ENSMUSG00000031561	23965	Tenm3
8492	ENSMUSG00000031659	11513	Adcy7
8600	ENSMUSG00000031838	65972	Ifi30
8627	ENSMUSG00000031880	56437	Rrad
8633	ENSMUSG00000031887	71609	Tradd
8660	ENSMUSG00000031932	14608	Gpr83
8661	ENSMUSG00000031933	64931	Izumo1r
8685	ENSMUSG00000031969	66948	Acad8
8712	ENSMUSG00000032009	75747	Sesn3
8726	ENSMUSG00000032028	78252	Nxpe2
8728	ENSMUSG00000032033	12023	Barx2
8729	ENSMUSG00000032034	16521	Kcnj5
8730	ENSMUSG00000032035	23871	Ets1
8738	ENSMUSG00000032047	110446	Acat1
8740	ENSMUSG00000032050	19684	Rdx
8742	ENSMUSG00000032053	18985	Pou2af1
8763	ENSMUSG00000032087	114873	Dscaml1
8764	ENSMUSG00000032089	16154	Il10ra
8765	ENSMUSG00000032091	214523	Tmprss4
8783	ENSMUSG00000032116	16430	Stt3a
8788	ENSMUSG00000032122	56857	Slc37a2
8789	ENSMUSG00000032123	13478	Dpagt1
8800	ENSMUSG00000032177	18577	Pde4a
8870	ENSMUSG00000032298	72774	Neil1
8876	ENSMUSG00000032306	110119	Mpi
8889	ENSMUSG00000032322	19200	Pstpip1
8892	ENSMUSG00000032327	20897	Stra6
8922	ENSMUSG00000032372	18828	Plscr2
8965	ENSMUSG00000032436	102545	Cmtm7
9036	ENSMUSG00000032556	107993	Bfsp2
9048	ENSMUSG00000032571	75669	Pik3r4
9101	ENSMUSG00000032698	16909	Lmo2
9110	ENSMUSG00000032724	99382	Abtb2
9118	ENSMUSG00000032740	108686	Ccdc88a
9146	ENSMUSG00000032818	240411	Loxhd1
9180	ENSMUSG00000032908	433323	Sgpp2
9192	ENSMUSG00000032946	19395	Rasgrp2
9207	ENSMUSG00000033004	105689	Mycbp2
9213	ENSMUSG00000033016	18018	Nfatc1
9215	ENSMUSG00000033021	69080	Gmppa
9222	ENSMUSG00000033033	72691	Calhm2
9281	ENSMUSG00000033220	19354	Rac2
9314	ENSMUSG00000033350	54371	Chst2
9327	ENSMUSG00000033386	20321	Frrs1
9343	ENSMUSG00000033434	107999	Gtpbp6
9344	ENSMUSG00000033436	67416	Armcx2
9348	ENSMUSG00000033450	72536	Tagap
9361	ENSMUSG00000033498	140476	Strc
9366	ENSMUSG00000033510	170711	Otud7a
9414	ENSMUSG00000033703	234730	Fcsk
9427	ENSMUSG00000033730	13655	Egr3
9440	ENSMUSG00000033767	229473	Tmem131l
9505	ENSMUSG00000033965	20502	Slc16a2
9531	ENSMUSG00000034041	17095	Lyl1
9551	ENSMUSG00000034111	382620	Tmed8
9554	ENSMUSG00000034116	22324	Vav1
9556	ENSMUSG00000034118	22021	Tpst1
9633	ENSMUSG00000034312	232227	Iqsec1
9640	ENSMUSG00000034330	234779	Plcg2
9682	ENSMUSG00000034450	268756	Gulo
9690	ENSMUSG00000034463	219151	Scara3
9732	ENSMUSG00000034593	17918	Myo5a
9733	ENSMUSG00000034595	76448	Ppp1r18
9736	ENSMUSG00000034607	69693	Pof1b
9740	ENSMUSG00000034614	216505	Pik3ip1
9759	ENSMUSG00000034663	140780	Bmp2k
9780	ENSMUSG00000034723	52837	Tmx4
9781	ENSMUSG00000034724	231464	Cnot6l
9809	ENSMUSG00000034792	14676	Gna15
9825	ENSMUSG00000034833	67596	Tespa1
9874	ENSMUSG00000034959	271221	Rubcnl
9912	ENSMUSG00000035095	219148	Fam167a
9940	ENSMUSG00000035181	320487	Heatr5a
9954	ENSMUSG00000035208	276950	Slfn8
9958	ENSMUSG00000035226	241770	Rims4
9995	ENSMUSG00000035311	432486	Gnptab
10003	ENSMUSG00000035354	78610	Uvrag
10039	ENSMUSG00000035448	12771	Ccr3
10119	ENSMUSG00000035697	70719	Arhgap45
10122	ENSMUSG00000035711	27261	Dok3
10131	ENSMUSG00000035759	71769	Bbs10
10141	ENSMUSG00000035778	14594	Ggta1
10153	ENSMUSG00000035824	57813	Tk2
10178	ENSMUSG00000035891	223753	Cerk
10212	ENSMUSG00000036006	193385	Ripor2
10224	ENSMUSG00000036046	223739	5031439G07Rik
[truncated: 722 more rows]

## Sheet: ME6
	EnsGenes	Entrez	Genename
[truncated: 890 more rows]

[truncated: 3 more sheets: ME7, ME8, ME9]
