# Supplementary material for: Integrated multimodel analysis of intestinal inflammation exposes key molecular features of preclinical and clinical IBD
Source: Gut. 2025 Apr 29;74(10):e333729. doi: 10.1136/gutjnl-2024-333729 (PMC12505074; doi:10.1136/gutjnl-2024-333729)
Supplement: online supplemental table 6 [file gutjnl-74-10-s016.xlsx]

## Sheet: Col_ME0
	ID	Description	GeneRatio	BgRatio	pvalue	p.adjust	qvalue	geneID	Count
0	GO:0003341	cilium movement	187/12676	244/22940	2.49286e-12	3.42993e-08	3.36825e-08	Ccdc65/Cacna1e/Dnah2/Bbs1/Atp1a4/Tssk4/Tppp2/Rsph14/Met/Taf7l/Zmynd10/Cfap97d1/Ttll5/Wt1/Pltp/Kif3a/Dnah11/Dync1h1/Dnah1/Slc22a16/Cfap54/Ube2b/Septin4/Apob/Pfn4/Gas2l2/Nherf1/Tekt1/Tac4/Cfap52/Ccdc103/Slirp/Catsper3/Ddx4/Rnase10/Dnah12/Adam7/Ropn1l/Dnah5/Dnaaf11/Ttll8/Ttll1/Septin12/Rabl2/Spag6l/Ropn1/Cfap298/Rsph3b/Tcte1/Rsph9/Rsph1/Tekt4/Armc12/Aqp4/Bbs4/Cfap45/Adcy10/Nme7/Meig1/Enkur/Pierce1/M…	187
1	GO:0044782	cilium organization	300/12676	426/22940	6.70431e-11	4.61223e-07	4.52929e-07	Clcn4/B9d1/Pcnt/Ift46/Tchp/Rab8a/Ccdc65/Rab23/Dnah2/Bloc1s6/Bbs1/Ift22/Cilk1/Kif19a/Zmynd10/Cimap3/Cfap97d1/Cfap161/Fuz/Evi5l/Ttll5/Dynlt2b/Lama5/Ift52/Ro60/Kif3a/Dnah1/Poc1b/Cep290/Cfap54/Cep83/Cfap410/Wdpcp/Ube2b/Pfn4/Nherf1/Fbf1/Tekt1/4933427D14Rik/Tmem107/Ccdc103/Ttc8/Atp6v1d/Gdi2/Fam161b/Mak/Nedd9/Tbc1d7/Txndc15/Nisch/Pibf1/Dnah5/Tbc1d31/Dnaaf11/Asap1/Ttll8/Cby1/Ttll1/Cep97/Rabl2/Arl6/Snap29…	300
2	GO:0001539	cilium or flagellum-dependent cell motility	158/12676	207/22940	2.11453e-10	7.27345e-07	7.14265e-07	Ift46/Ccdc65/Cacna1e/Dnah2/Bbs1/Atp1a4/Tssk4/Tppp2/Rsph14/Met/Taf7l/Cfap97d1/Ttll5/Wt1/Pltp/Dnah11/Dnah1/Slc22a16/Cfap54/Ube2b/Septin4/Apob/Pfn4/Gas2l2/Tekt1/Tac4/Cfap52/Slirp/Catsper3/Ddx4/Rnase10/Dnah12/Adam7/Ropn1l/Dnah5/Dnaaf11/Ttll8/Ttll1/Septin12/Rabl2/Spag6l/Ropn1/Rsph3b/Tcte1/Rsph9/Rsph1/Tekt4/Armc12/Bbs4/Cfap45/Meig1/Enkur/Mkks/Ccdc39/Celf3/Tacr3/Cfap206/Tekt2/Inpp5b/Nsun7/Pdcl2/Cfap251/…	158
3	GO:0060285	cilium-dependent cell motility	158/12676	207/22940	2.11453e-10	7.27345e-07	7.14265e-07	Ift46/Ccdc65/Cacna1e/Dnah2/Bbs1/Atp1a4/Tssk4/Tppp2/Rsph14/Met/Taf7l/Cfap97d1/Ttll5/Wt1/Pltp/Dnah11/Dnah1/Slc22a16/Cfap54/Ube2b/Septin4/Apob/Pfn4/Gas2l2/Tekt1/Tac4/Cfap52/Slirp/Catsper3/Ddx4/Rnase10/Dnah12/Adam7/Ropn1l/Dnah5/Dnaaf11/Ttll8/Ttll1/Septin12/Rabl2/Spag6l/Ropn1/Rsph3b/Tcte1/Rsph9/Rsph1/Tekt4/Armc12/Bbs4/Cfap45/Meig1/Enkur/Mkks/Ccdc39/Celf3/Tacr3/Cfap206/Tekt2/Inpp5b/Nsun7/Pdcl2/Cfap251/…	158
4	GO:0060271	cilium assembly	278/12676	395/22940	3.68161e-10	1.01311e-06	9.94887e-07	Clcn4/B9d1/Pcnt/Ift46/Tchp/Rab8a/Ccdc65/Rab23/Dnah2/Bloc1s6/Bbs1/Ift22/Cilk1/Zmynd10/Cfap97d1/Cfap161/Fuz/Evi5l/Ttll5/Dynlt2b/Lama5/Ift52/Ro60/Kif3a/Dnah1/Poc1b/Cep290/Cfap54/Cep83/Cfap410/Wdpcp/Ube2b/Pfn4/Fbf1/Tekt1/4933427D14Rik/Tmem107/Ccdc103/Ttc8/Atp6v1d/Gdi2/Mak/Tbc1d7/Txndc15/Nisch/Pibf1/Dnah5/Tbc1d31/Dnaaf11/Asap1/Ttll8/Cby1/Ttll1/Cep97/Rabl2/Arl6/Snap29/Spag6l/Cfap91/Iqcb1/Cfap298/Cep89/…	278
5	GO:0060294	cilium movement involved in cell motility	153/12676	201/22940	5.78889e-10	1.32749e-06	1.30362e-06	Cacna1e/Dnah2/Bbs1/Atp1a4/Tssk4/Tppp2/Rsph14/Met/Taf7l/Cfap97d1/Ttll5/Wt1/Pltp/Dnah11/Dnah1/Slc22a16/Cfap54/Ube2b/Septin4/Apob/Pfn4/Gas2l2/Tekt1/Tac4/Cfap52/Slirp/Catsper3/Ddx4/Rnase10/Dnah12/Adam7/Ropn1l/Dnah5/Dnaaf11/Ttll8/Ttll1/Septin12/Rabl2/Spag6l/Ropn1/Rsph3b/Tcte1/Rsph9/Rsph1/Tekt4/Armc12/Bbs4/Cfap45/Meig1/Enkur/Mkks/Ccdc39/Celf3/Tacr3/Cfap206/Tekt2/Inpp5b/Nsun7/Pdcl2/Cfap251/Tmf1/Ttll3/Ch…	153
6	GO:0007018	microtubule-based movement	312/12676	457/22940	6.47984e-09	1.27366e-05	1.25076e-05	Spg7/Fmr1/Snapin/Kpnb1/Ift46/Borcs8/Stk11/Ccdc65/Bicd1/Kif20a/Cacna1e/Dnah2/Bloc1s6/Bbs1/Kif5b/Atp1a4/Tssk4/Ift22/Tppp2/Rsph14/Met/Taf7l/Cilk1/Kif19a/Zmynd10/Cfap97d1/Fuz/Ttll5/Dynlt2b/Map2/Wt1/Rhot1/Pltp/Ift52/Kif3a/Mapt/Dnah11/Dync1h1/Ndel1/Dnah1/Ubb/Slc22a16/Cfap54/Rab21/Rab1a/Ap3d1/Fbxw11/Wdpcp/Ube2b/Nefh/Septin4/Apob/Pfn4/Gas2l2/Nherf1/Pafah1b1/Tekt1/Kif1c/Tac4/Cfap52/Ccdc103/Slirp/Hif1a/Klc…	312
7	GO:0006869	lipid transport	303/12676	446/22940	2.29324e-08	3.94409e-05	3.87317e-05	Apoh/Comt/Pparg/Gm2a/Fasl/Gramd1a/Nr1h3/Cd320/Pon1/Shh/Cd36/Apoe/Apoc2/Stard3nl/Atp8b3/Crot/Psap/Abca13/Apoa2/Slc4a1/Pla2g12b/Vps4b/Gltp/Retn/Slc25a11/Oc90/Abca1/Lbp/Vps53/C1qtnf1/Pltp/Stard3/Gdf9/Crhr1/Acsl1/Abca5/Fabp7/Cry1/Sirt1/Mapk9/Sar1b/Fabp6/Igfbp3/Osbp2/Npc1l1/Rps6kb1/Pctp/Apob/Pomc/Ace/Abcc3/Sgpp1/Bdkrb2/Slc10a1/Esyt2/Abcd4/Npc2/Syk/Xrcc4/Cert1/Dab2/Lrp10/Slc25a17/Srebf2/Dgat1/Gpihbp1/D…	303
8	GO:0030317	flagellated sperm motility	132/12676	177/22940	7.57604e-08	0.000115821	0.000113738	Cacna1e/Atp1a4/Tssk4/Tppp2/Rsph14/Met/Taf7l/Cfap97d1/Ttll5/Wt1/Pltp/Dnah11/Dnah1/Slc22a16/Cfap54/Ube2b/Septin4/Apob/Pfn4/Tac4/Cfap52/Slirp/Catsper3/Ddx4/Rnase10/Adam7/Ropn1l/Dnah5/Dnaaf11/Ttll8/Ttll1/Septin12/Rabl2/Spag6l/Ropn1/Rsph3b/Tcte1/Rsph9/Rsph1/Armc12/Cfap45/Meig1/Enkur/Ccdc39/Celf3/Tacr3/Cfap206/Tekt2/Inpp5b/Nsun7/Pdcl2/Cfap251/Tmf1/Ttll3/Chrna7/Yif1b/Dnajb13/Ldhc/Dnhd1/Adam3/Drc7/Hoatz/…	132
9	GO:0097722	sperm motility	137/12676	185/22940	8.9873e-08	0.000123656	0.000121433	Cacna1e/Atp1a4/Tssk4/Tppp2/Rsph14/Met/Taf7l/Zmynd10/Cfap97d1/Ttll5/Wt1/Pltp/Dnah11/Dnah1/Slc22a16/Cfap54/Ube2b/Septin4/Apob/Pfn4/Tac4/Cfap52/Slirp/Catsper3/Ddx4/Rnase10/Adam7/Ropn1l/Dnah5/Dnaaf11/Ttll8/Ttll1/Septin12/Rabl2/Spag6l/Ropn1/Rsph3b/Tcte1/Rsph9/Rsph1/Armc12/Cfap45/Meig1/Enkur/Ccdc39/Celf3/Tacr3/Cfap206/Pithd1/Tekt2/Inpp5b/Nsun7/Pdcl2/Cfap251/Tmf1/Ttll3/Akap3/Chrna7/Yif1b/Dnajb13/Ldhc/Dn…	137
10	GO:0010876	lipid localization	335/12676	503/22940	1.05483e-07	0.000131939	0.000129567	Apoh/Comt/Pparg/Gm2a/Fasl/Gramd1a/Nr1h3/Cd320/Pon1/Shh/Alkbh7/Cd36/Apoe/Apoc2/Stard3nl/Atp8b3/Crot/Stat5a/Psap/Abca13/Apoa2/Slc4a1/B4galnt1/Pla2g12b/Vps4b/Plin5/Gltp/Retn/Slc25a11/Oc90/Abca1/Lpl/Lbp/Vps53/C1qtnf1/Pltp/Stard3/Gdf9/Crhr1/Acsl1/Abca5/Fabp7/Cry1/Sirt1/Mapk9/Sar1b/Fabp6/Igfbp3/Osbp2/Npc1l1/Rps6kb1/Pctp/Apob/Pomc/Ace/Abcc3/Stat5b/Sgpp1/Bdkrb2/Slc10a1/Esyt2/Abcd4/Npc2/Syk/Xrcc4/Cert1/Da…	335
11	GO:0035082	axoneme assembly	80/12676	100/22940	1.83854e-07	0.000210804	0.000207013	Ift46/Ccdc65/Dnah2/Zmynd10/Cfap97d1/Ttll5/Dnah1/Ube2b/Ccdc103/Nisch/Dnah5/Dnaaf11/Ttll1/Spag6l/Cfap91/Rsph9/Rsph1/Rp1/Meig1/Spaca9/Pierce1/Spef1/Ccdc39/Cfap206/Tekt2/Pdcl2/Dnajb13/Dcx/Drc7/Dnaaf1/Jhy/Hoatz/Stk36/Dnah8/Dnah17/Foxj1/Dnai2/Dnai4/Iqcg/Tbc1d21/Spag6/Cfap157/Rsph4a/Odad3/Cep131/Ccdc40/Ift88/Odad1/Ttc12/Gas8/Ofd1/Rsph6a/Ulk4/Dnah7b/Ak7/Dnai3/Ccdc63/Cfap43/Rp1l1/Cfap58/Cfap65/Spag16/Daw1…	80
12	GO:0001578	microtubule bundle formation	102/12676	133/22940	2.16355e-07	0.000212979	0.000209149	Ift46/Ccdc65/Kif20a/Dnah2/Tppp2/Nav1/Zmynd10/Cfap97d1/Ttll5/Chp1/Tppp3/Map2/Dnah1/Ube2b/Gas2l2/Ccdc103/Nisch/Dnah5/Dnaaf11/Ttll1/Spag6l/Cfap91/Nckap5l/Rsph9/Rsph1/Spast/Rp1/Meig1/Spaca9/Pierce1/Spef1/Mapre1/Ccdc39/Cfap206/Tekt2/Pdcl2/Dnajb13/Plk1/Dcx/Drc7/Dnaaf1/Jhy/Hoatz/Stk36/Dnah8/Dnah17/Gas2l1/Foxj1/Dnai2/Dnai4/Iqcg/Tbc1d21/Spag6/Cfap157/Cdk5rap2/Rsph4a/Odad3/Cep131/Ccdc40/Ift88/Odad1/Ttc12/G…	102
13	GO:0016125	sterol metabolic process	123/12676	165/22940	2.16709e-07	0.000212979	0.000209149	Il4/Cyp51/Lmf1/Pon1/Apoe/Lipe/Sec14l2/Insig2/Lbr/Por/Apoa2/Mvd/Abca1/Cyb5r3/Pmp22/Abca5/Fdxr/Npc1l1/Srebf1/Pctp/Apob/Npc2/Erg28/Cyp46a1/Fdft1/Hmgcr/Ephx2/Sqle/Srebf2/Cyp11b2/App/Soat2/Gnb3/Abcg1/Npc1/Fech/Lipo3/Lipa/Tm7sf2/Lrp5/Vldlr/Cyp26a1/Erlin1/Acadl/Cln8/Soat1/Hsd17b7/Tnfsf4/Cubn/Abca2/Cat/Hmgcs2/Pmvk/Mttp/Gba2/Prkaa2/Angptl3/Scp2/Errfi1/Dgat2/Ebp/Nsdhl/Fgl1/Msmo1/Ces1f/Arv1/Aplp2/Sc5d/Apoa5…	123
14	GO:0008203	cholesterol metabolic process	114/12676	152/22940	3.46608e-07	0.000317932	0.000312215	Il4/Cyp51/Lmf1/Pon1/Apoe/Lipe/Sec14l2/Insig2/Lbr/Por/Apoa2/Mvd/Abca1/Cyb5r3/Pmp22/Abca5/Fdxr/Npc1l1/Srebf1/Pctp/Apob/Npc2/Cyp46a1/Fdft1/Hmgcr/Ephx2/Sqle/Srebf2/Cyp11b2/App/Soat2/Gnb3/Abcg1/Npc1/Fech/Lipa/Tm7sf2/Lrp5/Vldlr/Erlin1/Acadl/Cln8/Soat1/Hsd17b7/Tnfsf4/Cubn/Abca2/Cat/Hmgcs2/Pmvk/Mttp/Gba2/Prkaa2/Angptl3/Scp2/Errfi1/Dgat2/Ebp/Nsdhl/Fgl1/Msmo1/Ces1f/Arv1/Aplp2/Sc5d/Apoa5/Apoa4/Apoc3/Apoa1/L…	114
15	GO:0003002	regionalization	298/12676	448/22940	6.19128e-07	0.000532411	0.000522837	Scmh1/Tbx2/Wnt3/Lhx2/Acvrl1/Hoxb6/Hoxa10/Hoxa4/Rarg/Meox1/Hoxc11/Hoxc8/Hoxc6/Smo/Hoxd13/Folr1/Shh/Dll3/Pax2/Rab23/Fgfr4/Mef2c/Otx1/Crkl/Ctnnb1/Tgfbr1/Tcap/Ap1b1/Tbx1/Cimap3/Wnt2/Fuz/Wnt8a/Aldh1a2/Bicc1/Map3k4/Hoxa2/Dll1/Srf/Gata5/Lama5/Wnt11/Wt1/Nek8/Ift52/Kif3a/Pcgf2/Dnah11/Tbx3/Lhx1/Cep290/Ascl1/Wif1/Btg2/Nle1/Hoxb9/Dvl2/Tmem107/Cfap52/Ccdc103/Gsc/Hif1a/Asb2/Yy1/Barx1/Fgf10/Bmpr1a/Bmp4/Mapk8/Ga…	298
16	GO:1902652	secondary alcohol metabolic process	121/12676	164/22940	6.96016e-07	0.000563323	0.000553193	Il4/Cyp51/Idh3g/Lmf1/Pon1/Apoe/Lipe/Sec14l2/Insig2/Lbr/Fgfr4/Por/Apoa2/Mvd/Cyp27b1/Abca1/Cyb5r3/Pmp22/Abca5/Fdxr/Npc1l1/Srebf1/Pctp/Apob/Npc2/Cyp46a1/Fdft1/Hmgcr/Ephx2/Sqle/Srebf2/Cyp11b2/App/Soat2/Gnb3/Abcg1/Npc1/Fech/Lipa/Tm7sf2/Lrp5/Vldlr/Erlin1/Acadl/Cln8/Soat1/Hsd17b7/Tnfsf4/Cubn/Abca2/Cat/Idh3b/Hmgcs2/Pmvk/Mttp/Gba2/Prkaa2/Angptl3/Scp2/Errfi1/Idh2/Cyp2r1/Dgat2/Ebp/Nsdhl/Fgl1/Msmo1/Ces1f/Arv…	121
17	GO:0003351	epithelial cilium movement involved in extracellular fluid movement	45/12676	52/22940	1.46541e-06	0.00112014	0.0011	Rsph14/Dnah11/Dnah1/Cfap54/Nherf1/Ccdc103/Ropn1l/Dnah5/Dnaaf11/Ttll1/Spag6l/Rsph3b/Rsph9/Rsph1/Aqp4/Cfap45/Adcy10/Nme7/Stard7/Ccdc39/Invs/Dnajb13/Jhy/Stk36/Cfap53/Nme5/Cfap221/Spag6/Rsph4a/Odad3/Ccdc40/Gas8/Ofd1/Rfx3/Ulk4/Ak7/Nek10/Cfap43/Iqub/Spag16/Daw1/Dnah9/Kif27/Dnai1/Spef2	45
18	GO:0006858	extracellular transport	47/12676	55/22940	1.85954e-06	0.0013466	0.00132239	Rsph14/Tsg101/Dnah11/Dnah1/Cfap54/Nherf1/Ccdc103/Ropn1l/Dnah5/Dnaaf11/Ttll1/Spag6l/Rsph3b/Rsph9/Rsph1/Aqp4/Cfap45/Adcy10/Nme7/Arrdc1/Stard7/Ccdc39/Invs/Dnajb13/Jhy/Stk36/Cfap53/Nme5/Cfap221/Spag6/Rsph4a/Odad3/Ccdc40/Gas8/Ofd1/Rfx3/Ulk4/Ak7/Nek10/Cfap43/Iqub/Spag16/Daw1/Dnah9/Kif27/Dnai1/Spef2	47
19	GO:0008610	lipid biosynthetic process	440/12676	692/22940	3.93965e-06	0.00260476	0.00255792	Dgke/Alox12/Kat2b/Agpat3/Cyp51/Nr1h3/Abhd3/Apoe/Apoc2/St8sia6/Cyp17a1/Sec14l2/Insig2/Lbr/Fgfr4/Por/Apoa2/Ggt5/Mvd/Prkag3/Abhd1/Cyp27b1/B4galnt1/Hmgcll1/Mid1ip1/St6galnac1/Tafazzin/Prox1/Fads1/Plin5/Mogat1/Aldh1a2/St3gal1/Chp1/Pigl/Gip/Acsf3/Ptgds/Aldh1a3/Sirt2/Lpl/Hsd11b1/Pigt/B4galt5/Cyb5r3/Med1/Stard3/Adora2b/Pip4k2b/Acsl1/Alox12e/Alox15/Isyna1/Hsd17b1/Smpd2/Serinc1/Gprc6a/Socs2/Igf1/Sirt1/Avpr…	440
20	GO:0009416	response to light stimulus	223/12676	331/22940	3.97557e-06	0.00260476	0.00255792	Comt/Pparg/Dbh/Col6a1/Tmem161a/Nr2f6/Map2k7/Stk11/Map3k20/Cacna1e/Il12b/Ppp1cc/Pcp2/Slc1a2/Eif2ak4/Slc1a3/Msh6/Crip1/Rdh13/Gnat2/Hyal2/Hyal1/Rnf168/Map3k4/Ppp1cb/Cacnb4/Ro60/Rpain/Crhr1/Arrb1/Nts/Sgk1/Cry1/Sirt1/Egfr/Elane/Col6a2/Mapk9/Ube2b/Hus1/Id2/Gh/Nf1/Aanat/Per1/Rcvrn/Hif1a/Mta1/Yy1/Drd1/Polk/Hmgcr/Ercc8/Opn4/Rgr/Mapk8/Adam2/Dct/Mettl3/Crebbp/Ercc4/Drd3/App/Cdkn1a/Polh/Prph2/Guca1b/Cryaa/Si…	223
21	GO:0055088	lipid homeostasis	133/12676	187/22940	5.65312e-06	0.00353551	0.00347194	Ins2/Ddx3x/Hpn/Nr1h3/Cd320/Apoe/Apoc2/Fgfr4/Apoa2/Bloc1s6/Pla2g12b/Gip/Abca1/Lpl/Abca5/Rcn3/Sirt1/Sar1b/Npc1l1/Rtn4/Acaca/Apob/Acox1/Nr1d1/Mia2/Adck1/Npc2/Cert1/Acox2/Nr1d2/Ephx2/Srebf2/Dgat1/Gpihbp1/Zbtb20/Soat2/Nus1/Slc25a27/Abcg1/Thada/Abcg8/Slc25a46/Npc1/Lipa/Lrp5/Gpam/Hps1/Got1/Pnpla2/Ormdl1/Cln8/Gpr39/Soat1/Abca2/Itgb6/Abcb11/Mtch2/Acoxl/Ampd2/Mttp/Prkaa2/Angptl3/Sesn2/Errfi1/Acox3/Atg7/Dga…	133
22	GO:0007389	pattern specification process	319/12676	491/22940	6.20053e-06	0.00370927	0.00364257	Scmh1/Tbx2/Wnt3/Lhx2/Acvrl1/Hoxb6/Hoxa10/Hoxa4/Rarg/Meox1/Hoxc11/Hoxc8/Hoxc6/Smo/Hoxd13/Hoxd12/Folr1/Shh/Dll3/Pax2/Rab23/Fgfr4/Mef2c/Otx1/Crkl/Ctnnb1/Tgfbr1/Tcap/Bmp7/Ap1b1/Tbx1/Cimap3/Wnt2/Fuz/Wnt8a/Nanog/Aldh1a2/Bicc1/Map3k4/Hoxa2/Dll1/Srf/Gata5/Lama5/Wnt11/Wt1/Nek8/Ift52/Tbx5/Kif3a/Pcgf2/Dnah11/Tbx3/Lhx1/Cep290/Ascl1/Wif1/Btg2/Nle1/Hoxb9/Dvl2/Tmem107/Cfap52/Ccdc103/Ttc8/Gsc/Hif1a/Asb2/Yy1/Tfap…	319
23	GO:0046486	glycerolipid metabolic process	256/12676	387/22940	7.04044e-06	0.00403622	0.00396364	Apoh/Dgke/Nr1h3/Lmf1/Abhd3/Pon1/Apoe/Apoc2/Lipe/Insig2/Phb2/Pnpla6/Apoa2/Inpp5k/Abhd16a/Tafazzin/Plcd1/Plin5/Mogat1/Pigl/Mtmr1/Lpl/Plcg1/Pigt/Mtmr4/Pip4k2b/Acsl1/Alox15/Esr1/Serinc1/Socs2/Sirt1/Slc22a4/Srebf1/Lpin1/Apob/Mboat2/Efr3b/Galr2/Pld2/Sel1l/Tmx1/Pigh/Ptdss1/Lpcat1/Slc30a5/Il6st/Plpp1/Ajuba/Cideb/Enpp2/Plaat1/Dgat1/Gpihbp1/Chkb/Pigp/Gpd1/Serinc2/Gnb3/Pisd/Pigx/Synj2/Sik1/Lpin2/Pigf/Ip6k3/…	256
24	GO:0015748	organophosphate ester transport	100/12676	136/22940	8.0676e-06	0.00444008	0.00436024	Fasl/Apoe/Apoc2/Atp8b3/Apoa2/Slc4a1/Lrrc8a/Slc25a41/Abca1/Slc25a5/Pltp/Pctp/Slc25a19/Slc35b3/Xrcc4/Slc25a32/Slc25a17/Tmem30c/Abcc5/Abcc1/Slc17a9/Abcg1/Vapa/Abcg8/Prelid3a/Atp9b/Osbp/Shoc2/Atp10a/Prap1/Adcy10/Slc25a25/Atp9a/Slc33a1/Slc25a54/Abca4/Mttp/Slc46a2/Scp2/Abcb1b/Slc25a33/Cptp/Pitpnm2/Scarb2/P2rx7/Triap1/Spns1/Atp11a/Slc25a4/Apoa5/Apoa4/Apoc3/Apoa1/Slc37a4/Ldlr/Tmem30a/Plscr1/Plscr2/Plscr4…	100
25	GO:0001501	skeletal system development	358/12676	558/22940	9.63325e-06	0.00509784	0.00500617	Tbx4/Sox9/Hoxb6/Hoxa10/Hoxa4/Col6a1/Rarg/Acp5/Mef2d/Col1a1/Hoxc11/Hoxc8/Hoxc6/Hoxd13/Hoxd12/Acp2/Ncan/Bmp8b/Shh/Jag2/Dll3/Insig2/Wwox/Rab23/Bcan/Hapln2/Por/Mef2c/Epha2/Actn3/Bbs1/Cyp27b1/Ctnnb1/Hapln4/Tgfbr1/Twist2/Rhoa/Fgfrl1/Nfib/Bmp7/Tbx1/Lnpk/Hyal2/Hyal1/Optc/Fuz/Hoxa2/Lrrk1/Srf/Gata3/Lama5/Setdb1/Pls3/Wnt9b/Pcgf2/Sparc/Tbx3/Lhx1/Atp6ap1/Epyc/Ccn2/Timp3/Igf1/Sgpl1/Efemp1/Prpsap2/Mboat2/Nle1/P…	358
26	GO:1901615	organic hydroxy compound metabolic process	358/12676	559/22940	1.2169e-05	0.00620121	0.0060897	Th/Alox12/Comt/Slc5a5/Il4/Dbh/Hpn/Cyp51/Akr1b1/Idh3g/Lmf1/Pon1/Apoe/Lipe/Crhr2/Sec14l2/Insig2/Nqo1/Pou1f1/Lbr/Fgfr4/Por/Apoa2/Actn3/Mvd/Cyp27b1/Tph2/Gnat2/Aldh3a2/Prox1/Acaa1b/Plcd1/Mogat1/Abca1/Gata3/Qdpr/Plcg1/Pltp/Cyb5r3/Med1/Pmp22/Abca5/Fdxr/Alox15/Isyna1/Hsd17b1/Gipc1/Slc16a10/Gprc6a/Moxd1/Sirt1/Fabp6/Npc1l1/Srebf1/Pctp/Apob/Rdh14/Tpo/Galk1/Galr2/Nr1d1/Alox8/Sgpp1/Dhrs7/Hif1a/Akr1c21/Akr1c6/…	358
27	GO:0015918	sterol transport	93/12676	126/22940	1.27551e-05	0.00626776	0.00615505	Comt/Pparg/Gramd1a/Nr1h3/Cd320/Pon1/Shh/Cd36/Apoe/Apoc2/Stard3nl/Abca13/Apoa2/Vps4b/Abca1/Vps53/Pltp/Stard3/Abca5/Sirt1/Npc1l1/Apob/Npc2/Srebf2/Adipoq/Soat2/Nus1/Gps2/Acat2/Tspo2/Abcg1/Vapa/Abcg8/Vps52/Apom/Npc1/Osbp/Lipa/Vps51/Relch/Soat1/Cel/Abca2/Scp2/Stx12/Arl8b/Furin/Irak1/Star/Ces1f/Vps4a/Arv1/Apoa5/Apoa4/Apoc3/Apoa1/Ldlr/Lipc/Anxa2/Lcat/Abca7/Gramd1c/Sec24a/Eepd1/Tmem97/Ldlrap1/Scarb1/Ttc3…	93
28	GO:0010927	cellular component assembly involved in morphogenesis	103/12676	142/22940	1.60755e-05	0.00745891	0.00732478	Mybpc3/Prkd1/Flii/Mef2c/Tmod4/Casq1/Tcap/Prox1/Myl2/Srf/Cntnap1/Zpbp2/Pmp22/Mybpc1/Mypn/Csrp2/Zpbp/Pfn4/Pafah1b1/Itgb4/Pals1/Ldb3/Plec/Rfx2/Smad4/Pdgfrb/Pikfyve/Cflar/Tnnt2/Csrp1/Nfasc/Abca2/Neb/Tbc1d20/Fam209/Casq2/Myoz2/Spaca1/Cavin4/Eqtn/Mfn2/Pdgfra/Pdcl2/Lmod2/Tmf1/Cd9/Ercc2/Csrp3/Mef2a/Ilk/Myom2/Mylk3/Mtmr2/Acta1/Gnpat/Tpm1/Ugt8a/Clasp2/Gpc1/Six4/Mag/Myom3/Pln/Mybpc2/Synpo2l/Slc9a8/Garin1b/N…	103
29	GO:0006638	neutral lipid metabolic process	110/12676	153/22940	1.62633e-05	0.00745891	0.00732478	Apoh/Dgke/Nr1h3/Lmf1/Apoe/Apoc2/Lipe/Insig2/Apoa2/Abhd16a/Plin5/Mogat1/Lpl/Acsl1/Esr1/Sirt1/Slc22a4/Srebf1/Lpin1/Apob/Sel1l/Tmx1/Il6st/Plpp1/Cideb/Dgat1/Gpihbp1/Gnb3/Sik1/Lpin2/Lipa/Cpt1a/Gpam/Gk/Pnliprp2/Abhd6/Avil/Cyp2e1/Pnpla2/Snca/Lpgat1/Agpat2/Cat/Lpin3/Tbl1xr1/Mttp/Tmem68/Ccnc/Angptl3/Plb1/Cidec/Slc27a5/Dgat2/Awat2/Agpat5/Gpat4/Pla2g15/Gnpat/Abhd12/Apoa5/Apoa4/Apoc3/Slc37a4/Ldlr/Lipc/Abhd5/…	110
30	GO:0050953	sensory perception of light stimulus	115/12676	161/22940	1.72413e-05	0.00765236	0.00751475	Th/Glra1/Cryba1/Col1a1/Unc119/Nob1/Pdc/Bbs1/Cryba2/Pdcl/Gnat2/Cdh23/Cacnb4/Arrb1/Gucy2e/Rcvrn/Spata7/Nxnl2/Slc4a7/Opn4/Rgr/Col2a1/Crybg3/Gabrr2/Prph2/Guca1b/Cryaa/Epas1/Cabp4/Rbp4/Pde6c/Rdh5/Pde6g/Mip/Myo3a/Rp1/Cnga3/Pde6d/Cln8/Cfh/Ush2a/Atf6/Lamc3/Slc4a10/Dll4/Chrnb2/Lrat/Rrh/Abca4/Rpe65/Ppt1/Crybb1/Crybb3/Ppef2/Pde6b/Cabp1/Rho/Trpm1/Myo7a/Cacna1f/Rpgr/Rs1/Grk1/Irx5/Cngb1/Cln6/Impg1/Lctl/Crygs/S…	115
31	GO:0006641	triglyceride metabolic process	86/12676	116/22940	2.00795e-05	0.00863357	0.00847832	Apoh/Nr1h3/Lmf1/Apoe/Apoc2/Lipe/Insig2/Plin5/Mogat1/Lpl/Acsl1/Esr1/Sirt1/Slc22a4/Srebf1/Lpin1/Apob/Sel1l/Tmx1/Il6st/Cideb/Dgat1/Gpihbp1/Gnb3/Sik1/Lpin2/Lipa/Cpt1a/Gpam/Gk/Pnliprp2/Cyp2e1/Pnpla2/Lpgat1/Agpat2/Cat/Lpin3/Tbl1xr1/Mttp/Tmem68/Ccnc/Angptl3/Plb1/Cidec/Slc27a5/Dgat2/Gpat4/Gnpat/Apoa5/Apoa4/Apoc3/Slc37a4/Ldlr/Lipc/Abhd5/Mboat7/Thrsp/Cnep1r1/Scd1/Pank2/Atg14/Scarb1/Daglb/Apoc1/Apobec1/Pck2…	86
32	GO:0070417	cellular response to cold	18/12676	18/22940	2.29431e-05	0.00956587	0.00939385	Lipe/Eif2ak4/Prkaca/Dnajc3/Cidea/Saxo1/Rnf34/Plin1/Abraxas2/Eif2ak3/Ucp1/Trpa1/Scn11a/Nfe2l1/Cirbp/Ces1d/Fcor/Lncbate10	18
33	GO:0007601	visual perception	112/12676	157/22940	2.42144e-05	0.00977646	0.00960065	Th/Glra1/Cryba1/Col1a1/Unc119/Nob1/Pdc/Bbs1/Cryba2/Pdcl/Gnat2/Cacnb4/Arrb1/Gucy2e/Rcvrn/Spata7/Nxnl2/Slc4a7/Opn4/Rgr/Col2a1/Crybg3/Gabrr2/Prph2/Guca1b/Cryaa/Epas1/Cabp4/Rbp4/Pde6c/Rdh5/Pde6g/Mip/Myo3a/Rp1/Cnga3/Pde6d/Cln8/Cfh/Ush2a/Atf6/Lamc3/Slc4a10/Dll4/Chrnb2/Lrat/Rrh/Abca4/Rpe65/Ppt1/Crybb1/Crybb3/Ppef2/Pde6b/Cabp1/Rho/Trpm1/Myo7a/Cacna1f/Rpgr/Rs1/Grk1/Irx5/Cngb1/Cln6/Impg1/Lctl/Crygs/Slc24a1…	112
34	GO:0003333	amino acid transmembrane transport	76/12676	101/22940	2.48692e-05	0.00977646	0.00960065	Slc7a7/Slc25a18/Slc1a2/Slc1a6/Slc1a3/Lrrc8a/Slc1a7/Slc38a3/Slc3a2/Slc25a13/Cltrn/Slc13a3/Slc25a22/Grm1/Slc17a8/Arg1/Slc1a4/Slc36a1/Slc36a2/Slc22a4/Slc7a15/Arg2/Slc25a29/Sfxn1/Slc6a18/Slc7a8/Slc38a2/Slc38a4/Slc38a1/Tspo2/Slc3a1/Slc1a1/Slc6a20b/Septin2/Cln8/Rgs2/Slc25a12/Slc43a1/Ntsr1/Slc6a9/Slc66a1/Slc15a4/Slc6a6/Slc6a13/Slc7a9/Slc7a10/Slc17a6/Arl6ip1/Cln3/Slc38a5/Slc7a3/Slc25a15/Slc25a38/Slc16a2/…	76
35	GO:0015711	organic anion transport	291/12676	450/22940	2.64439e-05	0.0101067	0.00992497	Pparg/Slc7a7/Slc19a1/Folr1/Cd36/Apoe/Slc25a1/Crot/Psap/Slc25a18/Slc1a2/Slc2a9/Slc1a6/Slc1a3/Trh/Trpv1/Slc4a1/Lrrc8a/Mgst1/Slc1a7/Gnat2/Slc16a12/Pla2g12b/Slc38a3/Slc3a2/Slc25a41/Slc25a11/Oc90/Slc25a13/Cltrn/Slc25a5/Cacnb4/Slc13a3/Acsl1/Slc35b4/Slc25a22/Gipc1/Slc6a8/Grm1/Slc16a10/Fabp7/Slc17a8/Arg1/Avpr1a/Slc1a4/Adora2a/Slc36a1/Slc36a2/Slc22a4/Mapk9/Fabp6/Rps6kb1/Slc7a15/Ace/Nf1/Nherf1/Slc25a19/Slc…	291
36	GO:0006639	acylglycerol metabolic process	108/12676	151/22940	2.7994e-05	0.01041	0.0102228	Apoh/Dgke/Nr1h3/Lmf1/Apoe/Apoc2/Lipe/Insig2/Apoa2/Abhd16a/Plin5/Mogat1/Lpl/Acsl1/Esr1/Sirt1/Slc22a4/Srebf1/Lpin1/Apob/Sel1l/Tmx1/Il6st/Plpp1/Cideb/Dgat1/Gpihbp1/Gnb3/Sik1/Lpin2/Lipa/Cpt1a/Gpam/Gk/Pnliprp2/Abhd6/Avil/Cyp2e1/Pnpla2/Lpgat1/Agpat2/Cat/Lpin3/Tbl1xr1/Mttp/Tmem68/Ccnc/Angptl3/Plb1/Cidec/Slc27a5/Dgat2/Awat2/Agpat5/Gpat4/Pla2g15/Gnpat/Abhd12/Apoa5/Apoa4/Apoc3/Slc37a4/Ldlr/Lipc/Abhd5/Mboat…	108
37	GO:0030301	cholesterol transport	90/12676	123/22940	3.10063e-05	0.0112267	0.0110249	Comt/Pparg/Nr1h3/Cd320/Pon1/Shh/Cd36/Apoe/Apoc2/Stard3nl/Abca13/Apoa2/Vps4b/Abca1/Vps53/Pltp/Stard3/Abca5/Sirt1/Npc1l1/Apob/Npc2/Srebf2/Adipoq/Soat2/Nus1/Gps2/Acat2/Tspo2/Abcg1/Vapa/Abcg8/Vps52/Apom/Npc1/Osbp/Lipa/Vps51/Relch/Soat1/Cel/Abca2/Scp2/Stx12/Arl8b/Furin/Irak1/Star/Ces1f/Vps4a/Arv1/Apoa5/Apoa4/Apoc3/Apoa1/Ldlr/Lipc/Anxa2/Lcat/Abca7/Sec24a/Eepd1/Tmem97/Ldlrap1/Scarb1/Ttc39b/Lrp1/Abcg5/Ap…	90
38	GO:0010256	endomembrane system organization	358/12676	564/22940	3.73624e-05	0.0131813	0.0129442	Cav2/Zfp385a/Myo18a/Chmp1a/Fasl/Snapin/Col6a1/Naglu/Folr1/Snx9/Golga2/Akap8l/Prkd1/Plekha3/Rab8a/Atp8b3/Cacna1b/Psap/Tmed4/Coro1c/Pex5/Ndrg1/Reep5/Ptbp1/Slc4a1/Casq1/Stx1a/Emc10/Ap1b1/Lnpk/Mymk/Snap47/Vps4b/Tjap1/Tango2/Rbsn/Abca1/Sqstm1/Pacsin2/Zpbp2/Baiap2l2/Ndel1/Zfyve27/Trdn/Reep3/Rab1a/Zpbp/Ap3d1/Rtn4/Trappc12/Pfn4/Rab10/Nherf1/Pafah1b1/Sptb/Pals1/Mta1/Esyt2/Golga5/Caml/Xrcc4/Cert1/Ap3m1/Anx…	358
39	GO:0099111	microtubule-based transport	155/12676	228/22940	5.46699e-05	0.0188051	0.0184669	Spg7/Fmr1/Snapin/Ift46/Borcs8/Stk11/Bicd1/Bloc1s6/Bbs1/Kif5b/Ift22/Rsph14/Cilk1/Fuz/Dynlt2b/Map2/Rhot1/Ift52/Kif3a/Mapt/Dnah11/Dync1h1/Ndel1/Dnah1/Ubb/Cfap54/Rab21/Rab1a/Ap3d1/Fbxw11/Wdpcp/Nefh/Nherf1/Pafah1b1/Kif1c/Ccdc103/Hif1a/Klc1/Mak/Kif13a/Ap3m1/Ropn1l/Dnah5/Sybu/Dnaaf11/Ttll1/Spag6l/App/Rsph3b/Rsph9/Rsph1/Spast/Mapk8ip3/Ift140/Aqp4/Klc2/Cnih2/Arl3/Rabgef1/Caly/Copg2/Stau2/Trak2/Arl8a/Cfap4…	155
40	GO:0009100	glycoprotein metabolic process	231/12676	353/22940	5.63579e-05	0.0189129	0.0185728	Naglu/Lmf1/Golga2/Prkcsh/St8sia6/Ncstn/Sgsh/Ctnnb1/Fut1/Derl3/St6galnac1/Hyal1/B4galnt2/St3gal1/Chp1/Galns/Acot8/B4galt5/Mgat4c/Igf1/Rab1a/Mgat1/Gfpt2/Tnip1/Xylt2/Fut8/Hif1a/Gcnt2/Ctsl/B4galt7/Ngly1/Galnt15/Extl3/Golph3/Pmm1/Col2a1/B3gnt5/St3gal6/St6gal1/Cela1/Nus1/Galnt14/Man2a1/St6gal2/Npc1/Hbegf/Rab1b/Vegfb/Oga/Hexa/St8sia5/Tm9sf2/St8sia2/Trak2/Poglut2/Chst10/B3gat2/Itm2c/Vangl2/Soat1/Slc4a10/…	231
41	GO:0007368	determination of left/right symmetry	96/12676	134/22940	6.88173e-05	0.0215927	0.0212044	Tbx2/Smo/Folr1/Shh/Mef2c/Ap1b1/Tbx1/Aldh1a2/Bicc1/Dll1/Srf/Nek8/Ift52/Kif3a/Dnah11/Tbx3/Cep290/Wif1/Dvl2/Tmem107/Cfap52/Ccdc103/Hif1a/Asb2/Fgf10/Gata4/Wnt5a/Dnah5/Dnaaf11/Rttn/Ift140/Smad2/Pcsk5/Sufu/Sox17/Cfap45/Vangl2/Nme7/Enkur/Pierce1/Acvr1/Ccdc39/Notch2/Pitx2/Invs/Ift74/Dvl1/Pcsk6/Mesp1/Tbx6/Disp1/Mmp21/Dnaaf1/Tbx20/Smad3/Tgfbr2/Cripto/Nphp3/Rpgrip1l/Foxh1/Mks1/Foxj1/Dnai2/Cfap53/Alg5/Nodal/…	96
42	GO:0007283	spermatogenesis	414/12676	662/22940	7.02795e-05	0.0215927	0.0212044	Scmh1/Rnf17/Tssk3/Mkrn2/Sox9/Txnrd3/Hoxa10/Klhl10/Bcap31/Hsf2bp/Clgn/Rec8/Bmp8b/Jag2/Stk11/Mast2/Atn1/Ppp1cc/Shbg/Pafah1b3/Prkaca/Msh4/Spo11/Crkl/Ggt1/Sfmbt1/B4galnt1/Hspa1l/Atp1a4/Lrrc8a/Tssk4/Rad51c/Brme1/Herpud2/Rnf151/Tppp2/Spatc1l/Taf7l/Tafazzin/Dazl/Asz1/Cfap97d1/Zfp296/Ttll5/Etv5/Ehmt2/Wt1/H3f3b/Bik/Svs3a/Zpbp2/Spata25/Dnah1/Calr3/Slc22a16/Gopc/Hsf2/Ros1/Cfap54/Sycp3/Sirt1/Herc4/Tbata/Sgpl…	414
43	GO:0042158	lipoprotein biosynthetic process	80/12676	109/22940	7.04072e-05	0.0215927	0.0212044	Col6a1/Zdhhc4/Atg4d/Apoe/Zdhhc24/Pigl/Abca1/Zdhhc12/Golga7/Pigt/Apob/Ppm1a/Pigh/Atg10/Slc30a5/Zdhhc20/Rabl3/Pigp/Pigx/Pigf/Zdhhc6/Zdhhc16/Wdr45b/Pigq/Atg4b/Atg16l1/Glul/Nmt2/Pigc/Atg13/Mttp/Ugcg/Zdhhc21/Pigo/Atg4c/Cwh43/Pigg/Ulk1/Wipi2/Atg7/Zdhhc13/Pgap2/Piga/Zdhhc7/Apoa1/Hhatl/Alox12b/Atg12/Zdhhc5/Zdhhc14/Lcat/Zdhhc17/Zdhhc23/Zdhhc9/Hhat/Zdhhc18/Atg5/Pigu/Pigk/Rab3gap2/Wdr45/Apobec1/Map6d1/Wipi1…	80
44	GO:0000959	mitochondrial RNA metabolic process	43/12676	53/22940	7.06207e-05	0.0215927	0.0212044	Tbrg4/Tfam/Wars2/Trnt1/Supv3l1/Polrmt/Pnpt1/Elac2/Slirp/Mterf3/Fastkd3/Yars2/Aars2/Lrpprc/Mtpap/Twnk/Fastkd2/Mterf4/Tfb2m/Dars2/Cdk5rap1/Trit1/Fastk/Slc25a33/Ears2/Rpusd4/Mto1/Trmt5/Thap11/Tfb1m/Mterf1a/Mettl8/Pde12/Grsf1/Trmt10c/Tefm/Mterf2/Chchd10/Prkaa1/Mterf1b/Mettl4/Mthfs/Sars2	43
45	GO:0001895	retina homeostasis	47/12676	59/22940	7.84668e-05	0.0234701	0.023048	Clcn3/Bbs1/Gnat2/Cdh23/Poc1b/Cep290/Spata7/Esrrb/Mak/Nxnl2/Slc28a3/Cdhr1/Iqcb1/Bbs4/Rp1/Cln8/Ush2a/Mkks/Abca4/Rpe65/Prom1/Rho/Cngb1/Lca5/Nphp3/Vhl/Nxnl1/Crb2/Bbs10/Tulp1/Cib2/Whrn/Nphp4/Ndp/Usp45/Aipl1/Crocc/Atp1b2/Ush1g/Rp1l1/Vstm4/Bbs12/Pcdh15/Ercc6/Cdh3/Crb1/Adgrv1	47
46	GO:0005975	carbohydrate metabolic process	357/12676	566/22940	8.15003e-05	0.0238588	0.0234297	Brat1/Dlat/Ins2/Comt/Gcg/Gm2a/Hk2/Kat2b/Oprm1/Col6a1/Oas1c/Oas1h/Akr1b1/Ugp2/Gnmt/Stk11/St8sia6/Gys1/Stat3/Ppp1cc/Pou1f1/Man2b1/G6pc2/Prkaca/Inpp5k/Cbfa2t3/Actn3/Pdk1/Prkag3/Slc4a1/Fut1/Otog/St6galnac1/Hyal2/Hyal1/Slc3a2/Plcd1/Dhdh/Pgam1/Git1/Mogat1/Slc25a11/Ppp1cb/Slc25a13/Casd1/Hsd11b1/Aldoc/C1qtnf1/Igfbp4/B4galt5/Adora2b/Mpdu1/Slc35b4/Mdh2/Cry1/Igf1/Sirt1/Hkdc1/Ddit4/Glyctk/Pfkl/Mdh1/Ppp2ca/Ig…	357
47	GO:0030534	adult behavior	131/12676	191/22940	0.000107789	0.0303921	0.0298455	Ccnd2/Glra1/Oprm1/Dbh/Naglu/Grin2d/Ncstn/Efnb3/Clcn3/Cstb/Slc1a2/Agrp/Trh/Atp6v1b1/Bbs1/Cnp/Homer1/Met/Otog/Sptbn4/Cdh23/Ehmt2/Gip/Eps8/Cacnb4/Pmp22/Mapt/Crhr1/Gabrg2/Id2/Pafah1b1/Tshr/Unc79/Drd1/Crhbp/Rnf180/Chat/Adam2/Klhl1/Oxr1/Crebbp/Fgf12/Shank3/Ntan1/Drd3/App/Scn8a/Grm2/Prkn/Axin1/Npc1/Slc1a1/Hexa/Bbs4/Drd4/Fgf14/Homer2/Snca/Oprk1/Epha4/Cln8/Gpr39/Parp1/Abl2/Grin1/Ntsr1/Chrna4/a/Ngf/Chrnb2/…	131
48	GO:0009799	specification of symmetry	101/12676	143/22940	0.000112653	0.0303921	0.0298455	Tbx2/Smo/Folr1/Shh/Mef2c/Ctnnb1/Ap1b1/Tbx1/Aldh1a2/Bicc1/Map3k4/Dll1/Srf/Nek8/Ift52/Kif3a/Dnah11/Tbx3/Cep290/Wif1/Dvl2/Tmem107/Cfap52/Ccdc103/Hif1a/Asb2/Fgf10/Mapk8/Gata4/Wnt5a/Dnah5/Dnaaf11/Rttn/Ift140/Smad2/Pcsk5/Sufu/Ddit3/Sox17/Cfap45/Vangl2/Nme7/Enkur/Pierce1/Acvr1/Ccdc39/Notch2/Pitx2/Invs/Ift74/Dvl1/Pcsk6/Mesp1/Tbx6/Disp1/Mmp21/Dnaaf1/Tbx20/Smad3/Tgfbr2/Cripto/Nphp3/Rpgrip1l/Foxh1/Mks1/Foxj…	101
49	GO:0009855	determination of bilateral symmetry	101/12676	143/22940	0.000112653	0.0303921	0.0298455	Tbx2/Smo/Folr1/Shh/Mef2c/Ctnnb1/Ap1b1/Tbx1/Aldh1a2/Bicc1/Map3k4/Dll1/Srf/Nek8/Ift52/Kif3a/Dnah11/Tbx3/Cep290/Wif1/Dvl2/Tmem107/Cfap52/Ccdc103/Hif1a/Asb2/Fgf10/Mapk8/Gata4/Wnt5a/Dnah5/Dnaaf11/Rttn/Ift140/Smad2/Pcsk5/Sufu/Ddit3/Sox17/Cfap45/Vangl2/Nme7/Enkur/Pierce1/Acvr1/Ccdc39/Notch2/Pitx2/Invs/Ift74/Dvl1/Pcsk6/Mesp1/Tbx6/Disp1/Mmp21/Dnaaf1/Tbx20/Smad3/Tgfbr2/Cripto/Nphp3/Rpgrip1l/Foxh1/Mks1/Foxj…	101
50	GO:0042157	lipoprotein metabolic process	101/12676	143/22940	0.000112653	0.0303921	0.0298455	Col6a1/Zdhhc4/Atg4d/Apoe/Apoa2/Zdhhc24/Pigl/Abca1/Zdhhc12/Golga7/Pigt/Npc1l1/Apob/Ppm1a/Pigh/Atg10/Slc30a5/Zdhhc20/Rabl3/Pigp/Pigx/Pigf/Apom/Lipa/Zdhhc6/Zdhhc16/Wdr45b/Pigq/Lypla1/Atg4b/Atg16l1/Glul/Nmt2/Pigc/Atg13/Mttp/Ugcg/Zdhhc21/Pigo/Atg4c/Ppt1/Cwh43/Pigg/Ulk1/Wipi2/Atg7/Zdhhc13/Dgat2/Pgap2/Piga/Zdhhc7/Abhd12/Apoa5/Apoa4/Apoc3/Apoa1/Ldlr/Hhatl/Alox12b/Atg12/Abhd10/Zdhhc5/Zdhhc14/Lcat/Zdhhc17/…	101
51	GO:0009952	anterior/posterior pattern specification	161/12676	240/22940	0.000115192	0.0304793	0.0299312	Scmh1/Wnt3/Hoxb6/Hoxa10/Hoxa4/Rarg/Meox1/Hoxc11/Hoxc8/Hoxc6/Smo/Hoxd13/Shh/Dll3/Otx1/Crkl/Ctnnb1/Tgfbr1/Tcap/Tbx1/Wnt2/Fuz/Wnt8a/Aldh1a2/Hoxa2/Dll1/Srf/Wt1/Kif3a/Pcgf2/Tbx3/Lhx1/Wif1/Btg2/Nle1/Hoxb9/Yy1/Barx1/Bmpr1a/Bmp4/Gata4/Wnt5a/Hoxc10/Hoxc5/Hes1/Arc/Ets2/Wnt1/Stk31/Hes7/Six2/Ring1/Smad4/Smad2/Cdx1/Pcsk5/Dkk1/Lrp5/Cyp26a1/Tdrd1/Ldb1/Gdf11/Ddit3/Sox17/Sf3b1/Epb41l5/Rnf2/Vangl2/Plxna2/Nckap1/Ho…	161
52	GO:0060972	left/right pattern formation	99/12676	140/22940	0.000121782	0.0316152	0.0310467	Tbx2/Smo/Folr1/Shh/Mef2c/Ap1b1/Tbx1/Cimap3/Aldh1a2/Bicc1/Dll1/Srf/Nek8/Ift52/Kif3a/Dnah11/Tbx3/Cep290/Wif1/Dvl2/Tmem107/Cfap52/Ccdc103/Hif1a/Asb2/Fgf10/Gata4/Wnt5a/Dnah5/Dnaaf11/Rttn/Ift140/Smad2/Pcsk5/Sufu/Sox17/Epb41l5/Cfap45/Vangl2/Nme7/Enkur/Pierce1/Acvr1/Ccdc39/Notch2/Pitx2/Invs/Ift74/Dvl1/Ift122/Pcsk6/Mesp1/Tbx6/Disp1/Mmp21/Dnaaf1/Tbx20/Smad3/Tgfbr2/Cripto/Nphp3/Rpgrip1l/Foxh1/Mks1/Foxj1/Dn…	99
53	GO:0015914	phospholipid transport	69/12676	93/22940	0.000124553	0.0317355	0.0311648	Fasl/Apoe/Apoc2/Atp8b3/Apoa2/Slc4a1/Abca1/Pltp/Pctp/Xrcc4/Tmem30c/Abcc1/Abcg1/Vapa/Abcg8/Prelid3a/Atp9b/Osbp/Atp10a/Prap1/Atp9a/Abca4/Mttp/Scp2/Abcb1b/Cptp/Pitpnm2/Scarb2/P2rx7/Triap1/Spns1/Atp11a/Apoa5/Apoa4/Apoc3/Apoa1/Ldlr/Tmem30a/Plscr1/Plscr2/Plscr4/Slc66a2/Xkr6/Ano4/Abca7/Atp11b/Osbpl5/Atp8a1/Xkr8/Scarb1/Xkr5/Pitpnc1/Pitpnm3/Apoc1/Trpc5/Abcb4/Xkr7/Atp10d/Abca12/Xkr4/Prelid2/Atp8b2/Atp11c/An…	69
54	GO:0120031	plasma membrane bounded cell projection assembly	375/12676	599/22940	0.000133194	0.0328426	0.032252	Fer/Clcn4/Fmr1/B9d1/Pcnt/Def8/Rac1/Aif1l/Fam98a/Ift46/Tchp/Rab8a/Ccdc65/Coro1c/Rab23/Dnah2/Bloc1s6/Inpp5k/Eps8l1/Epha2/Bbs1/Tgfbr1/Ift22/Vav2/Cilk1/Zmynd10/Cfap97d1/Cfap161/Fuz/Evi5l/Ttll5/Dynlt2b/Srf/Lama5/Eps8/Tenm1/Ift52/Ro60/Pmp22/Abi3/Kif3a/Ndel1/Dnah1/Poc1b/Cep290/Cfap54/Cep83/Cfap410/Wdpcp/Ube2b/Pfn4/Nherf1/Itgb4/Fbf1/Tekt1/4933427D14Rik/Tmem107/Ccdc103/Ttc8/Atp6v1d/Gdi2/Carmil1/Mak/Tbc1d7…	375
55	GO:0045494	photoreceptor cell maintenance	37/12676	45/22940	0.000133672	0.0328426	0.032252	Clcn3/Bbs1/Cdh23/Cep290/Spata7/Esrrb/Mak/Nxnl2/Cdhr1/Iqcb1/Bbs4/Rp1/Cln8/Ush2a/Mkks/Abca4/Prom1/Rho/Cngb1/Lca5/Nphp3/Nxnl1/Crb2/Bbs10/Tulp1/Cib2/Nphp4/Usp45/Crocc/Atp1b2/Ush1g/Rp1l1/Bbs12/Pcdh15/Ercc6/Crb1/Adgrv1	37
56	GO:0015849	organic acid transport	242/12676	375/22940	0.000146525	0.0353692	0.0347332	Pparg/Slc7a7/Slc19a1/Folr1/Cd36/Apoe/Slc25a1/Crot/Psap/Slc25a18/Slc1a2/Slc1a6/Slc1a3/Trh/Trpv1/Lrrc8a/Slc1a7/Gnat2/Slc16a12/Pla2g12b/Slc38a3/Slc3a2/Slc25a11/Oc90/Slc25a13/Cltrn/Cacnb4/Slc13a3/Acsl1/Slc25a22/Gipc1/Slc6a8/Grm1/Slc16a10/Fabp7/Slc17a8/Arg1/Avpr1a/Slc1a4/Adora2a/Slc36a1/Slc36a2/Slc22a4/Mapk9/Fabp6/Rps6kb1/Slc7a15/Ace/Nf1/Nherf1/Slc13a5/Slc46a1/Abcc3/Bdkrb2/Arg2/Slc10a1/Abcd4/Slc25a29/…	242
57	GO:0007507	heart development	418/12676	673/22940	0.00015285	0.0362597	0.0356077	Tbx2/Ccnd2/Th/Acvrl1/Sox9/Sec24b/Kctd10/Col6a1/Pcnt/Ramp2/Naglu/Smo/Folr1/Rac1/Ltbp1/Mybpc3/Shh/Gys1/Mef2c/Crkl/Epor/Tek/Ctnnb1/Tgfbr1/Rhoa/Id3/Tcap/Fgfrl1/Hdac5/Bmp7/Ap1b1/Tbx1/Met/Myod1/Tafazzin/Cimap3/Prox1/Wnt2/Fuz/Aldh1a2/Myl2/Cacybp/Bicc1/Dll1/Srf/Gata3/Gata5/Tab2/Rxra/Wnt11/Lrrc27/Wt1/Nek8/Ift52/Med1/Stk4/Tbx5/Kif3a/Kdm6b/Dnah11/Tbx3/Smyd4/Mb/Slc22a5/Ahr/Ddx39b/Trip10/Popdc3/Dusp6/Cep290/I…	418
58	GO:0006644	phospholipid metabolic process	237/12676	367/22940	0.000160159	0.036649	0.03599	Dgke/Agpat3/Nr1h3/Abhd3/Pon1/Apoc2/Phb2/Pnpla6/Apoa2/Bloc1s6/Inpp5k/Mvd/Abhd16a/Pla2g12b/Tafazzin/Plcd1/Chp1/Pigl/Oc90/Mtmr1/Plcg1/Pigt/Mtmr4/Pip4k2b/Alox15/Isyna1/Smpd2/Smpdl3a/Serinc1/Socs2/Lpin1/Mboat2/Efr3b/Galr2/Pld2/Alox8/Sgpp1/Pigh/Fdft1/Sptlc1/Ptdss1/Lpcat1/Slc30a5/Plpp1/Samd8/Ajuba/Fitm1/Enpp2/Plaat1/Chkb/Pigp/Nus1/Serinc2/Gnb3/Pisd/Pigx/Synj2/Agpat4/Vapa/Pigf/Ip6k3/Impa2/Pdgfrb/Osbp/Chk…	237
59	GO:0009583	detection of light stimulus	43/12676	54/22940	0.000161106	0.036649	0.03599	Pcp2/Gnat2/Cacnb4/Arrb1/Rcvrn/Opn4/Rgr/Prph2/Guca1b/Fech/Cabp4/Rbp4/Pde6c/Pde6d/Opn3/Rrh/Rpe65/Pde6b/Gngt1/Rho/Cacna1f/Rs1/Grk1/Irx6/Cngb1/Gnat1/Reep6/Best1/Tulp1/Cep250/Aipl1/Cacna2d4/Slc24a4/Gucy2f/Sema5b/Rgs9bp/Cds2/Opn1sw/Crb1/Rdh11/Gpr88/Rom1/Gpr52	43
60	GO:0016126	sterol biosynthetic process	51/12676	66/22940	0.000167841	0.036649	0.03599	Cyp51/Apoe/Sec14l2/Insig2/Lbr/Por/Mvd/Cyb5r3/Npc1l1/Srebf1/Apob/Erg28/Fdft1/Hmgcr/Sqle/Srebf2/Abcg1/Lipa/Tm7sf2/Erlin1/Hsd17b7/Hmgcs2/Pmvk/Prkaa2/Scp2/Ebp/Nsdhl/Msmo1/Ces1f/Sc5d/Apoa1/Scap/Lss/Idi2/Fgf1/Pex2/Mvk/Insig1/Cyb5r2/Prkaa1/Ces1d/Ces1g/Ces1c/Idi1/Fdps/Qki/Ces1a/Ces1h/Faxdc2/G6pd2/Hmgcs1	51
61	GO:0006695	cholesterol biosynthetic process	47/12676	60/22940	0.000168004	0.036649	0.03599	Cyp51/Apoe/Sec14l2/Insig2/Lbr/Por/Mvd/Cyb5r3/Npc1l1/Srebf1/Apob/Fdft1/Hmgcr/Srebf2/Abcg1/Lipa/Tm7sf2/Erlin1/Hsd17b7/Hmgcs2/Pmvk/Prkaa2/Scp2/Ebp/Nsdhl/Msmo1/Ces1f/Sc5d/Apoa1/Scap/Lss/Idi2/Fgf1/Pex2/Mvk/Insig1/Prkaa1/Ces1d/Ces1g/Ces1c/Idi1/Fdps/Qki/Ces1a/Ces1h/G6pd2/Hmgcs1	47
62	GO:1902653	secondary alcohol biosynthetic process	47/12676	60/22940	0.000168004	0.036649	0.03599	Cyp51/Apoe/Sec14l2/Insig2/Lbr/Por/Mvd/Cyb5r3/Npc1l1/Srebf1/Apob/Fdft1/Hmgcr/Srebf2/Abcg1/Lipa/Tm7sf2/Erlin1/Hsd17b7/Hmgcs2/Pmvk/Prkaa2/Scp2/Ebp/Nsdhl/Msmo1/Ces1f/Sc5d/Apoa1/Scap/Lss/Idi2/Fgf1/Pex2/Mvk/Insig1/Prkaa1/Ces1d/Ces1g/Ces1c/Idi1/Fdps/Qki/Ces1a/Ces1h/G6pd2/Hmgcs1	47
63	GO:0007631	feeding behavior	96/12676	136/22940	0.000170473	0.036649	0.03599	Th/Ins2/Oprm1/Col6a1/Crhr2/Stat3/Eif2ak4/Agrp/Trh/Ankrd26/Retn/Pyy/Ppy/Derl2/Crhr1/Adora2a/Pex13/Ace/Unc79/Drd1/Dgat1/Cyp11b2/App/Reg2/Glp1r/Cpt1a/Oprk1/Gpr39/Grin1/Oprl1/a/Chrnb2/Npy2r/Tacr3/Nr4a3/Hcrtr1/Cckar/Nmu/Npy/Calca/Adrb3/Cfap20/Aplp2/Drd2/Hcrtr2/Ttc21b/Tbr1/Rmi1/Pmch/Apln/Nmur2/Gdf15/Mc3r/Hrh3/Negr1/Ift88/Htr2c/Iapp/Slc24a4/Ube2q1/Mrap2/Tmem18/Qrfp/Npy5r/Npb/Napepld/Prlhr/Hcrt/Mc4r/Pou4…	96
64	GO:0048609	multicellular organismal reproductive process	591/12676	971/22940	0.000175716	0.0371949	0.0365261	Scmh1/Wnt3/Comt/Rnf17/Tssk3/Mkrn2/Sox9/Oprm1/Ddx3x/Txnrd3/Hoxa10/Sebox/Cyp51/Klhl10/Bcap31/Hsf2bp/Clgn/Rec8/Bmp8b/Shh/Jag2/Stk11/Kpna6/Mast2/Fancl/Stat5a/Atn1/Ppp1cc/Zp3/Shbg/Pafah1b3/Prkaca/Msh4/Trim28/Ctcf/Spo11/Crkl/Epor/Kmt2b/Ggt1/Sfmbt1/Tcf23/B4galnt1/Ctnnb1/Hspa1l/Msh5/Atp1a4/Lrrc8a/Ppp2r1a/Tssk4/Tgfbr1/Rad51c/Brme1/Herpud2/Rnf151/Tppp2/Spatc1l/Taf7l/Tex11/Tafazzin/Tex14/Dazl/Asz1/Cfap97d1/…	591
65	GO:0048232	male gamete generation	423/12676	683/22940	0.000198067	0.041291	0.0405485	Scmh1/Rnf17/Tssk3/Mkrn2/Sox9/Txnrd3/Hoxa10/Klhl10/Bcap31/Hsf2bp/Clgn/Rec8/Bmp8b/Jag2/Stk11/Mast2/Atn1/Ppp1cc/Shbg/Pafah1b3/Prkaca/Msh4/Spo11/Crkl/Ggt1/Sfmbt1/B4galnt1/Hspa1l/Atp1a4/Lrrc8a/Tssk4/Rad51c/Brme1/Herpud2/Rnf151/Tppp2/Spatc1l/Taf7l/Tex11/Tafazzin/Tex14/Dazl/Asz1/Cfap97d1/Zfp296/Ttll5/Etv5/Ehmt2/Wt1/H3f3b/Bik/Svs3a/Zpbp2/Spata25/Dnah1/Ubb/Calr3/Slc22a16/Gopc/Hsf2/Ros1/Cfap54/Sycp3/Sirt1/…	423
66	GO:0046942	carboxylic acid transport	240/12676	373/22940	0.000203758	0.0418435	0.041091	Pparg/Slc7a7/Slc19a1/Folr1/Cd36/Apoe/Slc25a1/Crot/Psap/Slc25a18/Slc1a2/Slc1a6/Slc1a3/Trh/Trpv1/Lrrc8a/Slc1a7/Gnat2/Slc16a12/Pla2g12b/Slc38a3/Slc3a2/Slc25a11/Oc90/Slc25a13/Cltrn/Cacnb4/Slc13a3/Acsl1/Slc25a22/Gipc1/Slc6a8/Grm1/Slc16a10/Fabp7/Slc17a8/Arg1/Avpr1a/Slc1a4/Adora2a/Slc36a1/Slc36a2/Slc22a4/Mapk9/Fabp6/Rps6kb1/Slc7a15/Ace/Nf1/Nherf1/Slc13a5/Slc46a1/Abcc3/Bdkrb2/Arg2/Slc10a1/Abcd4/Slc25a29/…	240
67	GO:0060123	regulation of growth hormone secretion	18/12676	19/22940	0.000207865	0.042059	0.0413027	Ghrhr/Sirt1/Itsn1/Adcyap1/Gabbr1/Oga/Ghrh/Serp1/Arhgef7/Drd2/Madd/Chd7/Ptpn11/Ghsr/Kalrn/Ghrl/Selenot/Kiss1	18
68	GO:0060675	ureteric bud morphogenesis	56/12676	74/22940	0.000220313	0.0439317	0.0431417	Sox9/Smo/Shh/Pspn/Pax2/Ctnnb1/Gata3/Lama5/Wt1/Wnt9b/Lhx1/Bmp4/Gdnf/Hes1/Dlg1/Wnt1/Vegfa/Six2/Sox8/Smad4/Eya1/Kif26b/Bmp2/Gzf1/Ctnnbip1/Ilk/Sall1/Wnt6/Six4/Lzts2/Fgf1/Wnt4/Dchs1/Fgf2/Hoxb7/Timeless/Hs2st1/Hey1/Npnt/Hoxd11/Greb1l/Fmn1/Tcf21/Fat4/Hs3st3a1/Nog/Adamts16/Six1/Tacstd2/Dspp/Agtr1b/Gpc3/Bcl2/Agtr2/Hs3st3b1/Foxd1	56
69	GO:0007034	vacuolar transport	114/12676	166/22940	0.000269941	0.0529091	0.0519577	Chmp1a/Snapin/Psap/Slc30a4/M6pr/Vps4b/Atp6v0d1/Tsg101/Rbsn/Sqstm1/Lamp2/Vps53/Cacng2/Ap4m1/Ubxn6/Stx7/Ap3d1/Cacng4/Gga3/Ankfy1/Vipas39/Kif13a/Asb14/Clu/Tmem50b/Slc17a9/Prkn/Igf2r/Lhcgr/Vps52/Bin1/Ndfip1/Lipa/Vps51/Vti1a/Chmp6/Hgs/Als2/Trak2/Stam/Vps39/Snx16/Snx27/Atp6v0d2/C9orf72/Chmp5/Pink1/Tmem50a/Slc30a2/Slc30a3/Scarb2/Vps33a/Cdx2/Arl8b/Ccdc91/Cln3/Chmp1b2/Lamp1/Vps36/Leprotl1/Vps37a/Aktip/Vps…	114
70	GO:0001657	ureteric bud development	77/12676	107/22940	0.00027687	0.0529091	0.0519577	Sox9/Smo/Shh/Pspn/Pax2/Ctnnb1/Crlf1/Bmp7/Gata3/Lama5/Wt1/Wnt9b/Lhx1/Sim1/Arg2/Smad5/Bmp4/Gdnf/Hes1/Dlg1/Wnt1/Vegfa/Six2/Sox8/Smad4/Smad2/Gdf11/Smad7/Eya1/Gsta3/Kif26b/Cat/Bmp2/Gzf1/Calb1/Ctnnbip1/Ilk/Sfrp1/Sall1/Smad1/Bmper/Smad3/Wnt6/Six4/Lzts2/Fgf1/Wnt4/Dchs1/Spry1/Fgf2/Rara/Hoxb7/Timeless/Hs2st1/Hey1/Npnt/Hoxd11/Greb1l/Fmn1/Tcf21/Foxc2/Fat4/Hs3st3a1/Bdnf/Nog/Adamts16/Foxc1/Six1/Tacstd2/Robo2/D…	77
71	GO:0060993	kidney morphogenesis	77/12676	107/22940	0.00027687	0.0529091	0.0519577	Sox9/Smo/Shh/Pspn/Pax2/Ctnnb1/Bmp7/Klhl3/Gata3/Lama5/Wt1/Wnt9b/Lhx1/Ahr/Fgf10/Bmp4/Gdnf/Wnt7b/Hes1/Dlg1/Wnt1/Vegfa/Six2/Sox8/Smad4/Eya1/Kif26b/Vangl2/Bmp2/Gzf1/Ppp3ca/Calb1/Ctnnbip1/Ilk/Sall1/Irx3/Gcnt3/Nphp3/Wnt6/Six4/Fras1/Lzts2/Lrrk2/Fgf1/Wnt4/Dchs1/Fgf2/Hoxb7/Timeless/Hs2st1/Hey1/Npnt/Hoxd11/Asxl1/Greb1l/Zmpste24/Fmn1/Tcf21/Fat4/Hs3st3a1/Hes5/Nog/Adamts16/Cited1/Six1/Tacstd2/Dspp/Agtr1b/Commd…	77
72	GO:0010498	proteasomal protein catabolic process	328/12676	523/22940	0.000282926	0.0530586	0.0521045	Gna12/Trim25/Fmr1/Rmnd5b/Kctd10/Araf/Fbxo9/Naglu/Fbxo7/Bcap31/Clgn/Shh/Apoe/Dlgap1/Rad23a/Calr/Cul3/Jkamp/Ubqln1/Prkaca/Cbfa2t3/Hfe/Usp19/Ctnnb1/Ubqln4/Derl3/Ube2g2/Ppp2cb/Faf1/Ubxn11/Klhl3/Anapc1/Chfr/Dnajb9/Fbxw5/Sirt2/Nfe2l2/Foxred2/Kctd2/Kctd5/Tnfaip1/Ppp2r5c/Pmp22/Gid4/Derl2/Arrb1/Rnf145/Tmem129/Gipc1/Ubb/Rcn3/Ubxn6/Calr3/Ube2d1/Usp44/Hsp90b1/Sirt1/Dnajb12/Peli1/Mdm2/Fzr1/Fbxw11/Rhbdf1/Xpo1/…	328
73	GO:0002377	immunoglobulin production	178/12676	271/22940	0.000285365	0.0530586	0.0521045	Il4/Mcm3ap/Supt6/Stat6/Paxip1/Phb2/Msh6/Rnf168/Dnajb9/H2-M2/Zpbp2/Atad5/Tnfaip3/Il13/Polm/Yy1/Xrcc4/Tfrc/Tmbim6/H2-M10.2/Msh2/Mzb1/Ndfip1/H2-M5/Fas/Rbp4/6030468B19Rik/Hspd1/Cd28/Nhej1/Xcl1/Tnfsf4/Traf2/Traf6/Fbn1/Samhd1/Il2/Nbn/Ephb2/Tnfrsf4/Slc15a4/Ung/Ezh2/Aplf/Foxp1/Stx4a/Hpx/Swap70/Itm2a/Il13ra2/Tnfsf13b/Polb/Gcnt3/Cgas/Mlh1/Il5/Gpi1/H2-M10.6/Fgl2/Aicda/Clcf1/Shld2/Sanbr/Shld1/Kmt5b/Cyren/Lig…	178
74	GO:0045017	glycerolipid biosynthetic process	147/12676	220/22940	0.000294397	0.0530647	0.0521105	Dgke/Nr1h3/Apoa2/Tafazzin/Plin5/Mogat1/Pigl/Lpl/Pigt/Pip4k2b/Acsl1/Alox15/Socs2/Sirt1/Srebf1/Lpin1/Efr3b/Pld2/Tmx1/Pigh/Ptdss1/Lpcat1/Slc30a5/Plpp1/Ajuba/Dgat1/Chkb/Pigp/Pisd/Pigx/Sik1/Lpin2/Pigf/Ip6k3/Impa2/Chka/Gpam/Gk/Pcyt2/Pi4k2a/Pip4k2c/Avil/Ptdss2/Pnpla2/Pigq/Pdgfa/Inpp1/Capn2/Bpnt1/Lpgat1/Pigc/Agpat2/Itpka/Crls1/Lpin3/Fabp5/Sla2/Pik3ca/Pip5k1a/Tmem68/Pigo/Hycc1/Cwh43/Pi4k2b/Pigg/Pik3c2g/Et…	147
75	GO:0015850	organic hydroxy compound transport	205/12676	316/22940	0.000295628	0.0530647	0.0521105	Sdhd/Comt/Pparg/Adora3/Gramd1a/Nr1h3/Cd320/Pon1/Shh/Cd36/Apoe/Apoc2/Stard3nl/Rab3b/Crhr2/Abca13/Fcer1a/Apoa2/Stx1a/Vps4b/Plcd1/Abca1/Vps53/C1qtnf1/Pltp/Stard3/Adora2b/Crhr1/Abca5/Ffar3/Sirt1/Slc29a3/Adora2a/Igfbp3/Npc1l1/Rtn4/Apob/Pomc/P2rx1/Abcc3/Slc10a1/Chga/Npc2/Syk/Drd1/Slc6a3/Nisch/Gdnf/Dab2/Srebf2/Drd3/Slc49a4/Adipoq/Aqp2/Soat2/Nus1/Slc10a2/Gps2/Grm2/Slc26a6/Prkn/Slc22a3/Slc22a1/Acat2/Tspo2…	205
76	GO:0006497	protein lipidation	75/12676	104/22940	0.000296968	0.0530647	0.0521105	Col6a1/Zdhhc4/Atg4d/Zdhhc24/Pigl/Abca1/Zdhhc12/Golga7/Pigt/Ppm1a/Pigh/Atg10/Slc30a5/Zdhhc20/Rabl3/Pigp/Pigx/Pigf/Zdhhc6/Zdhhc16/Wdr45b/Pigq/Atg4b/Atg16l1/Glul/Nmt2/Pigc/Atg13/Mttp/Ugcg/Zdhhc21/Pigo/Atg4c/Cwh43/Pigg/Ulk1/Wipi2/Atg7/Zdhhc13/Pgap2/Piga/Zdhhc7/Hhatl/Alox12b/Atg12/Zdhhc5/Zdhhc14/Zdhhc17/Zdhhc23/Zdhhc9/Hhat/Zdhhc18/Atg5/Pigu/Pigk/Rab3gap2/Wdr45/Map6d1/Wipi1/Pigs/Pyurf/Pigv/Pigw/Pigz/Zd…	75
77	GO:0006066	alcohol metabolic process	227/12676	353/22940	0.000313082	0.0548428	0.0538566	Il4/Dbh/Cyp51/Akr1b1/Idh3g/Lmf1/Pon1/Apoe/Lipe/Sec14l2/Insig2/Pou1f1/Lbr/Fgfr4/Por/Apoa2/Mvd/Cyp27b1/Aldh3a2/Plcd1/Mogat1/Abca1/Qdpr/Plcg1/Cyb5r3/Pmp22/Abca5/Fdxr/Isyna1/Moxd1/Npc1l1/Srebf1/Pctp/Apob/Rdh14/Galk1/Galr2/Sgpp1/Dhrs7/Akr1c21/Akr1c6/Akr1c18/Npc2/Cyp46a1/Fdft1/Ippk/Sptlc1/Hmgcr/Plpp1/Ephx2/Dab2/Sqle/Myh9/Srebf2/Cyp11b2/App/Gpd1/Soat2/Nus1/Gnb3/Synj2/Abcg1/Cyp1b1/Lhcgr/Ip6k3/Npc1/Impa2/…	227
78	GO:0009409	response to cold	37/12676	46/22940	0.000318877	0.0548428	0.0538566	Lipe/Eif2ak4/Prkaca/Dnajc3/Slc25a27/Cidea/Lipa/Acadl/P2rx3/Saxo1/Plac8/Rnf34/Chrna7/Plin1/Abraxas2/Adrb3/Eif2ak3/Ucp1/Trpa1/Ucp3/Ucp2/Scn11a/Acot11/Trpm8/Cdh8/Nfe2l1/Metrnl/Pcsk1n/Tmem135/Cirbp/Adrb2/Prkaa1/Ces1d/Thra/Zfp516/Fcor/Lncbate10	37
79	GO:0071825	protein-lipid complex organization	37/12676	46/22940	0.000318877	0.0548428	0.0538566	Snx9/Apoe/Apoa2/Mpo/Pla2g12b/Abca1/Lpl/Pltp/Abca5/Apob/Cideb/Dgat1/Gpihbp1/Soat2/Abcg1/Bin1/Apom/Fech/Soat1/Mttp/Pla2g2e/Apoa5/Apoa4/Apoc3/Apoa1/Lipc/Lcat/Abca7/Scarb1/Apoc1/Pla2g5/Plagl2/Lipg/Ces1d/Ces1g/Nr1h2/Pcdhga3	37
80	GO:0010224	response to UV-B	20/12676	22/22940	0.000364276	0.0602399	0.0591566	Stk11/Map3k20/Il12b/Crip1/Hyal2/Hyal1/Cdkn1a/Msh2/Rela/Mme/Xpc/Hyal3/Mfap4/Ivl/Mapk11/Mapk14/Ercc6/Bcl2/Nlrp1a/Nlrp1b	20
81	GO:0030252	growth hormone secretion	20/12676	22/22940	0.000364276	0.0602399	0.0591566	Ghrhr/Sirt1/Rab1a/Itsn1/Adcyap1/Gabbr1/Oga/Ghrh/Serp1/Cdk16/Arhgef7/Drd2/Madd/Chd7/Ptpn11/Ghsr/Kalrn/Ghrl/Selenot/Kiss1	20
82	GO:0098856	intestinal lipid absorption	20/12676	22/22940	0.000364276	0.0602399	0.0591566	Cd36/Apoa2/Npc1l1/Dgat1/Fabp2/Acat2/Abcg8/Npc1/Prap1/Cel/Ugcg/Apoa4/Apoa1/Ldlr/Scarb1/Abcg5/Pnlip/Enpp7/Cyp8b1/Lep	20
83	GO:0030031	cell projection assembly	380/12676	613/22940	0.00036777	0.0602399	0.0591566	Fer/Clcn4/Fmr1/B9d1/Pcnt/Def8/Rac1/Aif1l/Fam98a/Ift46/Tchp/Rab8a/Ccdc65/Coro1c/Rab23/Dnah2/Bloc1s6/Inpp5k/Eps8l1/Epha2/Bbs1/Tgfbr1/Ift22/Vav2/Cilk1/Zmynd10/Cfap97d1/Cfap161/Fuz/Evi5l/Ttll5/Dynlt2b/Srf/Lama5/Eps8/Tenm1/Ift52/Ro60/Pmp22/Abi3/Kif3a/Ndel1/Dnah1/Poc1b/Cep290/Cfap54/Cep83/Cfap410/Wdpcp/Ube2b/Pfn4/Nherf1/Itgb4/Fbf1/Tekt1/4933427D14Rik/Tmem107/Ccdc103/Ttc8/Atp6v1d/Gdi2/Carmil1/Mak/Tbc1d7…	380
84	GO:0008202	steroid metabolic process	230/12676	359/22940	0.000394441	0.0635703	0.0624272	Comt/Il4/Cyp51/Lmf1/Pon1/Shh/Apoe/Lipe/Cyp17a1/Sec14l2/Insig2/Stat5a/Lbr/Fgfr4/Por/Apoa2/Mvd/Cyp27b1/Prox1/Acaa1b/Abca1/Hsd11b1/Cyb5r3/Med1/Stard3/Pmp22/Adora2b/Abca5/Fdxr/Hsd17b1/Esr1/Gprc6a/Igf1/Sirt1/Sgpl1/Fabp6/Npc1l1/Srebf1/Pctp/Apob/Gh/Nr1d1/Stat5b/Akr1c21/Akr1c6/Akr1c18/Npc2/Erg28/Cyp46a1/Fdft1/Srd5a1/Hmgcr/Acox2/Ephx2/Dab2/Amacr/Sqle/Srebf2/Cyp11b2/Snai2/App/Dhh/Soat2/Gnb3/Abcg1/Cyp1b1/Lh…	230
85	GO:0009314	response to radiation	281/12676	445/22940	0.000397344	0.0635703	0.0624272	Brat1/Ccnd2/Comt/Pparg/Dbh/Col6a1/Bbc3/Paxip1/Tmem161a/Nr2f6/Map2k7/Stk11/Map3k20/Cacna1e/Il12b/Ppp1cc/Pcp2/Slc1a2/Eif2ak4/Slc1a3/Msh6/Crip1/Rdh13/Gnat2/Hyal2/Hyal1/Rnf168/Map3k4/Ppp1cb/Gata3/Cacnb4/Ro60/Rpain/Crhr1/Arrb1/Nts/Sgk1/Cry1/Sirt1/Egfr/Elane/Mdm2/Col6a2/Mapk9/Mrnip/Ube2b/Hus1/Id2/Tlk2/Gh/Nf1/Aanat/Per1/Rcvrn/Hif1a/Mta1/Yy1/Drd1/Xrcc4/Polk/Hmgcr/Ercc8/Opn4/Rgr/Mapk8/Adam2/Dct/Mettl3/Fbx…	281
86	GO:0016042	lipid catabolic process	221/12676	344/22940	0.000403634	0.0638345	0.0626866	Apoh/Ins2/Gm2a/Abhd15/Naglu/Abhd3/Pla1a/Apoe/Apoc2/Lipe/Crot/Psap/Pnpla6/Pex5/Pafah1b3/Apoa2/Abhd1/Cyp27b1/Abhd16a/Rarres2/Pla2g12b/Acaa1b/Plcd1/Plin5/Oc90/Sirt2/Lpl/Hsd11b1/Plcg1/Zpbp2/Acot8/Smpd2/Smpdl3a/Echdc1/Sgpl1/Aldh1l2/Pex13/Lpin1/Apob/Pafah1b1/Acox1/Pld2/Plcd3/Galc/Akr1c6/Akr1c18/Acot2/Abcd4/Cyp46a1/Eci2/Auh/Srd5a1/Acox2/Hacl1/Amacr/Slc25a17/Enpp2/Endou/Plaat1/Gpihbp1/Adipoq/Acat2/Lpin2/…	221
87	GO:0048193	Golgi vesicle transport	182/12676	279/22940	0.000415319	0.0649361	0.0637684	Trappc10/Myo18a/Sec24b/Lman2l/Ergic1/Bcap31/Lmf1/Golga2/Prkd1/Kdelr1/Rab8a/Cul3/Tmed4/Ergic3/Bbs1/Trappc2b/Tmem115/Gosr1/Kdelr3/Rbsn/Tex261/Golga7/Cyth3/Myo1b/Copz2/Ap4m1/Sar1a/Rab1a/Ap3d1/Sar1b/Llgl1/Nbas/Trappc12/Rab10/Gga3/Ankfy1/Rabep1/Kif1c/Vamp2/Gosr2/Scfd1/Sec23a/Trappc6b/Mia2/Golga5/Amn/Exoc2/Kif13a/Lman2/Trappc13/Asb14/Golph3/Cideb/Tfg/Krt18/Spast/Slc30a6/Yipf4/Vapa/Vps52/Atp9b/Vps51/Rab…	182
88	GO:0071493	cellular response to UV-B	13/12676	13/22940	0.000446538	0.0676536	0.066437	Stk11/Map3k20/Crip1/Hyal2/Hyal1/Cdkn1a/Mme/Hyal3/Mfap4/Mapk11/Mapk14/Nlrp1a/Nlrp1b	13
89	GO:0071827	plasma lipoprotein particle organization	34/12676	42/22940	0.000446769	0.0676536	0.066437	Apoe/Apoa2/Mpo/Pla2g12b/Abca1/Lpl/Pltp/Abca5/Apob/Cideb/Dgat1/Gpihbp1/Soat2/Abcg1/Apom/Fech/Soat1/Mttp/Pla2g2e/Apoa5/Apoa4/Apoc3/Apoa1/Lipc/Lcat/Abca7/Scarb1/Apoc1/Pla2g5/Plagl2/Lipg/Ces1d/Ces1g/Nr1h2	34
90	GO:0090287	regulation of cellular response to growth factor stimulus	210/12676	326/22940	0.000447451	0.0676536	0.066437	Cav2/Pparg/Acvrl1/Il4/Sost/Folr1/Ltbp1/Stk11/Il12b/Snx6/Htra1/Tek/Ctnnb1/Fgfrl1/Fuz/Brms1l/Nanog/Dll1/Gata3/Tmprss6/Gipc1/Sema6a/Dcn/Sirt1/Vsir/Usp15/Fstl3/Sap30l/Ube2o/Ppm1a/Hif1a/Pals1/Sfrp4/Aspn/Fgf10/Fst/Bmp4/Gata4/Fgf9/Ints9/Wnt5a/Cnmd/Spry2/Skor1/Crebbp/Hes1/Fstl1/Hrg/Robo1/Wnt1/Smoc2/Vegfa/Twsg1/Tmem204/Axin1/Bambi/Spry4/Smad4/Cidea/Ldlrad4/Smad2/Fbn2/Ppp2r5b/Dkk1/Fam89b/Men1/Vegfb/Got1/Fb…	210
91	GO:0007423	sensory organ development	409/12676	664/22940	0.000464456	0.0694614	0.0682123	Tbx2/Th/Lhx2/Acvrl1/Sox9/Cryba1/Fasl/B9d1/Sec24b/Pcnt/Hpn/Rarg/Naglu/Rac1/Shh/Jag2/Ddr1/Insig2/Stat3/Psap/Pax2/Tfap4/Otx1/Rcn1/Epha2/Cryba2/Pknox1/Ctnnb1/Tgfbr1/Gabrb2/Twist2/Tcap/Fzd3/Rdh13/Nfib/Bmp7/Nf2/Tbx1/Gnat2/Ascl2/Bcr/Prox1/Fuz/Ttll5/Cdh23/Aldh1a2/Hoxa2/Dll1/Oc90/Gata2/Aldh1a3/Srf/Gata3/Rxra/Wt1/Sdc4/Med1/Kif3a/Tbx3/Lhx1/Ahr/Lin7a/Kera/Cep290/Ascl1/Igf1/Egfr/Lgr5/Mdm1/Fzr1/Wdpcp/Tmem132e/…	409
92	GO:0030111	regulation of Wnt signaling pathway	208/12676	323/22940	0.000487259	0.0720881	0.0707918	Wnt3/Sox9/Ddx3x/Sost/Col1a1/Folr1/Tiam1/Shh/Apoe/Stk11/Csnk1g2/Wwox/Ctnnb1/Tle1/Fuz/Prdm15/Bicc1/Lrrk1/Wnt11/Cmah/Nlk/Stk4/Sfrp5/Tnfaip3/Rspo3/Egfr/Lgr5/Wif1/Ube2b/Kremen1/Atp6v1c2/Nle1/Nherf1/Nxn/Gsc/Ppm1a/Ccdc88c/Sfrp4/Barx1/Spin1/Lect2/Tert/Fgf10/Map3k1/Fgf9/Amer2/Wnt5a/Gpc5/Scel/Dab2/Ctnnd2/Fzd6/Stk3/Cby1/Csnk1e/Snai2/App/Kpna1/Wnt10b/Lmbr1l/Prkn/Ptk7/Atp6v0c/Axin1/Bambi/Ccny/Smad4/Csnk1a1/Gn…	208
93	GO:0001823	mesonephros development	80/12676	113/22940	0.000496557	0.0726822	0.0713752	Sox9/Smo/Shh/Pspn/Pax2/Ctnnb1/Crlf1/Bmp7/Gata3/Lama5/Wt1/Wnt9b/Lhx1/Sim1/Arg2/Smad5/Bmp4/Gdnf/Osr2/Hes1/Dlg1/Wnt1/Vegfa/Six2/Sox8/Smad4/Smad2/Gdf11/Smad7/Eya1/Gsta3/Kif26b/Cat/Bmp2/Gzf1/Calb1/Ctnnbip1/Ilk/Sfrp1/Sall1/Smad1/Bmper/Smad3/Wnt6/Six4/Lzts2/Fgf1/Wnt4/Dchs1/Spry1/Fgf2/Rara/Hoxb7/Timeless/Hs2st1/Hey1/Npnt/Hoxd11/Greb1l/Fmn1/Tcf21/Foxc2/Fat4/Hs3st3a1/Bdnf/Nog/Adamts16/Foxc1/Six1/Tacstd2/Ro…	80
94	GO:0007041	lysosomal transport	90/12676	129/22940	0.000507146	0.0734507	0.0721299	Chmp1a/Snapin/Psap/Slc30a4/M6pr/Vps4b/Tsg101/Rbsn/Lamp2/Vps53/Cacng2/Ap4m1/Ubxn6/Stx7/Ap3d1/Cacng4/Gga3/Ankfy1/Kif13a/Asb14/Clu/Slc17a9/Prkn/Igf2r/Lhcgr/Vps52/Bin1/Lipa/Vps51/Chmp6/Hgs/Als2/Trak2/Vps39/Snx16/Snx27/C9orf72/Chmp5/Pink1/Slc30a2/Slc30a3/Scarb2/Vps33a/Cdx2/Arl8b/Ccdc91/Cln3/Chmp1b2/Lamp1/Aktip/Vps35/Ap1g1/Vps4a/Vps11/Pxk/Chmp7/Vps18/Plekhm1/Grn/Becn1/Atp13a2/Dennd3/Hgsnat/Atg14/Gcc2/R…	90
95	GO:0009894	regulation of catabolic process	597/12676	989/22940	0.000515469	0.0738785	0.07255	Gnai3/Apoh/Gna12/Ins2/Mid2/Tbrg4/Sox9/Hnrnpd/Kat2b/Cryba1/Fmr1/Il4/Poldip2/Araf/Cyp51/Stk38l/Smo/Fbxo7/Bcap31/Mov10/Snx9/Golga2/Shh/Prkd1/Tmem39a/Apoe/Apoc2/Rab8a/Stk11/Dlgap1/Keap1/Rad23a/Nqo1/Stat3/Cul3/Bid/Ulk2/Pias4/Ubqln1/Fbxo11/Prkaca/Eif4g2/Apoa2/Pan2/Dhx34/Calcoco2/Ttc5/Cbfa2t3/Actn3/Ptbp1/Slc4a1/Hfe/Usp19/Mettl1/Khsrp/Carhsp1/Ubqln4/Rarres2/Nprl2/Faf1/Mettl16/Dazl/Brf1/Pabpc4/Plin5/Git1/…	597
96	GO:2000027	regulation of animal organ morphogenesis	78/12676	110/22940	0.000536989	0.0761694	0.0747997	Sox9/Sec24b/Pax9/Hoxc11/Smo/Shh/Pax2/Phb2/Fgfr4/Ctnnb1/Bmp7/Tbx1/Met/Wnt2/Etv5/Csf1/Gata3/Gata5/Wt1/Cd34/Lhx1/Sfrp5/Ntn4/Dvl2/Numb/Fgf10/Bmpr1a/Bmp4/Wnt5a/Gdnf/Snai2/Spag6l/Robo1/Vegfa/Ptk7/Six2/Sox8/Dkk1/Pdgfa/Vangl2/Bmp2/Sfrp2/Hgf/Dvl1/Mesp1/Fgf3/Sfrp1/Ednra/Sall1/Jhy/Six4/Fgf1/Wnt4/Stox1/Grhl3/Spry1/Fgf2/Sp6/Hoxb7/Runx2/Rbpj/Ajap1/Cited2/Ift88/Hoxd11/Fzd1/Ar/Msx1/Nog/Six1/Tacstd2/Robo2/Agtr1b/…	78
97	GO:0042752	regulation of circadian rhythm	88/12676	126/22940	0.000551174	0.0773837	0.0759921	Pparg/Hnrnpd/Nr2f6/Ppp1cc/Ghrhr/Prox1/Ppp1cb/Ptgds/Ada/Csf2/Cry1/Adora2a/Fbxw11/Mapk9/Rock2/Id2/Nr1d1/Per1/Mta1/Drd1/Nr1d2/Opn4/Mapk8/Pspc1/Csnk1e/Drd3/Usp7/Noct/Sik1/Ddb1/Csnk1d/Btrc/Ube3a/Kdm5c/Drd4/Npas2/Parp1/Oprl1/Ghrh/Chrnb2/Npy2r/Prkaa2/Sfpq/Uts2/Cort/Nmu/Srrd/Alb/Pde6b/Ezh2/Bhlhe40/Atg7/Nono/Usp2/Drd2/Piwil2/Ccar2/Rbm4b/Sirt6/Pmch/Fbxl21/Rorb/Siah2/Atoh7/Pml/Klf10/Zfhx3/Ptger4/Timeless/Pt…	88
98	GO:1903825	organic acid transmembrane transport	101/12676	147/22940	0.000571627	0.0794446	0.078016	Slc7a7/Slc19a1/Cd36/Slc25a1/Slc25a18/Slc1a2/Slc1a6/Slc1a3/Lrrc8a/Slc1a7/Slc16a12/Slc38a3/Slc3a2/Slc25a11/Slc25a13/Cltrn/Slc13a3/Acsl1/Slc25a22/Slc6a8/Grm1/Slc17a8/Arg1/Slc1a4/Slc36a1/Slc36a2/Slc22a4/Slc7a15/Slc46a1/Arg2/Abcd4/Slc25a29/Sfxn1/Slc6a18/Slc7a8/Slc25a32/Slc38a2/Slc38a4/Abcc5/Abcc1/Slc38a1/Tspo2/Slc3a1/Slc23a1/Slc1a1/Slc6a20b/Septin2/Cln8/Rgs2/Slc25a12/Lrp2/Slc43a1/Ntsr1/Abcd3/Slc6a9/Sl…	101
99	GO:0009048	dosage compensation by inactivation of X chromosome	19/12676	21/22940	0.000603147	0.0829869	0.0814946	Ctcf/Suz12/Mettl3/Smchd1/Pcgf5/Pcgf3/Ythdc1/Jarid2/Hnrnpu/Prdm14/Rbm15/Lrif1/Rlim/Cdyl/Rbm15b/Tsix/Ftx/Xist/Jpx	19
100	GO:1904478	regulation of intestinal absorption	16/12676	17/22940	0.000614151	0.0836644	0.0821599	Apoa2/Dgat1/Acat2/Abcg8/Prap1/Epb41/Abcg2/Isx/Apoa4/Apoa1/Abcg5/Enpp7/Hamp/Cyp8b1/Hamp2/Lep	16
101	GO:0006720	isoprenoid metabolic process	74/12676	104/22940	0.00062693	0.0845679	0.0830472	Akr1b1/Mvd/Rdh13/Rarres2/Aldh3a2/Aldh1a2/Aldh1a3/Rdh14/Dhrs7/Akr1c6/Akr1c18/Fdft1/Ggps1/Hmgcr/Dhrs4/Amacr/Dgat1/Nus1/Cyp1b1/Lipa/Cyp26a1/Rbp4/Rdh5/Hsd17b6/Cyp2e1/Pecr/Lcn5/Hmgcs2/Pmvk/Lrat/Abca4/Adh5/Rpe65/Sdr16c5/Plb1/Srd5a3/Coq2/Prmt3/Isx/Bco1/Dpagt1/Cyp1a1/Lss/Idi2/Alg12/Aldh8a1/Adh4/Alg2/Alg14/Sdr9c7/Rdh7/Alg13/Mvk/Crppa/Rft1/Cyp2j6/Adh6a/Aldh1a1/Cyp3a44/Cyp3a11/Rdh9/Idi1/Fdps/Cyp26c1/Cyp26b1…	74
102	GO:0043010	camera-type eye development	243/12676	383/22940	0.000637349	0.0850305	0.0835014	Tbx2/Th/Lhx2/Acvrl1/Sox9/Cryba1/B9d1/Pcnt/Rarg/Naglu/Shh/Stat3/Pax2/Rcn1/Epha2/Cryba2/Pknox1/Ctnnb1/Tgfbr1/Twist2/Rdh13/Nfib/Bmp7/Nf2/Gnat2/Prox1/Ttll5/Aldh1a2/Dll1/Aldh1a3/Srf/Gata3/Rxra/Wt1/Med1/Lhx1/Ahr/Kera/Cep290/Egfr/Mdm1/Fzr1/Wdpcp/Nf1/Krt12/Ttc8/Hif1a/Yy1/Tfap2a/Cdk20/Lpcat1/Slc6a3/Hcn1/Fgf10/Slc4a7/Map3k1/Opn4/Bmp4/Spry2/Osr2/Hes1/Scrib/Arl6/Crybg3/Dlg1/Ache/Dlx2/Vegfa/Prph2/Cryaa/Man2a1…	243
103	GO:0009101	glycoprotein biosynthetic process	187/12676	289/22940	0.000642719	0.0850305	0.0835014	Lmf1/Golga2/St8sia6/Ncstn/Ctnnb1/Fut1/Derl3/St6galnac1/B4galnt2/St3gal1/Chp1/Acot8/B4galt5/Mgat4c/Igf1/Mgat1/Gfpt2/Tnip1/Xylt2/Fut8/Gcnt2/B4galt7/Galnt15/Extl3/Golph3/Pmm1/B3gnt5/St3gal6/St6gal1/Nus1/Galnt14/St6gal2/Npc1/Hbegf/Vegfb/Oga/St8sia5/Tm9sf2/St8sia2/Trak2/Poglut2/Chst10/B3gat2/Itm2c/Vangl2/Soat1/Slc4a10/Abca2/Galnt3/Ext2/Necab3/Slc2a10/Ndst3/B4galt1/Slc35d1/St3gal3/Pomgnt1/Ddost/Extl1/S…	187
104	GO:0034220	monoatomic ion transmembrane transport	545/12676	901/22940	0.000686083	0.0889452	0.0873457	Scnn1g/Glra1/Rem1/Atp5pb/Slc5a5/Fasl/Il4/Calm1/Hpn/Gabrg1/Taco1/Slc39a13/Nherf2/Prkd1/Grin2d/Kcnn1/Cacnb3/Cacna1e/Cacna1b/Phb2/Clcn3/Fxyd4/Slc1a2/Letm1/Ubqln1/Slc1a3/Fbxo11/Atp4a/Slc30a4/Cnga2/P2rx5/Trpv1/Atp5mc1/Clcnkb/Atp6v1b1/Atp6v1b2/Slc34a3/Stimate/Atp7b/Slc4a1/Atp1a4/Casq1/Lrrc8a/Homer1/Gabrb2/Slc1a7/Trpm5/Kcnd1/Slc47a1/Plcd1/Gabra1/Mcoln2/Atp6v0d1/Chp1/Piezo1/Pkd2l2/Chrne/Nol3/Slc9a5/Cnksr…	545
105	GO:0032365	intracellular lipid transport	35/12676	44/22940	0.000686852	0.0889452	0.0873457	Gramd1a/Cd320/Abca1/Vps53/Sgpp1/Abcd4/Npc2/Cert1/Nus1/Tspo2/Abcg1/Vps52/Npc1/Osbp/Vps51/Relch/Abca2/Abcd3/Scp2/Arl8b/Abcd1/Star/Vps4a/Arv1/Ldlr/Anxa2/Gramd1c/Tmem97/Ldlrap1/Gramd1b/Pcsk9/Tmem41b/Tpcn2/Abca12/Abcd2	35
106	GO:0198738	cell-cell signaling by wnt	290/12676	463/22940	0.000691703	0.0889452	0.0873457	Wnt3/Sox9/Oprm1/Tcf7/Ddx3x/Col6a1/Sost/Col1a1/Dlx3/Folr1/Rac1/Tiam1/Shh/Apoe/Stk11/Csnk1g2/Cul3/Ndrg2/Wwox/Pias4/Nid1/Ctr9/Etv2/Ctnnb1/Fzd3/Tle1/Vps4b/Wnt2/Fuz/Wnt8a/Amotl1/Prdm15/Bicc1/Lrrk1/Wnt11/Cmah/Nlk/Stk4/Wnt9b/Sfrp5/Tnfaip3/Rspo3/Egfr/Lgr5/Wif1/Fbxw11/Ube2b/Kremen1/Atp6v1c2/Sdc1/Nle1/Nherf1/Nxn/Dvl2/Gsc/Ppm1a/Ccdc88c/Sfrp4/Barx1/Spin1/Lect2/Tert/Fgf10/Map3k1/Fgf9/Amer2/Wnt5a/Gpc5/Scel/Dab…	290
107	GO:1905039	carboxylic acid transmembrane transport	100/12676	146/22940	0.000719565	0.0916713	0.0900228	Slc7a7/Slc19a1/Cd36/Slc25a1/Slc25a18/Slc1a2/Slc1a6/Slc1a3/Lrrc8a/Slc1a7/Slc16a12/Slc38a3/Slc3a2/Slc25a11/Slc25a13/Cltrn/Slc13a3/Acsl1/Slc25a22/Slc6a8/Grm1/Slc17a8/Arg1/Slc1a4/Slc36a1/Slc36a2/Slc22a4/Slc7a15/Slc46a1/Arg2/Abcd4/Slc25a29/Sfxn1/Slc6a18/Slc7a8/Slc25a32/Slc38a2/Slc38a4/Abcc5/Abcc1/Slc38a1/Tspo2/Slc3a1/Slc23a1/Slc1a1/Slc6a20b/Septin2/Cln8/Rgs2/Slc25a12/Lrp2/Slc43a1/Ntsr1/Abcd3/Slc6a9/Sl…	100
108	GO:0034976	response to endoplasmic reticulum stress	171/12676	263/22940	0.000766672	0.0967766	0.0950363	Ins2/Trim25/Ddx3x/Bcap31/Bbc3/Nr1h3/Clgn/Calr/Map3k20/Bid/Jkamp/Eif2ak4/Ubqln1/Tbl2/Qrich1/Usp19/Herpud2/Derl3/Ube2g2/Ppp2cb/Faf1/Dnajb9/Atf6b/Nfe2l2/Foxred2/Serinc3/Pmp22/Derl2/Alox15/Tmem129/Rcn3/Ubxn6/Calr3/Apaf1/Hsp90b1/Sirt1/Dnajb12/Stc2/Erlec1/Canx/Rnf185/Rnft1/Pdia6/Sel1l/Tmx1/Atg10/Cert1/Thbs4/Rasgrf2/Ero1a/Clu/Dnajc3/Derl1/Bfar/Sdf2l1/Dnm1l/Usp25/App/Tmbim6/Ube2j2/Prkn/Eif2ak2/Pdia2/Bag6…	171
109	GO:1902475	L-alpha-amino acid transmembrane transport	52/12676	70/22940	0.000790838	0.0989194	0.0971406	Slc7a7/Slc25a18/Slc1a2/Slc1a6/Slc1a3/Slc1a7/Slc38a3/Slc3a2/Slc25a13/Cltrn/Slc25a22/Grm1/Slc17a8/Arg1/Slc1a4/Slc36a2/Arg2/Slc25a29/Slc7a8/Slc38a2/Slc38a4/Slc38a1/Slc3a1/Slc1a1/Slc6a20b/Septin2/Cln8/Rgs2/Slc25a12/Slc43a1/Ntsr1/Slc6a9/Slc66a1/Slc15a4/Slc17a6/Arl6ip1/Cln3/Slc38a5/Slc7a3/Slc25a15/Slc25a38/Slc6a20a/Slc43a2/Slc6a5/Slc22a2/Slc7a13/Kcnj10/Slc38a9/Slc25a2/AU018091/Per2/Slc17a7	52
110	GO:0008654	phospholipid biosynthetic process	145/12676	220/22940	0.000798374	0.0989624	0.0971828	Dgke/Agpat3/Apoa2/Mvd/Tafazzin/Chp1/Pigl/Pigt/Pip4k2b/Alox15/Isyna1/Serinc1/Socs2/Mboat2/Efr3b/Pld2/Pigh/Sptlc1/Ptdss1/Lpcat1/Slc30a5/Samd8/Ajuba/Fitm1/Chkb/Pigp/Nus1/Pisd/Pigx/Agpat4/Vapa/Pigf/Ip6k3/Impa2/Osbp/Chka/Gpam/Pcyt2/Pi4k2a/Pip4k2c/Ptdss2/Pigq/Pdgfa/Ormdl1/Inpp1/Capn2/Bpnt1/Lpgat1/Pigc/Agpat2/Abca2/Lpcat4/Itpka/Crls1/Fabp5/Sla2/Pik3ca/Hmgcs2/Pmvk/Pip5k1a/Tmem38b/Pigo/Scp2/Hycc1/Cwh43/Pi…	145
111	GO:0060124	positive regulation of growth hormone secretion	12/12676	12/22940	0.000808451	0.0990742	0.0972926	Ghrhr/Itsn1/Adcyap1/Gabbr1/Oga/Ghrh/Serp1/Arhgef7/Drd2/Ghrl/Selenot/Kiss1	12
112	GO:0055092	sterol homeostasis	73/12676	103/22940	0.000817578	0.0990742	0.0972926	Hpn/Nr1h3/Cd320/Apoe/Fgfr4/Apoa2/Pla2g12b/Abca1/Lpl/Abca5/Sirt1/Npc1l1/Apob/Acox1/Nr1d1/Mia2/Npc2/Ephx2/Srebf2/Gpihbp1/Soat2/Nus1/Abcg1/Abcg8/Npc1/Lrp5/Gpr39/Soat1/Abcb11/Ampd2/Mttp/Angptl3/Errfi1/Dgat2/Abcd1/Ces1f/Apoa5/Apoa4/Apoc3/Apoa1/Slc37a4/Ldlr/Lipc/Lcat/Sec24a/Scd1/Tmem97/Ldlrap1/Scarb1/Ttc39b/Nfe2l1/Gramd1b/Pex2/Abcg5/Pcsk9/Insig1/Ttc39d/Cd24a/Tsku/Lipg/Ces1d/Ces1g/Ces1c/Nr1h2/Fabp4/Cav3…	73
113	GO:0001822	kidney development	218/12676	342/22940	0.000820878	0.0990742	0.0972926	Comt/Sox9/Pcnt/Akr1b1/Hoxc11/Smo/Shh/Pspn/Pax2/Nid1/Mef2c/Bloc1s6/Tek/Qrich1/Ctnnb1/Tgfbr1/Rhoa/Id3/Crlf1/Bmp7/Ap1b1/Klhl3/Glis2/Bicc1/Dll1/Gata3/Lama5/Aph1a/Wnt11/Wt1/Kif3a/Wnt9b/Lhx1/Ahr/Sim1/Cep290/Sgpl1/Wdpcp/Id2/Ace/Nle1/Nf1/Arg2/Tfap2a/Smad5/Ptcd2/Fgf10/Dlg5/Bmp4/Wnt5a/Gdnf/Rrm2b/Osr2/Wnt7b/Upk3a/Hes1/Rhpn1/Dlg1/Adipoq/Robo1/Wnt1/Aqp2/Vegfa/Ptk7/Six2/Sox8/Bag6/Smad4/Smad2/Pdgfrb/Pcsk5/Zng1/…	218
114	GO:0033344	cholesterol efflux	50/12676	67/22940	0.000831268	0.0994558	0.0976673	Comt/Pparg/Nr1h3/Pon1/Shh/Apoe/Apoc2/Apoa2/Abca1/Pltp/Abca5/Sirt1/Apob/Npc2/Srebf2/Adipoq/Soat2/Gps2/Abcg1/Abcg8/Apom/Npc1/Lipa/Soat1/Abca2/Stx12/Irak1/Ces1f/Apoa5/Apoa4/Apoc3/Apoa1/Abca7/Eepd1/Scarb1/Ttc39b/Lrp1/Abcg5/Apoc1/Ttc39d/Apof/Tsku/Abca12/Ces1d/Ces1g/Ces1c/Nr1h2/Ces1a/Ces1h/Mexis	50

## Sheet: Col_ME10
	ID	Description	GeneRatio	BgRatio	pvalue	p.adjust	qvalue	geneID	Count
0	GO:0045087	innate immune response	85/192	987/22940	2.98894e-64	9.5915e-61	5.84573e-61	Il12rb1/Nkg7/Ccl8/H2-M3/Cd274/Dhx58/Irf1/Rel/Havcr2/Nos2/Ciita/Parp9/Tap2/C2/Cd74/Stat1/Sp100/Ube2l6/Zbp1/Il21/Tlr2/Gbp3/Gbp2/Rnf19b/Gbp9/Oasl2/Herc6/Zc3hav1/Klrk1/Trim30a/Trim21/Uba7/Oas3/Oas2/Casp4/Parp14/Gbp8/Ifit1/Ccl5/Ubd/Nfkbiz/Isg15/H2-Q4/H2-Aa/Unc93b1/Tap1/Prdm1/Cybc1/Znfx1/Stat2/Gbp7/Rigi/Ripk2/Irf8/Lyn/Trafd1/Ifit2/Irgm1/Dtx3l/Slamf8/Iigp1/Ifng/H2-T22/Scimp/H2-Q7/H2-Eb1/B2m/H2-K1/Ifit3b…	85
1	GO:0009617	response to bacterium	69/192	914/22940	3.72878e-47	5.98282e-44	3.64635e-44	Gzmb/H2-M3/Cd274/Dhx58/Havcr2/Cmpk2/Nos2/Cyrib/Gzma/Tap2/C2/Cd6/Stat1/Tlr2/Ifi44/Gbp3/Gbp2/Gbp9/Cxcl9/Herc6/Usp18/Klrk1/Trim30a/Ido1/Oas3/Oas2/Casp4/Gbp8/Ifit1/Cxcl10/Nfkbiz/Isg15/H2-Q4/Znfx1/Gbp7/Ripk2/Irf8/Lyn/Zc3h12a/Tmem229b/Irgm1/Spn/Slamf8/Iigp1/Ifng/H2-T22/Scimp/H2-Q7/Plaat3/B2m/H2-K1/Serpina3f/H2-T23/Irgm2/Sp110/Rnf213/H2-Q6/H2-D1/Nlrc5/Ifit3/Igtp/Tgtp1/Gbp4/H2-T10/Gbp11/Psmb9/Gbp6/Gbp10/…	69
2	GO:0050776	regulation of immune response	67/192	956/22940	1.35962e-43	1.45434e-40	8.86377e-41	Il12rb1/Tbx21/H2-M3/Cd274/Dhx58/Irf1/Havcr2/Cyrib/Parp9/Tap2/C2/Cd74/Zbp1/Il21/Tlr2/Gbp3/Gbp2/Zc3hav1/Klrk1/Lat/Trim30a/Trim21/Cd40lg/Ido1/Cd3e/Oas3/Casp4/Parp14/Nfkbiz/Isg15/H2-Q4/H2-Aa/Unc93b1/Tap1/H2-DMa/Znfx1/Stat2/Gbp7/Rigi/Ripk2/Lyn/Ubash3a/Zc3h12a/Trafd1/Phf11a/Irgm1/Themis/Spn/Slamf8/H2-T24/Ifng/H2-T22/Scimp/H2-Q7/H2-Eb1/B2m/H2-K1/H2-T23/Irgm2/H2-Q6/H2-D1/H2-Ab1/Nlrc5/Igtp/H2-T10/H2-DMb1/…	67
3	GO:0002831	regulation of response to biotic stimulus	55/192	578/22940	2.19487e-42	1.76083e-39	1.07318e-39	Il12rb1/H2-M3/Cd274/Dhx58/Irf1/Havcr2/Parp9/Tap2/Cd74/Stat1/Zbp1/Il21/Tlr2/Gbp3/Gbp2/Zc3hav1/Klrk1/Trim30a/Trim21/Cd40lg/Oas3/Casp4/Parp14/Ccl5/Nfkbiz/Isg15/H2-Q4/Unc93b1/Tap1/Znfx1/Stat2/Gbp7/Rigi/Ripk2/Lyn/Zc3h12a/Trafd1/Irgm1/Dtx3l/Spn/Slamf8/Ifng/H2-T22/Scimp/H2-Q7/H2-K1/H2-T23/Irgm2/H2-Q6/H2-D1/Nlrc5/Igtp/Gbp4/H2-T10/Gbp5	55
4	GO:0034341	response to type II interferon	35/192	147/22940	2.97305e-41	1.9081e-38	1.16293e-38	Il12rb1/Ccl8/Irf1/Nos2/Ciita/Parp9/Cd74/Stat1/Sp100/Tlr2/Gbp3/Gbp2/Gbp9/Trim21/Parp14/Gbp8/Ccl5/Ubd/H2-Aa/Gbp7/Irf8/Irgm1/Ifng/H2-Q7/H2-Eb1/Irgm2/H2-Ab1/Nlrc5/Igtp/Tgtp1/Gbp4/Gbp11/Gbp6/Gbp10/Gbp5	35
5	GO:0031347	regulation of defense response	61/192	847/22940	4.30566e-40	2.30281e-37	1.40349e-37	Il12rb1/Nkg7/H2-M3/Cd274/Dhx58/Irf1/Havcr2/Parp9/Tap2/Cd74/Dnase1l3/Stat1/Il2ra/Zbp1/Il21/Tlr2/Gbp3/Gbp2/Zc3hav1/Klrk1/Ctsc/Trim30a/Trim21/Ido1/Agt/Oas3/Casp4/Parp14/Ccl5/Nfkbiz/Isg15/H2-Q4/Unc93b1/Tap1/Znfx1/Stat2/Gbp7/Rigi/Ripk2/Lyn/Zc3h12a/Trafd1/Irgm1/Dtx3l/Spn/Slamf8/Ifng/H2-T22/Scimp/H2-Q7/H2-K1/Cd200r4/H2-T23/Irgm2/H2-Q6/H2-D1/Nlrc5/Igtp/Gbp4/H2-T10/Gbp5	61
6	GO:0050778	positive regulation of immune response	58/192	777/22940	7.29765e-39	3.34545e-36	2.03895e-36	Il12rb1/Tbx21/H2-M3/Cd274/Dhx58/Irf1/Havcr2/Cyrib/Parp9/Tap2/C2/Cd74/Zbp1/Il21/Tlr2/Gbp3/Gbp2/Zc3hav1/Klrk1/Lat/Trim30a/Cd40lg/Ido1/Cd3e/Oas3/Casp4/Nfkbiz/H2-Q4/H2-Aa/Unc93b1/H2-DMa/Znfx1/Gbp7/Rigi/Ripk2/Lyn/Ubash3a/Zc3h12a/Irgm1/Themis/H2-T24/Ifng/H2-T22/Scimp/H2-Q7/H2-Eb1/B2m/H2-K1/H2-T23/Irgm2/H2-Q6/H2-D1/H2-Ab1/Nlrc5/Igtp/H2-T10/H2-DMb1/Gbp5	58
7	GO:0045088	regulation of innate immune response	46/192	481/22940	2.46583e-35	9.89106e-33	6.0283e-33	H2-M3/Cd274/Dhx58/Irf1/Havcr2/Parp9/Tap2/Cd74/Zbp1/Il21/Tlr2/Gbp3/Gbp2/Zc3hav1/Klrk1/Trim30a/Trim21/Oas3/Casp4/Parp14/Nfkbiz/Isg15/H2-Q4/Unc93b1/Tap1/Znfx1/Stat2/Gbp7/Rigi/Ripk2/Lyn/Trafd1/Irgm1/Slamf8/H2-T22/Scimp/H2-Q7/H2-K1/H2-T23/Irgm2/H2-Q6/H2-D1/Nlrc5/Igtp/H2-T10/Gbp5	46
8	GO:0001816	cytokine production	58/192	940/22940	2.54304e-34	9.06734e-32	5.52627e-32	Il12rb1/Tbx21/Irf9/H2-M3/Cd274/Dhx58/Irf1/Rel/Havcr2/Nos2/Cyrib/Cd74/Cd6/Grk2/Stat1/Il21/Tlr2/Rnf19b/Zc3hav1/Klrk1/Trim30a/Cd40lg/Ido1/Agt/Cd3e/Oas3/Oas2/Casp4/Ccl5/Nfkbiz/Isg15/H2-Q4/Unc93b1/Socs1/Rigi/Xaf1/Ripk2/Irf8/Lyn/Ubash3a/Zc3h12a/Irgm1/Spn/Ifng/H2-T22/Scimp/H2-Q7/B2m/H2-K1/H2-T23/Irgm2/Tigit/H2-Q6/H2-D1/Igtp/Gbp4/H2-T10/Gbp5	58
9	GO:0001817	regulation of cytokine production	55/192	860/22940	2.99739e-33	9.61864e-31	5.86227e-31	Il12rb1/Tbx21/H2-M3/Cd274/Dhx58/Irf1/Rel/Havcr2/Nos2/Cyrib/Cd74/Cd6/Grk2/Stat1/Il21/Tlr2/Zc3hav1/Klrk1/Trim30a/Cd40lg/Ido1/Agt/Cd3e/Oas3/Oas2/Casp4/Ccl5/Isg15/H2-Q4/Unc93b1/Socs1/Rigi/Xaf1/Ripk2/Irf8/Lyn/Ubash3a/Zc3h12a/Irgm1/Spn/Ifng/H2-T22/Scimp/H2-Q7/B2m/H2-K1/H2-T23/Irgm2/Tigit/H2-Q6/H2-D1/Igtp/Gbp4/H2-T10/Gbp5	55
10	GO:0042742	defense response to bacterium	41/192	401/22940	1.29915e-32	3.78996e-30	2.30987e-30	Gzmb/H2-M3/Havcr2/Nos2/Tlr2/Gbp3/Gbp2/Gbp9/Klrk1/Oas3/Oas2/Casp4/Gbp8/Nfkbiz/Isg15/H2-Q4/Znfx1/Gbp7/Ripk2/Irf8/Irgm1/Spn/Slamf8/Iigp1/Ifng/H2-T22/H2-Q7/B2m/H2-K1/H2-T23/Irgm2/Rnf213/H2-Q6/H2-D1/Igtp/Gbp4/H2-T10/Gbp11/Gbp6/Gbp10/Gbp5	41
11	GO:0002250	adaptive immune response	46/192	566/22940	3.60039e-32	9.62804e-30	5.868e-30	Il12rb1/Tbx21/Gzmb/H2-M3/Cd274/Irf1/Havcr2/Cyrib/Tap2/C2/Cd74/Rnf19b/Klrk1/Ctsc/Lat/Cd40lg/Cd3e/Cd3d/Nfkbiz/H2-Q4/H2-Aa/Unc93b1/Prf1/Tap1/H2-DMa/Prdm1/Ripk2/Lyn/Zc3h12a/Themis/Spn/H2-T24/Ifng/H2-T22/H2-Q7/H2-Eb1/B2m/H2-K1/H2-T23/Il2rb/Il18bp/H2-Q6/H2-D1/H2-Ab1/H2-T10/H2-DMb1	46
12	GO:0051607	defense response to virus	37/192	308/22940	5.21896e-32	1.28828e-29	7.85169e-30	Il12rb1/Dhx58/Irf1/Parp9/Stat1/Zbp1/Cxcl9/Oasl2/Zc3hav1/Itgax/Trim30a/Trim21/Oas3/Oas2/Rtp4/Ifit1/Cxcl10/Ccl5/Isg15/Unc93b1/Prf1/Znfx1/Stat2/Gbp7/Rigi/Zc3h12a/Ifit2/Irgm1/Dtx3l/Spn/Ifng/Ifit3b/Irgm2/Ifit3/Igtp/Gbp4/Gbp5	37
13	GO:0009615	response to virus	39/192	366/22940	1.04496e-31	2.39521e-29	1.45981e-29	Il12rb1/Dhx58/Irf1/Parp9/Stat1/Zbp1/Il21/Cxcl9/Oasl2/Zc3hav1/Itgax/Trim30a/Trim21/Oas3/Oas2/Rtp4/Ifit1/Cxcl10/Ccl5/Isg15/Unc93b1/Prf1/Znfx1/Stat2/Gbp7/Rigi/Zc3h12a/Ifit2/Irgm1/Dtx3l/Spn/Ifng/Ifit3b/Irgm2/Ifit3/Igtp/Tgtp1/Gbp4/Gbp5	39
14	GO:0001906	cell killing	35/192	267/22940	1.24763e-31	2.66911e-29	1.62674e-29	Nkg7/Ccl8/Gzmb/H2-M3/Havcr2/Nos2/Cyrib/Gzma/Tap2/Dnase1l3/Il21/Gbp3/Gbp2/Rnf19b/Cxcl9/Klrk1/Ctsc/Cxcl10/H2-Q4/Prf1/Tap1/Gbp7/H2-T24/Ifng/H2-T22/H2-Q7/B2m/H2-K1/H2-T23/Irgm2/H2-Q6/H2-D1/Igtp/H2-T10/Gbp5	35
15	GO:0001819	positive regulation of cytokine production	45/192	552/22940	1.62991e-31	3.26899e-29	1.99235e-29	Il12rb1/Tbx21/H2-M3/Cd274/Dhx58/Irf1/Rel/Havcr2/Nos2/Cyrib/Cd74/Cd6/Grk2/Stat1/Il21/Tlr2/Zc3hav1/Klrk1/Cd40lg/Ido1/Agt/Cd3e/Oas3/Oas2/Casp4/Ccl5/Isg15/H2-Q4/Unc93b1/Rigi/Ripk2/Irf8/Spn/Ifng/H2-T22/Scimp/H2-Q7/B2m/H2-K1/H2-T23/Tigit/H2-Q6/H2-D1/H2-T10/Gbp5	45
16	GO:0050863	regulation of T cell activation	40/192	404/22940	2.92161e-31	5.51497e-29	3.36121e-29	Il12rb1/Tbx21/Cd274/Irf1/Havcr2/Cyrib/Cd74/Cd5/Cd6/Il2ra/Il21/Lat/Itgal/Cd40lg/Ido1/Cd3e/Ccl5/Nfkbiz/H2-Q4/H2-Aa/H2-DMa/Socs1/Prdm1/Ripk2/Zc3h12a/Irgm1/Spn/Ifng/H2-T22/H2-Q7/H2-Eb1/B2m/H2-K1/H2-T23/Tigit/H2-Q6/H2-D1/H2-Ab1/H2-T10/H2-DMb1	40
17	GO:0071346	cellular response to type II interferon	27/192	120/22940	3.38711e-31	6.03846e-29	3.68026e-29	Il12rb1/Ccl8/Irf1/Nos2/Parp9/Stat1/Tlr2/Gbp3/Gbp2/Gbp9/Parp14/Gbp8/Ccl5/Gbp7/Irf8/Irgm1/Ifng/H2-Q7/Irgm2/H2-Ab1/Nlrc5/Igtp/Gbp4/Gbp11/Gbp6/Gbp10/Gbp5	27
18	GO:0019882	antigen processing and presentation	27/192	128/22940	2.26585e-30	3.8269e-28	2.33238e-28	H2-M3/Psme1/Tapbp/Psmb8/Tap2/Cd74/H2-Q4/H2-Aa/Unc93b1/Tap1/H2-DMa/Tapbpl/H2-T24/Ifng/H2-T22/H2-Q7/H2-Eb1/B2m/H2-K1/H2-T23/H2-Q6/H2-D1/H2-Ab1/Psme2/H2-T10/H2-DMb1/Psmb9	27
19	GO:0050870	positive regulation of T cell activation	34/192	269/22940	3.46062e-30	5.55256e-28	3.38412e-28	Il12rb1/Cd274/Irf1/Havcr2/Cyrib/Cd74/Cd5/Cd6/Il2ra/Il21/Itgal/Cd40lg/Cd3e/Ccl5/Nfkbiz/H2-Q4/H2-Aa/H2-DMa/Socs1/Ripk2/Irgm1/Spn/Ifng/H2-T22/H2-Q7/H2-Eb1/B2m/H2-K1/H2-T23/H2-Q6/H2-D1/H2-Ab1/H2-T10/H2-DMb1	34
20	GO:0031349	positive regulation of defense response	43/192	529/22940	4.86248e-30	7.43034e-28	4.52857e-28	Nkg7/H2-M3/Cd274/Dhx58/Irf1/Havcr2/Parp9/Cd74/Zbp1/Il21/Tlr2/Gbp3/Gbp2/Zc3hav1/Klrk1/Ctsc/Trim30a/Ido1/Oas3/Casp4/Ccl5/Nfkbiz/H2-Q4/Unc93b1/Znfx1/Gbp7/Rigi/Ripk2/Lyn/Irgm1/Ifng/H2-T22/Scimp/H2-Q7/H2-K1/H2-T23/Irgm2/H2-Q6/H2-D1/Nlrc5/Igtp/H2-T10/Gbp5	43
21	GO:0042110	T cell activation	46/192	648/22940	1.371e-29	1.99979e-27	1.21881e-27	Il12rb1/Tbx21/Nkg7/H2-M3/Cd274/Irf1/Havcr2/Cyrib/Cd74/Cd5/Cd6/Il2ra/Il21/Lat/Itgal/Cd40lg/Ido1/Psmb10/Cd3e/Cd3d/Ccl5/Nfkbiz/H2-Q4/H2-Aa/H2-DMa/Socs1/Prdm1/Ripk2/Zc3h12a/Irgm1/Themis/Spn/Ifng/H2-T22/H2-Q7/H2-Eb1/B2m/H2-K1/H2-T23/Tigit/H2-Q6/H2-D1/H2-Ab1/Igtp/H2-T10/H2-DMb1	46
22	GO:0019884	antigen processing and presentation of exogenous antigen	21/192	59/22940	3.05568e-29	4.26333e-27	2.59837e-27	H2-M3/Psme1/Tapbp/Tap2/Cd74/H2-Q4/H2-Aa/Unc93b1/H2-DMa/H2-T22/H2-Q7/H2-Eb1/B2m/H2-K1/H2-T23/H2-Q6/H2-D1/H2-Ab1/Psme2/H2-T10/H2-DMb1	21
23	GO:0002833	positive regulation of response to biotic stimulus	39/192	426/22940	3.54993e-29	4.74656e-27	2.89289e-27	H2-M3/Cd274/Dhx58/Irf1/Havcr2/Parp9/Cd74/Zbp1/Il21/Tlr2/Gbp3/Gbp2/Zc3hav1/Klrk1/Trim30a/Cd40lg/Oas3/Casp4/Nfkbiz/H2-Q4/Unc93b1/Znfx1/Gbp7/Rigi/Ripk2/Lyn/Irgm1/H2-T22/Scimp/H2-Q7/H2-K1/H2-T23/Irgm2/H2-Q6/H2-D1/Nlrc5/Igtp/H2-T10/Gbp5	39
24	GO:0045089	positive regulation of innate immune response	38/192	399/22940	4.58603e-29	5.88663e-27	3.58773e-27	H2-M3/Cd274/Dhx58/Irf1/Havcr2/Parp9/Cd74/Zbp1/Il21/Tlr2/Gbp3/Gbp2/Zc3hav1/Klrk1/Trim30a/Oas3/Casp4/Nfkbiz/H2-Q4/Unc93b1/Znfx1/Gbp7/Rigi/Ripk2/Lyn/Irgm1/H2-T22/Scimp/H2-Q7/H2-K1/H2-T23/Irgm2/H2-Q6/H2-D1/Nlrc5/Igtp/H2-T10/Gbp5	38
25	GO:0002252	immune effector process	49/192	785/22940	5.30922e-29	6.55281e-27	3.99374e-27	Tbx21/Nkg7/Gzmb/H2-M3/Dhx58/Irf1/Havcr2/Cyrib/Tap2/C2/Cd74/Dnase1l3/Il21/Tlr2/Rnf19b/Klrk1/Ctsc/Lat/Itgal/Cd40lg/Casp4/Nfkbiz/H2-Q4/Unc93b1/Prf1/Tap1/H2-DMa/Cybc1/Rigi/Ripk2/Irf8/Lyn/Zc3h12a/Spn/Slamf8/H2-T24/Ifng/H2-T22/Scimp/H2-Q7/B2m/H2-K1/H2-T23/Il2rb/H2-Q6/H2-D1/H2-Ab1/H2-T10/H2-DMb1	49
26	GO:1903037	regulation of leukocyte cell-cell adhesion	38/192	402/22940	6.05992e-29	7.20233e-27	4.38961e-27	Il12rb1/Tbx21/Cd274/Irf1/Havcr2/Cyrib/Cd74/Cd5/Cd6/Il2ra/Il21/Itgal/Cd40lg/Ido1/Cd3e/Ccl5/Nfkbiz/H2-Q4/H2-Aa/H2-DMa/Socs1/Ripk2/Zc3h12a/Irgm1/Spn/Ifng/H2-T22/H2-Q7/H2-Eb1/B2m/H2-K1/H2-T23/Tigit/H2-Q6/H2-D1/H2-Ab1/H2-T10/H2-DMb1	38
27	GO:1903039	positive regulation of leukocyte cell-cell adhesion	34/192	295/22940	8.16018e-29	9.35214e-27	5.69985e-27	Il12rb1/Cd274/Irf1/Havcr2/Cyrib/Cd74/Cd5/Cd6/Il2ra/Il21/Itgal/Cd40lg/Cd3e/Ccl5/Nfkbiz/H2-Q4/H2-Aa/H2-DMa/Socs1/Ripk2/Irgm1/Spn/Ifng/H2-T22/H2-Q7/H2-Eb1/B2m/H2-K1/H2-T23/H2-Q6/H2-D1/H2-Ab1/H2-T10/H2-DMb1	34
28	GO:0032103	positive regulation of response to external stimulus	46/192	676/22940	8.5943e-29	9.51004e-27	5.79608e-27	Nkg7/H2-M3/Cd274/Dhx58/Irf1/Havcr2/Parp9/Cd74/Zbp1/Il21/Tlr2/Gbp3/Gbp2/Zc3hav1/Klrk1/Ctsc/Trim30a/Ido1/Oas3/Casp4/Cxcl10/Ccl5/Nfkbiz/H2-Q4/Unc93b1/Znfx1/Gbp7/Rigi/Ripk2/Lyn/Irgm1/Ccr4/Cxcr3/Ifng/H2-T22/Scimp/H2-Q7/H2-K1/H2-T23/Irgm2/H2-Q6/H2-D1/Nlrc5/Igtp/H2-T10/Gbp5	46
29	GO:0051249	regulation of lymphocyte activation	42/192	542/22940	1.69492e-28	1.813e-26	1.10497e-26	Il12rb1/Tbx21/Cd274/Irf1/Havcr2/Cyrib/Cd74/Cd5/Cd6/Il2ra/Il21/Lat/Itgal/Cd40lg/Ido1/Cd3e/Ccl5/Nfkbiz/H2-Q4/H2-Aa/H2-DMa/Socs1/Prdm1/Ripk2/Lyn/Zc3h12a/Irgm1/Spn/Slamf8/Ifng/H2-T22/H2-Q7/H2-Eb1/B2m/H2-K1/H2-T23/Tigit/H2-Q6/H2-D1/H2-Ab1/H2-T10/H2-DMb1	42
30	GO:0002694	regulation of leukocyte activation	44/192	618/22940	2.47528e-28	2.56232e-26	1.56166e-26	Il12rb1/Tbx21/Cd274/Irf1/Havcr2/Cyrib/Cd74/Cd5/Cd6/Il2ra/Il21/Klrk1/Ctsc/Lat/Itgal/Cd40lg/Ido1/Cd3e/Ccl5/Nfkbiz/H2-Q4/H2-Aa/H2-DMa/Socs1/Prdm1/Ripk2/Lyn/Zc3h12a/Irgm1/Spn/Slamf8/Ifng/H2-T22/H2-Q7/H2-Eb1/B2m/H2-K1/H2-T23/Tigit/H2-Q6/H2-D1/H2-Ab1/H2-T10/H2-DMb1	44
31	GO:0002696	positive regulation of leukocyte activation	37/192	391/22940	3.35154e-28	3.36096e-26	2.04841e-26	Il12rb1/Tbx21/Cd274/Irf1/Havcr2/Cyrib/Cd74/Cd5/Cd6/Il2ra/Il21/Klrk1/Ctsc/Itgal/Cd40lg/Cd3e/Ccl5/Nfkbiz/H2-Q4/H2-Aa/H2-DMa/Socs1/Ripk2/Irgm1/Spn/Ifng/H2-T22/H2-Q7/H2-Eb1/B2m/H2-K1/H2-T23/H2-Q6/H2-D1/H2-Ab1/H2-T10/H2-DMb1	37
32	GO:0046649	lymphocyte activation	51/192	903/22940	3.53472e-28	3.43725e-26	2.0949e-26	Il12rb1/Tbx21/Nkg7/H2-M3/Cd274/Irf1/Havcr2/Cyrib/Cd74/Cd5/Cd6/Il2ra/Il21/Klrk1/Lat/Itgal/Cd40lg/Ido1/Psmb10/Cd3e/Cd3d/Ccl5/Nfkbiz/H2-Q4/H2-Aa/Prf1/H2-DMa/Socs1/Prdm1/Ripk2/Irf8/Lyn/Zc3h12a/Irgm1/Themis/Spn/Slamf8/Ifng/H2-T22/H2-Q7/H2-Eb1/B2m/H2-K1/H2-T23/Tigit/H2-Q6/H2-D1/H2-Ab1/Igtp/H2-T10/H2-DMb1	51
33	GO:0001562	response to protozoan	19/192	46/22940	4.66574e-28	4.40363e-26	2.68388e-26	Nkg7/Gbp3/Gbp2/Gbp9/Gbp8/Batf2/Gbp7/Irf8/Spn/Iigp1/Ifng/Irgm2/Igtp/Tgtp2/Tgtp1/Gbp4/Gbp11/Gbp6/Gbp10	19
34	GO:0048002	antigen processing and presentation of peptide antigen	22/192	78/22940	5.4806e-28	5.02493e-26	3.06254e-26	H2-M3/Tapbp/Tap2/Cd74/H2-Q4/H2-Aa/Unc93b1/Tap1/H2-DMa/Tapbpl/H2-T24/H2-T22/H2-Q7/H2-Eb1/B2m/H2-K1/H2-T23/H2-Q6/H2-D1/H2-Ab1/H2-T10/H2-DMb1	22
35	GO:0007159	leukocyte cell-cell adhesion	38/192	441/22940	1.85783e-27	1.65605e-25	1.00931e-25	Il12rb1/Tbx21/Cd274/Irf1/Havcr2/Cyrib/Cd74/Cd5/Cd6/Il2ra/Il21/Itgal/Cd40lg/Ido1/Cd3e/Ccl5/Nfkbiz/H2-Q4/H2-Aa/H2-DMa/Socs1/Ripk2/Zc3h12a/Irgm1/Spn/Ifng/H2-T22/H2-Q7/H2-Eb1/B2m/H2-K1/H2-T23/Tigit/H2-Q6/H2-D1/H2-Ab1/H2-T10/H2-DMb1	38
36	GO:0051251	positive regulation of lymphocyte activation	35/192	354/22940	2.4299e-27	2.10744e-25	1.28442e-25	Il12rb1/Tbx21/Cd274/Irf1/Havcr2/Cyrib/Cd74/Cd5/Cd6/Il2ra/Il21/Itgal/Cd40lg/Cd3e/Ccl5/Nfkbiz/H2-Q4/H2-Aa/H2-DMa/Socs1/Ripk2/Irgm1/Spn/Ifng/H2-T22/H2-Q7/H2-Eb1/B2m/H2-K1/H2-T23/H2-Q6/H2-D1/H2-Ab1/H2-T10/H2-DMb1	35
37	GO:0050867	positive regulation of cell activation	37/192	415/22940	2.87187e-27	2.42522e-25	1.4781e-25	Il12rb1/Tbx21/Cd274/Irf1/Havcr2/Cyrib/Cd74/Cd5/Cd6/Il2ra/Il21/Klrk1/Ctsc/Itgal/Cd40lg/Cd3e/Ccl5/Nfkbiz/H2-Q4/H2-Aa/H2-DMa/Socs1/Ripk2/Irgm1/Spn/Ifng/H2-T22/H2-Q7/H2-Eb1/B2m/H2-K1/H2-T23/H2-Q6/H2-D1/H2-Ab1/H2-T10/H2-DMb1	37
38	GO:0035456	response to interferon-beta	21/192	71/22940	2.95733e-27	2.43335e-25	1.48306e-25	Irf1/Stat1/Gbp3/Gbp2/Ifit1/Gbp7/Xaf1/Irgm1/Gm12185/Iigp1/Gm5431/Gm4841/Irgm2/Iigp1c/Ifit3/Igtp/Ifi47/Tgtp2/Tgtp1/F830016B08Rik/Gbp6	21
39	GO:0042832	defense response to protozoan	18/192	42/22940	5.34471e-27	4.28779e-25	2.61328e-25	Nkg7/Gbp3/Gbp2/Gbp9/Gbp8/Batf2/Gbp7/Irf8/Iigp1/Ifng/Irgm2/Igtp/Tgtp2/Tgtp1/Gbp4/Gbp11/Gbp6/Gbp10	18
40	GO:0035458	cellular response to interferon-beta	20/192	62/22940	7.01199e-27	5.48817e-25	3.34487e-25	Irf1/Stat1/Gbp3/Gbp2/Ifit1/Gbp7/Irgm1/Gm12185/Iigp1/Gm5431/Gm4841/Irgm2/Iigp1c/Ifit3/Igtp/Ifi47/Tgtp2/Tgtp1/F830016B08Rik/Gbp6	20
41	GO:0050865	regulation of cell activation	44/192	672/22940	7.90758e-27	6.04177e-25	3.68228e-25	Il12rb1/Tbx21/Cd274/Irf1/Havcr2/Cyrib/Cd74/Cd5/Cd6/Il2ra/Il21/Klrk1/Ctsc/Lat/Itgal/Cd40lg/Ido1/Cd3e/Ccl5/Nfkbiz/H2-Q4/H2-Aa/H2-DMa/Socs1/Prdm1/Ripk2/Lyn/Zc3h12a/Irgm1/Spn/Slamf8/Ifng/H2-T22/H2-Q7/H2-Eb1/B2m/H2-K1/H2-T23/Tigit/H2-Q6/H2-D1/H2-Ab1/H2-T10/H2-DMb1	44
42	GO:0002478	antigen processing and presentation of exogenous peptide antigen	19/192	52/22940	8.21357e-27	6.12962e-25	3.73582e-25	H2-M3/Tapbp/Tap2/Cd74/H2-Q4/H2-Aa/Unc93b1/H2-DMa/H2-T22/H2-Q7/H2-Eb1/B2m/H2-K1/H2-T23/H2-Q6/H2-D1/H2-Ab1/H2-T10/H2-DMb1	19
43	GO:0022409	positive regulation of cell-cell adhesion	34/192	346/22940	1.76546e-26	1.28758e-24	7.84741e-25	Il12rb1/Cd274/Irf1/Havcr2/Cyrib/Cd74/Cd5/Cd6/Il2ra/Il21/Itgal/Cd40lg/Cd3e/Ccl5/Nfkbiz/H2-Q4/H2-Aa/H2-DMa/Socs1/Ripk2/Irgm1/Spn/Ifng/H2-T22/H2-Q7/H2-Eb1/B2m/H2-K1/H2-T23/H2-Q6/H2-D1/H2-Ab1/H2-T10/H2-DMb1	34
44	GO:0022407	regulation of cell-cell adhesion	39/192	522/22940	7.28378e-26	5.19414e-24	3.16568e-24	Il12rb1/Tbx21/Cd274/Irf1/Havcr2/Cyrib/Cd74/Cd5/Cd6/Il2ra/Il21/Itgal/Cd40lg/Ido1/Cd3e/Ccl5/Nfkbiz/H2-Q4/H2-Aa/H2-DMa/Socs1/Ripk2/Lyn/Zc3h12a/Irgm1/Spn/Ifng/H2-T22/H2-Q7/H2-Eb1/B2m/H2-K1/H2-T23/Tigit/H2-Q6/H2-D1/H2-Ab1/H2-T10/H2-DMb1	39
45	GO:0002443	leukocyte mediated immunity	39/192	523/22940	7.81847e-26	5.45423e-24	3.32419e-24	Tbx21/Nkg7/Gzmb/H2-M3/Havcr2/Cyrib/Tap2/C2/Cd74/Dnase1l3/Il21/Tlr2/Rnf19b/Klrk1/Ctsc/Lat/Cd40lg/Nfkbiz/H2-Q4/Unc93b1/Prf1/Tap1/H2-DMa/Rigi/Lyn/Spn/H2-T24/Ifng/H2-T22/Scimp/H2-Q7/B2m/H2-K1/H2-T23/Il2rb/H2-Q6/H2-D1/H2-Ab1/H2-T10	39
46	GO:0002683	negative regulation of immune system process	40/192	577/22940	2.67269e-25	1.82482e-23	1.11217e-23	Tbx21/Cd274/Dhx58/Irf1/Havcr2/Tap2/Cd74/Il2ra/Trim30a/Trim21/Ido1/Oas3/Parp14/Isg15/H2-Q4/H2-Aa/Tap1/Socs1/Tapbpl/Stat2/Lyn/Ubash3a/Zc3h12a/Trafd1/Irgm1/Gpr55/Spn/Slamf8/Ifng/H2-T22/H2-Q7/H2-K1/H2-T23/Irgm2/Tigit/H2-Q6/H2-D1/Nlrc5/Igtp/H2-T10	40
47	GO:0042102	positive regulation of T cell proliferation	23/192	132/22940	5.9059e-24	3.94834e-22	2.4064e-22	Il12rb1/Cd274/Havcr2/Cd6/Il2ra/Il21/Itgal/Cd40lg/Cd3e/Ccl5/H2-Q4/Ripk2/Irgm1/Spn/Ifng/H2-T22/H2-Q7/H2-K1/H2-T23/H2-Q6/H2-D1/H2-T10/H2-DMb1	23
48	GO:0070665	positive regulation of leukocyte proliferation	26/192	194/22940	6.75918e-24	4.42657e-22	2.69786e-22	Il12rb1/Cd274/Havcr2/Cd74/Cd6/Il2ra/Ocstamp/Il21/Itgal/Cd40lg/Cd3e/Ccl5/H2-Q4/Ripk2/Lyn/Irgm1/Spn/Ifng/H2-T22/H2-Q7/H2-K1/H2-T23/H2-Q6/H2-D1/H2-T10/H2-DMb1	26
49	GO:0002460	adaptive immune response based on somatic recombination of immune receptors built from immunoglobulin superfamily domains	34/192	421/22940	1.13602e-23	7.29097e-22	4.44363e-22	Il12rb1/Tbx21/Gzmb/H2-M3/Cd274/Irf1/Havcr2/Cyrib/Tap2/C2/Cd74/Ctsc/Cd40lg/Nfkbiz/H2-Q4/Unc93b1/Prf1/H2-DMa/Ripk2/Zc3h12a/Spn/H2-T24/Ifng/H2-T22/H2-Q7/B2m/H2-K1/H2-T23/Il2rb/Il18bp/H2-Q6/H2-D1/H2-Ab1/H2-T10	34
50	GO:0002697	regulation of immune effector process	35/192	459/22940	1.59236e-23	1.00194e-21	6.10651e-22	Tbx21/H2-M3/Dhx58/Irf1/Havcr2/Cyrib/Tap2/Cd74/Dnase1l3/Il21/Tlr2/Klrk1/Cd40lg/Casp4/Nfkbiz/H2-Q4/Tap1/Rigi/Ripk2/Lyn/Zc3h12a/Spn/Slamf8/H2-T24/Ifng/H2-T22/Scimp/H2-Q7/B2m/H2-K1/H2-T23/H2-Q6/H2-D1/H2-T10/H2-DMb1	35
51	GO:0002449	lymphocyte mediated immunity	33/192	407/22940	4.83883e-23	2.98612e-21	1.81995e-21	Tbx21/Nkg7/Gzmb/H2-M3/Havcr2/Cyrib/Tap2/C2/Cd74/Il21/Rnf19b/Klrk1/Ctsc/Cd40lg/Nfkbiz/H2-Q4/Unc93b1/Prf1/Tap1/H2-DMa/Spn/H2-T24/Ifng/H2-T22/H2-Q7/B2m/H2-K1/H2-T23/Il2rb/H2-Q6/H2-D1/H2-Ab1/H2-T10	33
52	GO:0002253	activation of immune response	37/192	562/22940	1.24004e-22	7.44324e-21	4.53643e-21	Cd274/Dhx58/Irf1/Havcr2/C2/Zbp1/Tlr2/Gbp3/Gbp2/Zc3hav1/Klrk1/Lat/Trim30a/Cd3e/Oas3/Casp4/Nfkbiz/H2-Q4/Unc93b1/Znfx1/Gbp7/Rigi/Ripk2/Lyn/Ubash3a/Zc3h12a/Irgm1/Themis/Ifng/Scimp/H2-Q7/H2-K1/Irgm2/H2-Q6/H2-D1/Igtp/Gbp5	37
53	GO:0006954	inflammatory response	44/192	854/22940	1.25252e-22	7.44324e-21	4.53643e-21	Nkg7/Ccl8/Rel/Havcr2/Nampt/Nos2/Cd6/Dnase1l3/Il2ra/Zbp1/Tlr2/Gbp2/Cxcl9/Ctsc/Lat/Trim30a/Cd40lg/Ido1/Agt/Casp4/Cxcl10/Ccl5/Nfkbiz/H2-Q4/Lyn/Zc3h12a/Irgm1/Ccr4/Cxcr6/Cxcr3/Spn/Slamf8/Ifng/H2-T22/H2-Q7/H2-K1/Cd200r4/H2-T23/Irgm2/H2-Q6/H2-D1/Igtp/H2-T10/Gbp5	44
54	GO:0042129	regulation of T cell proliferation	26/192	219/22940	1.6322e-22	9.52314e-21	5.80407e-21	Il12rb1/Cd274/Irf1/Havcr2/Cd6/Il2ra/Il21/Itgal/Cd40lg/Ido1/Cd3e/Ccl5/H2-Q4/H2-Aa/Ripk2/Irgm1/Spn/Ifng/H2-T22/H2-Q7/H2-K1/H2-T23/H2-Q6/H2-D1/H2-T10/H2-DMb1	26
55	GO:0046631	alpha-beta T cell activation	26/192	221/22940	2.06839e-22	1.18526e-20	7.22382e-21	Tbx21/Nkg7/H2-M3/Cd274/Irf1/Il2ra/Il21/Cd3e/Nfkbiz/H2-Q4/Socs1/Prdm1/Ripk2/Zc3h12a/Irgm1/Spn/Ifng/H2-T22/H2-Q7/H2-K1/H2-T23/H2-Q6/H2-D1/H2-Ab1/Igtp/H2-T10	26
56	GO:0050671	positive regulation of lymphocyte proliferation	24/192	175/22940	2.2746e-22	1.28056e-20	7.80462e-21	Il12rb1/Cd274/Havcr2/Cd74/Cd6/Il2ra/Il21/Itgal/Cd40lg/Cd3e/Ccl5/H2-Q4/Ripk2/Irgm1/Spn/Ifng/H2-T22/H2-Q7/H2-K1/H2-T23/H2-Q6/H2-D1/H2-T10/H2-DMb1	24
57	GO:0070663	regulation of leukocyte proliferation	29/192	305/22940	2.94269e-22	1.62812e-20	9.92291e-21	Il12rb1/Cd274/Irf1/Havcr2/Cd74/Cd6/Il2ra/Ocstamp/Il21/Itgal/Cd40lg/Ido1/Cd3e/Ccl5/H2-Q4/H2-Aa/Ripk2/Lyn/Irgm1/Spn/Ifng/H2-T22/H2-Q7/H2-K1/H2-T23/H2-Q6/H2-D1/H2-T10/H2-DMb1	29
58	GO:0050670	regulation of lymphocyte proliferation	28/192	278/22940	3.35671e-22	1.82571e-20	1.11272e-20	Il12rb1/Cd274/Irf1/Havcr2/Cd74/Cd6/Il2ra/Il21/Itgal/Cd40lg/Ido1/Cd3e/Ccl5/H2-Q4/H2-Aa/Ripk2/Lyn/Irgm1/Spn/Ifng/H2-T22/H2-Q7/H2-K1/H2-T23/H2-Q6/H2-D1/H2-T10/H2-DMb1	28
59	GO:0032946	positive regulation of mononuclear cell proliferation	24/192	178/22940	3.44755e-22	1.84386e-20	1.12378e-20	Il12rb1/Cd274/Havcr2/Cd74/Cd6/Il2ra/Il21/Itgal/Cd40lg/Cd3e/Ccl5/H2-Q4/Ripk2/Irgm1/Spn/Ifng/H2-T22/H2-Q7/H2-K1/H2-T23/H2-Q6/H2-D1/H2-T10/H2-DMb1	24
60	GO:0002237	response to molecule of bacterial origin	32/192	402/22940	4.09748e-22	2.15554e-20	1.31374e-20	H2-M3/Cd274/Havcr2/Cmpk2/Nos2/Cyrib/Tap2/Cd6/Stat1/Tlr2/Gbp3/Gbp2/Cxcl9/Klrk1/Trim30a/Ido1/Casp4/Cxcl10/Nfkbiz/Ripk2/Irf8/Lyn/Zc3h12a/Irgm1/Ifng/Scimp/B2m/Irgm2/Igtp/Gbp6/Gbp10/Gbp5	32
61	GO:0050830	defense response to Gram-positive bacterium	24/192	181/22940	5.18458e-22	2.68344e-20	1.63548e-20	Havcr2/Tlr2/Gbp3/Gbp2/Gbp9/Klrk1/Casp4/Gbp8/H2-Q4/Gbp7/Ripk2/Ifng/H2-T22/H2-Q7/B2m/H2-K1/H2-T23/H2-Q6/H2-D1/Gbp4/H2-T10/Gbp11/Gbp6/Gbp10	24
62	GO:0032944	regulation of mononuclear cell proliferation	28/192	283/22940	5.47851e-22	2.79056e-20	1.70076e-20	Il12rb1/Cd274/Irf1/Havcr2/Cd74/Cd6/Il2ra/Il21/Itgal/Cd40lg/Ido1/Cd3e/Ccl5/H2-Q4/H2-Aa/Ripk2/Lyn/Irgm1/Spn/Ifng/H2-T22/H2-Q7/H2-K1/H2-T23/H2-Q6/H2-D1/H2-T10/H2-DMb1	28
63	GO:0002832	negative regulation of response to biotic stimulus	23/192	164/22940	1.0516e-21	5.27278e-20	3.2136e-20	Dhx58/Havcr2/Tap2/Trim21/Oas3/Parp14/Isg15/H2-Q4/Tap1/Stat2/Trafd1/Irgm1/Slamf8/H2-T22/H2-Q7/H2-K1/H2-T23/Irgm2/H2-Q6/H2-D1/Nlrc5/Igtp/H2-T10	23
64	GO:0042098	T cell proliferation	27/192	263/22940	1.17833e-21	5.81734e-20	3.54549e-20	Il12rb1/Cd274/Irf1/Havcr2/Cd6/Il2ra/Il21/Itgal/Cd40lg/Ido1/Psmb10/Cd3e/Ccl5/H2-Q4/H2-Aa/Ripk2/Irgm1/Spn/Ifng/H2-T22/H2-Q7/H2-K1/H2-T23/H2-Q6/H2-D1/H2-T10/H2-DMb1	27
65	GO:0002396	MHC protein complex assembly	13/192	24/22940	1.50938e-21	7.22923e-20	4.406e-20	Tapbp/H2-Q4/H2-Aa/H2-DMa/Tapbpl/H2-Q7/H2-Eb1/B2m/H2-K1/H2-Q6/H2-D1/H2-Ab1/H2-DMb1	13
66	GO:0002501	peptide antigen assembly with MHC protein complex	13/192	24/22940	1.50938e-21	7.22923e-20	4.406e-20	Tapbp/H2-Q4/H2-Aa/H2-DMa/Tapbpl/H2-Q7/H2-Eb1/B2m/H2-K1/H2-Q6/H2-D1/H2-Ab1/H2-DMb1	13
67	GO:0032609	type II interferon production	22/192	146/22940	1.65214e-21	7.79663e-20	4.75181e-20	Il12rb1/H2-M3/Cd274/Havcr2/Cyrib/Il21/Rnf19b/Klrk1/Cd40lg/Cd3e/Nfkbiz/Isg15/H2-Q4/Ripk2/Irf8/Zc3h12a/Irgm1/Spn/H2-Q7/H2-K1/H2-Q6/H2-D1	22
68	GO:0001909	leukocyte mediated cytotoxicity	23/192	169/22940	2.12903e-21	9.90153e-20	6.03469e-20	Nkg7/Gzmb/H2-M3/Havcr2/Cyrib/Tap2/Dnase1l3/Il21/Rnf19b/Klrk1/Ctsc/H2-Q4/Prf1/Tap1/H2-T24/H2-T22/H2-Q7/B2m/H2-K1/H2-T23/H2-Q6/H2-D1/H2-T10	23
69	GO:0002819	regulation of adaptive immune response	26/192	242/22940	2.16888e-21	9.94278e-20	6.05983e-20	Il12rb1/Tbx21/H2-M3/Cd274/Irf1/Havcr2/Cyrib/Tap2/Cd74/Nfkbiz/H2-Q4/H2-DMa/Ripk2/Zc3h12a/Spn/H2-T24/Ifng/H2-T22/H2-Q7/B2m/H2-K1/H2-T23/H2-Q6/H2-D1/H2-Ab1/H2-T10	26
70	GO:0071219	cellular response to molecule of bacterial origin	28/192	304/22940	3.87309e-21	1.75053e-19	1.06689e-19	Cd274/Havcr2/Cmpk2/Nos2/Cyrib/Cd6/Stat1/Tlr2/Gbp3/Gbp2/Cxcl9/Klrk1/Trim30a/Cxcl10/Nfkbiz/Ripk2/Irf8/Lyn/Zc3h12a/Irgm1/Ifng/Scimp/B2m/Irgm2/Igtp/Gbp6/Gbp10/Gbp5	28
71	GO:0002822	regulation of adaptive immune response based on somatic recombination of immune receptors built from immunoglobulin superfamily domains	25/192	226/22940	6.48149e-21	2.88877e-19	1.76062e-19	Il12rb1/Tbx21/H2-M3/Cd274/Irf1/Havcr2/Cyrib/Tap2/Nfkbiz/H2-Q4/H2-DMa/Ripk2/Zc3h12a/Spn/H2-T24/Ifng/H2-T22/H2-Q7/B2m/H2-K1/H2-T23/H2-Q6/H2-D1/H2-Ab1/H2-T10	25
72	GO:0046651	lymphocyte proliferation	30/192	375/22940	7.86268e-21	3.45635e-19	2.10654e-19	Il12rb1/Cd274/Irf1/Havcr2/Cd74/Cd6/Il2ra/Il21/Itgal/Cd40lg/Ido1/Psmb10/Cd3e/Ccl5/Nfkbiz/H2-Q4/H2-Aa/Ripk2/Lyn/Irgm1/Spn/Ifng/H2-T22/H2-Q7/H2-K1/H2-T23/H2-Q6/H2-D1/H2-T10/H2-DMb1	30
73	GO:0032943	mononuclear cell proliferation	30/192	382/22940	1.33397e-20	5.78474e-19	3.52563e-19	Il12rb1/Cd274/Irf1/Havcr2/Cd74/Cd6/Il2ra/Il21/Itgal/Cd40lg/Ido1/Psmb10/Cd3e/Ccl5/Nfkbiz/H2-Q4/H2-Aa/Ripk2/Lyn/Irgm1/Spn/Ifng/H2-T22/H2-Q7/H2-K1/H2-T23/H2-Q6/H2-D1/H2-T10/H2-DMb1	30
74	GO:0070661	leukocyte proliferation	31/192	417/22940	1.44525e-20	6.18373e-19	3.7688e-19	Il12rb1/Cd274/Irf1/Havcr2/Cd74/Cd6/Il2ra/Ocstamp/Il21/Itgal/Cd40lg/Ido1/Psmb10/Cd3e/Ccl5/Nfkbiz/H2-Q4/H2-Aa/Ripk2/Lyn/Irgm1/Spn/Ifng/H2-T22/H2-Q7/H2-K1/H2-T23/H2-Q6/H2-D1/H2-T10/H2-DMb1	31
75	GO:0045785	positive regulation of cell adhesion	34/192	534/22940	2.28791e-20	9.66041e-19	5.88773e-19	Il12rb1/Cd274/Irf1/Havcr2/Cyrib/Cd74/Cd5/Cd6/Il2ra/Il21/Itgal/Cd40lg/Cd3e/Ccl5/Nfkbiz/H2-Q4/H2-Aa/H2-DMa/Socs1/Ripk2/Irgm1/Spn/Ifng/H2-T22/H2-Q7/H2-Eb1/B2m/H2-K1/H2-T23/H2-Q6/H2-D1/H2-Ab1/H2-T10/H2-DMb1	34
76	GO:0002821	positive regulation of adaptive immune response	22/192	165/22940	2.60172e-20	1.08428e-18	6.60833e-19	Il12rb1/Tbx21/H2-M3/Cd274/Cyrib/Tap2/Cd74/Nfkbiz/H2-Q4/H2-DMa/Ripk2/H2-T24/Ifng/H2-T22/H2-Q7/B2m/H2-K1/H2-T23/H2-Q6/H2-D1/H2-Ab1/H2-T10	22
77	GO:0046634	regulation of alpha-beta T cell activation	21/192	145/22940	3.32583e-20	1.36828e-18	8.33927e-19	Tbx21/Cd274/Irf1/Il2ra/Cd3e/Nfkbiz/H2-Q4/Socs1/Prdm1/Ripk2/Zc3h12a/Irgm1/Ifng/H2-T22/H2-Q7/H2-K1/H2-T23/H2-Q6/H2-D1/H2-Ab1/H2-T10	21
78	GO:0031341	regulation of cell killing	21/192	146/22940	3.85682e-20	1.56665e-18	9.54825e-19	H2-M3/Havcr2/Nos2/Cyrib/Tap2/Dnase1l3/Il21/Klrk1/H2-Q4/Prf1/Tap1/H2-T24/Ifng/H2-T22/H2-Q7/B2m/H2-K1/H2-T23/H2-Q6/H2-D1/H2-T10	21
79	GO:0071216	cellular response to biotic stimulus	28/192	332/22940	4.19439e-20	1.68247e-18	1.02542e-18	Cd274/Havcr2/Cmpk2/Nos2/Cyrib/Cd6/Stat1/Tlr2/Gbp3/Gbp2/Cxcl9/Klrk1/Trim30a/Cxcl10/Nfkbiz/Ripk2/Irf8/Lyn/Zc3h12a/Irgm1/Ifng/Scimp/B2m/Irgm2/Igtp/Gbp6/Gbp10/Gbp5	28
80	GO:0002699	positive regulation of immune effector process	27/192	303/22940	4.90941e-20	1.94498e-18	1.1854e-18	Tbx21/H2-M3/Dhx58/Irf1/Cyrib/Tap2/Cd74/Il21/Tlr2/Klrk1/Casp4/Nfkbiz/H2-Q4/Rigi/Ripk2/H2-T24/Ifng/H2-T22/Scimp/H2-Q7/B2m/H2-K1/H2-T23/H2-Q6/H2-D1/H2-T10/H2-DMb1	27
81	GO:0002757	immune response-activating signaling pathway	32/192	481/22940	9.15787e-20	3.58385e-18	2.18425e-18	Cd274/Dhx58/Irf1/Havcr2/Tlr2/Gbp2/Zc3hav1/Klrk1/Lat/Trim30a/Cd3e/Oas3/Casp4/Nfkbiz/H2-Q4/Unc93b1/Rigi/Ripk2/Lyn/Ubash3a/Zc3h12a/Irgm1/Themis/Ifng/Scimp/H2-Q7/H2-K1/Irgm2/H2-Q6/H2-D1/Igtp/Gbp5	32
82	GO:0002507	tolerance induction	15/192	52/22940	1.36e-19	5.25811e-18	3.20466e-18	Cd274/Havcr2/Il2ra/Ido1/Cd3e/H2-Q4/Lyn/Ccr4/H2-T22/H2-Q7/H2-K1/H2-T23/H2-Q6/H2-D1/H2-T10	15
83	GO:0045824	negative regulation of innate immune response	20/192	135/22940	1.70401e-19	6.50971e-18	3.96747e-18	Dhx58/Havcr2/Tap2/Trim21/Oas3/Parp14/Isg15/H2-Q4/Tap1/Stat2/Trafd1/Slamf8/H2-T22/H2-Q7/H2-K1/H2-T23/H2-Q6/H2-D1/Nlrc5/H2-T10	20
84	GO:0002764	immune response-regulating signaling pathway	32/192	492/22940	1.79269e-19	6.76794e-18	4.12486e-18	Cd274/Dhx58/Irf1/Havcr2/Tlr2/Gbp2/Zc3hav1/Klrk1/Lat/Trim30a/Cd3e/Oas3/Casp4/Nfkbiz/H2-Q4/Unc93b1/Rigi/Ripk2/Lyn/Ubash3a/Zc3h12a/Irgm1/Themis/Ifng/Scimp/H2-Q7/H2-K1/Irgm2/H2-Q6/H2-D1/Igtp/Gbp5	32
85	GO:0002824	positive regulation of adaptive immune response based on somatic recombination of immune receptors built from immunoglobulin superfamily domains	21/192	157/22940	1.83071e-19	6.83112e-18	4.16336e-18	Il12rb1/Tbx21/H2-M3/Cd274/Cyrib/Tap2/Nfkbiz/H2-Q4/H2-DMa/Ripk2/H2-T24/Ifng/H2-T22/H2-Q7/B2m/H2-K1/H2-T23/H2-Q6/H2-D1/H2-Ab1/H2-T10	21
86	GO:0002474	antigen processing and presentation of peptide antigen via MHC class I	15/192	53/22940	1.8831e-19	6.94583e-18	4.23328e-18	H2-M3/Tapbp/Tap2/H2-Q4/Tap1/Tapbpl/H2-T24/H2-T22/H2-Q7/B2m/H2-K1/H2-T23/H2-Q6/H2-D1/H2-T10	15
87	GO:0030155	regulation of cell adhesion	40/192	837/22940	2.11763e-19	7.72213e-18	4.70641e-18	Il12rb1/Tbx21/Cd274/Irf1/Havcr2/Cyrib/Cd74/Cd5/Cd6/Il2ra/Il21/Itgal/Cd40lg/Ido1/Cd3e/Ccl5/Nfkbiz/H2-Q4/H2-Aa/H2-DMa/Socs1/Ripk2/Lyn/Zc3h12a/Irgm1/Cxcr3/Spn/Ifng/H2-T22/H2-Q7/H2-Eb1/B2m/H2-K1/H2-T23/Tigit/H2-Q6/H2-D1/H2-Ab1/H2-T10/H2-DMb1	40
88	GO:0019885	antigen processing and presentation of endogenous peptide antigen via MHC class I	14/192	42/22940	2.20533e-19	7.95157e-18	4.84624e-18	H2-M3/Tapbp/Tap2/H2-Q4/Tap1/H2-T24/H2-T22/H2-Q7/B2m/H2-K1/H2-T23/H2-Q6/H2-D1/H2-T10	14
89	GO:0071222	cellular response to lipopolysaccharide	26/192	294/22940	3.05512e-19	1.08932e-17	6.63907e-18	Cd274/Havcr2/Cmpk2/Nos2/Cd6/Stat1/Gbp3/Gbp2/Cxcl9/Klrk1/Trim30a/Cxcl10/Nfkbiz/Ripk2/Irf8/Lyn/Zc3h12a/Irgm1/Ifng/Scimp/B2m/Irgm2/Igtp/Gbp6/Gbp10/Gbp5	26
90	GO:0002483	antigen processing and presentation of endogenous peptide antigen	14/192	43/22940	3.24627e-19	1.14476e-17	6.97694e-18	H2-M3/Tapbp/Tap2/H2-Q4/Tap1/H2-T24/H2-T22/H2-Q7/B2m/H2-K1/H2-T23/H2-Q6/H2-D1/H2-T10	14
91	GO:0019221	cytokine-mediated signaling pathway	31/192	466/22940	3.64417e-19	1.26527e-17	7.71145e-18	Il12rb1/Ccl8/Irf1/Parp9/Cd74/Stat1/Il2ra/Zbp1/Cxcl9/Oasl2/Slc27a1/Oas3/Oas2/Casp4/Parp14/Cxcl10/Ccl5/Nfkbiz/Isg15/Socs1/Stat2/Ripk2/Lyn/Irgm1/Cxcr6/Iigp1/Ifng/Il2rb/Irgm2/Nlrc5/Igtp	31
92	GO:0050777	negative regulation of immune response	24/192	238/22940	3.66688e-19	1.26527e-17	7.71145e-18	Tbx21/Dhx58/Irf1/Havcr2/Tap2/Trim21/Oas3/Parp14/Isg15/H2-Q4/Tap1/Stat2/Zc3h12a/Trafd1/Spn/Slamf8/H2-T22/H2-Q7/H2-K1/H2-T23/H2-Q6/H2-D1/Nlrc5/H2-T10	24
93	GO:0031343	positive regulation of cell killing	18/192	103/22940	5.33938e-19	1.82277e-17	1.11093e-17	H2-M3/Nos2/Cyrib/Tap2/Il21/Klrk1/H2-Q4/Prf1/H2-T24/Ifng/H2-T22/H2-Q7/B2m/H2-K1/H2-T23/H2-Q6/H2-D1/H2-T10	18
94	GO:0019883	antigen processing and presentation of endogenous antigen	14/192	46/22940	9.72068e-19	3.28354e-17	2.00122e-17	H2-M3/Tapbp/Tap2/H2-Q4/Tap1/H2-T24/H2-T22/H2-Q7/B2m/H2-K1/H2-T23/H2-Q6/H2-D1/H2-T10	14
95	GO:0001913	T cell mediated cytotoxicity	16/192	75/22940	1.70848e-18	5.71094e-17	3.48065e-17	Gzmb/H2-M3/Cyrib/Tap2/Ctsc/H2-Q4/Prf1/H2-T24/H2-T22/H2-Q7/B2m/H2-K1/H2-T23/H2-Q6/H2-D1/H2-T10	16
96	GO:0032496	response to lipopolysaccharide	28/192	382/22940	1.75627e-18	5.81017e-17	3.54113e-17	Cd274/Havcr2/Cmpk2/Nos2/Cd6/Stat1/Gbp3/Gbp2/Cxcl9/Klrk1/Trim30a/Ido1/Casp4/Cxcl10/Nfkbiz/Ripk2/Irf8/Lyn/Zc3h12a/Irgm1/Ifng/Scimp/B2m/Irgm2/Igtp/Gbp6/Gbp10/Gbp5	28
97	GO:0002720	positive regulation of cytokine production involved in immune response	18/192	110/22940	1.84375e-18	6.03735e-17	3.67958e-17	Tbx21/Cd74/Il21/Tlr2/Casp4/H2-Q4/Rigi/Ripk2/Ifng/H2-T22/Scimp/H2-Q7/B2m/H2-K1/H2-T23/H2-Q6/H2-D1/H2-T10	18
98	GO:0032649	regulation of type II interferon production	19/192	132/22940	2.48963e-18	8.06992e-17	4.91838e-17	Il12rb1/H2-M3/Cd274/Havcr2/Cyrib/Il21/Klrk1/Cd40lg/Cd3e/Isg15/H2-Q4/Ripk2/Irf8/Zc3h12a/Irgm1/H2-Q7/H2-K1/H2-Q6/H2-D1	19
99	GO:0098609	cell-cell adhesion	40/192	906/22940	3.40952e-18	1.09412e-16	6.66831e-17	Il12rb1/Tbx21/Cd274/Irf1/Havcr2/Cyrib/Cd74/Cd5/Cd6/Il2ra/Il21/Itgax/Itgal/Cd40lg/Ido1/Cd3e/Ccl5/Nfkbiz/H2-Q4/H2-Aa/H2-DMa/Socs1/Ripk2/Lyn/Zc3h12a/Irgm1/Spn/Ifng/H2-T22/H2-Q7/H2-Eb1/B2m/H2-K1/H2-T23/Tigit/H2-Q6/H2-D1/H2-Ab1/H2-T10/H2-DMb1	40
100	GO:0002456	T cell mediated immunity	20/192	157/22940	3.70026e-18	1.17566e-16	7.16528e-17	Tbx21/Gzmb/H2-M3/Cyrib/Tap2/Ctsc/Nfkbiz/H2-Q4/Unc93b1/Prf1/Spn/H2-T24/H2-T22/H2-Q7/B2m/H2-K1/H2-T23/H2-Q6/H2-D1/H2-T10	20
101	GO:0050868	negative regulation of T cell activation	20/192	160/22940	5.42011e-18	1.70521e-16	1.03927e-16	Tbx21/Cd274/Irf1/Havcr2/Cd74/Il2ra/Ido1/H2-Q4/H2-Aa/Socs1/Zc3h12a/Spn/H2-T22/H2-Q7/H2-K1/H2-T23/Tigit/H2-Q6/H2-D1/H2-T10	20
102	GO:0002703	regulation of leukocyte mediated immunity	25/192	298/22940	5.51683e-18	1.71879e-16	1.04755e-16	Tbx21/H2-M3/Havcr2/Cyrib/Tap2/Dnase1l3/Il21/Tlr2/Klrk1/H2-Q4/Tap1/Rigi/Lyn/Spn/H2-T24/Ifng/H2-T22/Scimp/H2-Q7/B2m/H2-K1/H2-T23/H2-Q6/H2-D1/H2-T10	25
103	GO:0002218	activation of innate immune response	25/192	301/22940	7.01159e-18	2.16348e-16	1.31858e-16	Cd274/Dhx58/Irf1/Havcr2/Zbp1/Tlr2/Gbp3/Gbp2/Zc3hav1/Klrk1/Trim30a/Oas3/Casp4/Nfkbiz/Unc93b1/Znfx1/Gbp7/Rigi/Ripk2/Lyn/Irgm1/Scimp/Irgm2/Igtp/Gbp5	25
104	GO:0031348	negative regulation of defense response	25/192	310/22940	1.41662e-17	4.32946e-16	2.63868e-16	Dhx58/Havcr2/Tap2/Il2ra/Trim21/Oas3/Parp14/Isg15/H2-Q4/Tap1/Stat2/Trafd1/Irgm1/Spn/Slamf8/H2-T22/H2-Q7/H2-K1/H2-T23/Irgm2/H2-Q6/H2-D1/Nlrc5/Igtp/H2-T10	25
105	GO:0051250	negative regulation of lymphocyte activation	21/192	195/22940	1.75383e-17	5.30949e-16	3.23597e-16	Tbx21/Cd274/Irf1/Havcr2/Cd74/Il2ra/Ido1/H2-Q4/H2-Aa/Socs1/Lyn/Zc3h12a/Spn/H2-T22/H2-Q7/H2-K1/H2-T23/Tigit/H2-Q6/H2-D1/H2-T10	21
106	GO:0001910	regulation of leukocyte mediated cytotoxicity	18/192	128/22940	3.0779e-17	9.23083e-16	5.62591e-16	H2-M3/Havcr2/Cyrib/Tap2/Dnase1l3/Il21/Klrk1/H2-Q4/Tap1/H2-T24/H2-T22/H2-Q7/B2m/H2-K1/H2-T23/H2-Q6/H2-D1/H2-T10	18
107	GO:1903038	negative regulation of leukocyte cell-cell adhesion	20/192	177/22940	4.08938e-17	1.21508e-15	7.40552e-16	Tbx21/Cd274/Irf1/Havcr2/Cd74/Il2ra/Ido1/H2-Q4/H2-Aa/Socs1/Zc3h12a/Spn/H2-T22/H2-Q7/H2-K1/H2-T23/Tigit/H2-Q6/H2-D1/H2-T10	20
108	GO:0032729	positive regulation of type II interferon production	16/192	92/22940	5.56882e-17	1.63948e-15	9.99216e-16	Il12rb1/H2-M3/Havcr2/Cyrib/Il21/Klrk1/Cd40lg/Cd3e/Isg15/H2-Q4/Ripk2/Irf8/H2-Q7/H2-K1/H2-Q6/H2-D1	16
109	GO:0002477	antigen processing and presentation of exogenous peptide antigen via MHC class Ib	11/192	26/22940	7.32395e-17	2.1366e-15	1.30219e-15	H2-M3/Tap2/H2-Q4/H2-T22/H2-Q7/B2m/H2-K1/H2-T23/H2-Q6/H2-D1/H2-T10	11
110	GO:0050727	regulation of inflammatory response	27/192	404/22940	7.72756e-17	2.23403e-15	1.36157e-15	Nkg7/Dnase1l3/Il2ra/Zbp1/Tlr2/Ctsc/Ido1/Agt/Casp4/Ccl5/Nfkbiz/H2-Q4/Lyn/Irgm1/Spn/Slamf8/Ifng/H2-T22/H2-Q7/H2-K1/Cd200r4/H2-T23/Irgm2/H2-Q6/H2-D1/Igtp/H2-T10	27
111	GO:0032606	type I interferon production	18/192	138/22940	1.21946e-16	3.49397e-15	2.12947e-15	Irf9/Dhx58/Irf1/Rel/Havcr2/Stat1/Tlr2/Zc3hav1/Oas3/Oas2/Isg15/Rigi/Xaf1/Irf8/Irgm1/Irgm2/Igtp/Gbp4	18
112	GO:0002695	negative regulation of leukocyte activation	21/192	219/22940	1.91715e-16	5.44435e-15	3.31817e-15	Tbx21/Cd274/Irf1/Havcr2/Cd74/Il2ra/Ido1/H2-Q4/H2-Aa/Socs1/Lyn/Zc3h12a/Spn/H2-T22/H2-Q7/H2-K1/H2-T23/Tigit/H2-Q6/H2-D1/H2-T10	21
113	GO:0002428	antigen processing and presentation of peptide antigen via MHC class Ib	12/192	39/22940	2.68143e-16	7.54799e-15	4.60027e-15	H2-M3/Tap2/H2-Q4/H2-T24/H2-T22/H2-Q7/B2m/H2-K1/H2-T23/H2-Q6/H2-D1/H2-T10	12
114	GO:0046635	positive regulation of alpha-beta T cell activation	16/192	102/22940	3.1154e-16	8.69332e-15	5.29832e-15	Irf1/Cd3e/Nfkbiz/H2-Q4/Socs1/Ripk2/Irgm1/Ifng/H2-T22/H2-Q7/H2-K1/H2-T23/H2-Q6/H2-D1/H2-Ab1/H2-T10	16
115	GO:0042267	natural killer cell mediated cytotoxicity	16/192	103/22940	3.66166e-16	1.01295e-14	6.17365e-15	Nkg7/H2-M3/Havcr2/Tap2/Il21/Rnf19b/Klrk1/H2-Q4/Tap1/H2-T22/H2-Q7/H2-K1/H2-T23/H2-Q6/H2-D1/H2-T10	16
116	GO:0002228	natural killer cell mediated immunity	16/192	106/22940	5.88342e-16	1.61367e-14	9.83482e-15	Nkg7/H2-M3/Havcr2/Tap2/Il21/Rnf19b/Klrk1/H2-Q4/Tap1/H2-T22/H2-Q7/H2-K1/H2-T23/H2-Q6/H2-D1/H2-T10	16
117	GO:0002718	regulation of cytokine production involved in immune response	18/192	151/22940	6.22617e-16	1.6932e-14	1.03196e-14	Tbx21/Cd74/Il21/Tlr2/Casp4/H2-Q4/Rigi/Ripk2/Ifng/H2-T22/Scimp/H2-Q7/B2m/H2-K1/H2-T23/H2-Q6/H2-D1/H2-T10	18
118	GO:0001916	positive regulation of T cell mediated cytotoxicity	13/192	55/22940	7.00299e-16	1.87272e-14	1.14136e-14	H2-M3/Cyrib/Tap2/H2-Q4/H2-T24/H2-T22/H2-Q7/B2m/H2-K1/H2-T23/H2-Q6/H2-D1/H2-T10	13
119	GO:0036037	CD8-positive, alpha-beta T cell activation	13/192	55/22940	7.00299e-16	1.87272e-14	1.14136e-14	Cd274/Irf1/H2-Q4/Socs1/Ifng/H2-T22/H2-Q7/H2-K1/H2-T23/H2-Q6/H2-D1/Igtp/H2-T10	13
120	GO:0046640	regulation of alpha-beta T cell proliferation	14/192	71/22940	8.13256e-16	2.13913e-14	1.30374e-14	Cd274/Irf1/Il2ra/Cd3e/H2-Q4/Ripk2/Irgm1/H2-T22/H2-Q7/H2-K1/H2-T23/H2-Q6/H2-D1/H2-T10	14
121	GO:0050688	regulation of defense response to virus	14/192	71/22940	8.13256e-16	2.13913e-14	1.30374e-14	Il12rb1/Parp9/Stat1/Zc3hav1/Ccl5/Rigi/Zc3h12a/Irgm1/Dtx3l/Spn/Ifng/Irgm2/Igtp/Gbp4	14
122	GO:0002475	antigen processing and presentation via MHC class Ib	12/192	43/22940	1.02154e-15	2.66514e-14	1.62432e-14	H2-M3/Tap2/H2-Q4/H2-T24/H2-T22/H2-Q7/B2m/H2-K1/H2-T23/H2-Q6/H2-D1/H2-T10	12
123	GO:0050866	negative regulation of cell activation	21/192	238/22940	1.0412e-15	2.69451e-14	1.64222e-14	Tbx21/Cd274/Irf1/Havcr2/Cd74/Il2ra/Ido1/H2-Q4/H2-Aa/Socs1/Lyn/Zc3h12a/Spn/H2-T22/H2-Q7/H2-K1/H2-T23/Tigit/H2-Q6/H2-D1/H2-T10	21
124	GO:0032479	regulation of type I interferon production	17/192	134/22940	1.42343e-15	3.65422e-14	2.22714e-14	Dhx58/Irf1/Rel/Havcr2/Stat1/Tlr2/Zc3hav1/Oas3/Oas2/Isg15/Rigi/Xaf1/Irf8/Irgm1/Irgm2/Igtp/Gbp4	17
125	GO:0002705	positive regulation of leukocyte mediated immunity	19/192	185/22940	1.55138e-15	3.95108e-14	2.40807e-14	Tbx21/H2-M3/Cyrib/Tap2/Il21/Klrk1/H2-Q4/Rigi/H2-T24/Ifng/H2-T22/Scimp/H2-Q7/B2m/H2-K1/H2-T23/H2-Q6/H2-D1/H2-T10	19
126	GO:0001912	positive regulation of leukocyte mediated cytotoxicity	15/192	93/22940	1.75964e-15	4.4462e-14	2.70983e-14	H2-M3/Cyrib/Tap2/Il21/Klrk1/H2-Q4/H2-T24/H2-T22/H2-Q7/B2m/H2-K1/H2-T23/H2-Q6/H2-D1/H2-T10	15
127	GO:0046633	alpha-beta T cell proliferation	14/192	76/22940	2.23891e-15	5.61302e-14	3.42097e-14	Cd274/Irf1/Il2ra/Cd3e/H2-Q4/Ripk2/Irgm1/H2-T22/H2-Q7/H2-K1/H2-T23/H2-Q6/H2-D1/H2-T10	14
128	GO:0002702	positive regulation of production of molecular mediator of immune response	18/192	167/22940	3.77381e-15	9.38773e-14	5.72154e-14	Tbx21/Cd74/Il21/Tlr2/Casp4/H2-Q4/Rigi/Ripk2/Ifng/H2-T22/Scimp/H2-Q7/B2m/H2-K1/H2-T23/H2-Q6/H2-D1/H2-T10	18
129	GO:0001914	regulation of T cell mediated cytotoxicity	13/192	62/22940	3.81022e-15	9.40539e-14	5.7323e-14	H2-M3/Cyrib/Tap2/H2-Q4/H2-T24/H2-T22/H2-Q7/B2m/H2-K1/H2-T23/H2-Q6/H2-D1/H2-T10	13
130	GO:0002706	regulation of lymphocyte mediated immunity	20/192	227/22940	5.32357e-15	1.30407e-13	7.94792e-14	Tbx21/H2-M3/Havcr2/Cyrib/Tap2/Il21/Klrk1/H2-Q4/Tap1/Spn/H2-T24/Ifng/H2-T22/H2-Q7/B2m/H2-K1/H2-T23/H2-Q6/H2-D1/H2-T10	20
131	GO:0002367	cytokine production involved in immune response	18/192	174/22940	7.81549e-15	1.89999e-13	1.15799e-13	Tbx21/Cd74/Il21/Tlr2/Casp4/H2-Q4/Rigi/Ripk2/Ifng/H2-T22/Scimp/H2-Q7/B2m/H2-K1/H2-T23/H2-Q6/H2-D1/H2-T10	18
132	GO:0022408	negative regulation of cell-cell adhesion	20/192	234/22940	9.54148e-15	2.30215e-13	1.40309e-13	Tbx21/Cd274/Irf1/Havcr2/Cd74/Il2ra/Ido1/H2-Q4/H2-Aa/Socs1/Zc3h12a/Spn/H2-T22/H2-Q7/H2-K1/H2-T23/Tigit/H2-Q6/H2-D1/H2-T10	20
133	GO:0042269	regulation of natural killer cell mediated cytotoxicity	14/192	84/22940	9.75453e-15	2.33599e-13	1.42372e-13	H2-M3/Havcr2/Tap2/Il21/Klrk1/H2-Q4/Tap1/H2-T22/H2-Q7/H2-K1/H2-T23/H2-Q6/H2-D1/H2-T10	14
134	GO:0002418	immune response to tumor cell	11/192	38/22940	1.0455e-14	2.44891e-13	1.49254e-13	Nkg7/Cd274/Havcr2/Klrk1/Cd40lg/H2-Q4/Prf1/H2-Q7/H2-K1/H2-Q6/H2-D1	11
135	GO:0002476	antigen processing and presentation of endogenous peptide antigen via MHC class Ib	11/192	38/22940	1.0455e-14	2.44891e-13	1.49254e-13	H2-M3/Tap2/H2-Q4/H2-T24/H2-T22/H2-Q7/H2-K1/H2-T23/H2-Q6/H2-D1/H2-T10	11
136	GO:0002484	antigen processing and presentation of endogenous peptide antigen via MHC class I via ER pathway	11/192	38/22940	1.0455e-14	2.44891e-13	1.49254e-13	H2-M3/Tap2/H2-Q4/H2-T24/H2-T22/H2-Q7/H2-K1/H2-T23/H2-Q6/H2-D1/H2-T10	11
137	GO:0140888	interferon-mediated signaling pathway	14/192	85/22940	1.15933e-14	2.69586e-13	1.64305e-13	Irf1/Parp9/Stat1/Zbp1/Oas3/Oas2/Parp14/Isg15/Stat2/Irgm1/Ifng/Irgm2/Nlrc5/Igtp	14
138	GO:0002711	positive regulation of T cell mediated immunity	14/192	86/22940	1.37471e-14	3.17371e-13	1.93428e-13	Tbx21/H2-M3/Cyrib/Tap2/H2-Q4/H2-T24/H2-T22/H2-Q7/B2m/H2-K1/H2-T23/H2-Q6/H2-D1/H2-T10	14
139	GO:0002715	regulation of natural killer cell mediated immunity	14/192	87/22940	1.62648e-14	3.72812e-13	2.27218e-13	H2-M3/Havcr2/Tap2/Il21/Klrk1/H2-Q4/Tap1/H2-T22/H2-Q7/H2-K1/H2-T23/H2-Q6/H2-D1/H2-T10	14
140	GO:0002758	innate immune response-activating signaling pathway	21/192	276/22940	2.02114e-14	4.59988e-13	2.80349e-13	Cd274/Dhx58/Irf1/Havcr2/Tlr2/Gbp2/Zc3hav1/Klrk1/Trim30a/Oas3/Casp4/Nfkbiz/Unc93b1/Rigi/Ripk2/Lyn/Irgm1/Scimp/Irgm2/Igtp/Gbp5	21
141	GO:0002708	positive regulation of lymphocyte mediated immunity	17/192	158/22940	2.32615e-14	5.25677e-13	3.20385e-13	Tbx21/H2-M3/Cyrib/Tap2/Il21/Klrk1/H2-Q4/H2-T24/Ifng/H2-T22/H2-Q7/B2m/H2-K1/H2-T23/H2-Q6/H2-D1/H2-T10	17
142	GO:0002397	MHC class I protein complex assembly	8/192	13/22940	2.58258e-14	5.75521e-13	3.50763e-13	Tapbp/H2-Q4/Tapbpl/H2-Q7/B2m/H2-K1/H2-Q6/H2-D1	8
143	GO:0002502	peptide antigen assembly with MHC class I protein complex	8/192	13/22940	2.58258e-14	5.75521e-13	3.50763e-13	Tapbp/H2-Q4/Tapbpl/H2-Q7/B2m/H2-K1/H2-Q6/H2-D1	8
144	GO:1903555	regulation of tumor necrosis factor superfamily cytokine production	19/192	216/22940	2.71174e-14	6.00136e-13	3.65765e-13	Cd274/Havcr2/Tlr2/Trim30a/Oas3/Oas2/H2-Q4/Rigi/Ripk2/Zc3h12a/Spn/Ifng/H2-T22/H2-Q7/H2-K1/H2-T23/H2-Q6/H2-D1/H2-T10	19
145	GO:0050729	positive regulation of inflammatory response	17/192	161/22940	3.18818e-14	7.00744e-13	4.27082e-13	Nkg7/Zbp1/Tlr2/Ctsc/Ido1/Casp4/Ccl5/Nfkbiz/H2-Q4/Ifng/H2-T22/H2-Q7/H2-K1/H2-T23/H2-Q6/H2-D1/H2-T10	17
146	GO:2001185	regulation of CD8-positive, alpha-beta T cell activation	11/192	42/22940	3.61269e-14	7.88648e-13	4.80657e-13	Cd274/Irf1/H2-Q4/Socs1/H2-T22/H2-Q7/H2-K1/H2-T23/H2-Q6/H2-D1/H2-T10	11
147	GO:0002709	regulation of T cell mediated immunity	15/192	114/22940	4.02998e-14	8.73798e-13	5.32554e-13	Tbx21/H2-M3/Cyrib/Tap2/H2-Q4/Spn/H2-T24/H2-T22/H2-Q7/B2m/H2-K1/H2-T23/H2-Q6/H2-D1/H2-T10	15
148	GO:0002521	leukocyte differentiation	31/192	710/22940	4.43627e-14	9.55435e-13	5.82309e-13	Tbx21/Irf1/Cd74/Il2ra/Ocstamp/Il21/Tlr2/Cd40lg/Cd3e/Cd3d/Ccl5/Ubd/Nfkbiz/H2-Aa/H2-DMa/Socs1/Prdm1/Snx10/Batf2/Ripk2/Irf8/Lyn/Zc3h12a/Themis/Gpr55/Spn/Slamf8/Ifng/B2m/H2-Ab1/Igtp	31
149	GO:0071706	tumor necrosis factor superfamily cytokine production	19/192	223/22940	4.8516e-14	1.03792e-12	6.32581e-13	Cd274/Havcr2/Tlr2/Trim30a/Oas3/Oas2/H2-Q4/Rigi/Ripk2/Zc3h12a/Spn/Ifng/H2-T22/H2-Q7/H2-K1/H2-T23/H2-Q6/H2-D1/H2-T10	19
150	GO:0032760	positive regulation of tumor necrosis factor production	16/192	140/22940	5.32433e-14	1.13151e-12	6.8962e-13	Havcr2/Tlr2/Oas3/Oas2/H2-Q4/Rigi/Ripk2/Spn/Ifng/H2-T22/H2-Q7/H2-K1/H2-T23/H2-Q6/H2-D1/H2-T10	16
151	GO:1903557	positive regulation of tumor necrosis factor superfamily cytokine production	16/192	142/22940	6.67085e-14	1.40834e-12	8.5834e-13	Havcr2/Tlr2/Oas3/Oas2/H2-Q4/Rigi/Ripk2/Spn/Ifng/H2-T22/H2-Q7/H2-K1/H2-T23/H2-Q6/H2-D1/H2-T10	16
152	GO:0050672	negative regulation of lymphocyte proliferation	15/192	118/22940	6.79413e-14	1.42499e-12	8.6849e-13	Cd274/Havcr2/Il2ra/Ido1/H2-Q4/H2-Aa/Lyn/Spn/H2-T22/H2-Q7/H2-K1/H2-T23/H2-Q6/H2-D1/H2-T10	15
153	GO:0032945	negative regulation of mononuclear cell proliferation	15/192	120/22940	8.75634e-14	1.82462e-12	1.11205e-12	Cd274/Havcr2/Il2ra/Ido1/H2-Q4/H2-Aa/Lyn/Spn/H2-T22/H2-Q7/H2-K1/H2-T23/H2-Q6/H2-D1/H2-T10	15
154	GO:0002700	regulation of production of molecular mediator of immune response	19/192	231/22940	9.20036e-14	1.90477e-12	1.1609e-12	Tbx21/Cd74/Il21/Tlr2/Cd40lg/Casp4/H2-Q4/Rigi/Ripk2/Ifng/H2-T22/Scimp/H2-Q7/B2m/H2-K1/H2-T23/H2-Q6/H2-D1/H2-T10	19
155	GO:0002221	pattern recognition receptor signaling pathway	20/192	265/22940	1.01546e-13	2.08885e-12	1.27309e-12	Cd274/Dhx58/Irf1/Havcr2/Tlr2/Gbp2/Zc3hav1/Trim30a/Oas3/Casp4/Nfkbiz/Unc93b1/Rigi/Ripk2/Lyn/Irgm1/Scimp/Irgm2/Igtp/Gbp5	20
156	GO:0060333	type II interferon-mediated signaling pathway	9/192	23/22940	1.23282e-13	2.51981e-12	1.53575e-12	Irf1/Parp9/Stat1/Parp14/Irgm1/Ifng/Irgm2/Nlrc5/Igtp	9
157	GO:0042270	protection from natural killer cell mediated cytotoxicity	10/192	34/22940	1.46775e-13	2.98103e-12	1.81685e-12	Tap2/H2-Q4/Tap1/H2-T22/H2-Q7/H2-K1/H2-T23/H2-Q6/H2-D1/H2-T10	10
158	GO:0031640	killing of cells of another organism	14/192	102/22940	1.60311e-13	3.21524e-12	1.95959e-12	Ccl8/Gzmb/Nos2/Gzma/Gbp3/Gbp2/Cxcl9/Cxcl10/Prf1/Gbp7/Ifng/Irgm2/Igtp/Gbp5	14
159	GO:0141061	disruption of cell in another organism	14/192	102/22940	1.60311e-13	3.21524e-12	1.95959e-12	Ccl8/Gzmb/Nos2/Gzma/Gbp3/Gbp2/Cxcl9/Cxcl10/Prf1/Gbp7/Ifng/Irgm2/Igtp/Gbp5	14
160	GO:0070664	negative regulation of leukocyte proliferation	15/192	126/22940	1.82334e-13	3.60392e-12	2.19648e-12	Cd274/Havcr2/Il2ra/Ido1/H2-Q4/H2-Aa/Lyn/Spn/H2-T22/H2-Q7/H2-K1/H2-T23/H2-Q6/H2-D1/H2-T10	15
161	GO:0045953	negative regulation of natural killer cell mediated cytotoxicity	11/192	48/22940	1.8257e-13	3.60392e-12	2.19648e-12	Havcr2/Tap2/H2-Q4/Tap1/H2-T22/H2-Q7/H2-K1/H2-T23/H2-Q6/H2-D1/H2-T10	11
162	GO:0032102	negative regulation of response to external stimulus	25/192	467/22940	1.83278e-13	3.60392e-12	2.19648e-12	Dhx58/Havcr2/Tap2/Il2ra/Trim21/Oas3/Parp14/Isg15/H2-Q4/Tap1/Stat2/Trafd1/Irgm1/Spn/Slamf8/H2-T22/H2-Q7/H2-K1/H2-T23/Irgm2/H2-Q6/H2-D1/Nlrc5/Igtp/H2-T10	25
163	GO:0042130	negative regulation of T cell proliferation	14/192	103/22940	1.84183e-13	3.60392e-12	2.19648e-12	Cd274/Havcr2/Il2ra/Ido1/H2-Q4/H2-Aa/Spn/H2-T22/H2-Q7/H2-K1/H2-T23/H2-Q6/H2-D1/H2-T10	14
164	GO:0002519	natural killer cell tolerance induction	9/192	24/22940	1.95834e-13	3.80868e-12	2.32128e-12	Havcr2/H2-Q4/H2-T22/H2-Q7/H2-K1/H2-T23/H2-Q6/H2-D1/H2-T10	9
165	GO:0060760	positive regulation of response to cytokine stimulus	12/192	65/22940	2.2859e-13	4.41894e-12	2.69321e-12	Parp9/Cd74/Zbp1/Tlr2/Casp4/Parp14/Rigi/Ripk2/Irgm1/Irgm2/Nlrc5/Igtp	12
166	GO:0002716	negative regulation of natural killer cell mediated immunity	11/192	49/22940	2.33717e-13	4.46426e-12	2.72084e-12	Havcr2/Tap2/H2-Q4/Tap1/H2-T22/H2-Q7/H2-K1/H2-T23/H2-Q6/H2-D1/H2-T10	11
167	GO:0032753	positive regulation of interleukin-4 production	11/192	49/22940	2.33717e-13	4.46426e-12	2.72084e-12	Havcr2/Cd40lg/Cd3e/H2-Q4/H2-T22/H2-Q7/H2-K1/H2-T23/H2-Q6/H2-D1/H2-T10	11
168	GO:0032680	regulation of tumor necrosis factor production	18/192	213/22940	2.66518e-13	5.06068e-12	3.08433e-12	Havcr2/Tlr2/Trim30a/Oas3/Oas2/H2-Q4/Rigi/Ripk2/Zc3h12a/Spn/Ifng/H2-T22/H2-Q7/H2-K1/H2-T23/H2-Q6/H2-D1/H2-T10	18
169	GO:0002707	negative regulation of lymphocyte mediated immunity	13/192	85/22940	2.86601e-13	5.41001e-12	3.29724e-12	Tbx21/Havcr2/Tap2/H2-Q4/Tap1/Spn/H2-T22/H2-Q7/H2-K1/H2-T23/H2-Q6/H2-D1/H2-T10	13
170	GO:0046641	positive regulation of alpha-beta T cell proliferation	11/192	50/22940	2.97469e-13	5.58233e-12	3.40227e-12	Cd3e/H2-Q4/Ripk2/Irgm1/H2-T22/H2-Q7/H2-K1/H2-T23/H2-Q6/H2-D1/H2-T10	11
171	GO:0002347	response to tumor cell	11/192	51/22940	3.7653e-13	7.02492e-12	4.28148e-12	Nkg7/Cd274/Havcr2/Klrk1/Cd40lg/H2-Q4/Prf1/H2-Q7/H2-K1/H2-Q6/H2-D1	11
172	GO:0002486	antigen processing and presentation of endogenous peptide antigen via MHC class I via ER pathway, TAP-independent	10/192	37/22940	3.81521e-13	7.07689e-12	4.31315e-12	H2-M3/H2-Q4/H2-T24/H2-T22/H2-Q7/H2-K1/H2-T23/H2-Q6/H2-D1/H2-T10	10
173	GO:0032640	tumor necrosis factor production	18/192	220/22940	4.64483e-13	8.56623e-12	5.22086e-12	Havcr2/Tlr2/Trim30a/Oas3/Oas2/H2-Q4/Rigi/Ripk2/Zc3h12a/Spn/Ifng/H2-T22/H2-Q7/H2-K1/H2-T23/H2-Q6/H2-D1/H2-T10	18
174	GO:0002520	immune system development	19/192	254/22940	5.0754e-13	9.30683e-12	5.67223e-12	Tbx21/Cd274/Havcr2/Il2ra/Cd40lg/Ido1/Cd3e/Nfkbiz/H2-Q4/Lyn/Ccr4/Ifng/H2-T22/H2-Q7/H2-K1/H2-T23/H2-Q6/H2-D1/H2-T10	19
175	GO:1903131	mononuclear cell differentiation	26/192	539/22940	6.36384e-13	1.16032e-11	7.07178e-12	Tbx21/Irf1/Cd74/Il2ra/Il21/Cd40lg/Cd3e/Cd3d/Ubd/Nfkbiz/H2-Aa/H2-DMa/Socs1/Prdm1/Batf2/Ripk2/Irf8/Lyn/Zc3h12a/Themis/Spn/Slamf8/Ifng/B2m/H2-Ab1/Igtp	26
176	GO:0032814	regulation of natural killer cell activation	12/192	71/22940	6.95573e-13	1.26107e-11	7.68585e-12	Irf1/Havcr2/Il21/H2-Q4/Prdm1/H2-T22/H2-Q7/H2-K1/H2-T23/H2-Q6/H2-D1/H2-T10	12
177	GO:0002698	negative regulation of immune effector process	16/192	165/22940	7.07354e-13	1.27522e-11	7.77211e-12	Tbx21/Irf1/Havcr2/Tap2/H2-Q4/Tap1/Zc3h12a/Spn/Slamf8/H2-T22/H2-Q7/H2-K1/H2-T23/H2-Q6/H2-D1/H2-T10	16
178	GO:0001911	negative regulation of leukocyte mediated cytotoxicity	11/192	54/22940	7.40481e-13	1.32749e-11	8.09064e-12	Havcr2/Tap2/H2-Q4/Tap1/H2-T22/H2-Q7/H2-K1/H2-T23/H2-Q6/H2-D1/H2-T10	11
179	GO:0032673	regulation of interleukin-4 production	11/192	56/22940	1.13526e-12	2.02391e-11	1.23351e-11	Havcr2/Cd40lg/Cd3e/H2-Q4/H2-T22/H2-Q7/H2-K1/H2-T23/H2-Q6/H2-D1/H2-T10	11
180	GO:0002729	positive regulation of natural killer cell cytokine production	9/192	29/22940	1.44695e-12	2.56534e-11	1.5635e-11	Il21/H2-Q4/H2-T22/H2-Q7/H2-K1/H2-T23/H2-Q6/H2-D1/H2-T10	9
181	GO:0045954	positive regulation of natural killer cell mediated cytotoxicity	11/192	58/22940	1.71095e-12	3.01672e-11	1.8386e-11	H2-M3/Il21/Klrk1/H2-Q4/H2-T22/H2-Q7/H2-K1/H2-T23/H2-Q6/H2-D1/H2-T10	11
182	GO:0002704	negative regulation of leukocyte mediated immunity	13/192	98/22940	1.89649e-12	3.32559e-11	2.02685e-11	Tbx21/Havcr2/Tap2/H2-Q4/Tap1/Spn/H2-T22/H2-Q7/H2-K1/H2-T23/H2-Q6/H2-D1/H2-T10	13
183	GO:0002370	natural killer cell cytokine production	9/192	30/22940	2.05224e-12	3.54066e-11	2.15792e-11	Il21/H2-Q4/H2-T22/H2-Q7/H2-K1/H2-T23/H2-Q6/H2-D1/H2-T10	9
184	GO:0002727	regulation of natural killer cell cytokine production	9/192	30/22940	2.05224e-12	3.54066e-11	2.15792e-11	Il21/H2-Q4/H2-T22/H2-Q7/H2-K1/H2-T23/H2-Q6/H2-D1/H2-T10	9
185	GO:2000564	regulation of CD8-positive, alpha-beta T cell proliferation	9/192	30/22940	2.05224e-12	3.54066e-11	2.15792e-11	Irf1/H2-Q4/H2-T22/H2-Q7/H2-K1/H2-T23/H2-Q6/H2-D1/H2-T10	9
186	GO:0031342	negative regulation of cell killing	11/192	59/22940	2.08783e-12	3.58281e-11	2.18362e-11	Havcr2/Tap2/H2-Q4/Tap1/H2-T22/H2-Q7/H2-K1/H2-T23/H2-Q6/H2-D1/H2-T10	11
187	GO:0002753	cytoplasmic pattern recognition receptor signaling pathway	16/192	177/22940	2.10083e-12	3.58595e-11	2.18553e-11	Dhx58/Irf1/Havcr2/Gbp2/Zc3hav1/Trim30a/Oas3/Casp4/Unc93b1/Rigi/Ripk2/Irgm1/Scimp/Irgm2/Igtp/Gbp5	16
188	GO:0002717	positive regulation of natural killer cell mediated immunity	11/192	60/22940	2.53804e-12	4.3093e-11	2.62639e-11	H2-M3/Il21/Klrk1/H2-Q4/H2-T22/H2-Q7/H2-K1/H2-T23/H2-Q6/H2-D1/H2-T10	11
189	GO:0035740	CD8-positive, alpha-beta T cell proliferation	9/192	31/22940	2.87103e-12	4.84902e-11	2.95533e-11	Irf1/H2-Q4/H2-T22/H2-Q7/H2-K1/H2-T23/H2-Q6/H2-D1/H2-T10	9
190	GO:0141060	disruption of anatomical structure in another organism	14/192	128/22940	3.88044e-12	6.51954e-11	3.97347e-11	Ccl8/Gzmb/Nos2/Gzma/Gbp3/Gbp2/Cxcl9/Cxcl10/Prf1/Gbp7/Ifng/Irgm2/Igtp/Gbp5	14
191	GO:1903706	regulation of hemopoiesis	23/192	449/22940	4.479e-12	7.486e-11	4.56249e-11	Tbx21/Irf1/Cd74/Stat1/Il2ra/Ocstamp/Il21/Cd40lg/Ccl5/Nfkbiz/Isg15/H2-Aa/H2-DMa/Socs1/Prdm1/Ripk2/Lyn/Zc3h12a/Irgm1/Gpr55/Slamf8/Ifng/B2m	23
192	GO:0030101	natural killer cell activation	14/192	131/22940	5.34393e-12	8.84873e-11	5.39304e-11	Nkg7/Irf1/Havcr2/Il21/Klrk1/H2-Q4/Prdm1/H2-T22/H2-Q7/H2-K1/H2-T23/H2-Q6/H2-D1/H2-T10	14
193	GO:0032633	interleukin-4 production	11/192	64/22940	5.3495e-12	8.84873e-11	5.39304e-11	Havcr2/Cd40lg/Cd3e/H2-Q4/H2-T22/H2-Q7/H2-K1/H2-T23/H2-Q6/H2-D1/H2-T10	11
194	GO:0019886	antigen processing and presentation of exogenous peptide antigen via MHC class II	8/192	22/22940	6.01657e-12	9.90112e-11	6.03444e-11	Cd74/H2-Aa/Unc93b1/H2-DMa/H2-Eb1/B2m/H2-Ab1/H2-DMb1	8
195	GO:0032815	negative regulation of natural killer cell activation	9/192	34/22940	7.31e-12	1.19683e-10	7.2943e-11	Havcr2/H2-Q4/H2-T22/H2-Q7/H2-K1/H2-T23/H2-Q6/H2-D1/H2-T10	9
196	GO:0035710	CD4-positive, alpha-beta T cell activation	14/192	135/22940	8.0851e-12	1.31564e-10	8.01845e-11	Tbx21/Nkg7/Cd274/Irf1/Il2ra/Il21/Cd3e/Nfkbiz/Socs1/Ripk2/Zc3h12a/Irgm1/Spn/Ifng	14
197	GO:0060759	regulation of response to cytokine stimulus	15/192	163/22940	8.11771e-12	1.31564e-10	8.01845e-11	Parp9/Cd74/Zbp1/Tlr2/Oas3/Casp4/Parp14/Isg15/Stat2/Rigi/Ripk2/Irgm1/Irgm2/Nlrc5/Igtp	15
198	GO:0001813	regulation of antibody-dependent cellular cytotoxicity	8/192	23/22940	9.15966e-12	1.46967e-10	8.95718e-11	H2-Q4/H2-T22/H2-Q7/H2-K1/H2-T23/H2-Q6/H2-D1/H2-T10	8
199	GO:0001815	positive regulation of antibody-dependent cellular cytotoxicity	8/192	23/22940	9.15966e-12	1.46967e-10	8.95718e-11	H2-Q4/H2-T22/H2-Q7/H2-K1/H2-T23/H2-Q6/H2-D1/H2-T10	8
200	GO:0007162	negative regulation of cell adhesion	20/192	340/22940	1.01852e-11	1.62609e-10	9.91053e-11	Tbx21/Cd274/Irf1/Havcr2/Cd74/Il2ra/Ido1/H2-Q4/H2-Aa/Socs1/Zc3h12a/Spn/H2-T22/H2-Q7/H2-K1/H2-T23/Tigit/H2-Q6/H2-D1/H2-T10	20
201	GO:0032816	positive regulation of natural killer cell activation	10/192	50/22940	1.02409e-11	1.62688e-10	9.91536e-11	Irf1/Il21/H2-Q4/H2-T22/H2-Q7/H2-K1/H2-T23/H2-Q6/H2-D1/H2-T10	10
202	GO:0002883	regulation of hypersensitivity	9/192	36/22940	1.29329e-11	2.04441e-10	1.24601e-10	H2-Q4/Spn/H2-T22/H2-Q7/H2-K1/H2-T23/H2-Q6/H2-D1/H2-T10	9
203	GO:0032639	TRAIL production	8/192	24/22940	1.36416e-11	2.12504e-10	1.29515e-10	H2-Q4/H2-T22/H2-Q7/H2-K1/H2-T23/H2-Q6/H2-D1/H2-T10	8
204	GO:0032679	regulation of TRAIL production	8/192	24/22940	1.36416e-11	2.12504e-10	1.29515e-10	H2-Q4/H2-T22/H2-Q7/H2-K1/H2-T23/H2-Q6/H2-D1/H2-T10	8
205	GO:0032759	positive regulation of TRAIL production	8/192	24/22940	1.36416e-11	2.12504e-10	1.29515e-10	H2-Q4/H2-T22/H2-Q7/H2-K1/H2-T23/H2-Q6/H2-D1/H2-T10	8
206	GO:0043068	positive regulation of programmed cell death	27/192	671/22940	1.4843e-11	2.30102e-10	1.40241e-10	Cd274/Irf1/Nos2/Gzma/Grk2/Zbp1/Gbp3/Gbp2/Klrk1/Ctsc/Cd40lg/Ido1/Agt/Casp4/Ccl5/Ubd/Prf1/Socs1/Ripk2/Irf8/Lyn/Zc3h12a/Ifit2/Cxcr3/Ifng/Sp110/Gbp5	27
207	GO:0048525	negative regulation of viral process	13/192	115/22940	1.5236e-11	2.3506e-10	1.43262e-10	Ciita/Cd74/Stat1/Sp100/Oasl2/Zc3hav1/Trim30a/Trim21/Oas3/Oas2/Ccl5/Isg15/Znfx1	13
208	GO:0016064	immunoglobulin mediated immune response	17/192	235/22940	1.53115e-11	2.35093e-10	1.43282e-10	Tbx21/C2/Cd74/Cd40lg/Nfkbiz/H2-Q4/H2-DMa/Ifng/H2-T22/H2-Q7/H2-K1/H2-T23/Il2rb/H2-Q6/H2-D1/H2-Ab1/H2-T10	17
209	GO:0019724	B cell mediated immunity	17/192	238/22940	1.87298e-11	2.86209e-10	1.74436e-10	Tbx21/C2/Cd74/Cd40lg/Nfkbiz/H2-Q4/H2-DMa/Ifng/H2-T22/H2-Q7/H2-K1/H2-T23/Il2rb/H2-Q6/H2-D1/H2-Ab1/H2-T10	17
210	GO:2000566	positive regulation of CD8-positive, alpha-beta T cell proliferation	8/192	25/22940	1.99182e-11	3.02926e-10	1.84624e-10	H2-Q4/H2-T22/H2-Q7/H2-K1/H2-T23/H2-Q6/H2-D1/H2-T10	8
211	GO:0030098	lymphocyte differentiation	23/192	484/22940	2.04223e-11	3.09128e-10	1.88404e-10	Tbx21/Irf1/Cd74/Il2ra/Il21/Cd40lg/Cd3e/Cd3d/Nfkbiz/H2-Aa/H2-DMa/Socs1/Prdm1/Ripk2/Irf8/Zc3h12a/Themis/Spn/Slamf8/Ifng/B2m/H2-Ab1/Igtp	23
212	GO:0002485	antigen processing and presentation of endogenous peptide antigen via MHC class I via ER pathway, TAP-dependent	6/192	9/22940	2.61496e-11	3.93962e-10	2.40108e-10	Tap2/H2-Q4/H2-Q7/H2-K1/H2-Q6/H2-D1	6
213	GO:0002438	acute inflammatory response to antigenic stimulus	10/192	55/22940	2.81233e-11	4.21718e-10	2.57025e-10	Cd6/H2-Q4/Spn/H2-T22/H2-Q7/H2-K1/H2-T23/H2-Q6/H2-D1/H2-T10	10
214	GO:0002495	antigen processing and presentation of peptide antigen via MHC class II	8/192	26/22940	2.85657e-11	4.26359e-10	2.59853e-10	Cd74/H2-Aa/Unc93b1/H2-DMa/H2-Eb1/B2m/H2-Ab1/H2-DMb1	8
215	GO:0002673	regulation of acute inflammatory response	11/192	75/22940	3.25346e-11	4.8335e-10	2.94587e-10	Dnase1l3/Ccl5/H2-Q4/Spn/H2-T22/H2-Q7/H2-K1/H2-T23/H2-Q6/H2-D1/H2-T10	11
216	GO:0002524	hypersensitivity	9/192	40/22940	3.64969e-11	5.39718e-10	3.28942e-10	H2-Q4/Spn/H2-T22/H2-Q7/H2-K1/H2-T23/H2-Q6/H2-D1/H2-T10	9
217	GO:0002366	leukocyte activation involved in immune response	19/192	331/22940	5.24059e-11	7.71424e-10	4.7016e-10	Tbx21/Nkg7/H2-M3/Irf1/Havcr2/Cd74/Dnase1l3/Il21/Lat/Itgal/Cd40lg/Nfkbiz/Ripk2/Irf8/Lyn/Zc3h12a/Spn/Ifng/H2-DMb1	19
218	GO:0002440	production of molecular mediator of immune response	21/192	417/22940	5.55444e-11	7.99022e-10	4.8698e-10	Tbx21/Cd74/Il21/Tlr2/Cd40lg/Casp4/Nfkbiz/H2-Q4/Rigi/Ripk2/Ifng/H2-T22/Scimp/H2-Q7/B2m/H2-K1/H2-T23/H2-Q6/H2-D1/H2-Ab1/H2-T10	21
219	GO:0001788	antibody-dependent cellular cytotoxicity	8/192	28/22940	5.60237e-11	7.99022e-10	4.8698e-10	H2-Q4/H2-T22/H2-Q7/H2-K1/H2-T23/H2-Q6/H2-D1/H2-T10	8
220	GO:0001796	regulation of type IIa hypersensitivity	8/192	28/22940	5.60237e-11	7.99022e-10	4.8698e-10	H2-Q4/H2-T22/H2-Q7/H2-K1/H2-T23/H2-Q6/H2-D1/H2-T10	8
221	GO:0001798	positive regulation of type IIa hypersensitivity	8/192	28/22940	5.60237e-11	7.99022e-10	4.8698e-10	H2-Q4/H2-T22/H2-Q7/H2-K1/H2-T23/H2-Q6/H2-D1/H2-T10	8
222	GO:0002504	antigen processing and presentation of peptide or polysaccharide antigen via MHC class II	8/192	28/22940	5.60237e-11	7.99022e-10	4.8698e-10	Cd74/H2-Aa/Unc93b1/H2-DMa/H2-Eb1/B2m/H2-Ab1/H2-DMb1	8
223	GO:0002892	regulation of type II hypersensitivity	8/192	28/22940	5.60237e-11	7.99022e-10	4.8698e-10	H2-Q4/H2-T22/H2-Q7/H2-K1/H2-T23/H2-Q6/H2-D1/H2-T10	8
224	GO:0002894	positive regulation of type II hypersensitivity	8/192	28/22940	5.60237e-11	7.99022e-10	4.8698e-10	H2-Q4/H2-T22/H2-Q7/H2-K1/H2-T23/H2-Q6/H2-D1/H2-T10	8
225	GO:0001961	positive regulation of cytokine-mediated signaling pathway	10/192	59/22940	5.86879e-11	8.33317e-10	5.07882e-10	Parp9/Cd74/Zbp1/Casp4/Parp14/Ripk2/Irgm1/Irgm2/Nlrc5/Igtp	10
226	GO:0002263	cell activation involved in immune response	19/192	335/22940	6.43721e-11	9.09725e-10	5.5445e-10	Tbx21/Nkg7/H2-M3/Irf1/Havcr2/Cd74/Dnase1l3/Il21/Lat/Itgal/Cd40lg/Nfkbiz/Ripk2/Irf8/Lyn/Zc3h12a/Spn/Ifng/H2-DMb1	19
227	GO:2000567	regulation of memory T cell activation	6/192	10/22940	6.49196e-11	9.09725e-10	5.5445e-10	Cyrib/H2-Q4/H2-Q7/H2-K1/H2-Q6/H2-D1	6
228	GO:2000568	positive regulation of memory T cell activation	6/192	10/22940	6.49196e-11	9.09725e-10	5.5445e-10	Cyrib/H2-Q4/H2-Q7/H2-K1/H2-Q6/H2-D1	6
229	GO:0002864	regulation of acute inflammatory response to antigenic stimulus	9/192	43/22940	7.36604e-11	1.02772e-09	6.26366e-10	H2-Q4/Spn/H2-T22/H2-Q7/H2-K1/H2-T23/H2-Q6/H2-D1/H2-T10	9
230	GO:0002639	positive regulation of immunoglobulin production	11/192	81/22940	7.70993e-11	1.07105e-09	6.52771e-10	Tbx21/Il21/H2-Q4/Ifng/H2-T22/H2-Q7/H2-K1/H2-T23/H2-Q6/H2-D1/H2-T10	11
231	GO:0030217	T cell differentiation	19/192	339/22940	7.88443e-11	1.09057e-09	6.64668e-10	Tbx21/Irf1/Cd74/Il2ra/Il21/Cd3e/Cd3d/Nfkbiz/H2-Aa/H2-DMa/Socs1/Prdm1/Ripk2/Zc3h12a/Themis/Spn/Ifng/B2m/Igtp	19
232	GO:0032735	positive regulation of interleukin-12 production	9/192	44/22940	9.19374e-11	1.26621e-09	7.71717e-10	Irf1/Rel/Tlr2/Cd40lg/Ido1/Unc93b1/Irf8/Ifng/Scimp	9
233	GO:0002285	lymphocyte activation involved in immune response	16/192	228/22940	9.77741e-11	1.33928e-09	8.1625e-10	Tbx21/Nkg7/H2-M3/Irf1/Havcr2/Cd74/Il21/Itgal/Cd40lg/Nfkbiz/Ripk2/Irf8/Zc3h12a/Spn/Ifng/H2-DMb1	16
234	GO:0071396	cellular response to lipid	26/192	676/22940	9.80774e-11	1.33928e-09	8.1625e-10	Cd274/Havcr2/Cmpk2/Nos2/Cd6/Stat1/Gbp3/Gbp2/Cxcl9/Klrk1/Trim30a/Cxcl10/Nfkbiz/Ripk2/Irf8/Lyn/Zc3h12a/Irgm1/Ifng/Scimp/B2m/Irgm2/Igtp/Gbp6/Gbp10/Gbp5	26
235	GO:2000514	regulation of CD4-positive, alpha-beta T cell activation	11/192	83/22940	1.01169e-10	1.37565e-09	8.38416e-10	Tbx21/Cd274/Irf1/Il2ra/Cd3e/Nfkbiz/Socs1/Ripk2/Zc3h12a/Irgm1/Ifng	11
236	GO:0002286	T cell activation involved in immune response	13/192	134/22940	1.07381e-10	1.45394e-09	8.86135e-10	Tbx21/H2-M3/Irf1/Havcr2/Cd74/Il21/Itgal/Nfkbiz/Ripk2/Zc3h12a/Spn/Ifng/H2-DMb1	13
237	GO:0050691	regulation of defense response to virus by host	9/192	45/22940	1.14097e-10	1.5384e-09	9.37606e-10	Il12rb1/Parp9/Stat1/Zc3hav1/Ccl5/Rigi/Zc3h12a/Dtx3l/Ifng	9
238	GO:0032655	regulation of interleukin-12 production	10/192	63/22940	1.15978e-10	1.55722e-09	9.49076e-10	Irf1/Rel/Tlr2/Cd40lg/Ido1/Unc93b1/Irf8/Ifng/Scimp/Tigit	10
239	GO:0033993	response to lipid	30/192	909/22940	1.29668e-10	1.73377e-09	1.05668e-09	Cd274/Havcr2/Cmpk2/Nos2/Cd6/Stat1/Sp100/Tlr2/Gbp3/Gbp2/Cxcl9/Klrk1/Trim30a/Ido1/Casp4/Cxcl10/Nfkbiz/Ripk2/Irf8/Lyn/Zc3h12a/Irgm1/Ifng/Scimp/B2m/Irgm2/Igtp/Gbp6/Gbp10/Gbp5	30
240	GO:0001794	type IIa hypersensitivity	8/192	31/22940	1.39177e-10	1.83794e-09	1.12017e-09	H2-Q4/H2-T22/H2-Q7/H2-K1/H2-T23/H2-Q6/H2-D1/H2-T10	8
241	GO:0002445	type II hypersensitivity	8/192	31/22940	1.39177e-10	1.83794e-09	1.12017e-09	H2-Q4/H2-T22/H2-Q7/H2-K1/H2-T23/H2-Q6/H2-D1/H2-T10	8
242	GO:2001187	positive regulation of CD8-positive, alpha-beta T cell activation	8/192	31/22940	1.39177e-10	1.83794e-09	1.12017e-09	H2-Q4/H2-T22/H2-Q7/H2-K1/H2-T23/H2-Q6/H2-D1/H2-T10	8
243	GO:0035709	memory T cell activation	6/192	11/22940	1.41831e-10	1.86531e-09	1.13685e-09	Cyrib/H2-Q4/H2-Q7/H2-K1/H2-Q6/H2-D1	6
244	GO:0002637	regulation of immunoglobulin production	12/192	110/22940	1.43916e-10	1.88501e-09	1.14886e-09	Tbx21/Il21/Cd40lg/H2-Q4/Ifng/H2-T22/H2-Q7/H2-K1/H2-T23/H2-Q6/H2-D1/H2-T10	12
245	GO:0032615	interleukin-12 production	10/192	65/22940	1.60115e-10	2.08865e-09	1.27297e-09	Irf1/Rel/Tlr2/Cd40lg/Ido1/Unc93b1/Irf8/Ifng/Scimp/Tigit	10
246	GO:0002885	positive regulation of hypersensitivity	8/192	32/22940	1.84247e-10	2.38407e-09	1.45302e-09	H2-Q4/H2-T22/H2-Q7/H2-K1/H2-T23/H2-Q6/H2-D1/H2-T10	8
247	GO:0032819	positive regulation of natural killer cell proliferation	8/192	32/22940	1.84247e-10	2.38407e-09	1.45302e-09	H2-Q4/H2-T22/H2-Q7/H2-K1/H2-T23/H2-Q6/H2-D1/H2-T10	8
248	GO:1902105	regulation of leukocyte differentiation	19/192	362/22940	2.4015e-10	3.09495e-09	1.88628e-09	Tbx21/Irf1/Cd74/Il2ra/Ocstamp/Il21/Cd40lg/Ccl5/Nfkbiz/H2-Aa/H2-DMa/Socs1/Prdm1/Ripk2/Lyn/Zc3h12a/Gpr55/Slamf8/Ifng	19
249	GO:0002399	MHC class II protein complex assembly	6/192	12/22940	2.81691e-10	3.60137e-09	2.19493e-09	H2-Aa/H2-DMa/H2-Eb1/B2m/H2-Ab1/H2-DMb1	6
250	GO:0002503	peptide antigen assembly with MHC class II protein complex	6/192	12/22940	2.81691e-10	3.60137e-09	2.19493e-09	H2-Aa/H2-DMa/H2-Eb1/B2m/H2-Ab1/H2-DMb1	6
251	GO:0008285	negative regulation of cell population proliferation	27/192	767/22940	2.96281e-10	3.77288e-09	2.29946e-09	Cd274/Havcr2/Xdh/Stat1/Il2ra/Tlr2/Ido1/Agt/H2-Q4/H2-Aa/Socs1/Lyn/Irgm1/Cxcr3/Spn/Ifng/H2-T22/H2-Q7/B2m/H2-K1/Ifit3b/Parp10/H2-T23/H2-Q6/H2-D1/Ifit3/H2-T10	27
252	GO:0002866	positive regulation of acute inflammatory response to antigenic stimulus	8/192	34/22940	3.13524e-10	3.96102e-09	2.41413e-09	H2-Q4/H2-T22/H2-Q7/H2-K1/H2-T23/H2-Q6/H2-D1/H2-T10	8
253	GO:0032817	regulation of natural killer cell proliferation	8/192	34/22940	3.13524e-10	3.96102e-09	2.41413e-09	H2-Q4/H2-T22/H2-Q7/H2-K1/H2-T23/H2-Q6/H2-D1/H2-T10	8
254	GO:0002886	regulation of myeloid leukocyte mediated immunity	11/192	93/22940	3.55347e-10	4.4718e-09	2.72543e-09	Dnase1l3/H2-Q4/Rigi/Lyn/H2-T22/H2-Q7/H2-K1/H2-T23/H2-Q6/H2-D1/H2-T10	11
255	GO:0002888	positive regulation of myeloid leukocyte mediated immunity	9/192	51/22940	3.75152e-10	4.7026e-09	2.86609e-09	H2-Q4/Rigi/H2-T22/H2-Q7/H2-K1/H2-T23/H2-Q6/H2-D1/H2-T10	9
256	GO:0050852	T cell receptor signaling pathway	13/192	149/22940	4.07043e-10	5.0825e-09	3.09763e-09	Lat/Cd3e/Nfkbiz/H2-Q4/Ripk2/Ubash3a/Zc3h12a/Themis/Ifng/H2-Q7/H2-K1/H2-Q6/H2-D1	13
257	GO:0002714	positive regulation of B cell mediated immunity	10/192	73/22940	5.24489e-10	6.4984e-09	3.96058e-09	Tbx21/H2-Q4/Ifng/H2-T22/H2-Q7/H2-K1/H2-T23/H2-Q6/H2-D1/H2-T10	10
258	GO:0002891	positive regulation of immunoglobulin mediated immune response	10/192	73/22940	5.24489e-10	6.4984e-09	3.96058e-09	Tbx21/H2-Q4/Ifng/H2-T22/H2-Q7/H2-K1/H2-T23/H2-Q6/H2-D1/H2-T10	10
259	GO:0002675	positive regulation of acute inflammatory response	9/192	53/22940	5.38659e-10	6.62283e-09	4.03642e-09	Ccl5/H2-Q4/H2-T22/H2-Q7/H2-K1/H2-T23/H2-Q6/H2-D1/H2-T10	9
260	GO:0042088	T-helper 1 type immune response	9/192	53/22940	5.38659e-10	6.62283e-09	4.03642e-09	Il12rb1/Tbx21/Irf1/Havcr2/Nfkbiz/Ripk2/Spn/Il18bp/H2-Ab1	9
261	GO:0001959	regulation of cytokine-mediated signaling pathway	13/192	153/22940	5.66058e-10	6.93313e-09	4.22553e-09	Parp9/Cd74/Zbp1/Oas3/Casp4/Parp14/Isg15/Stat2/Ripk2/Irgm1/Irgm2/Nlrc5/Igtp	13
262	GO:0002429	immune response-activating cell surface receptor signaling pathway	17/192	300/22940	6.91277e-10	8.43463e-09	5.14065e-09	Tlr2/Klrk1/Lat/Cd3e/Nfkbiz/H2-Q4/Ripk2/Lyn/Ubash3a/Zc3h12a/Themis/Ifng/Scimp/H2-Q7/H2-K1/H2-Q6/H2-D1	17
263	GO:0002437	inflammatory response to antigenic stimulus	11/192	100/22940	7.84673e-10	9.53794e-09	5.81309e-09	Cd6/Il2ra/H2-Q4/Spn/H2-T22/H2-Q7/H2-K1/H2-T23/H2-Q6/H2-D1/H2-T10	11
264	GO:0051715	cytolysis in another organism	5/192	7/22940	8.07659e-10	9.78029e-09	5.9608e-09	Gbp3/Gbp2/Gbp7/Igtp/Gbp5	5
265	GO:0001787	natural killer cell proliferation	8/192	38/22940	8.20672e-10	9.86344e-09	6.01147e-09	H2-Q4/H2-T22/H2-Q7/H2-K1/H2-T23/H2-Q6/H2-D1/H2-T10	8
266	GO:0032736	positive regulation of interleukin-13 production	8/192	38/22940	8.20672e-10	9.86344e-09	6.01147e-09	H2-Q4/H2-T22/H2-Q7/H2-K1/H2-T23/H2-Q6/H2-D1/H2-T10	8
267	GO:0050851	antigen receptor-mediated signaling pathway	14/192	191/22940	8.54079e-10	1.02266e-08	6.23283e-09	Lat/Cd3e/Nfkbiz/H2-Q4/Ripk2/Lyn/Ubash3a/Zc3h12a/Themis/Ifng/H2-Q7/H2-K1/H2-Q6/H2-D1	14
268	GO:0001818	negative regulation of cytokine production	17/192	309/22940	1.08498e-09	1.29431e-08	7.88843e-09	Tbx21/Cd274/Dhx58/Rel/Havcr2/Tlr2/Trim30a/Ido1/Oas3/Xaf1/Zc3h12a/Irgm1/Ifng/Irgm2/Tigit/Igtp/Gbp4	17
269	GO:0002768	immune response-regulating cell surface receptor signaling pathway	17/192	310/22940	1.13961e-09	1.35445e-08	8.25497e-09	Tlr2/Klrk1/Lat/Cd3e/Nfkbiz/H2-Q4/Ripk2/Lyn/Ubash3a/Zc3h12a/Themis/Ifng/Scimp/H2-Q7/H2-K1/H2-Q6/H2-D1	17
270	GO:0002863	positive regulation of inflammatory response to antigenic stimulus	8/192	40/22940	1.27226e-09	1.50652e-08	9.18181e-09	H2-Q4/H2-T22/H2-Q7/H2-K1/H2-T23/H2-Q6/H2-D1/H2-T10	8
271	GO:0002526	acute inflammatory response	12/192	133/22940	1.3279e-09	1.56663e-08	9.54814e-09	Cd6/Dnase1l3/Ccl5/H2-Q4/Spn/H2-T22/H2-Q7/H2-K1/H2-T23/H2-Q6/H2-D1/H2-T10	12
272	GO:0042590	antigen processing and presentation of exogenous peptide antigen via MHC class I	6/192	15/22940	1.49425e-09	1.74365e-08	1.0627e-08	Tapbp/H2-Q4/H2-Q7/H2-K1/H2-Q6/H2-D1	6
273	GO:0060330	regulation of response to type II interferon	6/192	15/22940	1.49425e-09	1.74365e-08	1.0627e-08	Parp9/Parp14/Irgm1/Irgm2/Nlrc5/Igtp	6
274	GO:0060334	regulation of type II interferon-mediated signaling pathway	6/192	15/22940	1.49425e-09	1.74365e-08	1.0627e-08	Parp9/Parp14/Irgm1/Irgm2/Nlrc5/Igtp	6
275	GO:0002861	regulation of inflammatory response to antigenic stimulus	9/192	60/22940	1.70861e-09	1.98657e-08	1.21075e-08	H2-Q4/Spn/H2-T22/H2-Q7/H2-K1/H2-T23/H2-Q6/H2-D1/H2-T10	9
276	GO:0060332	positive regulation of response to type II interferon	5/192	8/22940	2.13913e-09	2.46923e-08	1.50492e-08	Parp9/Irgm1/Irgm2/Nlrc5/Igtp	5
277	GO:0060335	positive regulation of type II interferon-mediated signaling pathway	5/192	8/22940	2.13913e-09	2.46923e-08	1.50492e-08	Parp9/Irgm1/Irgm2/Nlrc5/Igtp	5
278	GO:0032480	negative regulation of type I interferon production	8/192	43/22940	2.34805e-09	2.69103e-08	1.6401e-08	Dhx58/Rel/Havcr2/Xaf1/Irgm1/Irgm2/Igtp/Gbp4	8
279	GO:0032656	regulation of interleukin-13 production	8/192	43/22940	2.34805e-09	2.69103e-08	1.6401e-08	H2-Q4/H2-T22/H2-Q7/H2-K1/H2-T23/H2-Q6/H2-D1/H2-T10	8
280	GO:0032616	interleukin-13 production	8/192	44/22940	2.8494e-09	3.254e-08	1.98322e-08	H2-Q4/H2-T22/H2-Q7/H2-K1/H2-T23/H2-Q6/H2-D1/H2-T10	8
281	GO:0016032	viral process	17/192	330/22940	2.93191e-09	3.33634e-08	2.0334e-08	Ccl8/Ciita/Cd74/Grk2/Stat1/Sp100/Oasl2/Zc3hav1/Trim30a/Trim21/Oas3/Oas2/Ccl5/Isg15/Znfx1/Zc3h12a/Ifng	17
282	GO:0098792	xenophagy	6/192	17/22940	3.64373e-09	4.1317e-08	2.51815e-08	Tlr2/Ripk2/Irgm1/Irgm2/Rnf213/Igtp	6
283	GO:0019835	cytolysis	5/192	9/22940	4.78035e-09	5.40146e-08	3.29203e-08	Gbp3/Gbp2/Gbp7/Igtp/Gbp5	5
284	GO:0002444	myeloid leukocyte mediated immunity	12/192	149/22940	4.88843e-09	5.5042e-08	3.35465e-08	Dnase1l3/Lat/H2-Q4/Rigi/Lyn/H2-T22/H2-Q7/H2-K1/H2-T23/H2-Q6/H2-D1/H2-T10	12
285	GO:0007249	canonical NF-kappaB signal transduction	15/192	258/22940	5.11576e-09	5.74003e-08	3.49838e-08	Irf1/Rel/Cd74/Stat1/Tlr2/Zc3hav1/Trim30a/Trim21/Agt/Ubd/Ripk2/Zc3h12a/Irgm1/Irgm2/Igtp	15
286	GO:0043065	positive regulation of apoptotic process	23/192	648/22940	5.90566e-09	6.60323e-08	4.02447e-08	Cd274/Irf1/Nos2/Gzma/Grk2/Zbp1/Klrk1/Ctsc/Cd40lg/Ido1/Agt/Casp4/Ccl5/Ubd/Socs1/Ripk2/Irf8/Lyn/Zc3h12a/Ifit2/Cxcr3/Ifng/Sp110	23
287	GO:0002712	regulation of B cell mediated immunity	10/192	94/22940	6.55711e-09	7.28089e-08	4.43749e-08	Tbx21/H2-Q4/Ifng/H2-T22/H2-Q7/H2-K1/H2-T23/H2-Q6/H2-D1/H2-T10	10
288	GO:0002889	regulation of immunoglobulin mediated immune response	10/192	94/22940	6.55711e-09	7.28089e-08	4.43749e-08	Tbx21/H2-Q4/Ifng/H2-T22/H2-Q7/H2-K1/H2-T23/H2-Q6/H2-D1/H2-T10	10
289	GO:0045619	regulation of lymphocyte differentiation	14/192	225/22940	7.12505e-09	7.88423e-08	4.8052e-08	Tbx21/Irf1/Cd74/Il2ra/Il21/Nfkbiz/H2-Aa/H2-DMa/Socs1/Prdm1/Ripk2/Zc3h12a/Slamf8/Ifng	14
290	GO:0050792	regulation of viral process	13/192	189/22940	7.52467e-09	8.29782e-08	5.05727e-08	Ciita/Cd74/Stat1/Sp100/Oasl2/Zc3hav1/Trim30a/Trim21/Oas3/Oas2/Ccl5/Isg15/Znfx1	13
291	GO:0002230	positive regulation of defense response to virus by host	7/192	33/22940	9.16288e-09	1.00698e-07	6.13721e-08	Il12rb1/Parp9/Stat1/Ccl5/Rigi/Zc3h12a/Dtx3l	7
292	GO:0002726	positive regulation of T cell cytokine production	7/192	34/22940	1.14572e-08	1.25481e-07	7.64771e-08	Tbx21/H2-Q4/H2-Q7/B2m/H2-K1/H2-Q6/H2-D1	7
293	GO:0002419	T cell mediated cytotoxicity directed against tumor cell target	5/192	11/22940	1.72907e-08	1.88728e-07	1.15024e-07	H2-Q4/H2-Q7/H2-K1/H2-Q6/H2-D1	5
294	GO:0044403	biological process involved in symbiotic interaction	14/192	245/22940	2.10008e-08	2.28446e-07	1.39231e-07	Ccl8/Ciita/Cd74/Grk2/Gbp3/Gbp2/Gbp9/Trim30a/Trim21/Ccl5/Gbp7/Zc3h12a/Ifng/Gbp6	14
295	GO:0098581	detection of external biotic stimulus	7/192	37/22940	2.14666e-08	2.32724e-07	1.41838e-07	Tlr2/Casp4/H2-Q4/H2-Q7/H2-K1/H2-Q6/H2-D1	7
296	GO:0032675	regulation of interleukin-6 production	12/192	172/22940	2.46449e-08	2.66281e-07	1.6229e-07	Havcr2/Nos2/Cd74/Grk2/Tlr2/Trim30a/Unc93b1/Rigi/Ripk2/Zc3h12a/Ifng/Scimp	12
297	GO:0002287	alpha-beta T cell activation involved in immune response	9/192	81/22940	2.59259e-08	2.79182e-07	1.70153e-07	Tbx21/H2-M3/Irf1/Il21/Nfkbiz/Ripk2/Zc3h12a/Spn/Ifng	9
298	GO:1904415	regulation of xenophagy	5/192	12/22940	2.94401e-08	3.14911e-07	1.91929e-07	Tlr2/Ripk2/Irgm1/Irgm2/Igtp	5
299	GO:1904417	positive regulation of xenophagy	5/192	12/22940	2.94401e-08	3.14911e-07	1.91929e-07	Tlr2/Ripk2/Irgm1/Irgm2/Igtp	5
300	GO:0019058	viral life cycle	14/192	252/22940	2.9925e-08	3.19035e-07	1.94442e-07	Ccl8/Ciita/Cd74/Grk2/Oasl2/Zc3hav1/Trim30a/Trim21/Oas3/Oas2/Ccl5/Isg15/Znfx1/Zc3h12a	14
301	GO:0046632	alpha-beta T cell differentiation	11/192	141/22940	3.0262e-08	3.21558e-07	1.9598e-07	Tbx21/Irf1/Il21/Nfkbiz/Socs1/Prdm1/Ripk2/Zc3h12a/Spn/Ifng/Igtp	11
302	GO:1902107	positive regulation of leukocyte differentiation	13/192	215/22940	3.50468e-08	3.69952e-07	2.25475e-07	Irf1/Cd74/Il2ra/Ocstamp/Il21/Cd40lg/Ccl5/Nfkbiz/H2-Aa/H2-DMa/Socs1/Ripk2/Ifng	13
303	GO:1903708	positive regulation of hemopoiesis	13/192	215/22940	3.50468e-08	3.69952e-07	2.25475e-07	Irf1/Cd74/Il2ra/Ocstamp/Il21/Cd40lg/Ccl5/Nfkbiz/H2-Aa/H2-DMa/Socs1/Ripk2/Ifng	13
304	GO:0032481	positive regulation of type I interferon production	9/192	85/22940	3.97564e-08	4.18289e-07	2.54935e-07	Dhx58/Irf1/Stat1/Tlr2/Zc3hav1/Oas3/Oas2/Isg15/Rigi	9
305	GO:0032635	interleukin-6 production	12/192	181/22940	4.34308e-08	4.55455e-07	2.77586e-07	Havcr2/Nos2/Cd74/Grk2/Tlr2/Trim30a/Unc93b1/Rigi/Ripk2/Zc3h12a/Ifng/Scimp	12
306	GO:0070269	pyroptosis	7/192	41/22940	4.55695e-08	4.76327e-07	2.90307e-07	Gzma/Zbp1/Gbp3/Gbp2/Trim21/Casp4/Gbp5	7
307	GO:0016045	detection of bacterium	6/192	25/22940	4.93158e-08	5.13813e-07	3.13153e-07	Tlr2/H2-Q4/H2-Q7/H2-K1/H2-Q6/H2-D1	6
308	GO:0030522	intracellular receptor signaling pathway	16/192	354/22940	5.41518e-08	5.61677e-07	3.42326e-07	Dhx58/Irf1/Havcr2/Gbp2/Zc3hav1/Trim30a/Oas3/Casp4/Unc93b1/Rigi/Ripk2/Irgm1/Scimp/Irgm2/Igtp/Gbp5	16
309	GO:0006959	humoral immune response	15/192	308/22940	5.42599e-08	5.61677e-07	3.42326e-07	Ccl8/C2/Cxcl9/Cxcl10/H2-Q4/H2-DMa/Ifng/H2-T22/H2-Q7/B2m/H2-K1/H2-T23/H2-Q6/H2-D1/H2-T10	15
310	GO:0002377	immunoglobulin production	14/192	271/22940	7.40137e-08	7.63698e-07	4.65451e-07	Tbx21/Il21/Cd40lg/Nfkbiz/H2-Q4/Ifng/H2-T22/H2-Q7/H2-K1/H2-T23/H2-Q6/H2-D1/H2-Ab1/H2-T10	14
311	GO:0043368	positive T cell selection	7/192	44/22940	7.60445e-08	7.82138e-07	4.7669e-07	Tbx21/Cd74/Cd3e/Cd3d/H2-DMa/Themis/Spn	7
312	GO:0045580	regulation of T cell differentiation	12/192	191/22940	7.8552e-08	8.05347e-07	4.90835e-07	Tbx21/Irf1/Cd74/Il2ra/Nfkbiz/H2-Aa/H2-DMa/Socs1/Prdm1/Ripk2/Zc3h12a/Ifng	12
313	GO:0002274	myeloid leukocyte activation	14/192	274/22940	8.4804e-08	8.66675e-07	5.28212e-07	Havcr2/Nampt/Dnase1l3/Tlr2/Klrk1/Ctsc/Lat/Ccl5/Ubd/Batf2/Lyn/Tmem229b/Irgm1/Ifng	14
314	GO:0032613	interleukin-10 production	8/192	67/22940	8.89812e-08	9.06478e-07	5.52471e-07	Cd274/Il21/Tlr2/Cd40lg/Ido1/Nfkbiz/Isg15/Tigit	8
315	GO:0002724	regulation of T cell cytokine production	7/192	45/22940	8.94189e-08	9.08055e-07	5.53432e-07	Tbx21/H2-Q4/H2-Q7/B2m/H2-K1/H2-Q6/H2-D1	7
316	GO:0019730	antimicrobial humoral response	12/192	194/22940	9.3182e-08	9.43284e-07	5.74903e-07	Ccl8/Cxcl9/Cxcl10/H2-Q4/H2-T22/H2-Q7/B2m/H2-K1/H2-T23/H2-Q6/H2-D1/H2-T10	12
317	GO:1903900	regulation of viral life cycle	11/192	158/22940	9.77998e-08	9.86917e-07	6.01496e-07	Ciita/Cd74/Oasl2/Zc3hav1/Trim30a/Trim21/Oas3/Oas2/Ccl5/Isg15/Znfx1	11
318	GO:0098543	detection of other organism	6/192	28/22940	1.0274e-07	1.03352e-06	6.299e-07	Tlr2/H2-Q4/H2-Q7/H2-K1/H2-Q6/H2-D1	6
319	GO:0044406	adhesion of symbiont to host	5/192	15/22940	1.0937e-07	1.09677e-06	6.68451e-07	Gbp3/Gbp2/Gbp9/Gbp7/Gbp6	5
320	GO:2000516	positive regulation of CD4-positive, alpha-beta T cell activation	7/192	47/22940	1.22187e-07	1.22149e-06	7.44463e-07	Irf1/Cd3e/Nfkbiz/Socs1/Ripk2/Irgm1/Ifng	7
321	GO:0042509	regulation of tyrosine phosphorylation of STAT protein	8/192	71/22940	1.41061e-07	1.40579e-06	8.56786e-07	Irf1/Parp9/Il21/Parp14/Ccl5/Socs1/Lyn/Ifng	8
322	GO:0009595	detection of biotic stimulus	7/192	48/22940	1.42042e-07	1.41118e-06	8.60075e-07	Tlr2/Casp4/H2-Q4/H2-Q7/H2-K1/H2-Q6/H2-D1	7
323	GO:0032608	interferon-beta production	8/192	72/22940	1.57565e-07	1.55578e-06	9.48199e-07	Irf1/Rel/Tlr2/Zc3hav1/Oas3/Oas2/Isg15/Rigi	8
324	GO:0032648	regulation of interferon-beta production	8/192	72/22940	1.57565e-07	1.55578e-06	9.48199e-07	Irf1/Rel/Tlr2/Zc3hav1/Oas3/Oas2/Isg15/Rigi	8
325	GO:0019079	viral genome replication	10/192	132/22940	1.71992e-07	1.69301e-06	1.03184e-06	Ccl8/Grk2/Oasl2/Zc3hav1/Oas3/Oas2/Ccl5/Isg15/Znfx1/Zc3h12a	10
326	GO:0062207	regulation of pattern recognition receptor signaling pathway	11/192	169/22940	1.9388e-07	1.90264e-06	1.1596e-06	Dhx58/Irf1/Gbp2/Zc3hav1/Trim30a/Casp4/Lyn/Irgm1/Irgm2/Igtp/Gbp5	11
327	GO:0034340	response to type I interferon	8/192	74/22940	1.95597e-07	1.91363e-06	1.1663e-06	Stat1/Sp100/Zbp1/Oas3/Oas2/Isg15/Stat2/Nlrc5	8
328	GO:0043367	CD4-positive, alpha-beta T cell differentiation	9/192	103/22940	2.12934e-07	2.07691e-06	1.26582e-06	Tbx21/Irf1/Il21/Nfkbiz/Socs1/Ripk2/Zc3h12a/Spn/Ifng	9
329	GO:0007260	tyrosine phosphorylation of STAT protein	8/192	75/22940	2.17396e-07	2.11401e-06	1.28843e-06	Irf1/Parp9/Il21/Parp14/Ccl5/Socs1/Lyn/Ifng	8
330	GO:0141085	regulation of inflammasome-mediated signaling pathway	7/192	51/22940	2.18667e-07	2.11995e-06	1.29204e-06	Gbp2/Trim30a/Casp4/Irgm1/Irgm2/Igtp/Gbp5	7
331	GO:0002424	T cell mediated immune response to tumor cell	5/192	17/22940	2.22321e-07	2.14888e-06	1.30968e-06	H2-Q4/H2-Q7/H2-K1/H2-Q6/H2-D1	5
332	GO:0032728	positive regulation of interferon-beta production	7/192	52/22940	2.50904e-07	2.41788e-06	1.47362e-06	Irf1/Tlr2/Zc3hav1/Oas3/Oas2/Isg15/Rigi	7
333	GO:0046637	regulation of alpha-beta T cell differentiation	8/192	77/22940	2.67303e-07	2.56819e-06	1.56524e-06	Tbx21/Irf1/Nfkbiz/Socs1/Prdm1/Ripk2/Zc3h12a/Ifng	8
334	GO:0002825	regulation of T-helper 1 type immune response	6/192	33/22940	2.91717e-07	2.79438e-06	1.70309e-06	Il12rb1/Tbx21/Irf1/Havcr2/Ripk2/H2-Ab1	6
335	GO:0002294	CD4-positive, alpha-beta T cell differentiation involved in immune response	8/192	79/22940	3.2672e-07	3.10191e-06	1.89052e-06	Tbx21/Irf1/Il21/Nfkbiz/Ripk2/Zc3h12a/Spn/Ifng	8
336	GO:1990868	response to chemokine	8/192	79/22940	3.2672e-07	3.10191e-06	1.89052e-06	Ccl8/Grk2/Cxcl9/Cxcl10/Ccl5/Lyn/Zc3h12a/Cxcr6	8
337	GO:1990869	cellular response to chemokine	8/192	79/22940	3.2672e-07	3.10191e-06	1.89052e-06	Ccl8/Grk2/Cxcl9/Cxcl10/Ccl5/Lyn/Zc3h12a/Cxcr6	8
338	GO:0045621	positive regulation of lymphocyte differentiation	10/192	142/22940	3.40595e-07	3.21462e-06	1.95921e-06	Irf1/Cd74/Il2ra/Il21/Nfkbiz/H2-Aa/H2-DMa/Socs1/Ripk2/Ifng	10
339	GO:0051701	biological process involved in interaction with host	10/192	142/22940	3.40595e-07	3.21462e-06	1.95921e-06	Ciita/Cd74/Grk2/Gbp3/Gbp2/Gbp9/Trim30a/Trim21/Gbp7/Gbp6	10
340	GO:0002293	alpha-beta T cell differentiation involved in immune response	8/192	80/22940	3.60443e-07	3.39197e-06	2.06731e-06	Tbx21/Irf1/Il21/Nfkbiz/Ripk2/Zc3h12a/Spn/Ifng	8
341	GO:0032755	positive regulation of interleukin-6 production	9/192	112/22940	4.37004e-07	4.10042e-06	2.49909e-06	Nos2/Cd74/Grk2/Tlr2/Unc93b1/Rigi/Ripk2/Ifng/Scimp	9
342	GO:0002369	T cell cytokine production	7/192	57/22940	4.78647e-07	4.46505e-06	2.72131e-06	Tbx21/H2-Q4/H2-Q7/B2m/H2-K1/H2-Q6/H2-D1	7
343	GO:0141084	inflammasome-mediated signaling pathway	7/192	57/22940	4.78647e-07	4.46505e-06	2.72131e-06	Gbp2/Trim30a/Casp4/Irgm1/Irgm2/Igtp/Gbp5	7
344	GO:0043370	regulation of CD4-positive, alpha-beta T cell differentiation	7/192	58/22940	5.40516e-07	5.02758e-06	3.06416e-06	Tbx21/Irf1/Nfkbiz/Socs1/Ripk2/Zc3h12a/Ifng	7
345	GO:0002643	regulation of tolerance induction	5/192	20/22940	5.4577e-07	5.06178e-06	3.08501e-06	Cd274/Havcr2/Il2ra/Ido1/Cd3e	5
346	GO:0043122	regulation of canonical NF-kappaB signal transduction	12/192	229/22940	5.58212e-07	5.16225e-06	3.14624e-06	Cd74/Stat1/Zc3hav1/Trim30a/Trim21/Agt/Ubd/Ripk2/Zc3h12a/Irgm1/Irgm2/Igtp	12
347	GO:0002481	antigen processing and presentation of exogenous protein antigen via MHC class Ib, TAP-dependent	3/192	3/22940	5.77251e-07	5.32298e-06	3.2442e-06	H2-M3/Tap2/B2m	3
348	GO:0140507	granzyme-mediated programmed cell death signaling pathway	4/192	9/22940	5.79938e-07	5.33244e-06	3.24996e-06	Nkg7/Gzmb/Gzma/Prf1	4
349	GO:0039531	regulation of cytoplasmic pattern recognition receptor signaling pathway	9/192	116/22940	5.8917e-07	5.40184e-06	3.29226e-06	Dhx58/Gbp2/Zc3hav1/Trim30a/Casp4/Irgm1/Irgm2/Igtp/Gbp5	9
350	GO:0019731	antibacterial humoral response	9/192	117/22940	6.33702e-07	5.79359e-06	3.53102e-06	H2-Q4/H2-T22/H2-Q7/B2m/H2-K1/H2-T23/H2-Q6/H2-D1/H2-T10	9
351	GO:0045058	T cell selection	7/192	60/22940	6.84549e-07	6.24068e-06	3.80351e-06	Tbx21/Cd74/Cd3e/Cd3d/H2-DMa/Themis/Spn	7
352	GO:0002292	T cell differentiation involved in immune response	8/192	87/22940	6.91223e-07	6.28367e-06	3.82971e-06	Tbx21/Irf1/Il21/Nfkbiz/Ripk2/Zc3h12a/Spn/Ifng	8
353	GO:1900225	regulation of NLRP3 inflammasome complex assembly	6/192	38/22940	7.02276e-07	6.36611e-06	3.87996e-06	Trim30a/Casp4/Irgm1/Irgm2/Igtp/Gbp5	6
354	GO:0032653	regulation of interleukin-10 production	7/192	64/22940	1.07047e-06	9.67645e-06	5.89751e-06	Cd274/Il21/Tlr2/Cd40lg/Ido1/Isg15/Tigit	7
355	GO:0044546	NLRP3 inflammasome complex assembly	6/192	41/22940	1.12021e-06	1.00976e-05	6.15421e-06	Trim30a/Casp4/Irgm1/Irgm2/Igtp/Gbp5	6
356	GO:0045582	positive regulation of T cell differentiation	9/192	126/22940	1.18443e-06	1.06466e-05	6.4888e-06	Irf1/Cd74/Il2ra/Nfkbiz/H2-Aa/H2-DMa/Socs1/Ripk2/Ifng	9
357	GO:0007259	receptor signaling pathway via JAK-STAT	11/192	204/22940	1.26427e-06	1.13326e-05	6.90686e-06	Irf1/Parp9/Stat1/Il21/Agt/Parp14/Ccl5/Socs1/Stat2/Lyn/Ifng	11
358	GO:0061081	positive regulation of myeloid leukocyte cytokine production involved in immune response	6/192	42/22940	1.29786e-06	1.16012e-05	7.07061e-06	Cd74/Tlr2/Casp4/Rigi/Ripk2/Ifng	6
359	GO:0045071	negative regulation of viral genome replication	7/192	66/22940	1.32321e-06	1.17949e-05	7.18864e-06	Oasl2/Zc3hav1/Oas3/Oas2/Ccl5/Isg15/Znfx1	7
360	GO:1903707	negative regulation of hemopoiesis	9/192	128/22940	1.35165e-06	1.2015e-05	7.32281e-06	Tbx21/Irf1/Cd74/Socs1/Lyn/Zc3h12a/Irgm1/Gpr55/Ifng	9
361	GO:0060337	type I interferon-mediated signaling pathway	7/192	67/22940	1.4672e-06	1.29704e-05	7.90504e-06	Stat1/Zbp1/Oas3/Oas2/Isg15/Stat2/Nlrc5	7
362	GO:0071357	cellular response to type I interferon	7/192	67/22940	1.4672e-06	1.29704e-05	7.90504e-06	Stat1/Zbp1/Oas3/Oas2/Isg15/Stat2/Nlrc5	7
363	GO:0032733	positive regulation of interleukin-10 production	6/192	43/22940	1.49789e-06	1.32053e-05	8.04821e-06	Cd274/Il21/Tlr2/Cd40lg/Isg15/Tigit	6
364	GO:0050730	regulation of peptidyl-tyrosine phosphorylation	12/192	253/22940	1.59525e-06	1.40251e-05	8.54787e-06	Irf1/Parp9/Cd74/Il21/Agt/Cd3e/Parp14/Ccl5/Socs1/Ripk2/Lyn/Ifng	12
365	GO:0140632	canonical inflammasome complex assembly	6/192	44/22940	1.72239e-06	1.51015e-05	9.20389e-06	Trim30a/Casp4/Irgm1/Irgm2/Igtp/Gbp5	6
366	GO:0097696	receptor signaling pathway via STAT	11/192	212/22940	1.84089e-06	1.60965e-05	9.81035e-06	Irf1/Parp9/Stat1/Il21/Agt/Parp14/Ccl5/Socs1/Stat2/Lyn/Ifng	11
367	GO:0018108	peptidyl-tyrosine phosphorylation	13/192	306/22940	1.98777e-06	1.73336e-05	1.05643e-05	Il12rb1/Irf1/Parp9/Cd74/Il21/Agt/Cd3e/Parp14/Ccl5/Socs1/Ripk2/Lyn/Ifng	13
368	GO:0018212	peptidyl-tyrosine modification	13/192	308/22940	2.13585e-06	1.85744e-05	1.13205e-05	Il12rb1/Irf1/Parp9/Cd74/Il21/Agt/Cd3e/Parp14/Ccl5/Socs1/Ripk2/Lyn/Ifng	13
369	GO:0002224	toll-like receptor signaling pathway	7/192	71/22940	2.1813e-06	1.89184e-05	1.15302e-05	Cd274/Irf1/Tlr2/Trim30a/Nfkbiz/Unc93b1/Scimp	7
370	GO:2000561	regulation of CD4-positive, alpha-beta T cell proliferation	5/192	26/22940	2.22303e-06	1.92283e-05	1.17191e-05	Cd274/Il2ra/Cd3e/Ripk2/Irgm1	5
371	GO:0060284	regulation of cell development	24/192	980/22940	2.51172e-06	2.16669e-05	1.32054e-05	Tbx21/Irf1/Cd74/Stat1/Il2ra/Ocstamp/Il21/Tlr2/Cd40lg/Ccl5/Nfkbiz/Isg15/H2-Aa/H2-DMa/Socs1/Prdm1/Ripk2/Lyn/Zc3h12a/Irgm1/Gpr55/Slamf8/Ifng/B2m	24
372	GO:0035739	CD4-positive, alpha-beta T cell proliferation	5/192	27/22940	2.70979e-06	2.33129e-05	1.42085e-05	Cd274/Il2ra/Cd3e/Ripk2/Irgm1	5
373	GO:0050731	positive regulation of peptidyl-tyrosine phosphorylation	10/192	180/22940	2.9738e-06	2.55159e-05	1.55511e-05	Parp9/Cd74/Il21/Agt/Cd3e/Parp14/Ccl5/Ripk2/Lyn/Ifng	10
374	GO:0045063	T-helper 1 cell differentiation	5/192	28/22940	3.27653e-06	2.80384e-05	1.70886e-05	Tbx21/Irf1/Nfkbiz/Ripk2/Spn	5
375	GO:0098586	cellular response to virus	6/192	49/22940	3.29557e-06	2.81263e-05	1.71421e-05	Il21/Zc3hav1/Zc3h12a/Irgm1/Irgm2/Igtp	6
376	GO:0045061	thymic T cell selection	5/192	29/22940	3.93235e-06	3.34719e-05	2.04001e-05	Cd74/Cd3e/Cd3d/H2-DMa/Spn	5
377	GO:0042093	T-helper cell differentiation	7/192	78/22940	4.12474e-06	3.50167e-05	2.13416e-05	Tbx21/Irf1/Il21/Nfkbiz/Ripk2/Zc3h12a/Spn	7
378	GO:0061635	regulation of protein complex stability	4/192	14/22940	4.45844e-06	3.77497e-05	2.30073e-05	Tapbp/Irgm1/Irgm2/Igtp	4
379	GO:0060907	positive regulation of macrophage cytokine production	5/192	30/22940	4.68688e-06	3.95794e-05	2.41225e-05	Cd74/Tlr2/Casp4/Ripk2/Ifng	5
380	GO:0070227	lymphocyte apoptotic process	8/192	113/22940	5.03016e-06	4.23669e-05	2.58214e-05	Cd274/Cd74/Il2ra/Il21/Ido1/Ccl5/Nfkbiz/Lyn	8
381	GO:0043687	post-translational protein modification	22/192	882/22940	5.09211e-06	4.27764e-05	2.60709e-05	Rnf114/Parp9/Ube2l6/Rnf19b/Herc6/Usp18/Trim30a/Trim21/Uba7/Parp14/Ubd/Isg15/Parp11/Ripk2/Zc3h12a/Irgm1/Dtx3l/Parp10/Irgm2/Rnf213/Igtp/Gbp4	22
382	GO:0032020	ISG15-protein conjugation	3/192	5/22940	5.7014e-06	4.75215e-05	2.89629e-05	Ube2l6/Uba7/Isg15	3
383	GO:0070106	interleukin-27-mediated signaling pathway	3/192	5/22940	5.7014e-06	4.75215e-05	2.89629e-05	Stat1/Oasl2/Oas2	3
384	GO:0140639	positive regulation of pyroptosis	3/192	5/22940	5.7014e-06	4.75215e-05	2.89629e-05	Gbp3/Gbp2/Gbp5	3
385	GO:0043383	negative T cell selection	4/192	15/22940	6.03992e-06	5.00829e-05	3.05241e-05	Cd74/Cd3e/Themis/Spn	4
386	GO:1900226	negative regulation of NLRP3 inflammasome complex assembly	4/192	15/22940	6.03992e-06	5.00829e-05	3.05241e-05	Trim30a/Irgm1/Irgm2/Igtp	4
387	GO:0071887	leukocyte apoptotic process	9/192	154/22940	6.22574e-06	5.14907e-05	3.13821e-05	Cd274/Cd74/Il2ra/Il21/Ido1/Ccl5/Nfkbiz/Lyn/Ifng	9
388	GO:0140374	antiviral innate immune response	6/192	55/22940	6.55335e-06	5.4061e-05	3.29485e-05	Dhx58/Zbp1/Rigi/Ifit2/Ifit3b/Ifit3	6
389	GO:0042531	positive regulation of tyrosine phosphorylation of STAT protein	6/192	56/22940	7.28902e-06	5.99755e-05	3.65533e-05	Parp9/Il21/Parp14/Ccl5/Lyn/Ifng	6
390	GO:0032647	regulation of interferon-alpha production	5/192	33/22940	7.64837e-06	6.27657e-05	3.82538e-05	Havcr2/Stat1/Zc3hav1/Rigi/Gbp4	5
391	GO:0010508	positive regulation of autophagy	9/192	158/22940	7.66723e-06	6.27657e-05	3.82538e-05	Tlr2/Trim30a/Trim21/Ripk2/Zc3h12a/Irgm1/Ifng/Irgm2/Igtp	9
392	GO:0006809	nitric oxide biosynthetic process	7/192	86/22940	7.92957e-06	6.45837e-05	3.93618e-05	H2-M3/Nos2/Tlr2/Klrk1/Agt/Zc3h12a/Ifng	7
393	GO:0032722	positive regulation of chemokine production	7/192	86/22940	7.92957e-06	6.45837e-05	3.93618e-05	Havcr2/Cd74/Tlr2/Oas3/Ccl5/Ripk2/Ifng	7
394	GO:1902106	negative regulation of leukocyte differentiation	8/192	122/22940	8.87821e-06	7.2127e-05	4.39593e-05	Tbx21/Irf1/Cd74/Socs1/Lyn/Zc3h12a/Gpr55/Ifng	8
395	GO:0031663	lipopolysaccharide-mediated signaling pathway	6/192	59/22940	9.90691e-06	8.0281e-05	4.89289e-05	Cd6/Stat1/Trim30a/Ripk2/Lyn/Scimp	6
396	GO:0043372	positive regulation of CD4-positive, alpha-beta T cell differentiation	5/192	35/22940	1.03205e-05	8.32125e-05	5.07156e-05	Irf1/Nfkbiz/Socs1/Ripk2/Ifng	5
397	GO:0060142	regulation of syncytium formation by plasma membrane fusion	5/192	35/22940	1.03205e-05	8.32125e-05	5.07156e-05	Ccl8/Stat1/Ocstamp/Cxcl9/Cxcl10	5
398	GO:0032602	chemokine production	8/192	126/22940	1.12553e-05	9.05221e-05	5.51705e-05	Havcr2/Cd74/Tlr2/Oas3/Ccl5/Nfkbiz/Ripk2/Ifng	8
399	GO:1905673	positive regulation of lysosome organization	3/192	6/22940	1.13324e-05	9.0914e-05	5.54094e-05	Irgm1/Irgm2/Igtp	3
400	GO:0046209	nitric oxide metabolic process	7/192	91/22940	1.15318e-05	9.22834e-05	5.6244e-05	H2-M3/Nos2/Tlr2/Klrk1/Agt/Zc3h12a/Ifng	7
401	GO:0032607	interferon-alpha production	5/192	36/22940	1.19041e-05	9.50255e-05	5.79152e-05	Havcr2/Stat1/Zc3hav1/Rigi/Gbp4	5
402	GO:0045059	positive thymic T cell selection	4/192	18/22940	1.32762e-05	0.000105713	6.4429e-05	Cd74/Cd3e/Cd3d/H2-DMa	4
403	GO:2001057	reactive nitrogen species metabolic process	7/192	93/22940	1.33089e-05	0.000105713	6.4429e-05	H2-M3/Nos2/Tlr2/Klrk1/Agt/Zc3h12a/Ifng	7
404	GO:0090140	regulation of mitochondrial fission	5/192	38/22940	1.5636e-05	0.000123891	7.55081e-05	Cyrib/Stat2/Irgm1/Irgm2/Igtp	5
405	GO:1990266	neutrophil migration	8/192	133/22940	1.67065e-05	0.000131401	8.00848e-05	Ccl8/Cd74/Tlr2/Cxcl9/Cxcl10/Ccl5/Slamf8/Ifng	8
406	GO:0002827	positive regulation of T-helper 1 type immune response	4/192	19/22940	1.67066e-05	0.000131401	8.00848e-05	Il12rb1/Tbx21/Ripk2/H2-Ab1	4
407	GO:0070431	nucleotide-binding oligomerization domain containing 2 signaling pathway	4/192	19/22940	1.67066e-05	0.000131401	8.00848e-05	Ripk2/Irgm1/Irgm2/Igtp	4
408	GO:0030099	myeloid cell differentiation	15/192	491/22940	1.77925e-05	0.000139599	8.50815e-05	Cd74/Stat1/Ocstamp/Tlr2/Ccl5/Ubd/Isg15/Socs1/Snx10/Batf2/Irf8/Lyn/Gpr55/Ifng/B2m	15
409	GO:0061739	protein lipidation involved in autophagosome assembly	3/192	7/22940	1.97092e-05	0.000154261	9.40174e-05	Irgm1/Irgm2/Igtp	3
410	GO:0045069	regulation of viral genome replication	7/192	99/22940	2.00497e-05	0.000156544	9.54088e-05	Oasl2/Zc3hav1/Oas3/Oas2/Ccl5/Isg15/Znfx1	7
411	GO:0061082	myeloid leukocyte cytokine production	6/192	68/22940	2.26106e-05	0.00017611	0.000107334	Cd74/Tlr2/Casp4/Rigi/Ripk2/Ifng	6
412	GO:0070098	chemokine-mediated signaling pathway	6/192	69/22940	2.4593e-05	0.000191087	0.000116462	Ccl8/Cxcl9/Cxcl10/Ccl5/Lyn/Cxcr6	6
413	GO:0002577	regulation of antigen processing and presentation	4/192	21/22940	2.5461e-05	0.000197353	0.000120281	Tap2/Cd74/Tapbpl/H2-Ab1	4
414	GO:0002573	myeloid leukocyte differentiation	11/192	281/22940	2.64791e-05	0.000204751	0.000124789	Cd74/Ocstamp/Tlr2/Ccl5/Ubd/Socs1/Snx10/Batf2/Lyn/Gpr55/Ifng	11
415	GO:0031400	negative regulation of protein modification process	14/192	449/22940	2.72879e-05	0.000210497	0.000128292	Irf1/Xdh/Grk2/Trim21/Agt/Parp14/Isg15/Socs1/Lyn/Zc3h12a/Dtx3l/Ifng/Parp10/Gbp4	14
416	GO:0045622	regulation of T-helper cell differentiation	5/192	43/22940	2.89867e-05	0.000222532	0.000135626	Tbx21/Irf1/Nfkbiz/Ripk2/Zc3h12a	5
417	GO:0097028	dendritic cell differentiation	5/192	43/22940	2.89867e-05	0.000222532	0.000135626	Cd40lg/Ubd/Batf2/Irf8/Lyn	5
418	GO:0050900	leukocyte migration	13/192	395/22940	3.05112e-05	0.000233676	0.000142419	Tbx21/Ccl8/Cd74/Tlr2/Cxcl9/Itgal/Cxcl10/Ccl5/Lyn/Cxcr3/Spn/Slamf8/Ifng	13
419	GO:0043374	CD8-positive, alpha-beta T cell differentiation	4/192	22/22940	3.09158e-05	0.000236211	0.000143964	Irf1/Socs1/Ifng/Igtp	4
420	GO:0033077	T cell differentiation in thymus	7/192	106/22940	3.12457e-05	0.000238165	0.000145154	Cd74/Cd3e/Cd3d/H2-DMa/Ripk2/Spn/B2m	7
421	GO:0071211	protein targeting to vacuole involved in autophagy	3/192	8/22940	3.13402e-05	0.000238319	0.000145248	Irgm1/Irgm2/Igtp	3
422	GO:0002532	production of molecular mediator involved in inflammatory response	7/192	107/22940	3.31988e-05	0.000251856	0.000153499	Nos2/Cd6/Ido1/Lyn/Zc3h12a/Slamf8/Gbp5	7
423	GO:0045428	regulation of nitric oxide biosynthetic process	6/192	73/22940	3.39691e-05	0.000257091	0.000156689	H2-M3/Tlr2/Klrk1/Agt/Zc3h12a/Ifng	6
424	GO:0010935	regulation of macrophage cytokine production	5/192	45/22940	3.62957e-05	0.000274054	0.000167027	Cd74/Tlr2/Casp4/Ripk2/Ifng	5
425	GO:0035872	nucleotide-binding domain, leucine rich repeat containing receptor signaling pathway	4/192	23/22940	3.718e-05	0.000280072	0.000170696	Ripk2/Irgm1/Irgm2/Igtp	4
426	GO:0072676	lymphocyte migration	7/192	110/22940	3.96693e-05	0.000298124	0.000181698	Tbx21/Ccl8/Itgal/Cxcl10/Ccl5/Cxcr3/Spn	7
427	GO:0080164	regulation of nitric oxide metabolic process	6/192	76/22940	4.27284e-05	0.000320363	0.000195252	H2-M3/Tlr2/Klrk1/Agt/Zc3h12a/Ifng	6
428	GO:0010506	regulation of autophagy	11/192	297/22940	4.38491e-05	0.000327999	0.000199906	Nampt/Tlr2/Trim30a/Trim21/Ripk2/Zc3h12a/Irgm1/Iigp1/Ifng/Irgm2/Igtp	11
429	GO:0071674	mononuclear cell migration	9/192	197/22940	4.42523e-05	0.000330246	0.000201275	Tbx21/Ccl8/Itgal/Cxcl10/Ccl5/Lyn/Cxcr3/Spn/Slamf8	9
430	GO:0042116	macrophage activation	7/192	112/22940	4.45321e-05	0.000331563	0.000202078	Havcr2/Nampt/Tlr2/Ctsc/Tmem229b/Irgm1/Ifng	7
431	GO:0002291	T cell activation via T cell receptor contact with antigen bound to MHC molecule on antigen presenting cell	3/192	9/22940	4.67203e-05	0.000345451	0.000210542	Havcr2/Itgal/H2-DMb1	3
432	GO:0070212	protein poly-ADP-ribosylation	3/192	9/22940	4.67203e-05	0.000345451	0.000210542	Parp9/Parp14/Parp10	3
433	GO:1901098	positive regulation of autophagosome maturation	3/192	9/22940	4.67203e-05	0.000345451	0.000210542	Irgm1/Irgm2/Igtp	3
434	GO:0010799	regulation of peptidyl-threonine phosphorylation	5/192	48/22940	4.98456e-05	0.000366029	0.000223084	Grk2/Ripk2/Irgm1/Irgm2/Igtp	5
435	GO:0046636	negative regulation of alpha-beta T cell activation	5/192	48/22940	4.98456e-05	0.000366029	0.000223084	Tbx21/Cd274/Irf1/Socs1/Zc3h12a	5
436	GO:0060338	regulation of type I interferon-mediated signaling pathway	5/192	48/22940	4.98456e-05	0.000366029	0.000223084	Zbp1/Oas3/Isg15/Stat2/Nlrc5	5
437	GO:0045429	positive regulation of nitric oxide biosynthetic process	5/192	49/22940	5.51354e-05	0.000403949	0.000246195	H2-M3/Tlr2/Klrk1/Agt/Ifng	5
438	GO:0032642	regulation of chemokine production	7/192	116/22940	5.57283e-05	0.000407363	0.000248275	Havcr2/Cd74/Tlr2/Oas3/Ccl5/Ripk2/Ifng	7
439	GO:0032732	positive regulation of interleukin-1 production	6/192	80/22940	5.71289e-05	0.000416652	0.000253937	Havcr2/Tlr2/Casp4/Ripk2/Ifng/Gbp5	6
440	GO:0039529	RIG-I signaling pathway	4/192	26/22940	6.15506e-05	0.000447882	0.000272971	Dhx58/Zc3hav1/Oas3/Rigi	4
441	GO:0001934	positive regulation of protein phosphorylation	17/192	681/22940	6.3134e-05	0.000458365	0.000279359	Parp9/Cd74/Cd6/Il21/Lat/Agt/Cd3e/Parp14/Ccl5/Socs1/Ripk2/Lyn/Irgm1/Spn/Ifng/Irgm2/Igtp	17
442	GO:0000266	mitochondrial fission	5/192	51/22940	6.70073e-05	0.000484294	0.000295163	Cyrib/Stat2/Irgm1/Irgm2/Igtp	5
443	GO:1904407	positive regulation of nitric oxide metabolic process	5/192	51/22940	6.70073e-05	0.000484294	0.000295163	H2-M3/Tlr2/Klrk1/Agt/Ifng	5
444	GO:0097530	granulocyte migration	8/192	162/22940	6.85078e-05	0.000494026	0.000301094	Ccl8/Cd74/Tlr2/Cxcl9/Cxcl10/Ccl5/Slamf8/Ifng	8
445	GO:0002488	antigen processing and presentation of endogenous peptide antigen via MHC class Ib via ER pathway	2/192	2/22940	6.96894e-05	0.000499181	0.000304236	Tap2/H2-T23	2
446	GO:0002489	antigen processing and presentation of endogenous peptide antigen via MHC class Ib via ER pathway, TAP-dependent	2/192	2/22940	6.96894e-05	0.000499181	0.000304236	Tap2/H2-T23	2
447	GO:0140973	positive regulation of AIM2 inflammasome complex assembly	2/192	2/22940	6.96894e-05	0.000499181	0.000304236	Gbp2/Gbp5	2
448	GO:0002837	regulation of immune response to tumor cell	4/192	27/22940	7.17838e-05	0.000511898	0.000311987	Cd274/Havcr2/Klrk1/Cd40lg	4
449	GO:0141086	negative regulation of inflammasome-mediated signaling pathway	4/192	27/22940	7.17838e-05	0.000511898	0.000311987	Trim30a/Irgm1/Irgm2/Igtp	4
450	GO:0018193	peptidyl-amino acid modification	20/192	901/22940	7.22172e-05	0.000513847	0.000313175	Il12rb1/Irf1/Akt3/Nos2/Parp9/Cd74/Grk2/Il21/Agt/Cd3e/Parp14/Ccl5/Socs1/Prdm1/Ripk2/Lyn/Irgm1/Ifng/Irgm2/Igtp	20
451	GO:0010934	macrophage cytokine production	5/192	52/22940	7.36359e-05	0.000520636	0.000317312	Cd74/Tlr2/Casp4/Ripk2/Ifng	5
452	GO:0050798	activated T cell proliferation	5/192	52/22940	7.36359e-05	0.000520636	0.000317312	Il12rb1/Cd274/Il2ra/Itgal/Ido1	5
453	GO:0051603	proteolysis involved in protein catabolic process	18/192	759/22940	7.3658e-05	0.000520636	0.000317312	Tbx21/Rnf114/Psme1/Gzma/Psmb8/Ube2l6/Rnf19b/Herc6/Ctsc/Trim21/Psmb10/Uba7/Ubd/Isg15/Dtx3l/Rnf213/Psme2/Psmb9	18
454	GO:0034612	response to tumor necrosis factor	9/192	212/22940	7.7979e-05	0.000549966	0.000335188	Ccl8/Irf1/Nos2/Stat1/Ocstamp/Gbp3/Ccl5/Ubd/Zc3h12a	9
455	GO:0002834	regulation of response to tumor cell	4/192	28/22940	8.32017e-05	0.000584233	0.000356072	Cd274/Havcr2/Klrk1/Cd40lg	4
456	GO:0032069	regulation of nuclease activity	4/192	28/22940	8.32017e-05	0.000584233	0.000356072	Gzma/Oasl2/Oas3/Oas2	4
457	GO:0010720	positive regulation of cell development	15/192	563/22940	8.43466e-05	0.000590979	0.000360184	Irf1/Cd74/Il2ra/Ocstamp/Il21/Tlr2/Cd40lg/Ccl5/Nfkbiz/H2-Aa/H2-DMa/Socs1/Ripk2/Lyn/Ifng	15
458	GO:0150076	neuroinflammatory response	6/192	86/22940	8.57505e-05	0.000599506	0.000365381	Nampt/Tlr2/Ctsc/Agt/Ifng/Cd200r4	6
459	GO:0032652	regulation of interleukin-1 production	7/192	125/22940	8.94722e-05	0.000624166	0.00038041	Havcr2/Tlr2/Casp4/Ripk2/Zc3h12a/Ifng/Gbp5	7
460	GO:0002645	positive regulation of tolerance induction	3/192	11/22940	9.06441e-05	0.000629604	0.000383725	Cd274/Ido1/Cd3e	3
461	GO:0051712	positive regulation of killing of cells of another organism	3/192	11/22940	9.06441e-05	0.000629604	0.000383725	Nos2/Prf1/Ifng	3
462	GO:0060339	negative regulation of type I interferon-mediated signaling pathway	4/192	29/22940	9.58848e-05	0.000664567	0.000405033	Oas3/Isg15/Stat2/Nlrc5	4
463	GO:0045581	negative regulation of T cell differentiation	5/192	55/22940	9.65834e-05	0.000666529	0.00040623	Tbx21/Irf1/Cd74/Socs1/Zc3h12a	5
464	GO:0046638	positive regulation of alpha-beta T cell differentiation	5/192	55/22940	9.65834e-05	0.000666529	0.00040623	Irf1/Nfkbiz/Socs1/Ripk2/Ifng	5
465	GO:0060326	cell chemotaxis	11/192	328/22940	0.00010638	0.00073256	0.000446473	Ccl8/Cd74/Cxcl9/Cxcl10/Ccl5/Lyn/Ccr4/Cxcr6/Cxcr3/Slamf8/Ifng	11
466	GO:0019722	calcium-mediated signaling	9/192	221/22940	0.000107066	0.000735706	0.000448391	Lat/Itgal/Cd3e/Irgm1/Ccr4/Cxcr6/Cxcr3/Irgm2/Igtp	9
467	GO:0010800	positive regulation of peptidyl-threonine phosphorylation	4/192	30/22940	0.000109915	0.000753671	0.00045934	Ripk2/Irgm1/Irgm2/Igtp	4
468	GO:0032612	interleukin-1 production	7/192	131/22940	0.000120062	0.000809761	0.000493525	Havcr2/Tlr2/Casp4/Ripk2/Zc3h12a/Ifng/Gbp5	7
469	GO:0002420	natural killer cell mediated cytotoxicity directed against tumor cell target	3/192	12/22940	0.000120114	0.000809761	0.000493525	Nkg7/Havcr2/Klrk1	3
470	GO:0002579	positive regulation of antigen processing and presentation	3/192	12/22940	0.000120114	0.000809761	0.000493525	Tap2/Cd74/H2-Ab1	3
471	GO:0002664	regulation of T cell tolerance induction	3/192	12/22940	0.000120114	0.000809761	0.000493525	Il2ra/Ido1/Cd3e	3
472	GO:0034154	toll-like receptor 7 signaling pathway	3/192	12/22940	0.000120114	0.000809761	0.000493525	Havcr2/Unc93b1/Scimp	3
473	GO:0045348	positive regulation of MHC class II biosynthetic process	3/192	12/22940	0.000120114	0.000809761	0.000493525	Ciita/Cd40lg/Ifng	3
474	GO:0051709	regulation of killing of cells of another organism	3/192	12/22940	0.000120114	0.000809761	0.000493525	Nos2/Prf1/Ifng	3
475	GO:2000563	positive regulation of CD4-positive, alpha-beta T cell proliferation	3/192	12/22940	0.000120114	0.000809761	0.000493525	Cd3e/Ripk2/Irgm1	3
476	GO:0046639	negative regulation of alpha-beta T cell differentiation	4/192	31/22940	0.000125377	0.000843467	0.000514068	Tbx21/Irf1/Socs1/Zc3h12a	4
477	GO:0043124	negative regulation of canonical NF-kappaB signal transduction	5/192	59/22940	0.000135288	0.000906347	0.000552391	Stat1/Zc3h12a/Irgm1/Irgm2/Igtp	5
478	GO:0061900	glial cell activation	5/192	59/22940	0.000135288	0.000906347	0.000552391	Nampt/Tlr2/Ctsc/Agt/Ifng	5
479	GO:0031295	T cell costimulation	4/192	32/22940	0.000142354	0.000951698	0.000580031	Cd274/Cd5/Cd3e/Spn	4
480	GO:0042327	positive regulation of phosphorylation	17/192	730/22940	0.000145892	0.000973323	0.000593211	Parp9/Cd74/Cd6/Il21/Lat/Agt/Cd3e/Parp14/Ccl5/Socs1/Ripk2/Lyn/Irgm1/Spn/Ifng/Irgm2/Igtp	17
481	GO:0002423	natural killer cell mediated immune response to tumor cell	3/192	13/22940	0.000155187	0.00102258	0.000623229	Nkg7/Havcr2/Klrk1	3
482	GO:0006501	C-terminal protein lipidation	3/192	13/22940	0.000155187	0.00102258	0.000623229	Irgm1/Irgm2/Igtp	3
483	GO:0042532	negative regulation of tyrosine phosphorylation of STAT protein	3/192	13/22940	0.000155187	0.00102258	0.000623229	Irf1/Parp14/Socs1	3
484	GO:0061762	CAMKK-AMPK signaling cascade	3/192	13/22940	0.000155187	0.00102258	0.000623229	Irgm1/Irgm2/Igtp	3
485	GO:1901526	positive regulation of mitophagy	3/192	13/22940	0.000155187	0.00102258	0.000623229	Irgm1/Irgm2/Igtp	3
486	GO:1905671	regulation of lysosome organization	3/192	13/22940	0.000155187	0.00102258	0.000623229	Irgm1/Irgm2/Igtp	3
487	GO:0070555	response to interleukin-1	6/192	96/22940	0.000157799	0.00103765	0.000632419	Ccl8/Irf1/Zbp1/Ccl5/Ripk2/Zc3h12a	6
488	GO:0045637	regulation of myeloid cell differentiation	9/192	233/22940	0.000159536	0.00104694	0.000638076	Cd74/Stat1/Ocstamp/Ccl5/Isg15/Lyn/Gpr55/Ifng/B2m	9
489	GO:0034138	toll-like receptor 3 signaling pathway	4/192	33/22940	0.000160934	0.00105181	0.000641047	Irf1/Havcr2/Unc93b1/Scimp	4
490	GO:2000108	positive regulation of leukocyte apoptotic process	4/192	33/22940	0.000160934	0.00105181	0.000641047	Cd274/Ido1/Ccl5/Lyn	4
491	GO:0002312	B cell activation involved in immune response	6/192	97/22940	0.000167046	0.00108953	0.000664038	Tbx21/Il21/Cd40lg/Nfkbiz/Irf8/Ifng	6
492	GO:0039532	negative regulation of cytoplasmic pattern recognition receptor signaling pathway	5/192	62/22940	0.000171359	0.0011154	0.0006798	Dhx58/Trim30a/Irgm1/Irgm2/Igtp	5
493	GO:0030595	leukocyte chemotaxis	9/192	236/22940	0.000175567	0.00114047	0.000695083	Ccl8/Cd74/Cxcl9/Cxcl10/Ccl5/Lyn/Cxcr3/Slamf8/Ifng	9
494	GO:0002828	regulation of type 2 immune response	4/192	34/22940	0.000181205	0.00117235	0.000714513	Tbx21/Irf1/Cd74/Ido1	4
495	GO:0031294	lymphocyte costimulation	4/192	34/22940	0.000181205	0.00117235	0.000714513	Cd274/Cd5/Cd3e/Spn	4
496	GO:0031331	positive regulation of cellular catabolic process	11/192	350/22940	0.000187401	0.00121	0.000737459	Tlr2/Zc3hav1/Trim30a/Trim21/Ripk2/Zc3h12a/Irgm1/Dtx3l/Ifng/Irgm2/Igtp	11
497	GO:0002517	T cell tolerance induction	3/192	14/22940	0.000196294	0.00124982	0.000761727	Il2ra/Ido1/Cd3e	3
498	GO:0045060	negative thymic T cell selection	3/192	14/22940	0.000196294	0.00124982	0.000761727	Cd74/Cd3e/Spn	3
499	GO:0046598	positive regulation of viral entry into host cell	3/192	14/22940	0.000196294	0.00124982	0.000761727	Cd74/Trim30a/Trim21	3
500	GO:0070673	response to interleukin-18	3/192	14/22940	0.000196294	0.00124982	0.000761727	Casp4/Ripk2/Ifng	3
501	GO:0075294	positive regulation by symbiont of entry into host	3/192	14/22940	0.000196294	0.00124982	0.000761727	Cd74/Trim30a/Trim21	3
502	GO:0160049	negative regulation of cGAS/STING signaling pathway	3/192	14/22940	0.000196294	0.00124982	0.000761727	Irgm1/Irgm2/Igtp	3
503	GO:1903599	positive regulation of autophagy of mitochondrion	3/192	14/22940	0.000196294	0.00124982	0.000761727	Irgm1/Irgm2/Igtp	3
504	GO:0045620	negative regulation of lymphocyte differentiation	5/192	64/22940	0.000199197	0.00126579	0.000771459	Tbx21/Irf1/Cd74/Socs1/Zc3h12a	5
505	GO:0010562	positive regulation of phosphorus metabolic process	18/192	824/22940	0.000204506	0.0012944	0.000788898	Nos2/Parp9/Cd74/Cd6/Il21/Lat/Agt/Cd3e/Parp14/Ccl5/Socs1/Ripk2/Lyn/Irgm1/Spn/Ifng/Irgm2/Igtp	18
506	GO:0045937	positive regulation of phosphate metabolic process	18/192	824/22940	0.000204506	0.0012944	0.000788898	Nos2/Parp9/Cd74/Cd6/Il21/Lat/Agt/Cd3e/Parp14/Ccl5/Socs1/Ripk2/Lyn/Irgm1/Spn/Ifng/Irgm2/Igtp	18
507	GO:0002589	regulation of antigen processing and presentation of peptide antigen via MHC class I	2/192	3/22940	0.000207914	0.00130823	0.000797324	Tap2/Tapbpl	2
508	GO:0002652	regulation of tolerance induction dependent upon immune response	2/192	3/22940	0.000207914	0.00130823	0.000797324	Cd274/Havcr2	2
509	GO:0160075	non-canonical inflammasome complex assembly	2/192	3/22940	0.000207914	0.00130823	0.000797324	Casp4/Irgm2	2
510	GO:0002548	monocyte chemotaxis	5/192	65/22940	0.000214345	0.00134605	0.000820377	Ccl8/Cxcl10/Ccl5/Lyn/Slamf8	5
511	GO:0090025	regulation of monocyte chemotaxis	4/192	36/22940	0.000227173	0.00142383	0.000867779	Cxcl10/Ccl5/Lyn/Slamf8	4
512	GO:0050864	regulation of B cell activation	7/192	146/22940	0.000234819	0.00146887	0.000895235	Tbx21/Cd74/Il21/Cd40lg/Lyn/Slamf8/Ifng	7
513	GO:0140896	cGAS/STING signaling pathway	3/192	15/22940	0.000243858	0.00152245	0.000927889	Irgm1/Irgm2/Igtp	3
514	GO:0072678	T cell migration	5/192	67/22940	0.000247257	0.00154067	0.000938994	Itgal/Cxcl10/Ccl5/Cxcr3/Spn	5
515	GO:2000515	negative regulation of CD4-positive, alpha-beta T cell activation	4/192	37/22940	0.000253052	0.00157373	0.000959141	Tbx21/Cd274/Irf1/Zc3h12a	4
516	GO:0097529	myeloid leukocyte migration	9/192	248/22940	0.000253753	0.00157504	0.000959939	Ccl8/Cd74/Tlr2/Cxcl9/Cxcl10/Ccl5/Lyn/Slamf8/Ifng	9
517	GO:0033135	regulation of peptidyl-serine phosphorylation	7/192	148/22940	0.000255203	0.00158098	0.000963558	Grk2/Agt/Ripk2/Irgm1/Ifng/Irgm2/Igtp	7
518	GO:0018107	peptidyl-threonine phosphorylation	6/192	105/22940	0.000257447	0.00158874	0.000968291	Akt3/Grk2/Ripk2/Irgm1/Irgm2/Igtp	6
519	GO:0032651	regulation of interleukin-1 beta production	6/192	105/22940	0.000257447	0.00158874	0.000968291	Tlr2/Casp4/Ripk2/Zc3h12a/Ifng/Gbp5	6
520	GO:0000768	syncytium formation by plasma membrane fusion	5/192	68/22940	0.000265086	0.0016265	0.000991304	Ccl8/Stat1/Ocstamp/Cxcl9/Cxcl10	5
521	GO:0062208	positive regulation of pattern recognition receptor signaling pathway	5/192	68/22940	0.000265086	0.0016265	0.000991304	Dhx58/Gbp2/Zc3hav1/Casp4/Gbp5	5
522	GO:0140253	cell-cell fusion	5/192	68/22940	0.000265086	0.0016265	0.000991304	Ccl8/Stat1/Ocstamp/Cxcl9/Cxcl10	5
523	GO:0030593	neutrophil chemotaxis	6/192	106/22940	0.000271019	0.00165973	0.00101156	Ccl8/Cd74/Cxcl9/Cxcl10/Ccl5/Ifng	6
524	GO:0001773	myeloid dendritic cell activation	4/192	38/22940	0.000280984	0.00171748	0.00104675	Havcr2/Klrk1/Ubd/Batf2	4
525	GO:0032731	positive regulation of interleukin-1 beta production	5/192	69/22940	0.000283874	0.00173185	0.00105551	Tlr2/Casp4/Ripk2/Ifng/Gbp5	5
526	GO:0045346	regulation of MHC class II biosynthetic process	3/192	16/22940	0.000298287	0.00180946	0.00110281	Ciita/Cd40lg/Ifng	3
527	GO:0060700	regulation of ribonuclease activity	3/192	16/22940	0.000298287	0.00180946	0.00110281	Oasl2/Oas3/Oas2	3
528	GO:0070234	positive regulation of T cell apoptotic process	3/192	16/22940	0.000298287	0.00180946	0.00110281	Cd274/Ido1/Ccl5	3
529	GO:0002534	cytokine production involved in inflammatory response	5/192	70/22940	0.000303656	0.00183509	0.00111843	Nos2/Cd6/Ido1/Zc3h12a/Gbp5	5
530	GO:0006949	syncytium formation	5/192	70/22940	0.000303656	0.00183509	0.00111843	Ccl8/Stat1/Ocstamp/Cxcl9/Cxcl10	5
531	GO:0070534	protein K63-linked ubiquitination	5/192	71/22940	0.000324465	0.00195716	0.00119283	Trim30a/Trim21/Ripk2/Parp10/Rnf213	5
532	GO:0006914	autophagy	13/192	502/22940	0.000330624	0.00198684	0.00121092	Nampt/Tlr2/Trim30a/Trim21/Ripk2/Irf8/Zc3h12a/Irgm1/Iigp1/Ifng/Irgm2/Rnf213/Igtp	13
533	GO:0061919	process utilizing autophagic mechanism	13/192	502/22940	0.000330624	0.00198684	0.00121092	Nampt/Tlr2/Trim30a/Trim21/Ripk2/Irf8/Zc3h12a/Irgm1/Iigp1/Ifng/Irgm2/Rnf213/Igtp	13
534	GO:0032611	interleukin-1 beta production	6/192	111/22940	0.00034754	0.00208459	0.00127049	Tlr2/Casp4/Ripk2/Zc3h12a/Ifng/Gbp5	6
535	GO:0042113	B cell activation	10/192	317/22940	0.000356199	0.00213254	0.00129972	Tbx21/Cd74/Il21/Cd40lg/Nfkbiz/Irf8/Lyn/Slamf8/Ifng/H2-Ab1	10
536	GO:0034134	toll-like receptor 2 signaling pathway	3/192	17/22940	0.000359978	0.00214317	0.0013062	Tlr2/Ripk2/Lyn	3
537	GO:0045342	MHC class II biosynthetic process	3/192	17/22940	0.000359978	0.00214317	0.0013062	Ciita/Cd40lg/Ifng	3
538	GO:0099004	calmodulin dependent kinase signaling pathway	3/192	17/22940	0.000359978	0.00214317	0.0013062	Irgm1/Irgm2/Igtp	3
539	GO:0002381	immunoglobulin production involved in immunoglobulin-mediated immune response	5/192	73/22940	0.000369304	0.00219462	0.00133756	Tbx21/Cd40lg/Nfkbiz/Ifng/H2-Ab1	5
540	GO:0032689	negative regulation of type II interferon production	4/192	41/22940	0.000378024	0.00224229	0.00136661	Cd274/Havcr2/Zc3h12a/Irgm1	4
541	GO:0043123	positive regulation of canonical NF-kappaB signal transduction	7/192	158/22940	0.00037957	0.0022473	0.00136967	Cd74/Zc3hav1/Trim30a/Trim21/Agt/Ubd/Ripk2	7
542	GO:0031401	positive regulation of protein modification process	18/192	870/22940	0.000392635	0.00232038	0.0014142	Parp9/Cd74/Cd6/Il21/Lat/Agt/Cd3e/Parp14/Ccl5/Socs1/Ripk2/Lyn/Zc3h12a/Irgm1/Spn/Ifng/Irgm2/Igtp	18
543	GO:0018210	peptidyl-threonine modification	6/192	114/22940	0.000400977	0.00236532	0.00144159	Akt3/Grk2/Ripk2/Irgm1/Irgm2/Igtp	6
544	GO:0001933	negative regulation of protein phosphorylation	10/192	322/22940	0.000402785	0.00236728	0.00144279	Irf1/Xdh/Grk2/Agt/Parp14/Socs1/Lyn/Zc3h12a/Ifng/Gbp4	10
545	GO:0010721	negative regulation of cell development	10/192	322/22940	0.000402785	0.00236728	0.00144279	Tbx21/Irf1/Cd74/Socs1/Lyn/Zc3h12a/Irgm1/Gpr55/Ifng/B2m	10
546	GO:0046967	cytosol to endoplasmic reticulum transport	2/192	4/22940	0.000413533	0.00242601	0.00147858	Tap2/Tap1	2
547	GO:0001771	immunological synapse formation	3/192	18/22940	0.000429318	0.00250033	0.00152388	Havcr2/Cd6/Prf1	3
548	GO:0002730	regulation of dendritic cell cytokine production	3/192	18/22940	0.000429318	0.00250033	0.00152388	Tlr2/Rigi/Scimp	3
549	GO:0032823	regulation of natural killer cell differentiation	3/192	18/22940	0.000429318	0.00250033	0.00152388	Irf1/Il21/Prdm1	3
550	GO:1901096	regulation of autophagosome maturation	3/192	18/22940	0.000429318	0.00250033	0.00152388	Irgm1/Irgm2/Igtp	3
551	GO:0043254	regulation of protein-containing complex assembly	12/192	450/22940	0.000431597	0.00250905	0.00152919	Cyrib/Tlr2/Gbp2/Trim30a/Casp4/Isg15/Xaf1/Irgm1/Ifng/Irgm2/Igtp/Gbp5	12
552	GO:0033138	positive regulation of peptidyl-serine phosphorylation	6/192	116/22940	0.000440023	0.0025488	0.00155342	Agt/Ripk2/Irgm1/Ifng/Irgm2/Igtp	6
553	GO:0045639	positive regulation of myeloid cell differentiation	6/192	116/22940	0.000440023	0.0025488	0.00155342	Cd74/Stat1/Ocstamp/Ccl5/Isg15/Ifng	6
554	GO:0002335	mature B cell differentiation	4/192	43/22940	0.000454703	0.00262908	0.00160235	Il21/Nfkbiz/Irf8/Slamf8	4
555	GO:0051090	regulation of DNA-binding transcription factor activity	11/192	390/22940	0.000469613	0.00271041	0.00165191	Havcr2/Sp100/Tlr2/Trim30a/Trim21/Cd40lg/Rigi/Ripk2/Zc3h12a/Parp10/Nlrc5	11
556	GO:0051865	protein autoubiquitination	5/192	77/22940	0.000472867	0.00272429	0.00166037	Rnf19b/Trim30a/Trim21/Dtx3l/Rnf213	5
557	GO:0050829	defense response to Gram-negative bacterium	6/192	118/22940	0.000481974	0.00277178	0.00168932	Nfkbiz/Irgm1/Iigp1/B2m/Irgm2/Igtp	6
558	GO:0000209	protein polyubiquitination	9/192	271/22940	0.00048459	0.00278184	0.00169545	Rnf114/Ube2l6/Rnf19b/Trim30a/Trim21/Ripk2/Dtx3l/Parp10/Rnf213	9
559	GO:0051336	regulation of hydrolase activity	18/192	887/22940	0.000493067	0.00282545	0.00172203	Ccl8/Psme1/Gzma/Xdh/Psmb8/Stat1/Oasl2/Oas3/Oas2/Ccl5/Ripk2/Lyn/Gpr55/Ifng/Serpina10/Serpina3f/Psme2/Psmb9	18
560	GO:0006935	chemotaxis	12/192	457/22940	0.000494942	0.00283114	0.00172549	Ccl8/Cyrib/Cd74/Cxcl9/Cxcl10/Ccl5/Lyn/Ccr4/Cxcr6/Cxcr3/Slamf8/Ifng	12
561	GO:0046006	regulation of activated T cell proliferation	4/192	44/22940	0.000496925	0.00283742	0.00172933	Il12rb1/Cd274/Il2ra/Ido1	4
562	GO:0032088	negative regulation of NF-kappaB transcription factor activity	5/192	78/22940	0.000501864	0.00286054	0.00174341	Havcr2/Trim21/Zc3h12a/Parp10/Nlrc5	5
563	GO:0002371	dendritic cell cytokine production	3/192	19/22940	0.000506683	0.0028727	0.00175082	Tlr2/Rigi/Scimp	3
564	GO:0002836	positive regulation of response to tumor cell	3/192	19/22940	0.000506683	0.0028727	0.00175082	Cd274/Klrk1/Cd40lg	3
565	GO:0002839	positive regulation of immune response to tumor cell	3/192	19/22940	0.000506683	0.0028727	0.00175082	Cd274/Klrk1/Cd40lg	3
566	GO:0052548	regulation of endopeptidase activity	10/192	332/22940	0.000511265	0.00289356	0.00176354	Psme1/Xdh/Psmb8/Stat1/Ripk2/Lyn/Serpina10/Serpina3f/Psme2/Psmb9	10
567	GO:0042330	taxis	12/192	459/22940	0.000514418	0.00290628	0.00177129	Ccl8/Cyrib/Cd74/Cxcl9/Cxcl10/Ccl5/Lyn/Ccr4/Cxcr6/Cxcr3/Slamf8/Ifng	12
568	GO:0016239	positive regulation of macroautophagy	5/192	79/22940	0.000532178	0.00300134	0.00182922	Tlr2/Ripk2/Irgm1/Irgm2/Igtp	5
569	GO:0031333	negative regulation of protein-containing complex assembly	7/192	168/22940	0.00054833	0.003087	0.00188144	Cyrib/Tlr2/Trim30a/Xaf1/Irgm1/Irgm2/Igtp	7
570	GO:0001783	B cell apoptotic process	4/192	46/22940	0.000589619	0.00331207	0.00201861	Cd74/Il21/Nfkbiz/Lyn	4
571	GO:0018410	C-terminal protein amino acid modification	3/192	20/22940	0.000592437	0.00331207	0.00201861	Irgm1/Irgm2/Igtp	3
572	GO:0035821	modulation of process of another organism	3/192	20/22940	0.000592437	0.00331207	0.00201861	Nos2/Prf1/Ifng	3
573	GO:0050687	negative regulation of defense response to virus	3/192	20/22940	0.000592437	0.00331207	0.00201861	Irgm1/Irgm2/Igtp	3
574	GO:0048872	homeostasis of number of cells	11/192	402/22940	0.000603776	0.0033696	0.00205367	Akt3/Cd74/Stat1/Il2ra/Lat/Nfkbiz/Isg15/Lyn/Ccr4/Ifng/B2m	11
575	GO:0001960	negative regulation of cytokine-mediated signaling pathway	5/192	82/22940	0.00063141	0.0035116	0.00214022	Oas3/Parp14/Isg15/Stat2/Nlrc5	5
576	GO:0071347	cellular response to interleukin-1	5/192	82/22940	0.00063141	0.0035116	0.00214022	Ccl8/Irf1/Zbp1/Ccl5/Zc3h12a	5
577	GO:0002296	T-helper 1 cell lineage commitment	2/192	5/22940	0.00068542	0.00377143	0.00229857	Tbx21/Spn	2
578	GO:0002461	tolerance induction dependent upon immune response	2/192	5/22940	0.00068542	0.00377143	0.00229857	Cd274/Havcr2	2
579	GO:0032687	negative regulation of interferon-alpha production	2/192	5/22940	0.00068542	0.00377143	0.00229857	Havcr2/Gbp4	2
580	GO:0045345	positive regulation of MHC class I biosynthetic process	2/192	5/22940	0.00068542	0.00377143	0.00229857	Ciita/Nlrc5	2
581	GO:2001188	regulation of T cell activation via T cell receptor contact with antigen bound to MHC molecule on antigen presenting cell	2/192	5/22940	0.00068542	0.00377143	0.00229857	Havcr2/H2-DMb1	2
582	GO:0051770	positive regulation of nitric-oxide synthase biosynthetic process	3/192	21/22940	0.000686933	0.00377143	0.00229857	Nampt/Tlr2/Ifng	3
583	GO:0070230	positive regulation of lymphocyte apoptotic process	3/192	21/22940	0.000686933	0.00377143	0.00229857	Cd274/Ido1/Ccl5	3
584	GO:0042326	negative regulation of phosphorylation	10/192	345/22940	0.00068753	0.00377143	0.00229857	Irf1/Xdh/Grk2/Agt/Parp14/Socs1/Lyn/Zc3h12a/Ifng/Gbp4	10
585	GO:0048145	regulation of fibroblast proliferation	6/192	127/22940	0.000710731	0.00389204	0.00237208	Cd74/Grk2/Agt/Socs1/Ifng/Parp10	6
586	GO:0070228	regulation of lymphocyte apoptotic process	5/192	85/22940	0.000743895	0.00406671	0.00247854	Cd274/Cd74/Ido1/Ccl5/Lyn	5
587	GO:0045646	regulation of erythrocyte differentiation	4/192	49/22940	0.000750746	0.00409718	0.00249711	Stat1/Isg15/Lyn/B2m	4
588	GO:0010563	negative regulation of phosphorus metabolic process	11/192	415/22940	0.000783802	0.00425978	0.00259621	Irf1/Xdh/Grk2/Slc27a1/Agt/Parp14/Socs1/Lyn/Zc3h12a/Ifng/Gbp4	11
589	GO:0045936	negative regulation of phosphate metabolic process	11/192	415/22940	0.000783802	0.00425978	0.00259621	Irf1/Xdh/Grk2/Slc27a1/Agt/Parp14/Socs1/Lyn/Zc3h12a/Ifng/Gbp4	11
590	GO:0060761	negative regulation of response to cytokine stimulus	5/192	86/22940	0.000784521	0.00425978	0.00259621	Oas3/Parp14/Isg15/Stat2/Nlrc5	5
591	GO:0010818	T cell chemotaxis	3/192	22/22940	0.000790514	0.00427064	0.00260283	Cxcl10/Ccl5/Cxcr3	3
592	GO:0045623	negative regulation of T-helper cell differentiation	3/192	22/22940	0.000790514	0.00427064	0.00260283	Tbx21/Irf1/Zc3h12a	3
593	GO:2000319	regulation of T-helper 17 cell differentiation	3/192	22/22940	0.000790514	0.00427064	0.00260283	Tbx21/Nfkbiz/Zc3h12a	3
594	GO:0001774	microglial cell activation	4/192	50/22940	0.000810737	0.00435863	0.00265645	Nampt/Tlr2/Ctsc/Ifng	4
595	GO:0042092	type 2 immune response	4/192	50/22940	0.000810737	0.00435863	0.00265645	Tbx21/Irf1/Cd74/Ido1	4
596	GO:0043085	positive regulation of catalytic activity	18/192	926/22940	0.000810876	0.00435863	0.00265645	Ccl8/Nos2/Psme1/Xdh/Cd74/Stat1/Lat/Agt/Ccl5/Socs1/Ripk2/Lyn/Irgm1/Gpr55/Ifng/Irgm2/Igtp/Psme2	18
597	GO:0071621	granulocyte chemotaxis	6/192	131/22940	0.00083596	0.00448595	0.00273405	Ccl8/Cd74/Cxcl9/Cxcl10/Ccl5/Ifng	6
598	GO:0070374	positive regulation of ERK1 and ERK2 cascade	8/192	236/22940	0.000870613	0.0046641	0.00284263	Ccl8/Havcr2/Cd74/Tlr2/Ccl5/Ripk2/Gpr55/Scimp	8
599	GO:0045624	positive regulation of T-helper cell differentiation	3/192	23/22940	0.000903514	0.00480825	0.00293049	Irf1/Nfkbiz/Ripk2	3
600	GO:0090141	positive regulation of mitochondrial fission	3/192	23/22940	0.000903514	0.00480825	0.00293049	Irgm1/Irgm2/Igtp	3
601	GO:0141087	positive regulation of inflammasome-mediated signaling pathway	3/192	23/22940	0.000903514	0.00480825	0.00293049	Gbp2/Casp4/Gbp5	3
602	GO:1903902	positive regulation of viral life cycle	3/192	23/22940	0.000903514	0.00480825	0.00293049	Cd74/Trim30a/Trim21	3
603	GO:0002220	innate immune response activating cell surface receptor signaling pathway	5/192	89/22940	0.000916362	0.00486855	0.00296724	Tlr2/Klrk1/Ripk2/Lyn/Scimp	5
604	GO:0140894	endolysosomal toll-like receptor signaling pathway	4/192	52/22940	0.000940732	0.00498977	0.00304111	Irf1/Havcr2/Unc93b1/Scimp	4
605	GO:0046596	regulation of viral entry into host cell	4/192	53/22940	0.00101093	0.00534446	0.00325729	Ciita/Cd74/Trim30a/Trim21	4
606	GO:0048247	lymphocyte chemotaxis	4/192	53/22940	0.00101093	0.00534446	0.00325729	Ccl8/Cxcl10/Ccl5/Cxcr3	4
607	GO:0010533	regulation of activation of Janus kinase activity	2/192	6/22940	0.00102246	0.00536547	0.0032701	Agt/Socs1	2
608	GO:0034239	regulation of macrophage fusion	2/192	6/22940	0.00102246	0.00536547	0.0032701	Stat1/Ocstamp	2
609	GO:0045341	MHC class I biosynthetic process	2/192	6/22940	0.00102246	0.00536547	0.0032701	Ciita/Nlrc5	2
610	GO:0045343	regulation of MHC class I biosynthetic process	2/192	6/22940	0.00102246	0.00536547	0.0032701	Ciita/Nlrc5	2
611	GO:0050920	regulation of chemotaxis	8/192	242/22940	0.00102327	0.00536547	0.0032701	Cyrib/Cd74/Cxcl10/Ccl5/Lyn/Ccr4/Cxcr3/Slamf8	8
612	GO:0070371	ERK1 and ERK2 cascade	10/192	365/22940	0.00105451	0.00552027	0.00336444	Ccl8/Havcr2/Cd74/Tlr2/Agt/Ccl5/Ripk2/Lyn/Gpr55/Scimp	10
613	GO:0033627	cell adhesion mediated by integrin	5/192	92/22940	0.00106402	0.00555193	0.00338374	Itgax/Itgal/Cd3e/Ccl5/Lyn	5
614	GO:1903321	negative regulation of protein modification by small protein conjugation or removal	5/192	92/22940	0.00106402	0.00555193	0.00338374	Trim21/Isg15/Dtx3l/Parp10/Gbp4	5
615	GO:0002269	leukocyte activation involved in inflammatory response	4/192	54/22940	0.00108474	0.00564169	0.00343844	Nampt/Tlr2/Ctsc/Ifng	4
616	GO:0002823	negative regulation of adaptive immune response based on somatic recombination of immune receptors built from immunoglobulin superfamily domains	4/192	54/22940	0.00108474	0.00564169	0.00343844	Tbx21/Havcr2/Zc3h12a/Spn	4
617	GO:0050871	positive regulation of B cell activation	5/192	93/22940	0.00111695	0.00579982	0.00353482	Tbx21/Cd74/Il21/Cd40lg/Ifng	5
618	GO:0044090	positive regulation of vacuole organization	3/192	25/22940	0.00115905	0.00598936	0.00365034	Irgm1/Irgm2/Igtp	3
619	GO:0046426	negative regulation of receptor signaling pathway via JAK-STAT	3/192	25/22940	0.00115905	0.00598936	0.00365034	Irf1/Parp14/Socs1	3
620	GO:1901739	regulation of myoblast fusion	3/192	25/22940	0.00115905	0.00598936	0.00365034	Ccl8/Cxcl9/Cxcl10	3
621	GO:0040017	positive regulation of locomotion	14/192	648/22940	0.0011648	0.00600937	0.00366253	Cd274/Akt3/Cd74/Tlr2/Itgax/Agt/Cxcl10/Ccl5/Lyn/Zc3h12a/Ccr4/Cxcr3/Spn/Ifng	14
622	GO:0046718	symbiont entry into host cell	5/192	94/22940	0.0011718	0.00603583	0.00367866	Ciita/Cd74/Grk2/Trim30a/Trim21	5
623	GO:0002685	regulation of leukocyte migration	8/192	248/22940	0.00119664	0.00615387	0.0037506	Cd74/Tlr2/Cxcl10/Ccl5/Lyn/Cxcr3/Spn/Slamf8	8
624	GO:0071356	cellular response to tumor necrosis factor	7/192	192/22940	0.00120017	0.00616216	0.00375565	Ccl8/Irf1/Stat1/Ocstamp/Gbp3/Ccl5/Zc3h12a	7
625	GO:0045765	regulation of angiogenesis	9/192	310/22940	0.00125278	0.00642201	0.00391403	Akt3/Stat1/Sp100/Itgax/Agt/Cxcl10/Ccl5/Zc3h12a/Cxcr3	9
626	GO:1901874	negative regulation of post-translational protein modification	5/192	96/22940	0.00128747	0.00658928	0.00401597	Trim21/Isg15/Dtx3l/Parp10/Gbp4	5
627	GO:0043371	negative regulation of CD4-positive, alpha-beta T cell differentiation	3/192	26/22940	0.0013022	0.00665409	0.00405547	Tbx21/Irf1/Zc3h12a	3
628	GO:0031648	protein destabilization	4/192	57/22940	0.00132874	0.00677888	0.00413152	Trim21/Irgm1/Irgm2/Igtp	4
629	GO:0044409	symbiont entry into host	5/192	98/22940	0.00141135	0.00712671	0.00434352	Ciita/Cd74/Grk2/Trim30a/Trim21	5
630	GO:0032757	positive regulation of interleukin-8 production	4/192	58/22940	0.00141793	0.00712671	0.00434352	Nos2/Cd74/Tlr2/Rigi	4
631	GO:0043330	response to exogenous dsRNA	4/192	58/22940	0.00141793	0.00712671	0.00434352	Stat1/Zc3hav1/Rigi/Ripk2	4
632	GO:0052372	modulation by symbiont of entry into host	4/192	58/22940	0.00141793	0.00712671	0.00434352	Ciita/Cd74/Trim30a/Trim21	4
633	GO:0002238	response to molecule of fungal origin	2/192	7/22940	0.00142357	0.00712671	0.00434352	Tlr2/Scimp	2
634	GO:0002583	regulation of antigen processing and presentation of peptide antigen	2/192	7/22940	0.00142357	0.00712671	0.00434352	Tap2/Tapbpl	2
635	GO:0030885	regulation of myeloid dendritic cell activation	2/192	7/22940	0.00142357	0.00712671	0.00434352	Havcr2/Klrk1	2
636	GO:0033634	positive regulation of cell-cell adhesion mediated by integrin	2/192	7/22940	0.00142357	0.00712671	0.00434352	Cd3e/Ccl5	2
637	GO:0034242	negative regulation of syncytium formation by plasma membrane fusion	2/192	7/22940	0.00142357	0.00712671	0.00434352	Stat1/Cxcl10	2
638	GO:0071224	cellular response to peptidoglycan	2/192	7/22940	0.00142357	0.00712671	0.00434352	Tlr2/Ripk2	2
639	GO:1901509	regulation of endothelial tube morphogenesis	2/192	7/22940	0.00142357	0.00712671	0.00434352	Itgax/Cxcl10	2
640	GO:2001186	negative regulation of CD8-positive, alpha-beta T cell activation	2/192	7/22940	0.00142357	0.00712671	0.00434352	Cd274/Socs1	2
641	GO:0060143	positive regulation of syncytium formation by plasma membrane fusion	3/192	27/22940	0.00145601	0.00726644	0.00442868	Ccl8/Ocstamp/Cxcl9	3
642	GO:0070304	positive regulation of stress-activated protein kinase signaling cascade	3/192	27/22940	0.00145601	0.00726644	0.00442868	Ripk2/Lyn/Scimp	3
643	GO:1901342	regulation of vasculature development	9/192	317/22940	0.00146119	0.00728097	0.00443753	Akt3/Stat1/Sp100/Itgax/Agt/Cxcl10/Ccl5/Zc3h12a/Cxcr3	9
644	GO:0002204	somatic recombination of immunoglobulin genes involved in immune response	4/192	59/22940	0.00151121	0.00748375	0.00456112	Tbx21/Cd40lg/Nfkbiz/Ifng	4
645	GO:0002208	somatic diversification of immunoglobulins involved in immune response	4/192	59/22940	0.00151121	0.00748375	0.00456112	Tbx21/Cd40lg/Nfkbiz/Ifng	4
646	GO:0002820	negative regulation of adaptive immune response	4/192	59/22940	0.00151121	0.00748375	0.00456112	Tbx21/Havcr2/Zc3h12a/Spn	4
647	GO:0045190	isotype switching	4/192	59/22940	0.00151121	0.00748375	0.00456112	Tbx21/Cd40lg/Nfkbiz/Ifng	4
648	GO:0007229	integrin-mediated signaling pathway	5/192	101/22940	0.00161336	0.00795254	0.00484684	Lat/Itgax/Itgal/Cd40lg/Isg15	5
649	GO:0070647	protein modification by small protein conjugation or removal	16/192	825/22940	0.00161721	0.00795254	0.00484684	Rnf114/Ube2l6/Rnf19b/Herc6/Usp18/Trim30a/Trim21/Uba7/Ubd/Isg15/Ripk2/Zc3h12a/Dtx3l/Parp10/Rnf213/Gbp4	16
650	GO:0032727	positive regulation of interferon-alpha production	3/192	28/22940	0.00162074	0.00795254	0.00484684	Stat1/Zc3hav1/Rigi	3
651	GO:0051767	nitric-oxide synthase biosynthetic process	3/192	28/22940	0.00162074	0.00795254	0.00484684	Nampt/Tlr2/Ifng	3
652	GO:0051769	regulation of nitric-oxide synthase biosynthetic process	3/192	28/22940	0.00162074	0.00795254	0.00484684	Nampt/Tlr2/Ifng	3
653	GO:1904893	negative regulation of receptor signaling pathway via STAT	3/192	28/22940	0.00162074	0.00795254	0.00484684	Irf1/Parp14/Socs1	3
654	GO:0019941	modification-dependent protein catabolic process	13/192	601/22940	0.00172035	0.0084284	0.00513686	Tbx21/Rnf114/Psmb8/Ube2l6/Rnf19b/Herc6/Psmb10/Uba7/Ubd/Isg15/Dtx3l/Rnf213/Psmb9	13
655	GO:0002761	regulation of myeloid leukocyte differentiation	6/192	152/22940	0.0017952	0.00873571	0.00532415	Cd74/Ocstamp/Ccl5/Lyn/Gpr55/Ifng	6
656	GO:0048144	fibroblast proliferation	6/192	152/22940	0.0017952	0.00873571	0.00532415	Cd74/Grk2/Agt/Socs1/Ifng/Parp10	6
657	GO:0072567	chemokine (C-X-C motif) ligand 2 production	3/192	29/22940	0.00179669	0.00873571	0.00532415	Cd74/Oas3/Ccl5	3
658	GO:1901524	regulation of mitophagy	3/192	29/22940	0.00179669	0.00873571	0.00532415	Irgm1/Irgm2/Igtp	3
659	GO:2000341	regulation of chemokine (C-X-C motif) ligand 2 production	3/192	29/22940	0.00179669	0.00873571	0.00532415	Cd74/Oas3/Ccl5	3
660	GO:0043410	positive regulation of MAPK cascade	12/192	532/22940	0.00182179	0.00884435	0.00539037	Ccl8/Havcr2/Xdh/Cd74/Tlr2/Trim30a/Agt/Ccl5/Ripk2/Zc3h12a/Gpr55/Scimp	12
661	GO:0002666	positive regulation of T cell tolerance induction	2/192	8/22940	0.00188764	0.00910893	0.00555162	Ido1/Cd3e	2
662	GO:0034238	macrophage fusion	2/192	8/22940	0.00188764	0.00910893	0.00555162	Stat1/Ocstamp	2
663	GO:0039530	MDA-5 signaling pathway	2/192	8/22940	0.00188764	0.00910893	0.00555162	Dhx58/Oas3	2
664	GO:0045627	positive regulation of T-helper 1 cell differentiation	2/192	8/22940	0.00188764	0.00910893	0.00555162	Irf1/Ripk2	2
665	GO:0043433	negative regulation of DNA-binding transcription factor activity	6/192	154/22940	0.00191778	0.00924047	0.00563179	Havcr2/Sp100/Trim21/Zc3h12a/Parp10/Nlrc5	6
666	GO:1901652	response to peptide	11/192	465/22940	0.00194081	0.00933744	0.00569089	Irf1/Akt3/Grk2/Stat1/Scly/Slc27a1/Agt/Socs1/Stat2/Ripk2/Serpina3f	11
667	GO:0043434	response to peptide hormone	10/192	397/22940	0.00196398	0.00943473	0.00575018	Irf1/Akt3/Grk2/Stat1/Scly/Slc27a1/Agt/Socs1/Stat2/Serpina3f	10
668	GO:0043032	positive regulation of macrophage activation	3/192	30/22940	0.00198411	0.00951719	0.00580044	Havcr2/Ctsc/Irgm1	3
669	GO:0043632	modification-dependent macromolecule catabolic process	13/192	611/22940	0.0019876	0.00951974	0.00580199	Tbx21/Rnf114/Psmb8/Ube2l6/Rnf19b/Herc6/Psmb10/Uba7/Ubd/Isg15/Dtx3l/Rnf213/Psmb9	13
670	GO:1900015	regulation of cytokine production involved in inflammatory response	4/192	64/22940	0.00204241	0.00976765	0.00595309	Nos2/Cd6/Zc3h12a/Gbp5	4
671	GO:0051099	positive regulation of binding	6/192	157/22940	0.0021134	0.0100921	0.00615083	Parp9/Trim21/Ripk2/Dtx3l/Ifng/B2m	6
672	GO:0043331	response to dsRNA	4/192	65/22940	0.00216228	0.0103102	0.00628376	Stat1/Zc3hav1/Rigi/Ripk2	4
673	GO:1903146	regulation of autophagy of mitochondrion	3/192	31/22940	0.00218326	0.0103948	0.0063353	Irgm1/Irgm2/Igtp	3
674	GO:0070372	regulation of ERK1 and ERK2 cascade	9/192	337/22940	0.00221418	0.0105264	0.00641551	Ccl8/Havcr2/Cd74/Tlr2/Ccl5/Ripk2/Lyn/Gpr55/Scimp	9
675	GO:0035455	response to interferon-alpha	3/192	32/22940	0.00239438	0.0113494	0.00691715	Ifit1/Ifit2/Tgtp1	3
676	GO:0051085	chaperone cofactor-dependent protein refolding	3/192	32/22940	0.00239438	0.0113494	0.00691715	Cd74/H2-DMa/H2-DMb1	3
677	GO:0002314	germinal center B cell differentiation	2/192	9/22940	0.00241362	0.0113567	0.0069216	Il21/Irf8	2
678	GO:0032741	positive regulation of interleukin-18 production	2/192	9/22940	0.00241362	0.0113567	0.0069216	Tlr2/Gbp5	2
679	GO:0038110	interleukin-2-mediated signaling pathway	2/192	9/22940	0.00241362	0.0113567	0.0069216	Il2ra/Il2rb	2
680	GO:0044828	negative regulation by host of viral genome replication	2/192	9/22940	0.00241362	0.0113567	0.0069216	Ccl8/Zc3h12a	2
681	GO:0045988	negative regulation of striated muscle contraction	2/192	9/22940	0.00241362	0.0113567	0.0069216	Grk2/Zc3h12a	2
682	GO:0010950	positive regulation of endopeptidase activity	6/192	162/22940	0.00247245	0.0116165	0.00707993	Psme1/Xdh/Stat1/Ripk2/Lyn/Psme2	6
683	GO:0016447	somatic recombination of immunoglobulin gene segments	4/192	68/22940	0.00255089	0.011898	0.00725145	Tbx21/Cd40lg/Nfkbiz/Ifng	4
684	GO:0031098	stress-activated protein kinase signaling cascade	4/192	68/22940	0.00255089	0.011898	0.00725145	Agt/Ripk2/Lyn/Scimp	4
685	GO:0032663	regulation of interleukin-2 production	4/192	68/22940	0.00255089	0.011898	0.00725145	Tbx21/Havcr2/Cd3e/Ripk2	4
686	GO:0043903	regulation of biological process involved in symbiotic interaction	4/192	68/22940	0.00255089	0.011898	0.00725145	Ciita/Cd74/Trim30a/Trim21	4
687	GO:1903556	negative regulation of tumor necrosis factor superfamily cytokine production	4/192	68/22940	0.00255089	0.011898	0.00725145	Cd274/Havcr2/Trim30a/Zc3h12a	4
688	GO:0046597	negative regulation of viral entry into host cell	3/192	33/22940	0.00261773	0.0121743	0.00741989	Ciita/Cd74/Trim30a	3
689	GO:2000316	regulation of T-helper 17 type immune response	3/192	33/22940	0.00261773	0.0121743	0.00741989	Tbx21/Nfkbiz/Zc3h12a	3
690	GO:0070231	T cell apoptotic process	4/192	69/22940	0.00269039	0.0124942	0.00761482	Cd274/Il2ra/Ido1/Ccl5	4
691	GO:0032446	protein modification by small protein conjugation	14/192	710/22940	0.00270449	0.0125415	0.00764367	Rnf114/Ube2l6/Rnf19b/Herc6/Trim30a/Trim21/Uba7/Ubd/Isg15/Ripk2/Dtx3l/Parp10/Rnf213/Gbp4	14
692	GO:0002275	myeloid cell activation involved in immune response	5/192	115/22940	0.00284635	0.0131755	0.00803005	Havcr2/Dnase1l3/Lat/Lyn/Ifng	5
693	GO:0001779	natural killer cell differentiation	3/192	34/22940	0.00285352	0.0131755	0.00803005	Irf1/Il21/Prdm1	3
694	GO:0002313	mature B cell differentiation involved in immune response	3/192	34/22940	0.00285352	0.0131755	0.00803005	Il21/Nfkbiz/Irf8	3
695	GO:0031329	regulation of cellular catabolic process	13/192	639/22940	0.00292367	0.01348	0.00821563	Nampt/Tlr2/Zc3hav1/Trim30a/Trim21/Ripk2/Zc3h12a/Irgm1/Dtx3l/Iigp1/Ifng/Irgm2/Igtp	13
696	GO:0070391	response to lipoteichoic acid	2/192	10/22940	0.00300044	0.0137549	0.00838318	Tlr2/Ripk2	2
697	GO:0071223	cellular response to lipoteichoic acid	2/192	10/22940	0.00300044	0.0137549	0.00838318	Tlr2/Ripk2	2
698	GO:0071352	cellular response to interleukin-2	2/192	10/22940	0.00300044	0.0137549	0.00838318	Il2ra/Il2rb	2
699	GO:1900246	positive regulation of RIG-I signaling pathway	2/192	10/22940	0.00300044	0.0137549	0.00838318	Dhx58/Zc3hav1	2
700	GO:0072539	T-helper 17 cell differentiation	3/192	35/22940	0.00310198	0.0142001	0.00865453	Tbx21/Nfkbiz/Zc3h12a	3
701	GO:0051098	regulation of binding	9/192	357/22940	0.0032485	0.0148496	0.0090504	Parp9/Gzma/Sp100/Trim21/Ripk2/Ifit2/Dtx3l/Ifng/B2m	9
702	GO:0030888	regulation of B cell proliferation	4/192	73/22940	0.00330077	0.0150671	0.00918295	Cd74/Il21/Cd40lg/Lyn	4
703	GO:0050728	negative regulation of inflammatory response	6/192	172/22940	0.00332598	0.0151606	0.00923993	Il2ra/Irgm1/Spn/Slamf8/Irgm2/Igtp	6
704	GO:0052547	regulation of peptidase activity	10/192	429/22940	0.00342324	0.0155818	0.00949664	Psme1/Xdh/Psmb8/Stat1/Ripk2/Lyn/Serpina10/Serpina3f/Psme2/Psmb9	10
705	GO:0140895	cell surface toll-like receptor signaling pathway	4/192	74/22940	0.0034669	0.0157582	0.00960416	Tlr2/Ripk2/Lyn/Scimp	4
706	GO:0051248	negative regulation of protein metabolic process	17/192	974/22940	0.00347967	0.0157938	0.00962588	Irf1/Nos2/Xdh/Grk2/Trim21/Agt/Parp14/Isg15/Socs1/Lyn/Zc3h12a/Dtx3l/Ifng/Serpina10/Parp10/Serpina3f/Gbp4	17
707	GO:0016567	protein ubiquitination	13/192	654/22940	0.00355742	0.016124	0.00982707	Rnf114/Ube2l6/Rnf19b/Herc6/Trim30a/Trim21/Ubd/Isg15/Ripk2/Dtx3l/Parp10/Rnf213/Gbp4	13
708	GO:0051084	'de novo' post-translational protein folding	3/192	37/22940	0.00363777	0.0162774	0.00992056	Cd74/H2-DMa/H2-DMb1	3
709	GO:2000406	positive regulation of T cell migration	3/192	37/22940	0.00363777	0.0162774	0.00992056	Cxcl10/Ccl5/Spn	3
710	GO:0016445	somatic diversification of immunoglobulins	4/192	75/22940	0.00363864	0.0162774	0.00992056	Tbx21/Cd40lg/Nfkbiz/Ifng	4
711	GO:0032677	regulation of interleukin-8 production	4/192	75/22940	0.00363864	0.0162774	0.00992056	Nos2/Cd74/Tlr2/Rigi	4
712	GO:0002858	regulation of natural killer cell mediated cytotoxicity directed against tumor cell target	2/192	11/22940	0.00364706	0.0162774	0.00992056	Havcr2/Klrk1	2
713	GO:0031642	negative regulation of myelination	2/192	11/22940	0.00364706	0.0162774	0.00992056	Ctsc/Ifng	2
714	GO:0032661	regulation of interleukin-18 production	2/192	11/22940	0.00364706	0.0162774	0.00992056	Tlr2/Gbp5	2
715	GO:0035563	positive regulation of chromatin binding	2/192	11/22940	0.00364706	0.0162774	0.00992056	Parp9/Dtx3l	2
716	GO:0070213	protein auto-ADP-ribosylation	2/192	11/22940	0.00364706	0.0162774	0.00992056	Parp11/Parp10	2
717	GO:0071351	cellular response to interleukin-18	2/192	11/22940	0.00364706	0.0162774	0.00992056	Casp4/Ifng	2
718	GO:0090085	regulation of protein deubiquitination	2/192	11/22940	0.00364706	0.0162774	0.00992056	Trim21/Zc3h12a	2
719	GO:2000106	regulation of leukocyte apoptotic process	5/192	122/22940	0.00366867	0.016351	0.00996547	Cd274/Cd74/Ido1/Ccl5/Lyn	5
720	GO:0042100	B cell proliferation	5/192	123/22940	0.00379867	0.016907	0.0103043	Cd74/Il21/Cd40lg/Nfkbiz/Lyn	5
721	GO:0002763	positive regulation of myeloid leukocyte differentiation	4/192	76/22940	0.00381605	0.016914	0.0103086	Cd74/Ocstamp/Ccl5/Ifng	4
722	GO:0032623	interleukin-2 production	4/192	76/22940	0.00381605	0.016914	0.0103086	Tbx21/Havcr2/Cd3e/Ripk2	4
723	GO:0032637	interleukin-8 production	4/192	76/22940	0.00381605	0.016914	0.0103086	Nos2/Cd74/Tlr2/Rigi	4
724	GO:0006458	'de novo' protein folding	3/192	38/22940	0.00392549	0.0173272	0.0105604	Cd74/H2-DMa/H2-DMb1	3
725	GO:0043243	positive regulation of protein-containing complex disassembly	3/192	38/22940	0.00392549	0.0173272	0.0105604	Irgm1/Irgm2/Igtp	3
726	GO:1903901	negative regulation of viral life cycle	3/192	38/22940	0.00392549	0.0173272	0.0105604	Ciita/Cd74/Trim30a	3
727	GO:0002752	cell surface pattern recognition receptor signaling pathway	4/192	77/22940	0.00399924	0.0176285	0.0107441	Tlr2/Ripk2/Lyn/Scimp	4
728	GO:0051091	positive regulation of DNA-binding transcription factor activity	7/192	238/22940	0.00400637	0.0176357	0.0107484	Sp100/Tlr2/Trim30a/Trim21/Cd40lg/Rigi/Ripk2	7
729	GO:0016241	regulation of macroautophagy	5/192	125/22940	0.00406854	0.0178848	0.0109003	Tlr2/Ripk2/Irgm1/Irgm2/Igtp	5
730	GO:0002562	somatic diversification of immune receptors via germline recombination within a single locus	4/192	78/22940	0.00418829	0.0183609	0.0111904	Tbx21/Cd40lg/Nfkbiz/Ifng	4
731	GO:0016444	somatic cell DNA recombination	4/192	78/22940	0.00418829	0.0183609	0.0111904	Tbx21/Cd40lg/Nfkbiz/Ifng	4
732	GO:0045589	regulation of regulatory T cell differentiation	3/192	39/22940	0.00422669	0.018504	0.0112777	Irf1/Socs1/Ifng	3
733	GO:0030183	B cell differentiation	6/192	181/22940	0.00426648	0.0186528	0.0113683	Il21/Cd40lg/Nfkbiz/Irf8/Slamf8/H2-Ab1	6
734	GO:0044092	negative regulation of molecular function	16/192	911/22940	0.00428856	0.0187238	0.0114116	Havcr2/Parp9/Gzma/Sp100/Trim21/Agt/Lyn/Zc3h12a/Ifit2/Dtx3l/Ifng/B2m/Serpina10/Parp10/Serpina3f/Nlrc5	16
735	GO:0002732	positive regulation of dendritic cell cytokine production	2/192	12/22940	0.00435245	0.0187981	0.0114569	Rigi/Scimp	2
736	GO:0002855	regulation of natural killer cell mediated immune response to tumor cell	2/192	12/22940	0.00435245	0.0187981	0.0114569	Havcr2/Klrk1	2
737	GO:0009435	NAD biosynthetic process	2/192	12/22940	0.00435245	0.0187981	0.0114569	Nampt/Ido1	2
738	GO:0032825	positive regulation of natural killer cell differentiation	2/192	12/22940	0.00435245	0.0187981	0.0114569	Irf1/Il21	2
739	GO:0033632	regulation of cell-cell adhesion mediated by integrin	2/192	12/22940	0.00435245	0.0187981	0.0114569	Cd3e/Ccl5	2
740	GO:0042976	activation of Janus kinase activity	2/192	12/22940	0.00435245	0.0187981	0.0114569	Agt/Socs1	2
741	GO:0070669	response to interleukin-2	2/192	12/22940	0.00435245	0.0187981	0.0114569	Il2ra/Il2rb	2
742	GO:0070671	response to interleukin-12	2/192	12/22940	0.00435245	0.0187981	0.0114569	Il12rb1/Ripk2	2
743	GO:0045672	positive regulation of osteoclast differentiation	3/192	40/22940	0.00454156	0.0195885	0.0119386	Ocstamp/Ccl5/Ifng	3
744	GO:0051279	regulation of release of sequestered calcium ion into cytosol	4/192	80/22940	0.0045843	0.0197463	0.0120348	Cxcl9/Cxcl10/Lyn/Cxcr3	4
745	GO:0018105	peptidyl-serine phosphorylation	8/192	310/22940	0.00472181	0.0203114	0.0123792	Akt3/Grk2/Agt/Ripk2/Irgm1/Ifng/Irgm2/Igtp	8
746	GO:1903320	regulation of protein modification by small protein conjugation or removal	7/192	246/22940	0.00479142	0.0205283	0.0125114	Trim21/Isg15/Ripk2/Zc3h12a/Dtx3l/Parp10/Gbp4	7
747	GO:0031397	negative regulation of protein ubiquitination	4/192	81/22940	0.00479144	0.0205283	0.0125114	Isg15/Dtx3l/Parp10/Gbp4	4
748	GO:0097194	execution phase of apoptosis	4/192	81/22940	0.00479144	0.0205283	0.0125114	Dnase1l3/Nfkbiz/Zc3h12a/Cxcr3	4
749	GO:0010952	positive regulation of peptidase activity	6/192	186/22940	0.00486699	0.0208105	0.0126834	Psme1/Xdh/Stat1/Ripk2/Lyn/Psme2	6
750	GO:0051281	positive regulation of release of sequestered calcium ion into cytosol	3/192	41/22940	0.00487026	0.0208105	0.0126834	Cxcl9/Cxcl10/Cxcr3	3
751	GO:0030335	positive regulation of cell migration	12/192	603/22940	0.00498831	0.0212866	0.0129735	Cd274/Akt3/Cd74/Tlr2/Itgax/Agt/Cxcl10/Ccl5/Lyn/Zc3h12a/Spn/Ifng	12
752	GO:0032092	positive regulation of protein binding	4/192	82/22940	0.00500477	0.0213002	0.0129818	Trim21/Ripk2/Dtx3l/B2m	4
753	GO:0051851	modulation by host of symbiont process	4/192	82/22940	0.00500477	0.0213002	0.0129818	Ccl8/Ccl5/Zc3h12a/Ifng	4
754	GO:0031652	positive regulation of heat generation	2/192	13/22940	0.00511559	0.0215432	0.0131299	Slc27a1/Ccl5	2
755	GO:0032621	interleukin-18 production	2/192	13/22940	0.00511559	0.0215432	0.0131299	Tlr2/Gbp5	2
756	GO:0034756	regulation of iron ion transport	2/192	13/22940	0.00511559	0.0215432	0.0131299	Ifng/B2m	2
757	GO:0045625	regulation of T-helper 1 cell differentiation	2/192	13/22940	0.00511559	0.0215432	0.0131299	Irf1/Ripk2	2
758	GO:0048304	positive regulation of isotype switching to IgG isotypes	2/192	13/22940	0.00511559	0.0215432	0.0131299	Tbx21/Ifng	2
759	GO:0072683	T cell extravasation	2/192	13/22940	0.00511559	0.0215432	0.0131299	Itgal/Ccl5	2
760	GO:1900044	regulation of protein K63-linked ubiquitination	2/192	13/22940	0.00511559	0.0215432	0.0131299	Ripk2/Parp10	2
761	GO:2000320	negative regulation of T-helper 17 cell differentiation	2/192	13/22940	0.00511559	0.0215432	0.0131299	Tbx21/Zc3h12a	2
762	GO:0010661	positive regulation of muscle cell apoptotic process	3/192	42/22940	0.00521296	0.0219245	0.0133623	Grk2/Agt/Ifng	3
763	GO:0071675	regulation of mononuclear cell migration	5/192	133/22940	0.00528592	0.0222022	0.0135316	Cxcl10/Ccl5/Lyn/Spn/Slamf8	5
764	GO:1901873	regulation of post-translational protein modification	7/192	251/22940	0.00533777	0.0223907	0.0136465	Trim21/Isg15/Ripk2/Zc3h12a/Dtx3l/Parp10/Gbp4	7
765	GO:0046425	regulation of receptor signaling pathway via JAK-STAT	5/192	134/22940	0.00545434	0.0228498	0.0139263	Irf1/Agt/Parp14/Socs1/Ifng	5
766	GO:2000403	positive regulation of lymphocyte migration	3/192	43/22940	0.00556983	0.0233032	0.0142026	Cxcl10/Ccl5/Spn	3
767	GO:0030316	osteoclast differentiation	5/192	135/22940	0.00562652	0.0235098	0.0143285	Ocstamp/Ccl5/Snx10/Gpr55/Ifng	5
768	GO:0018209	peptidyl-serine modification	8/192	321/22940	0.00579672	0.0241508	0.0147192	Akt3/Grk2/Agt/Ripk2/Irgm1/Ifng/Irgm2/Igtp	8
769	GO:0002688	regulation of leukocyte chemotaxis	5/192	136/22940	0.00580251	0.0241508	0.0147192	Cd74/Cxcl10/Ccl5/Lyn/Slamf8	5
770	GO:0051092	positive regulation of NF-kappaB transcription factor activity	5/192	136/22940	0.00580251	0.0241508	0.0147192	Tlr2/Trim30a/Trim21/Cd40lg/Ripk2	5
771	GO:0022603	regulation of anatomical structure morphogenesis	16/192	941/22940	0.00581666	0.0241783	0.014736	Akt3/Cyrib/Stat1/Sp100/Itgax/Agt/Cxcl10/Ccl5/H2-DMa/Stat2/Zc3h12a/Irgm1/Cxcr3/Fam171a1/Irgm2/Igtp	16
772	GO:0002200	somatic diversification of immune receptors	4/192	86/22940	0.00592172	0.0244107	0.0148776	Tbx21/Cd40lg/Nfkbiz/Ifng	4
773	GO:0002755	MyD88-dependent toll-like receptor signaling pathway	2/192	14/22940	0.00593547	0.0244107	0.0148776	Irf1/Tlr2	2
774	GO:0032490	detection of molecule of bacterial origin	2/192	14/22940	0.00593547	0.0244107	0.0148776	Tlr2/Casp4	2
775	GO:0032494	response to peptidoglycan	2/192	14/22940	0.00593547	0.0244107	0.0148776	Tlr2/Ripk2	2
776	GO:0044793	negative regulation by host of viral process	2/192	14/22940	0.00593547	0.0244107	0.0148776	Ccl8/Zc3h12a	2
777	GO:0140971	regulation of AIM2 inflammasome complex assembly	2/192	14/22940	0.00593547	0.0244107	0.0148776	Gbp2/Gbp5	2
778	GO:2000317	negative regulation of T-helper 17 type immune response	2/192	14/22940	0.00593547	0.0244107	0.0148776	Tbx21/Zc3h12a	2
779	GO:0032660	regulation of interleukin-17 production	3/192	44/22940	0.00594102	0.0244107	0.0148776	Il21/Tlr2/Ifng	3
780	GO:0045066	regulatory T cell differentiation	3/192	44/22940	0.00594102	0.0244107	0.0148776	Irf1/Socs1/Ifng	3
781	GO:0009896	positive regulation of catabolic process	11/192	541/22940	0.00605533	0.0248485	0.0151444	Tlr2/Zc3hav1/Trim30a/Trim21/Ripk2/Zc3h12a/Irgm1/Dtx3l/Ifng/Irgm2/Igtp	11
782	GO:0009394	2'-deoxyribonucleotide metabolic process	3/192	45/22940	0.00632667	0.0258628	0.0157626	Upp1/Cmpk2/Xdh	3
783	GO:0019692	deoxyribose phosphate metabolic process	3/192	45/22940	0.00632667	0.0258628	0.0157626	Upp1/Cmpk2/Xdh	3
784	GO:0070302	regulation of stress-activated protein kinase signaling cascade	3/192	45/22940	0.00632667	0.0258628	0.0157626	Ripk2/Lyn/Scimp	3
785	GO:0001776	leukocyte homeostasis	5/192	140/22940	0.00654535	0.0267227	0.0162867	Cd74/Il2ra/Lat/Lyn/Ifng	5
786	GO:0006623	protein targeting to vacuole	3/192	46/22940	0.00672693	0.0273596	0.0166749	Irgm1/Irgm2/Igtp	3
787	GO:0044788	modulation by host of viral process	3/192	46/22940	0.00672693	0.0273596	0.0166749	Ccl8/Zc3h12a/Ifng	3
788	GO:0048147	negative regulation of fibroblast proliferation	3/192	46/22940	0.00672693	0.0273596	0.0166749	Socs1/Ifng/Parp10	3
789	GO:0002679	respiratory burst involved in defense response	2/192	15/22940	0.00681111	0.0274929	0.0167561	Cybc1/Slamf8	2
790	GO:0002829	negative regulation of type 2 immune response	2/192	15/22940	0.00681111	0.0274929	0.0167561	Tbx21/Irf1	2
791	GO:0006968	cellular defense response	2/192	15/22940	0.00681111	0.0274929	0.0167561	Lat/B2m	2
792	GO:0010819	regulation of T cell chemotaxis	2/192	15/22940	0.00681111	0.0274929	0.0167561	Cxcl10/Ccl5	2
793	GO:0071360	cellular response to exogenous dsRNA	2/192	15/22940	0.00681111	0.0274929	0.0167561	Zc3hav1/Rigi	2
794	GO:2000343	positive regulation of chemokine (C-X-C motif) ligand 2 production	2/192	15/22940	0.00681111	0.0274929	0.0167561	Cd74/Ccl5	2
795	GO:1904892	regulation of receptor signaling pathway via STAT	5/192	142/22940	0.00694071	0.0279808	0.0170535	Irf1/Agt/Parp14/Socs1/Ifng	5
796	GO:0051259	protein complex oligomerization	7/192	264/22940	0.00697694	0.0280916	0.017121	Cd74/Isg15/Prf1/Ripk2/Zc3h12a/B2m/Gbp5	7
797	GO:0001937	negative regulation of endothelial cell proliferation	3/192	47/22940	0.00714193	0.0286481	0.0174601	Xdh/Stat1/Cxcr3	3
798	GO:0009262	deoxyribonucleotide metabolic process	3/192	47/22940	0.00714193	0.0286481	0.0174601	Upp1/Cmpk2/Xdh	3
799	GO:0032620	interleukin-17 production	3/192	47/22940	0.00714193	0.0286481	0.0174601	Il21/Tlr2/Ifng	3
800	GO:2000147	positive regulation of cell motility	12/192	632/22940	0.00715389	0.0286602	0.0174676	Cd274/Akt3/Cd74/Tlr2/Itgax/Agt/Cxcl10/Ccl5/Lyn/Zc3h12a/Spn/Ifng	12
801	GO:0034504	protein localization to nucleus	8/192	335/22940	0.0074234	0.0297029	0.018103	Parp9/Grk2/Sp100/Agt/Zc3h12a/Dtx3l/Ifng/Gbp4	8
802	GO:0010821	regulation of mitochondrion organization	5/192	145/22940	0.00756462	0.0302213	0.018419	Cyrib/Stat2/Irgm1/Irgm2/Igtp	5
803	GO:2000772	regulation of cellular senescence	3/192	48/22940	0.0075718	0.0302213	0.018419	Akt3/Nampt/B2m	3
804	GO:0019359	nicotinamide nucleotide biosynthetic process	2/192	16/22940	0.00774151	0.0305942	0.0186463	Nampt/Ido1	2
805	GO:0031650	regulation of heat generation	2/192	16/22940	0.00774151	0.0305942	0.0186463	Slc27a1/Ccl5	2
806	GO:0032897	negative regulation of viral transcription	2/192	16/22940	0.00774151	0.0305942	0.0186463	Sp100/Trim21	2
807	GO:0034162	toll-like receptor 9 signaling pathway	2/192	16/22940	0.00774151	0.0305942	0.0186463	Havcr2/Unc93b1	2
808	GO:0042454	ribonucleoside catabolic process	2/192	16/22940	0.00774151	0.0305942	0.0186463	Upp1/Xdh	2
809	GO:0046007	negative regulation of activated T cell proliferation	2/192	16/22940	0.00774151	0.0305942	0.0186463	Cd274/Ido1	2
810	GO:0140970	AIM2 inflammasome complex assembly	2/192	16/22940	0.00774151	0.0305942	0.0186463	Gbp2/Gbp5	2
811	GO:1900119	positive regulation of execution phase of apoptosis	2/192	16/22940	0.00774151	0.0305942	0.0186463	Zc3h12a/Cxcr3	2
812	GO:0045670	regulation of osteoclast differentiation	4/192	93/22940	0.00778336	0.0307218	0.018724	Ocstamp/Ccl5/Gpr55/Ifng	4
813	GO:0051345	positive regulation of hydrolase activity	10/192	484/22940	0.00782914	0.0308645	0.018811	Ccl8/Psme1/Xdh/Stat1/Ccl5/Ripk2/Lyn/Gpr55/Ifng/Psme2	10
814	GO:0030890	positive regulation of B cell proliferation	3/192	49/22940	0.00801665	0.0312262	0.0190314	Cd74/Il21/Cd40lg	3
815	GO:0072538	T-helper 17 type immune response	3/192	49/22940	0.00801665	0.0312262	0.0190314	Tbx21/Nfkbiz/Zc3h12a	3
816	GO:0002298	CD4-positive, CD25-positive, alpha-beta regulatory T cell differentiation involved in immune response	1/192	1/22940	0.00836966	0.0312262	0.0190314	Ifng	1
817	GO:0002336	B-1 B cell lineage commitment	1/192	1/22940	0.00836966	0.0312262	0.0190314	Slamf8	1
818	GO:0002398	MHC class Ib protein complex assembly	1/192	1/22940	0.00836966	0.0312262	0.0190314	Tapbp	1
819	GO:0002413	tolerance induction to tumor cell	1/192	1/22940	0.00836966	0.0312262	0.0190314	Cd274	1
820	GO:0002479	antigen processing and presentation of exogenous peptide antigen via MHC class I, TAP-dependent	1/192	1/22940	0.00836966	0.0312262	0.0190314	Tapbp	1
821	GO:0002591	positive regulation of antigen processing and presentation of peptide antigen via MHC class I	1/192	1/22940	0.00836966	0.0312262	0.0190314	Tap2	1
822	GO:0002843	regulation of tolerance induction to tumor cell	1/192	1/22940	0.00836966	0.0312262	0.0190314	Cd274	1
823	GO:0002845	positive regulation of tolerance induction to tumor cell	1/192	1/22940	0.00836966	0.0312262	0.0190314	Cd274	1
824	GO:0003108	negative regulation of the force of heart contraction by chemical signal	1/192	1/22940	0.00836966	0.0312262	0.0190314	Grk2	1
825	GO:0016261	selenocysteine catabolic process	1/192	1/22940	0.00836966	0.0312262	0.0190314	Scly	1
826	GO:0031584	activation of phospholipase D activity	1/192	1/22940	0.00836966	0.0312262	0.0190314	Ccl5	1
827	GO:0032078	negative regulation of endodeoxyribonuclease activity	1/192	1/22940	0.00836966	0.0312262	0.0190314	Gzma	1
828	GO:0032113	regulation of carbohydrate phosphatase activity	1/192	1/22940	0.00836966	0.0312262	0.0190314	Ifng	1
829	GO:0032712	negative regulation of interleukin-3 production	1/192	1/22940	0.00836966	0.0312262	0.0190314	Havcr2	1
830	GO:0032832	regulation of CD4-positive, CD25-positive, alpha-beta regulatory T cell differentiation involved in immune response	1/192	1/22940	0.00836966	0.0312262	0.0190314	Ifng	1
831	GO:0032834	positive regulation of CD4-positive, CD25-positive, alpha-beta regulatory T cell differentiation involved in immune response	1/192	1/22940	0.00836966	0.0312262	0.0190314	Ifng	1
832	GO:0033082	regulation of extrathymic T cell differentiation	1/192	1/22940	0.00836966	0.0312262	0.0190314	Prdm1	1
833	GO:0034240	negative regulation of macrophage fusion	1/192	1/22940	0.00836966	0.0312262	0.0190314	Stat1	1
834	GO:0035394	regulation of chemokine (C-X-C motif) ligand 9 production	1/192	1/22940	0.00836966	0.0312262	0.0190314	Oas3	1
835	GO:0035395	negative regulation of chemokine (C-X-C motif) ligand 9 production	1/192	1/22940	0.00836966	0.0312262	0.0190314	Oas3	1
836	GO:0035687	T-helper 1 cell extravasation	1/192	1/22940	0.00836966	0.0312262	0.0190314	Ccl5	1
837	GO:0035688	T-helper 1 cell diapedesis	1/192	1/22940	0.00836966	0.0312262	0.0190314	Ccl5	1
838	GO:0038123	toll-like receptor TLR1:TLR2 signaling pathway	1/192	1/22940	0.00836966	0.0312262	0.0190314	Scimp	1
839	GO:0044395	protein targeting to vacuolar membrane	1/192	1/22940	0.00836966	0.0312262	0.0190314	Irgm2	1
840	GO:0046968	peptide antigen transport	1/192	1/22940	0.00836966	0.0312262	0.0190314	Tap2	1
841	GO:0050822	peptide stabilization	1/192	1/22940	0.00836966	0.0312262	0.0190314	Tapbp	1
842	GO:0050823	peptide antigen stabilization	1/192	1/22940	0.00836966	0.0312262	0.0190314	Tapbp	1
843	GO:0060549	regulation of fructose 1,6-bisphosphate 1-phosphatase activity	1/192	1/22940	0.00836966	0.0312262	0.0190314	Ifng	1
844	GO:0060550	positive regulation of fructose 1,6-bisphosphate 1-phosphatase activity	1/192	1/22940	0.00836966	0.0312262	0.0190314	Ifng	1
845	GO:0060551	regulation of fructose 1,6-bisphosphate metabolic process	1/192	1/22940	0.00836966	0.0312262	0.0190314	Ifng	1
846	GO:0060552	positive regulation of fructose 1,6-bisphosphate metabolic process	1/192	1/22940	0.00836966	0.0312262	0.0190314	Ifng	1
847	GO:0071656	negative regulation of granulocyte colony-stimulating factor production	1/192	1/22940	0.00836966	0.0312262	0.0190314	Havcr2	1
848	GO:0120322	lipid modification by small protein conjugation	1/192	1/22940	0.00836966	0.0312262	0.0190314	Rnf213	1
849	GO:0120323	lipid ubiquitination	1/192	1/22940	0.00836966	0.0312262	0.0190314	Rnf213	1
850	GO:0160076	negative regulation of non-canonical inflammasome complex assembly	1/192	1/22940	0.00836966	0.0312262	0.0190314	Irgm2	1
851	GO:1901081	negative regulation of relaxation of smooth muscle	1/192	1/22940	0.00836966	0.0312262	0.0190314	Grk2	1
852	GO:1901257	negative regulation of macrophage colony-stimulating factor production	1/192	1/22940	0.00836966	0.0312262	0.0190314	Havcr2	1
853	GO:1902483	cytotoxic T cell pyroptotic process	1/192	1/22940	0.00836966	0.0312262	0.0190314	Gzma	1
854	GO:1902948	negative regulation of tau-protein kinase activity	1/192	1/22940	0.00836966	0.0312262	0.0190314	Ifng	1
855	GO:1905008	regulation of L-lysine import across plasma membrane	1/192	1/22940	0.00836966	0.0312262	0.0190314	Agt	1
856	GO:1905010	positive regulation of L-lysine import across plasma membrane	1/192	1/22940	0.00836966	0.0312262	0.0190314	Agt	1
857	GO:1905404	positive regulation of activated CD8-positive, alpha-beta T cell apoptotic process	1/192	1/22940	0.00836966	0.0312262	0.0190314	Cd274	1
858	GO:1905589	positive regulation of L-arginine import across plasma membrane	1/192	1/22940	0.00836966	0.0312262	0.0190314	Agt	1
859	GO:2000509	negative regulation of dendritic cell chemotaxis	1/192	1/22940	0.00836966	0.0312262	0.0190314	Slamf8	1
860	GO:0002260	lymphocyte homeostasis	4/192	95/22940	0.00837824	0.0312262	0.0190314	Cd74/Il2ra/Lat/Lyn	4
861	GO:0070232	regulation of T cell apoptotic process	3/192	50/22940	0.0084766	0.0315562	0.0192325	Cd274/Ido1/Ccl5	3
862	GO:0048302	regulation of isotype switching to IgG isotypes	2/192	17/22940	0.00872571	0.0324459	0.0197748	Tbx21/Ifng	2
863	GO:0043408	regulation of MAPK cascade	13/192	732/22940	0.00888671	0.0330063	0.0201164	Ccl8/Havcr2/Xdh/Cd74/Tlr2/Trim30a/Agt/Ccl5/Ripk2/Lyn/Zc3h12a/Gpr55/Scimp	13
864	GO:0007520	myoblast fusion	3/192	51/22940	0.00895176	0.0331711	0.0202168	Ccl8/Cxcl9/Cxcl10	3
865	GO:2000404	regulation of T cell migration	3/192	51/22940	0.00895176	0.0331711	0.0202168	Cxcl10/Ccl5/Spn	3
866	GO:0009894	regulation of catabolic process	16/192	989/22940	0.00915853	0.0338982	0.0206599	Nampt/Nos2/Psme1/Tlr2/Zc3hav1/Trim30a/Trim21/Ripk2/Zc3h12a/Irgm1/Dtx3l/Iigp1/Ifng/Irgm2/Igtp/Psme2	16
867	GO:0033674	positive regulation of kinase activity	8/192	349/22940	0.00937306	0.0346522	0.0211195	Cd74/Lat/Agt/Socs1/Irgm1/Ifng/Irgm2/Igtp	8
868	GO:0033628	regulation of cell adhesion mediated by integrin	3/192	52/22940	0.00944223	0.0348678	0.0212509	Cd3e/Ccl5/Lyn	3
869	GO:0002830	positive regulation of type 2 immune response	2/192	18/22940	0.00976276	0.0358863	0.0218716	Cd74/Ido1	2
870	GO:0033631	cell-cell adhesion mediated by integrin	2/192	18/22940	0.00976276	0.0358863	0.0218716	Cd3e/Ccl5	2
871	GO:0039535	regulation of RIG-I signaling pathway	2/192	18/22940	0.00976276	0.0358863	0.0218716	Dhx58/Zc3hav1	2
872	GO:0048291	isotype switching to IgG isotypes	2/192	18/22940	0.00976276	0.0358863	0.0218716	Tbx21/Ifng	2
873	GO:0019083	viral transcription	3/192	53/22940	0.00994811	0.036484	0.0222359	Sp100/Trim21/Ccl5	3
874	GO:0050732	negative regulation of peptidyl-tyrosine phosphorylation	3/192	53/22940	0.00994811	0.036484	0.0222359	Irf1/Parp14/Socs1	3
875	GO:0045862	positive regulation of proteolysis	8/192	354/22940	0.0101545	0.0371985	0.0226714	Psme1/Xdh/Stat1/Ctsc/Ripk2/Lyn/Ifng/Psme2	8
876	GO:0032715	negative regulation of interleukin-6 production	3/192	54/22940	0.0104695	0.0382649	0.0233213	Havcr2/Trim30a/Zc3h12a	3
877	GO:0051403	stress-activated MAPK cascade	3/192	54/22940	0.0104695	0.0382649	0.0233213	Agt/Ripk2/Scimp	3
878	GO:0043549	regulation of kinase activity	11/192	585/22940	0.0105355	0.0384237	0.0234181	Cd74/Lat/Agt/Socs1/Lyn/Irgm1/Slamf8/Ifng/Irgm2/Nlrc5/Igtp	11
879	GO:0010959	regulation of metal ion transport	9/192	430/22940	0.0105369	0.0384237	0.0234181	Akt3/Cxcl9/Agt/Cxcl10/Ccl5/Lyn/Cxcr3/Ifng/B2m	9
880	GO:0002295	T-helper cell lineage commitment	2/192	19/22940	0.0108517	0.0392595	0.0239275	Tbx21/Spn	2
881	GO:0003159	morphogenesis of an endothelium	2/192	19/22940	0.0108517	0.0392595	0.0239275	Itgax/Cxcl10	2
882	GO:0019363	pyridine nucleotide biosynthetic process	2/192	19/22940	0.0108517	0.0392595	0.0239275	Nampt/Ido1	2
883	GO:0032695	negative regulation of interleukin-12 production	2/192	19/22940	0.0108517	0.0392595	0.0239275	Tlr2/Tigit	2
884	GO:0032700	negative regulation of interleukin-17 production	2/192	19/22940	0.0108517	0.0392595	0.0239275	Tlr2/Ifng	2
885	GO:0061154	endothelial tube morphogenesis	2/192	19/22940	0.0108517	0.0392595	0.0239275	Itgax/Cxcl10	2
886	GO:1901741	positive regulation of myoblast fusion	2/192	19/22940	0.0108517	0.0392595	0.0239275	Ccl8/Cxcl9	2
887	GO:0006511	ubiquitin-dependent protein catabolic process	11/192	589/22940	0.0110436	0.0399085	0.024323	Tbx21/Rnf114/Psmb8/Ube2l6/Rnf19b/Herc6/Psmb10/Ubd/Dtx3l/Rnf213/Psmb9	11
888	GO:0051235	maintenance of location	8/192	360/22940	0.0111551	0.0402662	0.024541	Grk2/Sp100/Cxcl9/Cxcl10/Lyn/Zc3h12a/Cxcr3/Rnf213	8
889	GO:1900182	positive regulation of protein localization to nucleus	4/192	104/22940	0.0114221	0.0411836	0.0251002	Parp9/Zc3h12a/Dtx3l/Ifng	4
890	GO:0048514	blood vessel morphogenesis	12/192	674/22940	0.0115343	0.0415416	0.0253183	Akt3/Xdh/Stat1/Sp100/Itgax/Agt/Cxcl10/Ccl5/Prdm1/Zc3h12a/Cxcr3/Rnf213	12
891	GO:0044088	regulation of vacuole organization	3/192	56/22940	0.0115591	0.0415461	0.0253211	Irgm1/Irgm2/Igtp	3
892	GO:0071902	positive regulation of protein serine/threonine kinase activity	5/192	161/22940	0.0115615	0.0415461	0.0253211	Agt/Irgm1/Ifng/Irgm2/Igtp	5
893	GO:0009159	deoxyribonucleoside monophosphate catabolic process	2/192	20/22940	0.0119916	0.0429957	0.0262046	Upp1/Xdh	2
894	GO:0035457	cellular response to interferon-alpha	2/192	20/22940	0.0119916	0.0429957	0.0262046	Ifit1/Ifit2	2
895	GO:1902622	regulation of neutrophil migration	3/192	57/22940	0.0121274	0.043434	0.0264717	Cd74/Tlr2/Slamf8	3
896	GO:0031644	regulation of nervous system process	5/192	164/22940	0.0124445	0.0444705	0.0271035	Grk2/Ctsc/Itgax/Agt/Ifng	5
897	GO:0050921	positive regulation of chemotaxis	5/192	164/22940	0.0124445	0.0444705	0.0271035	Cd74/Cxcl10/Ccl5/Ccr4/Cxcr3	5
898	GO:0043030	regulation of macrophage activation	3/192	58/22940	0.0127116	0.0452735	0.0275928	Havcr2/Ctsc/Irgm1	3
899	GO:0070229	negative regulation of lymphocyte apoptotic process	3/192	58/22940	0.0127116	0.0452735	0.0275928	Cd74/Ido1/Ccl5	3
900	GO:0097352	autophagosome maturation	3/192	58/22940	0.0127116	0.0452735	0.0275928	Irgm1/Irgm2/Igtp	3
901	GO:1900180	regulation of protein localization to nucleus	5/192	165/22940	0.0127488	0.0453557	0.0276429	Parp9/Zc3h12a/Dtx3l/Ifng/Gbp4	5
902	GO:1903008	organelle disassembly	5/192	166/22940	0.013058	0.0464044	0.0282821	Trim21/Irgm1/Plaat3/Irgm2/Igtp	5
903	GO:0002281	macrophage activation involved in immune response	2/192	21/22940	0.0131816	0.0464322	0.028299	Havcr2/Ifng	2
904	GO:0002544	chronic inflammatory response	2/192	21/22940	0.0131816	0.0464322	0.028299	Ido1/Nfkbiz	2
905	GO:0009219	pyrimidine deoxyribonucleotide metabolic process	2/192	21/22940	0.0131816	0.0464322	0.028299	Upp1/Cmpk2	2
906	GO:0035561	regulation of chromatin binding	2/192	21/22940	0.0131816	0.0464322	0.028299	Parp9/Dtx3l	2
907	GO:0048143	astrocyte activation	2/192	21/22940	0.0131816	0.0464322	0.028299	Agt/Ifng	2
908	GO:0060340	positive regulation of type I interferon-mediated signaling pathway	2/192	21/22940	0.0131816	0.0464322	0.028299	Zbp1/Nlrc5	2
909	GO:0071359	cellular response to dsRNA	2/192	21/22940	0.0131816	0.0464322	0.028299	Zc3hav1/Rigi	2
910	GO:1901623	regulation of lymphocyte chemotaxis	2/192	21/22940	0.0131816	0.0464322	0.028299	Cxcl10/Ccl5	2
911	GO:0000423	mitophagy	3/192	59/22940	0.0133116	0.0467874	0.0285155	Irgm1/Irgm2/Igtp	3
912	GO:0072666	establishment of protein localization to vacuole	3/192	59/22940	0.0133116	0.0467874	0.0285155	Irgm1/Irgm2/Igtp	3
913	GO:0051338	regulation of transferase activity	12/192	689/22940	0.0135213	0.0474726	0.0289331	Cd74/Lat/Agt/Socs1/Lyn/Irgm1/Dtx3l/Slamf8/Ifng/Irgm2/Nlrc5/Igtp	12
914	GO:0045860	positive regulation of protein kinase activity	7/192	302/22940	0.0139058	0.0487692	0.0297233	Lat/Agt/Socs1/Irgm1/Ifng/Irgm2/Igtp	7
915	GO:0010660	regulation of muscle cell apoptotic process	4/192	111/22940	0.0142252	0.0498349	0.0303729	Grk2/Agt/Zc3h12a/Ifng	4
916	GO:0009158	ribonucleoside monophosphate catabolic process	2/192	22/22940	0.0144207	0.0501909	0.0305899	Upp1/Xdh	2
917	GO:0009164	nucleoside catabolic process	2/192	22/22940	0.0144207	0.0501909	0.0305899	Upp1/Xdh	2
918	GO:0032693	negative regulation of interleukin-10 production	2/192	22/22940	0.0144207	0.0501909	0.0305899	Cd274/Ido1	2
919	GO:0043373	CD4-positive, alpha-beta T cell lineage commitment	2/192	22/22940	0.0144207	0.0501909	0.0305899	Tbx21/Spn	2
920	GO:0048245	eosinophil chemotaxis	2/192	22/22940	0.0144207	0.0501909	0.0305899	Ccl8/Ccl5	2
921	GO:1900227	positive regulation of NLRP3 inflammasome complex assembly	2/192	22/22940	0.0144207	0.0501909	0.0305899	Casp4/Gbp5	2
922	GO:0006909	phagocytosis	6/192	235/22940	0.0144405	0.0502056	0.0305988	C2/Tlr2/Itgal/Irf8/Ifng/Il2rb	6
923	GO:0016525	negative regulation of angiogenesis	4/192	112/22940	0.0146581	0.0509067	0.0310261	Stat1/Agt/Cxcl10/Cxcr3	4
924	GO:0048871	multicellular organismal-level homeostasis	15/192	956/22940	0.0147999	0.0513435	0.0312923	Akt3/Cd74/Stat1/Il2ra/Lat/Slc27a1/Ccl5/Nfkbiz/Isg15/Snx10/Lyn/Ccr4/Gpr55/Ifng/B2m	15
925	GO:0001568	blood vessel development	13/192	783/22940	0.0148885	0.0515954	0.0314459	Akt3/Xdh/Stat1/Sp100/Itgax/Agt/Cxcl10/Ccl5/Prdm1/Zc3h12a/Cxcr3/Ifng/Rnf213	13
926	GO:0051702	biological process involved in interaction with symbiont	4/192	113/22940	0.0150992	0.0522689	0.0318563	Ccl8/Ccl5/Zc3h12a/Ifng	4
927	GO:0030225	macrophage differentiation	3/192	62/22940	0.0152074	0.0525301	0.0320155	Tlr2/Socs1/Ifng	3
928	GO:0048524	positive regulation of viral process	3/192	62/22940	0.0152074	0.0525301	0.0320155	Cd74/Trim30a/Trim21	3
929	GO:2000181	negative regulation of blood vessel morphogenesis	4/192	114/22940	0.0155486	0.0536509	0.0326986	Stat1/Agt/Cxcl10/Cxcr3	4
930	GO:0031649	heat generation	2/192	23/22940	0.0157081	0.0537617	0.0327661	Slc27a1/Ccl5	2
931	GO:0044790	suppression of viral release by host	2/192	23/22940	0.0157081	0.0537617	0.0327661	Trim30a/Trim21	2
932	GO:0044827	modulation by host of viral genome replication	2/192	23/22940	0.0157081	0.0537617	0.0327661	Ccl8/Zc3h12a	2
933	GO:0045591	positive regulation of regulatory T cell differentiation	2/192	23/22940	0.0157081	0.0537617	0.0327661	Socs1/Ifng	2
934	GO:0046782	regulation of viral transcription	2/192	23/22940	0.0157081	0.0537617	0.0327661	Sp100/Trim21	2
935	GO:0072525	pyridine-containing compound biosynthetic process	2/192	23/22940	0.0157081	0.0537617	0.0327661	Nampt/Ido1	2
936	GO:0002687	positive regulation of leukocyte migration	5/192	174/22940	0.015716	0.0537617	0.0327661	Cd74/Tlr2/Cxcl10/Ccl5/Spn	5
937	GO:0055080	monoatomic cation homeostasis	11/192	621/22940	0.0158133	0.0537617	0.0327661	Ccl8/Cxcl9/Agt/Cxcl10/Ccl5/Snx10/Lyn/Cxcr3/Slamf8/Ifng/B2m	11
938	GO:0043270	positive regulation of monoatomic ion transport	6/192	240/22940	0.015862	0.0537617	0.0327661	Akt3/Cxcl9/Cxcl10/Ccl5/Cxcr3/Ifng	6
939	GO:0002762	negative regulation of myeloid leukocyte differentiation	3/192	63/22940	0.0158714	0.0537617	0.0327661	Lyn/Gpr55/Ifng	3
940	GO:1901343	negative regulation of vasculature development	4/192	115/22940	0.0160063	0.0537617	0.0327661	Stat1/Agt/Cxcl10/Cxcr3	4
941	GO:0030003	intracellular monoatomic cation homeostasis	10/192	541/22940	0.0160768	0.0537617	0.0327661	Ccl8/Cxcl9/Agt/Cxcl10/Ccl5/Lyn/Cxcr3/Slamf8/Ifng/B2m	10
942	GO:0051651	maintenance of location in cell	6/192	241/22940	0.0161575	0.0537617	0.0327661	Grk2/Sp100/Cxcl9/Cxcl10/Lyn/Cxcr3	6
943	GO:0042886	amide transport	8/192	386/22940	0.0163491	0.0537617	0.0327661	Nos2/Tap2/Cd74/Slc27a1/Agt/Ccl5/Tap1/Ifng	8
944	GO:0046889	positive regulation of lipid biosynthetic process	4/192	116/22940	0.0164724	0.0537617	0.0327661	Cd74/Slc27a1/Agt/Ifng	4
945	GO:0061077	chaperone-mediated protein folding	3/192	64/22940	0.0165515	0.0537617	0.0327661	Cd74/H2-DMa/H2-DMb1	3
946	GO:0001579	medium-chain fatty acid transport	1/192	2/22940	0.0166696	0.0537617	0.0327661	Slc27a1	1
947	GO:0001808	negative regulation of type IV hypersensitivity	1/192	2/22940	0.0166696	0.0537617	0.0327661	Spn	1
948	GO:0002302	CD8-positive, alpha-beta T cell differentiation involved in immune response	1/192	2/22940	0.0166696	0.0537617	0.0327661	Ifng	1
949	GO:0002590	negative regulation of antigen processing and presentation of peptide antigen via MHC class I	1/192	2/22940	0.0166696	0.0537617	0.0327661	Tapbpl	1
950	GO:0002654	positive regulation of tolerance induction dependent upon immune response	1/192	2/22940	0.0166696	0.0537617	0.0327661	Cd274	1
951	GO:0002658	regulation of peripheral tolerance induction	1/192	2/22940	0.0166696	0.0537617	0.0327661	Cd274	1
952	GO:0002660	positive regulation of peripheral tolerance induction	1/192	2/22940	0.0166696	0.0537617	0.0327661	Cd274	1
953	GO:0006218	uridine catabolic process	1/192	2/22940	0.0166696	0.0537617	0.0327661	Upp1	1
954	GO:0006233	dTDP biosynthetic process	1/192	2/22940	0.0166696	0.0537617	0.0327661	Cmpk2	1
955	GO:0010041	response to iron(III) ion	1/192	2/22940	0.0166696	0.0537617	0.0327661	B2m	1
956	GO:0010044	response to aluminum ion	1/192	2/22940	0.0166696	0.0537617	0.0327661	Xdh	1
957	GO:0030887	positive regulation of myeloid dendritic cell activation	1/192	2/22940	0.0166696	0.0537617	0.0327661	Klrk1	1
958	GO:0032076	negative regulation of deoxyribonuclease activity	1/192	2/22940	0.0166696	0.0537617	0.0327661	Gzma	1
959	GO:0032980	keratinocyte activation	1/192	2/22940	0.0166696	0.0537617	0.0327661	Nfkbiz	1
960	GO:0034275	kynurenic acid metabolic process	1/192	2/22940	0.0166696	0.0537617	0.0327661	Ido1	1
961	GO:0034276	kynurenic acid biosynthetic process	1/192	2/22940	0.0166696	0.0537617	0.0327661	Ido1	1
962	GO:0034758	positive regulation of iron ion transport	1/192	2/22940	0.0166696	0.0537617	0.0327661	Ifng	1
963	GO:0034761	positive regulation of iron ion transmembrane transport	1/192	2/22940	0.0166696	0.0537617	0.0327661	Ifng	1
964	GO:0035393	chemokine (C-X-C motif) ligand 9 production	1/192	2/22940	0.0166696	0.0537617	0.0327661	Oas3	1
965	GO:0035683	memory T cell extravasation	1/192	2/22940	0.0166696	0.0537617	0.0327661	Itgal	1
966	GO:0036269	swimming behavior	1/192	2/22940	0.0166696	0.0537617	0.0327661	Ido1	1
967	GO:0038124	toll-like receptor TLR6:TLR2 signaling pathway	1/192	2/22940	0.0166696	0.0537617	0.0327661	Tlr2	1
968	GO:0042495	detection of triacyl bacterial lipopeptide	1/192	2/22940	0.0166696	0.0537617	0.0327661	Tlr2	1
969	GO:0042496	detection of diacyl bacterial lipopeptide	1/192	2/22940	0.0166696	0.0537617	0.0327661	Tlr2	1
970	GO:0046072	dTDP metabolic process	1/192	2/22940	0.0166696	0.0537617	0.0327661	Cmpk2	1
971	GO:0046108	uridine metabolic process	1/192	2/22940	0.0166696	0.0537617	0.0327661	Upp1	1
972	GO:0046725	negative regulation by virus of viral protein levels in host cell	1/192	2/22940	0.0166696	0.0537617	0.0327661	Stat1	1
973	GO:0060557	positive regulation of vitamin D biosynthetic process	1/192	2/22940	0.0166696	0.0537617	0.0327661	Ifng	1
974	GO:0071283	cellular response to iron(III) ion	1/192	2/22940	0.0166696	0.0537617	0.0327661	B2m	1
975	GO:0097639	L-lysine import across plasma membrane	1/192	2/22940	0.0166696	0.0537617	0.0327661	Agt	1
976	GO:1901392	regulation of transforming growth factor beta1 activation	1/192	2/22940	0.0166696	0.0537617	0.0327661	Agt	1
977	GO:1901394	positive regulation of transforming growth factor beta1 activation	1/192	2/22940	0.0166696	0.0537617	0.0327661	Agt	1
978	GO:1902216	positive regulation of interleukin-4-mediated signaling pathway	1/192	2/22940	0.0166696	0.0537617	0.0327661	Parp14	1
979	GO:1902632	positive regulation of membrane hyperpolarization	1/192	2/22940	0.0166696	0.0537617	0.0327661	Agt	1
980	GO:1903778	protein localization to vacuolar membrane	1/192	2/22940	0.0166696	0.0537617	0.0327661	Irgm2	1
981	GO:1903971	positive regulation of response to macrophage colony-stimulating factor	1/192	2/22940	0.0166696	0.0537617	0.0327661	Tlr2	1
982	GO:1903974	positive regulation of cellular response to macrophage colony-stimulating factor stimulus	1/192	2/22940	0.0166696	0.0537617	0.0327661	Tlr2	1
983	GO:1904432	regulation of ferrous iron binding	1/192	2/22940	0.0166696	0.0537617	0.0327661	B2m	1
984	GO:1904434	positive regulation of ferrous iron binding	1/192	2/22940	0.0166696	0.0537617	0.0327661	B2m	1
985	GO:1904435	regulation of transferrin receptor binding	1/192	2/22940	0.0166696	0.0537617	0.0327661	B2m	1
986	GO:1904437	positive regulation of transferrin receptor binding	1/192	2/22940	0.0166696	0.0537617	0.0327661	B2m	1
987	GO:1904440	positive regulation of iron ion import across plasma membrane	1/192	2/22940	0.0166696	0.0537617	0.0327661	Ifng	1
988	GO:1904898	negative regulation of hepatic stellate cell proliferation	1/192	2/22940	0.0166696	0.0537617	0.0327661	Socs1	1
989	GO:1905135	biotin import across plasma membrane	1/192	2/22940	0.0166696	0.0537617	0.0327661	Slc27a1	1
990	GO:1990117	B cell receptor apoptotic signaling pathway	1/192	2/22940	0.0166696	0.0537617	0.0327661	Nfkbiz	1
991	GO:2000448	positive regulation of macrophage migration inhibitory factor signaling pathway	1/192	2/22940	0.0166696	0.0537617	0.0327661	Cd74	1
992	GO:2000521	negative regulation of immunological synapse formation	1/192	2/22940	0.0166696	0.0537617	0.0327661	Havcr2	1
993	GO:2001189	negative regulation of T cell activation via T cell receptor contact with antigen bound to MHC molecule on antigen presenting cell	1/192	2/22940	0.0166696	0.0537617	0.0327661	Havcr2	1
994	GO:2001213	negative regulation of vasculogenesis	1/192	2/22940	0.0166696	0.0537617	0.0327661	Xdh	1
995	GO:0048661	positive regulation of smooth muscle cell proliferation	4/192	117/22940	0.016947	0.0546013	0.0332779	Nampt/Grk2/Agt/Ccl5	4
996	GO:0002363	alpha-beta T cell lineage commitment	2/192	24/22940	0.0170428	0.0546356	0.0332988	Tbx21/Spn	2
997	GO:0002710	negative regulation of T cell mediated immunity	2/192	24/22940	0.0170428	0.0546356	0.0332988	Tbx21/Spn	2
998	GO:0031645	negative regulation of nervous system process	2/192	24/22940	0.0170428	0.0546356	0.0332988	Ctsc/Ifng	2
999	GO:0043011	myeloid dendritic cell differentiation	2/192	24/22940	0.0170428	0.0546356	0.0332988	Ubd/Batf2	2
1000	GO:0097398	cellular response to interleukin-17	2/192	24/22940	0.0170428	0.0546356	0.0332988	Cxcl10/Nfkbiz	2
1001	GO:0031641	regulation of myelination	3/192	65/22940	0.0172478	0.0551825	0.0336321	Ctsc/Itgax/Ifng	3
1002	GO:0034142	toll-like receptor 4 signaling pathway	3/192	65/22940	0.0172478	0.0551825	0.0336321	Ripk2/Lyn/Scimp	3
1003	GO:0009725	response to hormone	13/192	801/22940	0.017622	0.0563238	0.0343277	Irf1/Akt3/Nos2/Grk2/Stat1/Scly/Ocstamp/Slc27a1/Agt/Socs1/Stat2/Lyn/Serpina3f	13
1004	GO:0050801	monoatomic ion homeostasis	11/192	633/22940	0.0179533	0.0572905	0.0349168	Ccl8/Cxcl9/Agt/Cxcl10/Ccl5/Snx10/Lyn/Cxcr3/Slamf8/Ifng/B2m	11
1005	GO:2000401	regulation of lymphocyte migration	3/192	66/22940	0.0179602	0.0572905	0.0349168	Cxcl10/Ccl5/Spn	3
1006	GO:0050764	regulation of phagocytosis	4/192	120/22940	0.0184217	0.0582582	0.0355066	C2/Tlr2/Ifng/Il2rb	4
1007	GO:0006221	pyrimidine nucleotide biosynthetic process	2/192	25/22940	0.018424	0.0582582	0.0355066	Upp1/Cmpk2	2
1008	GO:0009125	nucleoside monophosphate catabolic process	2/192	25/22940	0.018424	0.0582582	0.0355066	Upp1/Xdh	2
1009	GO:0032874	positive regulation of stress-activated MAPK cascade	2/192	25/22940	0.018424	0.0582582	0.0355066	Ripk2/Scimp	2
1010	GO:0035634	response to stilbenoid	2/192	25/22940	0.018424	0.0582582	0.0355066	Usp18/Ifit3	2
1011	GO:0051457	maintenance of protein location in nucleus	2/192	25/22940	0.018424	0.0582582	0.0355066	Grk2/Sp100	2
1012	GO:1900117	regulation of execution phase of apoptosis	2/192	25/22940	0.018424	0.0582582	0.0355066	Zc3h12a/Cxcr3	2
1013	GO:2000773	negative regulation of cellular senescence	2/192	25/22940	0.018424	0.0582582	0.0355066	Akt3/Nampt	2
1014	GO:0006873	intracellular monoatomic ion homeostasis	10/192	553/22940	0.018427	0.0582582	0.0355066	Ccl8/Cxcl9/Agt/Cxcl10/Ccl5/Lyn/Cxcr3/Slamf8/Ifng/B2m	10
1015	GO:0098771	inorganic ion homeostasis	10/192	554/22940	0.0186336	0.0588537	0.0358696	Ccl8/Cxcl9/Agt/Cxcl10/Ccl5/Snx10/Lyn/Cxcr3/Ifng/B2m	10
1016	GO:0032720	negative regulation of tumor necrosis factor production	3/192	67/22940	0.0186888	0.0589698	0.0359403	Havcr2/Trim30a/Zc3h12a	3
1017	GO:0045766	positive regulation of angiogenesis	5/192	182/22940	0.018713	0.0589883	0.0359516	Akt3/Itgax/Ccl5/Zc3h12a/Cxcr3	5
1018	GO:0038061	non-canonical NF-kappaB signal transduction	4/192	121/22940	0.0189304	0.059615	0.0363336	Rel/Havcr2/Tlr2/Zc3h12a	4
1019	GO:0000165	MAPK cascade	13/192	811/22940	0.0192969	0.0607095	0.0370006	Ccl8/Havcr2/Xdh/Cd74/Tlr2/Trim30a/Agt/Ccl5/Ripk2/Lyn/Zc3h12a/Gpr55/Scimp	13
1020	GO:0010657	muscle cell apoptotic process	4/192	122/22940	0.0194478	0.0611242	0.0372534	Grk2/Agt/Zc3h12a/Ifng	4
1021	GO:0032703	negative regulation of interleukin-2 production	2/192	26/22940	0.0198508	0.0619059	0.0377298	Tbx21/Havcr2	2
1022	GO:0033630	positive regulation of cell adhesion mediated by integrin	2/192	26/22940	0.0198508	0.0619059	0.0377298	Cd3e/Ccl5	2
1023	GO:0043369	CD4-positive or CD8-positive, alpha-beta T cell lineage commitment	2/192	26/22940	0.0198508	0.0619059	0.0377298	Tbx21/Spn	2
1024	GO:0045822	negative regulation of heart contraction	2/192	26/22940	0.0198508	0.0619059	0.0377298	Grk2/Zc3h12a	2
1025	GO:0046337	phosphatidylethanolamine metabolic process	2/192	26/22940	0.0198508	0.0619059	0.0377298	Slc27a1/Plaat3	2
1026	GO:0046386	deoxyribose phosphate catabolic process	2/192	26/22940	0.0198508	0.0619059	0.0377298	Upp1/Xdh	2
1027	GO:0072677	eosinophil migration	2/192	26/22940	0.0198508	0.0619059	0.0377298	Ccl8/Ccl5	2
1028	GO:1902993	positive regulation of amyloid precursor protein catabolic process	2/192	26/22940	0.0198508	0.0619059	0.0377298	Lyn/Ifng	2
1029	GO:1904018	positive regulation of vasculature development	5/192	185/22940	0.0199275	0.0620849	0.0378389	Akt3/Itgax/Ccl5/Zc3h12a/Cxcr3	5
1030	GO:0009123	nucleoside monophosphate metabolic process	3/192	69/22940	0.0201947	0.0628562	0.0383089	Upp1/Cmpk2/Xdh	3
1031	GO:0001944	vasculature development	13/192	818/22940	0.0205389	0.0638657	0.0389242	Akt3/Xdh/Stat1/Sp100/Itgax/Agt/Cxcl10/Ccl5/Prdm1/Zc3h12a/Cxcr3/Ifng/Rnf213	13
1032	GO:0001525	angiogenesis	10/192	564/22940	0.0207956	0.0646014	0.0393726	Akt3/Stat1/Sp100/Itgax/Agt/Cxcl10/Ccl5/Zc3h12a/Cxcr3/Rnf213	10
1033	GO:0045744	negative regulation of G protein-coupled receptor signaling pathway	3/192	70/22940	0.020972	0.0650861	0.039668	Grk2/Ccl5/Grk6	3
1034	GO:0030162	regulation of proteolysis	12/192	735/22940	0.0212688	0.0657286	0.0400596	Psme1/Xdh/Psmb8/Stat1/Ctsc/Ripk2/Lyn/Ifng/Serpina10/Serpina3f/Psme2/Psmb9	12
1035	GO:0006925	inflammatory cell apoptotic process	2/192	27/22940	0.0213224	0.0657286	0.0400596	Ccl5/Ifng	2
1036	GO:0009264	deoxyribonucleotide catabolic process	2/192	27/22940	0.0213224	0.0657286	0.0400596	Upp1/Xdh	2
1037	GO:0034656	nucleobase-containing small molecule catabolic process	2/192	27/22940	0.0213224	0.0657286	0.0400596	Upp1/Xdh	2
1038	GO:0042104	positive regulation of activated T cell proliferation	2/192	27/22940	0.0213224	0.0657286	0.0400596	Il12rb1/Il2ra	2
1039	GO:0051969	regulation of transmission of nerve impulse	2/192	27/22940	0.0213224	0.0657286	0.0400596	Agt/Ifng	2
1040	GO:0097396	response to interleukin-17	2/192	27/22940	0.0213224	0.0657286	0.0400596	Cxcl10/Nfkbiz	2
1041	GO:0051341	regulation of oxidoreductase activity	3/192	72/22940	0.0225753	0.0695242	0.0423729	Gzma/Slamf8/Ifng	3
1042	GO:0045648	positive regulation of erythrocyte differentiation	2/192	28/22940	0.0228379	0.0699969	0.042661	Stat1/Isg15	2
1043	GO:0045723	positive regulation of fatty acid biosynthetic process	2/192	28/22940	0.0228379	0.0699969	0.042661	Cd74/Agt	2
1044	GO:0046823	negative regulation of nucleocytoplasmic transport	2/192	28/22940	0.0228379	0.0699969	0.042661	Sp100/Gbp4	2
1045	GO:0090026	positive regulation of monocyte chemotaxis	2/192	28/22940	0.0228379	0.0699969	0.042661	Cxcl10/Ccl5	2
1046	GO:1903523	negative regulation of blood circulation	2/192	28/22940	0.0228379	0.0699969	0.042661	Grk2/Zc3h12a	2
1047	GO:0009620	response to fungus	3/192	73/22940	0.0234014	0.071426	0.043532	Zbp1/Tlr2/Scimp	3
1048	GO:0019080	viral gene expression	3/192	73/22940	0.0234014	0.071426	0.043532	Sp100/Trim21/Ccl5	3
1049	GO:1905330	regulation of morphogenesis of an epithelium	3/192	73/22940	0.0234014	0.071426	0.043532	Itgax/Agt/Cxcl10	3
1050	GO:0042552	myelination	5/192	193/22940	0.0234154	0.071426	0.043532	Nab1/Tlr2/Ctsc/Itgax/Ifng	5
1051	GO:0048660	regulation of smooth muscle cell proliferation	5/192	193/22940	0.0234154	0.071426	0.043532	Nampt/Grk2/Agt/Ccl5/Ifng	5
1052	GO:1902532	negative regulation of intracellular signal transduction	10/192	576/22940	0.0236259	0.0719871	0.043874	Cyrib/Xdh/Cd74/Stat1/Agt/Lyn/Zc3h12a/Irgm1/Irgm2/Igtp	10
1053	GO:0043393	regulation of protein binding	5/192	194/22940	0.0238774	0.0719871	0.043874	Trim21/Ripk2/Ifit2/Dtx3l/B2m	5
1054	GO:0061844	antimicrobial humoral immune response mediated by antimicrobial peptide	4/192	130/22940	0.0239016	0.0719871	0.043874	Ccl8/Cxcl9/Cxcl10/B2m	4
1055	GO:0002029	desensitization of G protein-coupled receptor signaling pathway	2/192	29/22940	0.0243965	0.0719871	0.043874	Grk2/Grk6	2
1056	GO:0009165	nucleotide biosynthetic process	6/192	265/22940	0.0244339	0.0719871	0.043874	Upp1/Nampt/Cmpk2/Nos2/Oasl2/Ido1	6
1057	GO:0032868	response to insulin	6/192	265/22940	0.0244339	0.0719871	0.043874	Akt3/Grk2/Scly/Slc27a1/Agt/Socs1	6
1058	GO:0051209	release of sequestered calcium ion into cytosol	4/192	131/22940	0.0244982	0.0719871	0.043874	Cxcl9/Cxcl10/Lyn/Cxcr3	4
1059	GO:0007272	ensheathment of neurons	5/192	196/22940	0.0248188	0.0719871	0.043874	Nab1/Tlr2/Ctsc/Itgax/Ifng	5
1060	GO:0008366	axon ensheathment	5/192	196/22940	0.0248188	0.0719871	0.043874	Nab1/Tlr2/Ctsc/Itgax/Ifng	5
1061	GO:0001543	ovarian follicle rupture	1/192	3/22940	0.0249005	0.0719871	0.043874	Agt	1
1062	GO:0001887	selenium compound metabolic process	1/192	3/22940	0.0249005	0.0719871	0.043874	Scly	1
1063	GO:0002019	regulation of renal output by angiotensin	1/192	3/22940	0.0249005	0.0719871	0.043874	Agt	1
1064	GO:0002273	plasmacytoid dendritic cell differentiation	1/192	3/22940	0.0249005	0.0719871	0.043874	Irf8	1
1065	GO:0002316	follicular B cell differentiation	1/192	3/22940	0.0249005	0.0719871	0.043874	Irf8	1
1066	GO:0002465	peripheral tolerance induction	1/192	3/22940	0.0249005	0.0719871	0.043874	Cd274	1
1067	GO:0002585	positive regulation of antigen processing and presentation of peptide antigen	1/192	3/22940	0.0249005	0.0719871	0.043874	Tap2	1
1068	GO:0002774	Fc receptor mediated inhibitory signaling pathway	1/192	3/22940	0.0249005	0.0719871	0.043874	Lyn	1
1069	GO:0002884	negative regulation of hypersensitivity	1/192	3/22940	0.0249005	0.0719871	0.043874	Spn	1
1070	GO:0003051	angiotensin-mediated drinking behavior	1/192	3/22940	0.0249005	0.0719871	0.043874	Agt	1
1071	GO:0006227	dUDP biosynthetic process	1/192	3/22940	0.0249005	0.0719871	0.043874	Cmpk2	1
1072	GO:0006235	dTTP biosynthetic process	1/192	3/22940	0.0249005	0.0719871	0.043874	Cmpk2	1
1073	GO:0009196	pyrimidine deoxyribonucleoside diphosphate metabolic process	1/192	3/22940	0.0249005	0.0719871	0.043874	Cmpk2	1
1074	GO:0009197	pyrimidine deoxyribonucleoside diphosphate biosynthetic process	1/192	3/22940	0.0249005	0.0719871	0.043874	Cmpk2	1
1075	GO:0009212	pyrimidine deoxyribonucleoside triphosphate biosynthetic process	1/192	3/22940	0.0249005	0.0719871	0.043874	Cmpk2	1
1076	GO:0015878	biotin transport	1/192	3/22940	0.0249005	0.0719871	0.043874	Slc27a1	1
1077	GO:0032672	regulation of interleukin-3 production	1/192	3/22940	0.0249005	0.0719871	0.043874	Havcr2	1
1078	GO:0034354	'de novo' NAD biosynthetic process from tryptophan	1/192	3/22940	0.0249005	0.0719871	0.043874	Ido1	1
1079	GO:0035685	helper T cell diapedesis	1/192	3/22940	0.0249005	0.0719871	0.043874	Ccl5	1
1080	GO:0035691	macrophage migration inhibitory factor signaling pathway	1/192	3/22940	0.0249005	0.0719871	0.043874	Cd74	1
1081	GO:0036364	transforming growth factor beta1 activation	1/192	3/22940	0.0249005	0.0719871	0.043874	Agt	1
1082	GO:0038196	type III interferon-mediated signaling pathway	1/192	3/22940	0.0249005	0.0719871	0.043874	Ifng	1
1083	GO:0043377	negative regulation of CD8-positive, alpha-beta T cell differentiation	1/192	3/22940	0.0249005	0.0719871	0.043874	Socs1	1
1084	GO:0045728	respiratory burst after phagocytosis	1/192	3/22940	0.0249005	0.0719871	0.043874	Cybc1	1
1085	GO:0046075	dTTP metabolic process	1/192	3/22940	0.0249005	0.0719871	0.043874	Cmpk2	1
1086	GO:0046077	dUDP metabolic process	1/192	3/22940	0.0249005	0.0719871	0.043874	Cmpk2	1
1087	GO:0060559	positive regulation of calcidiol 1-monooxygenase activity	1/192	3/22940	0.0249005	0.0719871	0.043874	Ifng	1
1088	GO:0070340	detection of bacterial lipopeptide	1/192	3/22940	0.0249005	0.0719871	0.043874	Tlr2	1
1089	GO:0070667	negative regulation of mast cell proliferation	1/192	3/22940	0.0249005	0.0719871	0.043874	Lyn	1
1090	GO:0071358	cellular response to type III interferon	1/192	3/22940	0.0249005	0.0719871	0.043874	Ifng	1
1091	GO:0071725	response to triacyl bacterial lipopeptide	1/192	3/22940	0.0249005	0.0719871	0.043874	Tlr2	1
1092	GO:0071727	cellular response to triacyl bacterial lipopeptide	1/192	3/22940	0.0249005	0.0719871	0.043874	Tlr2	1
1093	GO:0072535	tumor necrosis factor (ligand) superfamily member 11 production	1/192	3/22940	0.0249005	0.0719871	0.043874	Ifng	1
1094	GO:0140459	response to Gram-positive bacterium	1/192	3/22940	0.0249005	0.0719871	0.043874	Nfkbiz	1
1095	GO:1900245	positive regulation of MDA-5 signaling pathway	1/192	3/22940	0.0249005	0.0719871	0.043874	Dhx58	1
1096	GO:1902214	regulation of interleukin-4-mediated signaling pathway	1/192	3/22940	0.0249005	0.0719871	0.043874	Parp14	1
1097	GO:1904438	regulation of iron ion import across plasma membrane	1/192	3/22940	0.0249005	0.0719871	0.043874	Ifng	1
1098	GO:1905397	activated CD8-positive, alpha-beta T cell apoptotic process	1/192	3/22940	0.0249005	0.0719871	0.043874	Cd274	1
1099	GO:1905402	regulation of activated CD8-positive, alpha-beta T cell apoptotic process	1/192	3/22940	0.0249005	0.0719871	0.043874	Cd274	1
1100	GO:1905541	regulation of L-arginine import across plasma membrane	1/192	3/22940	0.0249005	0.0719871	0.043874	Agt	1
1101	GO:1905956	positive regulation of endothelial tube morphogenesis	1/192	3/22940	0.0249005	0.0719871	0.043874	Itgax	1
1102	GO:1990654	sebum secreting cell proliferation	1/192	3/22940	0.0249005	0.0719871	0.043874	Prdm1	1
1103	GO:2000307	regulation of tumor necrosis factor (ligand) superfamily member 11 production	1/192	3/22940	0.0249005	0.0719871	0.043874	Ifng	1
1104	GO:2000309	positive regulation of tumor necrosis factor (ligand) superfamily member 11 production	1/192	3/22940	0.0249005	0.0719871	0.043874	Ifng	1
1105	GO:2000329	negative regulation of T-helper 17 cell lineage commitment	1/192	3/22940	0.0249005	0.0719871	0.043874	Tbx21	1
1106	GO:2000446	regulation of macrophage migration inhibitory factor signaling pathway	1/192	3/22940	0.0249005	0.0719871	0.043874	Cd74	1
1107	GO:2000494	positive regulation of interleukin-18-mediated signaling pathway	1/192	3/22940	0.0249005	0.0719871	0.043874	Casp4	1
1108	GO:2000552	negative regulation of T-helper 2 cell cytokine production	1/192	3/22940	0.0249005	0.0719871	0.043874	Tbx21	1
1109	GO:2001190	positive regulation of T cell activation via T cell receptor contact with antigen bound to MHC molecule on antigen presenting cell	1/192	3/22940	0.0249005	0.0719871	0.043874	H2-DMb1	1
1110	GO:0006886	intracellular protein transport	11/192	666/22940	0.0249507	0.0720673	0.0439229	Cd74/Sp100/Agt/Unc93b1/Snx10/Zc3h12a/Irgm1/Ifng/Irgm2/Igtp/Gbp4	11
1111	GO:0045596	negative regulation of cell differentiation	12/192	753/22940	0.0250629	0.0723263	0.0440807	Tbx21/Irf1/Xdh/Cd74/Cxcl10/Socs1/Lyn/Zc3h12a/Irgm1/Gpr55/Ifng/B2m	12
1112	GO:0051283	negative regulation of sequestering of calcium ion	4/192	132/22940	0.0251037	0.0723789	0.0441128	Cxcl9/Cxcl10/Lyn/Cxcr3	4
1113	GO:1901293	nucleoside phosphate biosynthetic process	6/192	267/22940	0.0252309	0.0726803	0.0442964	Upp1/Nampt/Cmpk2/Nos2/Oasl2/Ido1	6
1114	GO:0010822	positive regulation of mitochondrion organization	3/192	76/22940	0.025977	0.0744206	0.0453571	Irgm1/Irgm2/Igtp	3
1115	GO:0010742	macrophage derived foam cell differentiation	2/192	30/22940	0.0259974	0.0744206	0.0453571	Stat1/Agt	2
1116	GO:0022401	negative adaptation of signaling pathway	2/192	30/22940	0.0259974	0.0744206	0.0453571	Grk2/Grk6	2
1117	GO:0031664	regulation of lipopolysaccharide-mediated signaling pathway	2/192	30/22940	0.0259974	0.0744206	0.0453571	Trim30a/Scimp	2
1118	GO:0045932	negative regulation of muscle contraction	2/192	30/22940	0.0259974	0.0744206	0.0453571	Grk2/Zc3h12a	2
1119	GO:1900745	positive regulation of p38MAPK cascade	2/192	30/22940	0.0259974	0.0744206	0.0453571	Xdh/Zc3h12a	2
1120	GO:1901658	glycosyl compound catabolic process	2/192	30/22940	0.0259974	0.0744206	0.0453571	Upp1/Xdh	2
1121	GO:0046822	regulation of nucleocytoplasmic transport	4/192	134/22940	0.0263417	0.075272	0.0458761	Sp100/Zc3h12a/Ifng/Gbp4	4
1122	GO:0051282	regulation of sequestering of calcium ion	4/192	134/22940	0.0263417	0.075272	0.0458761	Cxcl9/Cxcl10/Lyn/Cxcr3	4
1123	GO:0051347	positive regulation of transferase activity	8/192	423/22940	0.0264794	0.0755982	0.0460748	Cd74/Lat/Agt/Socs1/Irgm1/Ifng/Irgm2/Igtp	8
1124	GO:1901653	cellular response to peptide	7/192	345/22940	0.0265303	0.0756761	0.0461223	Irf1/Akt3/Grk2/Slc27a1/Agt/Socs1/Ripk2	7
1125	GO:1901606	alpha-amino acid catabolic process	3/192	77/22940	0.026868	0.0765713	0.0466679	Nos2/Scly/Ido1	3
1126	GO:0051208	sequestering of calcium ion	4/192	136/22940	0.0276158	0.0781461	0.0476277	Cxcl9/Cxcl10/Lyn/Cxcr3	4
1127	GO:0002026	regulation of the force of heart contraction	2/192	31/22940	0.0276397	0.0781461	0.0476277	Grk2/Ifng	2
1128	GO:0009162	deoxyribonucleoside monophosphate metabolic process	2/192	31/22940	0.0276397	0.0781461	0.0476277	Upp1/Xdh	2
1129	GO:0034121	regulation of toll-like receptor signaling pathway	2/192	31/22940	0.0276397	0.0781461	0.0476277	Irf1/Trim30a	2
1130	GO:0045730	respiratory burst	2/192	31/22940	0.0276397	0.0781461	0.0476277	Cybc1/Slamf8	2
1131	GO:0045830	positive regulation of isotype switching	2/192	31/22940	0.0276397	0.0781461	0.0476277	Tbx21/Ifng	2
1132	GO:0070233	negative regulation of T cell apoptotic process	2/192	31/22940	0.0276397	0.0781461	0.0476277	Ido1/Ccl5	2
1133	GO:1900017	positive regulation of cytokine production involved in inflammatory response	2/192	31/22940	0.0276397	0.0781461	0.0476277	Cd6/Gbp5	2
1134	GO:1902914	regulation of protein polyubiquitination	2/192	31/22940	0.0276397	0.0781461	0.0476277	Ripk2/Parp10	2
1135	GO:0048659	smooth muscle cell proliferation	5/192	202/22940	0.0277853	0.0784886	0.0478364	Nampt/Grk2/Agt/Ccl5/Ifng	5
1136	GO:0055074	calcium ion homeostasis	7/192	349/22940	0.0280046	0.0790386	0.0481717	Ccl8/Cxcl9/Cxcl10/Ccl5/Snx10/Lyn/Cxcr3	7
1137	GO:0016236	macroautophagy	6/192	274/22940	0.0281564	0.0793972	0.0483902	Tlr2/Ripk2/Irgm1/Irgm2/Rnf213/Igtp	6
1138	GO:0051928	positive regulation of calcium ion transport	4/192	137/22940	0.0282664	0.0796373	0.0485366	Cxcl9/Cxcl10/Ccl5/Cxcr3	4
1139	GO:0042306	regulation of protein import into nucleus	3/192	79/22940	0.0286985	0.080713	0.0491922	Zc3h12a/Ifng/Gbp4	3
1140	GO:0048146	positive regulation of fibroblast proliferation	3/192	79/22940	0.0286985	0.080713	0.0491922	Cd74/Grk2/Agt	3
1141	GO:0015833	peptide transport	7/192	351/22940	0.0287623	0.0808216	0.0492583	Nos2/Tap2/Cd74/Agt/Ccl5/Tap1/Ifng	7
1142	GO:0010623	programmed cell death involved in cell development	2/192	32/22940	0.0293227	0.0821805	0.0500865	Dnase1l3/Casp4	2
1143	GO:0090077	foam cell differentiation	2/192	32/22940	0.0293227	0.0821805	0.0500865	Stat1/Agt	2
1144	GO:0150077	regulation of neuroinflammatory response	2/192	32/22940	0.0293227	0.0821805	0.0500865	Ctsc/Cd200r4	2
1145	GO:0051924	regulation of calcium ion transport	6/192	277/22940	0.0294761	0.0825382	0.0503045	Cxcl9/Agt/Cxcl10/Ccl5/Lyn/Cxcr3	6
1146	GO:0072665	protein localization to vacuole	3/192	80/22940	0.029638	0.0829193	0.0505368	Irgm1/Irgm2/Igtp	3
1147	GO:0043269	regulation of monoatomic ion transport	9/192	515/22940	0.0298651	0.0834818	0.0508796	Akt3/Cxcl9/Agt/Cxcl10/Ccl5/Lyn/Cxcr3/Ifng/B2m	9
1148	GO:0003158	endothelium development	4/192	140/22940	0.0302729	0.084548	0.0515295	Xdh/Itgax/Agt/Cxcl10	4
1149	GO:0009988	cell-cell recognition	3/192	81/22940	0.0305937	0.0852955	0.051985	Havcr2/Cd6/Prf1	3
1150	GO:0045123	cellular extravasation	3/192	81/22940	0.0305937	0.0852955	0.051985	Itgal/Ccl5/Spn	3
1151	GO:0002360	T cell lineage commitment	2/192	33/22940	0.0310456	0.0863305	0.0526159	Tbx21/Spn	2
1152	GO:0023058	adaptation of signaling pathway	2/192	33/22940	0.0310456	0.0863305	0.0526159	Grk2/Grk6	2
1153	GO:0072528	pyrimidine-containing compound biosynthetic process	2/192	33/22940	0.0310456	0.0863305	0.0526159	Upp1/Cmpk2	2
1154	GO:0031396	regulation of protein ubiquitination	5/192	210/22940	0.0320781	0.0874679	0.0533091	Isg15/Ripk2/Dtx3l/Parp10/Gbp4	5
1155	GO:0010518	positive regulation of phospholipase activity	2/192	34/22940	0.0328076	0.0874679	0.0533091	Ccl5/Gpr55	2
1156	GO:0010758	regulation of macrophage chemotaxis	2/192	34/22940	0.0328076	0.0874679	0.0533091	Ccl5/Slamf8	2
1157	GO:0001807	regulation of type IV hypersensitivity	1/192	4/22940	0.0330628	0.0874679	0.0533091	Spn	1
1158	GO:0001998	angiotensin-mediated vasoconstriction involved in regulation of systemic arterial blood pressure	1/192	4/22940	0.0330628	0.0874679	0.0533091	Agt	1
1159	GO:0002018	renin-angiotensin regulation of aldosterone production	1/192	4/22940	0.0330628	0.0874679	0.0533091	Agt	1
1160	GO:0002343	peripheral B cell selection	1/192	4/22940	0.0330628	0.0874679	0.0533091	H2-Ab1	1
1161	GO:0002344	B cell affinity maturation	1/192	4/22940	0.0330628	0.0874679	0.0533091	H2-Ab1	1
1162	GO:0002584	negative regulation of antigen processing and presentation of peptide antigen	1/192	4/22940	0.0330628	0.0874679	0.0533091	Tapbpl	1
1163	GO:0002856	negative regulation of natural killer cell mediated immune response to tumor cell	1/192	4/22940	0.0330628	0.0874679	0.0533091	Havcr2	1
1164	GO:0002859	negative regulation of natural killer cell mediated cytotoxicity directed against tumor cell target	1/192	4/22940	0.0330628	0.0874679	0.0533091	Havcr2	1
1165	GO:0006659	phosphatidylserine biosynthetic process	1/192	4/22940	0.0330628	0.0874679	0.0533091	Slc27a1	1
1166	GO:0008065	establishment of blood-nerve barrier	1/192	4/22940	0.0330628	0.0874679	0.0533091	Agt	1
1167	GO:0008655	pyrimidine-containing compound salvage	1/192	4/22940	0.0330628	0.0874679	0.0533091	Upp1	1
1168	GO:0009114	hypoxanthine catabolic process	1/192	4/22940	0.0330628	0.0874679	0.0533091	Xdh	1
1169	GO:0009115	xanthine catabolic process	1/192	4/22940	0.0330628	0.0874679	0.0533091	Xdh	1
1170	GO:0009189	deoxyribonucleoside diphosphate biosynthetic process	1/192	4/22940	0.0330628	0.0874679	0.0533091	Cmpk2	1
1171	GO:0010138	pyrimidine ribonucleotide salvage	1/192	4/22940	0.0330628	0.0874679	0.0533091	Upp1	1
1172	GO:0010536	positive regulation of activation of Janus kinase activity	1/192	4/22940	0.0330628	0.0874679	0.0533091	Agt	1
1173	GO:0014916	regulation of lung blood pressure	1/192	4/22940	0.0330628	0.0874679	0.0533091	Nampt	1
1174	GO:0016259	selenocysteine metabolic process	1/192	4/22940	0.0330628	0.0874679	0.0533091	Scly	1
1175	GO:0030103	vasopressin secretion	1/192	4/22940	0.0330628	0.0874679	0.0533091	Agt	1
1176	GO:0030886	negative regulation of myeloid dendritic cell activation	1/192	4/22940	0.0330628	0.0874679	0.0533091	Havcr2	1
1177	GO:0032262	pyrimidine nucleotide salvage	1/192	4/22940	0.0330628	0.0874679	0.0533091	Upp1	1
1178	GO:0032461	positive regulation of protein oligomerization	1/192	4/22940	0.0330628	0.0874679	0.0533091	Isg15	1
1179	GO:0032632	interleukin-3 production	1/192	4/22940	0.0330628	0.0874679	0.0533091	Havcr2	1
1180	GO:0033078	extrathymic T cell differentiation	1/192	4/22940	0.0330628	0.0874679	0.0533091	Prdm1	1
1181	GO:0034124	regulation of MyD88-dependent toll-like receptor signaling pathway	1/192	4/22940	0.0330628	0.0874679	0.0533091	Irf1	1
1182	GO:0034342	response to type III interferon	1/192	4/22940	0.0330628	0.0874679	0.0533091	Ifng	1
1183	GO:0034627	'de novo' NAD biosynthetic process	1/192	4/22940	0.0330628	0.0874679	0.0533091	Ido1	1
1184	GO:0035684	helper T cell extravasation	1/192	4/22940	0.0330628	0.0874679	0.0533091	Ccl5	1
1185	GO:0035697	CD8-positive, alpha-beta T cell extravasation	1/192	4/22940	0.0330628	0.0874679	0.0533091	Ccl5	1
1186	GO:0035747	natural killer cell chemotaxis	1/192	4/22940	0.0330628	0.0874679	0.0533091	Ccl5	1
1187	GO:0039534	negative regulation of MDA-5 signaling pathway	1/192	4/22940	0.0330628	0.0874679	0.0533091	Dhx58	1
1188	GO:0042494	detection of bacterial lipoprotein	1/192	4/22940	0.0330628	0.0874679	0.0533091	Tlr2	1
1189	GO:0044206	UMP salvage	1/192	4/22940	0.0330628	0.0874679	0.0533091	Upp1	1
1190	GO:0046013	regulation of T cell homeostatic proliferation	1/192	4/22940	0.0330628	0.0874679	0.0533091	Il2ra	1
1191	GO:0071611	granulocyte colony-stimulating factor production	1/192	4/22940	0.0330628	0.0874679	0.0533091	Havcr2	1
1192	GO:0071655	regulation of granulocyte colony-stimulating factor production	1/192	4/22940	0.0330628	0.0874679	0.0533091	Havcr2	1
1193	GO:0071724	response to diacyl bacterial lipopeptide	1/192	4/22940	0.0330628	0.0874679	0.0533091	Tlr2	1
1194	GO:0071726	cellular response to diacyl bacterial lipopeptide	1/192	4/22940	0.0330628	0.0874679	0.0533091	Tlr2	1
1195	GO:0072125	negative regulation of glomerular mesangial cell proliferation	1/192	4/22940	0.0330628	0.0874679	0.0533091	Ifng	1
1196	GO:0072718	response to cisplatin	1/192	4/22940	0.0330628	0.0874679	0.0533091	Nfkbiz	1
1197	GO:0090086	negative regulation of protein deubiquitination	1/192	4/22940	0.0330628	0.0874679	0.0533091	Trim21	1
1198	GO:1900045	negative regulation of protein K63-linked ubiquitination	1/192	4/22940	0.0330628	0.0874679	0.0533091	Parp10	1
1199	GO:1901080	regulation of relaxation of smooth muscle	1/192	4/22940	0.0330628	0.0874679	0.0533091	Grk2	1
1200	GO:1901390	positive regulation of transforming growth factor beta activation	1/192	4/22940	0.0330628	0.0874679	0.0533091	Agt	1
1201	GO:1901740	negative regulation of myoblast fusion	1/192	4/22940	0.0330628	0.0874679	0.0533091	Cxcl10	1
1202	GO:1902034	negative regulation of hematopoietic stem cell proliferation	1/192	4/22940	0.0330628	0.0874679	0.0533091	Irgm1	1
1203	GO:1902044	regulation of Fas signaling pathway	1/192	4/22940	0.0330628	0.0874679	0.0533091	Sp100	1
1204	GO:1904466	positive regulation of matrix metallopeptidase secretion	1/192	4/22940	0.0330628	0.0874679	0.0533091	Tlr2	1
1205	GO:1904798	positive regulation of core promoter binding	1/192	4/22940	0.0330628	0.0874679	0.0533091	Ifng	1
1206	GO:2000492	regulation of interleukin-18-mediated signaling pathway	1/192	4/22940	0.0330628	0.0874679	0.0533091	Casp4	1
1207	GO:2000501	regulation of natural killer cell chemotaxis	1/192	4/22940	0.0330628	0.0874679	0.0533091	Ccl5	1
1208	GO:2000503	positive regulation of natural killer cell chemotaxis	1/192	4/22940	0.0330628	0.0874679	0.0533091	Ccl5	1
1209	GO:2000627	positive regulation of miRNA catabolic process	1/192	4/22940	0.0330628	0.0874679	0.0533091	Zc3h12a	1
1210	GO:2000670	positive regulation of dendritic cell apoptotic process	1/192	4/22940	0.0330628	0.0874679	0.0533091	Lyn	1
1211	GO:2000978	negative regulation of forebrain neuron differentiation	1/192	4/22940	0.0330628	0.0874679	0.0533091	B2m	1
1212	GO:2001200	positive regulation of dendritic cell differentiation	1/192	4/22940	0.0330628	0.0874679	0.0533091	Cd40lg	1
1213	GO:0051604	protein maturation	9/192	526/22940	0.0335039	0.0885563	0.0539724	Tspan33/Gzmb/Gzma/Cd74/Casp4/H2-DMa/Ripk2/B2m/H2-DMb1	9
1214	GO:0071677	positive regulation of mononuclear cell migration	3/192	84/22940	0.033557	0.0885563	0.0539724	Cxcl10/Ccl5/Spn	3
1215	GO:2000107	negative regulation of leukocyte apoptotic process	3/192	84/22940	0.033557	0.0885563	0.0539724	Cd74/Ido1/Ccl5	3
1216	GO:0031334	positive regulation of protein-containing complex assembly	5/192	214/22940	0.0343716	0.0906316	0.0552372	Gbp2/Casp4/Isg15/Ifng/Gbp5	5
1217	GO:0045661	regulation of myoblast differentiation	3/192	85/22940	0.0345768	0.0910303	0.0554803	Ccl8/Cxcl9/Cxcl10	3
1218	GO:0002902	regulation of B cell apoptotic process	2/192	35/22940	0.034608	0.0910303	0.0554803	Cd74/Lyn	2
1219	GO:0009119	ribonucleoside metabolic process	2/192	35/22940	0.034608	0.0910303	0.0554803	Upp1/Xdh	2
1220	GO:2000379	positive regulation of reactive oxygen species metabolic process	3/192	86/22940	0.0356125	0.093574	0.0570306	Xdh/Agt/Zc3h12a	3
1221	GO:0006605	protein targeting	6/192	290/22940	0.0356625	0.093574	0.0570306	Gbp2/Rtp4/Irgm1/Irgm2/Igtp/Gbp5	6
1222	GO:0071900	regulation of protein serine/threonine kinase activity	6/192	290/22940	0.0356625	0.093574	0.0570306	Agt/Lyn/Irgm1/Ifng/Irgm2/Igtp	6
1223	GO:0051129	negative regulation of cellular component organization	12/192	795/22940	0.0358179	0.0939051	0.0572323	Cyrib/Stat1/Tlr2/Trim30a/Cxcl10/Xaf1/Irgm1/B2m/H2-K1/Irgm2/H2-D1/Igtp	12
1224	GO:0034110	regulation of homotypic cell-cell adhesion	2/192	36/22940	0.0364459	0.0953955	0.0581407	Ccl5/Lyn	2
1225	GO:0090317	negative regulation of intracellular protein transport	2/192	36/22940	0.0364459	0.0953955	0.0581407	Sp100/Gbp4	2
1226	GO:0033365	protein localization to organelle	14/192	981/22940	0.0367278	0.096055	0.0585426	Parp9/Grk2/Sp100/Agt/Isg15/Snx10/Zc3h12a/Irgm1/Dtx3l/Ifng/Irgm2/Igtp/Gbp4/Gbp5	14
1227	GO:0002262	myeloid cell homeostasis	5/192	218/22940	0.0367646	0.096073	0.0585536	Stat1/Isg15/Lyn/Ifng/B2m	5
1228	GO:0050766	positive regulation of phagocytosis	3/192	88/22940	0.0377316	0.0985197	0.0600448	C2/Ifng/Il2rb	3
1229	GO:0032869	cellular response to insulin stimulus	5/192	220/22940	0.0379986	0.0991362	0.0604206	Akt3/Grk2/Slc27a1/Agt/Socs1	5
1230	GO:0071375	cellular response to peptide hormone stimulus	6/192	295/22940	0.0382485	0.0997071	0.0607685	Irf1/Akt3/Grk2/Slc27a1/Agt/Socs1	6

## Sheet: Col_ME11
	ID	Description	GeneRatio	BgRatio	pvalue	p.adjust	qvalue	geneID	Count
0	GO:0071824	protein-DNA complex organization	24/157	790/22940	9.18989e-10	2.64577e-06	2.18236e-06	Supt5/Naa60/Tpr/Chd1/Iws1/Kat5/Rtf1/Tada2b/Kdm2b/Hcfc1/Supt16/Rif1/Taf6/Kat7/Zfp335/Dicer1/Pbrm1/Bdp1/Pkn1/Rybp/Gpx4/Mphosph8/Rnf8/Mettl23	24
1	GO:0006325	chromatin organization	22/157	700/22940	2.67079e-09	3.8446e-06	3.17121e-06	Supt5/Naa60/Tpr/Chd1/Iws1/Kat5/Rtf1/Tada2b/Kdm2b/Hcfc1/Supt16/Rif1/Kat7/Zfp335/Dicer1/Pbrm1/Pkn1/Rybp/Gpx4/Mphosph8/Rnf8/Mettl23	22
2	GO:0006338	chromatin remodeling	19/157	531/22940	4.44224e-09	4.26307e-06	3.51639e-06	Supt5/Naa60/Tpr/Chd1/Iws1/Kat5/Tada2b/Kdm2b/Hcfc1/Supt16/Rif1/Kat7/Zfp335/Dicer1/Pbrm1/Rybp/Mphosph8/Rnf8/Mettl23	19
3	GO:0016071	mRNA metabolic process	21/157	749/22940	4.52619e-08	3.25772e-05	2.68713e-05	Celf1/Traf3ip2/Prpf8/Snw1/Rock1/Iws1/Cdc73/Srsf4/Dhx15/Cnot3/Ago2/Tent4b/Taf6/Cdc40/Aqr/Cdk13/Dicer1/Dhx9/Patl1/Txnl4a/Nbdy	21
4	GO:0006354	DNA-templated transcription elongation	9/157	119/22940	1.33218e-07	7.67068e-05	6.32715e-05	Supt5/Iws1/Cdc73/Rtf1/Supt16/Kat7/Cdk13/Pbrm1/Rnf8	9
5	GO:1903311	regulation of mRNA metabolic process	13/157	307/22940	2.07799e-07	9.9709e-05	8.22447e-05	Celf1/Traf3ip2/Snw1/Rock1/Iws1/Cdc73/Srsf4/Cnot3/Ago2/Tent4b/Dicer1/Dhx9/Patl1	13
6	GO:0006282	regulation of DNA repair	11/157	212/22940	2.49394e-07	0.000102572	8.46063e-05	Ppp4r3b/Kat5/Tada1/Tada2b/Cul4a/Rif1/Taf6/Kat7/Pbrm1/Dhx9/Rnf8	11
7	GO:0006368	transcription elongation by RNA polymerase II	8/157	101/22940	4.74526e-07	0.00017077	0.000140859	Supt5/Iws1/Cdc73/Rtf1/Supt16/Cdk13/Pbrm1/Rnf8	8
8	GO:1903313	positive regulation of mRNA metabolic process	9/157	149/22940	9.02151e-07	0.000266359	0.000219706	Celf1/Snw1/Rock1/Cdc73/Cnot3/Ago2/Tent4b/Dhx9/Patl1	9
9	GO:0009896	positive regulation of catabolic process	16/157	541/22940	1.01597e-06	0.000266359	0.000219706	Supt5/Celf1/Pten/Ubxn2a/Rock1/Kat5/Pik3c2a/Cul4a/Rhbdd3/Cnot3/Ago2/Tent4b/Rnf139/Dhx9/Patl1/Smcr8	16
10	GO:0043632	modification-dependent macromolecule catabolic process	17/157	611/22940	1.05968e-06	0.000266359	0.000219706	Pten/Appbp2/Ubxn2a/Fbxl6/Spsb3/Kat5/Tbl1x/Cul4a/Hectd1/Tent4b/Rnf139/Rnf146/Arel1/Rnf149/Ltn1/Rybp/Rnf8	17
11	GO:0009894	regulation of catabolic process	22/157	989/22940	1.11022e-06	0.000266359	0.000219706	Supt5/Celf1/Pten/Traf3ip2/Ubxn2a/Rock1/Kat5/Arl2/Gpr137/Usp8/Pik3c2a/Cul4a/Rhbdd3/Cnot3/Ago2/Tent4b/Rnf139/Dicer1/Dhx9/Patl1/Smcr8/Rybp	22
12	GO:0046831	regulation of RNA export from nucleus	4/157	14/22940	2.0037e-06	0.000443742	0.000366019	Tpr/Nup153/Iws1/Dhx9	4
13	GO:0043488	regulation of mRNA stability	9/157	169/22940	2.57067e-06	0.00052864	0.000436048	Celf1/Traf3ip2/Rock1/Cnot3/Ago2/Tent4b/Dicer1/Dhx9/Patl1	9
14	GO:0006511	ubiquitin-dependent protein catabolic process	16/157	589/22940	3.04395e-06	0.000575451	0.000474659	Pten/Appbp2/Ubxn2a/Fbxl6/Spsb3/Kat5/Tbl1x/Cul4a/Hectd1/Rnf139/Rnf146/Arel1/Rnf149/Ltn1/Rybp/Rnf8	16
15	GO:0080135	regulation of cellular response to stress	15/157	522/22940	3.19806e-06	0.000575451	0.000474659	Pten/Taok1/Ppp4r3b/Ubxn2a/Kat5/Tada1/Tada2b/Cul4a/Rif1/Taf6/Rnf146/Kat7/Pbrm1/Dhx9/Rnf8	15
16	GO:0019941	modification-dependent protein catabolic process	16/157	601/22940	3.93406e-06	0.000666244	0.00054955	Pten/Appbp2/Ubxn2a/Fbxl6/Spsb3/Kat5/Tbl1x/Cul4a/Hectd1/Rnf139/Rnf146/Arel1/Rnf149/Ltn1/Rybp/Rnf8	16
17	GO:0032239	regulation of nucleobase-containing compound transport	4/157	17/22940	4.68832e-06	0.000749871	0.00061853	Tpr/Nup153/Iws1/Dhx9	4
18	GO:0043487	regulation of RNA stability	9/157	185/22940	5.38973e-06	0.000769679	0.000634868	Celf1/Traf3ip2/Rock1/Cnot3/Ago2/Tent4b/Dicer1/Dhx9/Patl1	9
19	GO:0061157	mRNA destabilization	7/157	99/22940	5.40378e-06	0.000769679	0.000634868	Celf1/Rock1/Cnot3/Ago2/Tent4b/Dhx9/Patl1	7
20	GO:0006396	RNA processing	20/157	928/22940	5.72842e-06	0.000769679	0.000634868	Celf1/Prpf8/Snw1/Iws1/Cdc73/Tada1/Srsf4/Dhx15/Tada2b/Ddx54/Ago2/Tent4b/Tsr1/Cdc40/Aqr/Ints8/Cdk13/Dicer1/Dhx9/Txnl4a	20
21	GO:0061013	regulation of mRNA catabolic process	9/157	187/22940	5.88154e-06	0.000769679	0.000634868	Celf1/Traf3ip2/Rock1/Cnot3/Ago2/Tent4b/Dicer1/Dhx9/Patl1	9
22	GO:0050779	RNA destabilization	7/157	104/22940	7.49406e-06	0.000938061	0.000773757	Celf1/Rock1/Cnot3/Ago2/Tent4b/Dhx9/Patl1	7
23	GO:0061014	positive regulation of mRNA catabolic process	7/157	105/22940	7.98365e-06	0.000957706	0.000789962	Celf1/Rock1/Cnot3/Ago2/Tent4b/Dhx9/Patl1	7
24	GO:0006402	mRNA catabolic process	10/157	250/22940	9.09933e-06	0.00104788	0.000864341	Celf1/Traf3ip2/Rock1/Cnot3/Ago2/Tent4b/Dicer1/Dhx9/Patl1/Nbdy	10
25	GO:0006281	DNA repair	15/157	585/22940	1.24822e-05	0.00138216	0.00114007	Taok1/Ppp4r3b/Kat5/Tada1/Tada2b/Cul4a/Wrn/Supt16/Smug1/Rif1/Taf6/Kat7/Pbrm1/Dhx9/Rnf8	15
26	GO:0008380	RNA splicing	13/157	448/22940	1.34308e-05	0.00143212	0.00118128	Celf1/Prpf8/Snw1/Iws1/Tada1/Srsf4/Dhx15/Tada2b/Cdc40/Aqr/Cdk13/Dhx9/Txnl4a	13
27	GO:0006886	intracellular protein transport	16/157	666/22940	1.41755e-05	0.00145755	0.00120226	Ranbp2/Tpr/Tnpo3/Rab5a/Appbp2/Traf3ip2/Nup153/Chm/Copa/Sec16a/Rab13/Cdk5/Pom121/Tgfbrap1/B3gat3/Srp54a	16
28	GO:0019827	stem cell population maintenance	9/157	213/22940	1.67255e-05	0.00166044	0.00136961	Raf1/Sav1/Cdc73/Rtf1/Kdm2b/Cul4a/Cnot3/Rif1/Dicer1	9
29	GO:0098727	maintenance of cell number	9/157	218/22940	2.0101e-05	0.0019094	0.00157496	Raf1/Sav1/Cdc73/Rtf1/Kdm2b/Cul4a/Cnot3/Rif1/Dicer1	9
30	GO:0034504	protein localization to nucleus	11/157	335/22940	2.05597e-05	0.0019094	0.00157496	Ranbp2/Tpr/Tnpo3/Traf3ip2/Nup153/Arl2/Tesk1/Cdk5/Wrn/Kat7/Pom121	11
31	GO:0031331	positive regulation of cellular catabolic process	11/157	350/22940	3.07154e-05	0.00276342	0.0022794	Supt5/Celf1/Rock1/Kat5/Pik3c2a/Cnot3/Ago2/Tent4b/Dhx9/Patl1/Smcr8	11
32	GO:0031329	regulation of cellular catabolic process	15/157	639/22940	3.47204e-05	0.00302909	0.00249854	Supt5/Celf1/Traf3ip2/Rock1/Kat5/Arl2/Gpr137/Pik3c2a/Cnot3/Ago2/Tent4b/Dicer1/Dhx9/Patl1/Smcr8	15
33	GO:0070922	RISC complex assembly	3/157	10/22940	3.64318e-05	0.00308492	0.00254459	Ago2/Dicer1/Dhx9	3
34	GO:0006397	mRNA processing	13/157	497/22940	3.9537e-05	0.0032522	0.00268257	Celf1/Prpf8/Snw1/Iws1/Cdc73/Srsf4/Dhx15/Tent4b/Cdc40/Aqr/Cdk13/Dhx9/Txnl4a	13
35	GO:0006401	RNA catabolic process	10/157	298/22940	4.10514e-05	0.00328297	0.00270795	Celf1/Traf3ip2/Rock1/Cnot3/Ago2/Tent4b/Dicer1/Dhx9/Patl1/Nbdy	10
36	GO:0046832	negative regulation of RNA export from nucleus	2/157	2/22940	4.65432e-05	0.00362157	0.00298724	Tpr/Nup153	2
37	GO:0022613	ribonucleoprotein complex biogenesis	12/157	436/22940	4.85979e-05	0.00368193	0.00303703	Celf1/Pten/Prpf8/Cdc73/Ddx54/Cul4a/Urb2/Ago2/Tent4b/Tsr1/Dicer1/Dhx9	12
38	GO:0051052	regulation of DNA metabolic process	13/157	518/22940	6.02602e-05	0.00442793	0.00365237	Ppp4r3b/Kat5/Tada1/Tada2b/Cul4a/Wrn/Rif1/Tent4b/Taf6/Kat7/Pbrm1/Dhx9/Rnf8	13
39	GO:0000288	nuclear-transcribed mRNA catabolic process, deadenylation-dependent decay	5/157	61/22940	6.15204e-05	0.00442793	0.00365237	Cnot3/Ago2/Tent4b/Dhx9/Patl1	5
40	GO:0051603	proteolysis involved in protein catabolic process	16/157	759/22940	6.80145e-05	0.00477595	0.00393943	Pten/Appbp2/Ubxn2a/Fbxl6/Spsb3/Kat5/Tbl1x/Cul4a/Hectd1/Rnf139/Rnf146/Arel1/Rnf149/Ltn1/Rybp/Rnf8	16
41	GO:0043161	proteasome-mediated ubiquitin-dependent protein catabolic process	11/157	391/22940	8.31632e-05	0.00570064	0.00470216	Appbp2/Ubxn2a/Fbxl6/Spsb3/Kat5/Tbl1x/Cul4a/Hectd1/Rnf139/Ltn1/Rybp	11
42	GO:0006974	DNA damage response	17/157	878/22940	0.000112745	0.00754868	0.00622651	Taok1/Ppp4r3b/Snw1/Kat5/Tada1/Cdk5/Tada2b/Cul4a/Wrn/Supt16/Smug1/Rif1/Taf6/Kat7/Pbrm1/Dhx9/Rnf8	17
43	GO:0032240	negative regulation of nucleobase-containing compound transport	2/157	3/22940	0.000139001	0.00909506	0.00750204	Tpr/Nup153	2
44	GO:0018193	peptidyl-amino acid modification	17/157	901/22940	0.000153504	0.00982087	0.00810072	Raf1/Ranbp2/Pkn2/Naa60/Pten/Cdc42bpb/Rasa1/Pdpk1/Rock1/Kat5/Cdk5/Atp7a/Cdk10/Kat7/Pkn1/Snhg20/Mettl23	17
45	GO:0051168	nuclear export	7/157	174/22940	0.000200782	0.0125663	0.0103653	Ranbp2/Tpr/Nup153/Iws1/Cdk5/Dhx9/Pom121	7
46	GO:0000956	nuclear-transcribed mRNA catabolic process	6/157	123/22940	0.00020527	0.0125739	0.0103716	Cnot3/Ago2/Tent4b/Dhx9/Patl1/Nbdy	6
47	GO:0006403	RNA localization	7/157	176/22940	0.00021535	0.0129165	0.0106542	Ranbp2/Tpr/Nup153/Iws1/Fubp3/Dhx9/Pom121	7
48	GO:0040029	epigenetic regulation of gene expression	8/157	235/22940	0.000222088	0.0130488	0.0107633	Tpr/Rif1/Kat7/Zfp335/Dicer1/Mphosph8/Rnf8/Mettl23	8
49	GO:0000375	RNA splicing, via transesterification reactions	9/157	303/22940	0.000249535	0.0138156	0.0113958	Celf1/Prpf8/Snw1/Srsf4/Cdc40/Aqr/Cdk13/Dhx9/Txnl4a	9
50	GO:0000377	RNA splicing, via transesterification reactions with bulged adenosine as nucleophile	9/157	303/22940	0.000249535	0.0138156	0.0113958	Celf1/Prpf8/Snw1/Srsf4/Cdc40/Aqr/Cdk13/Dhx9/Txnl4a	9
51	GO:0000398	mRNA splicing, via spliceosome	9/157	303/22940	0.000249535	0.0138156	0.0113958	Celf1/Prpf8/Snw1/Srsf4/Cdc40/Aqr/Cdk13/Dhx9/Txnl4a	9
52	GO:0032784	regulation of DNA-templated transcription elongation	5/157	83/22940	0.000266082	0.0144538	0.0119222	Supt5/Cdc73/Kat7/Cdk13/Rnf8	5
53	GO:1902116	negative regulation of organelle assembly	4/157	48/22940	0.000325003	0.0173275	0.0142925	Tesk1/Cdk10/Smcr8/Nbdy	4
54	GO:0031647	regulation of protein stability	9/157	315/22940	0.000331783	0.0173674	0.0143254	Pten/Sav1/Tbl1x/Cdc73/Sec16a/Usp8/Hcfc1/Rnf139/Rnf149	9
55	GO:0000122	negative regulation of transcription by RNA polymerase II	17/157	968/22940	0.000354345	0.0182171	0.0150263	Etv3/Supt5/Tpr/Gabpa/Sp2/Strn3/Snw1/Kat5/Cdc73/Rtf1/Kdm2b/Hcfc1/Rif1/Lin37/Dicer1/Atxn1l/Rybp	17
56	GO:0006887	exocytosis	10/157	390/22940	0.000367657	0.0182711	0.0150709	Rab5a/Washc5/Pdpk1/Doc2g/Sacm1l/Rab13/Cdk5/Pik3c2a/Smcr8/Tmem167b	10
57	GO:0006405	RNA export from nucleus	5/157	89/22940	0.000368087	0.0182711	0.0150709	Tpr/Nup153/Iws1/Dhx9/Pom121	5
58	GO:0001667	ameboidal-type cell migration	11/157	467/22940	0.000385635	0.0188177	0.0155217	Pkn2/Pten/Pdpk1/Rock1/Rab13/Tesk1/Wasf2/Pik3c2a/Ago2/Dicer1/Pkn1	11
59	GO:0050684	regulation of mRNA processing	6/157	140/22940	0.000412065	0.0197308	0.0162749	Celf1/Snw1/Iws1/Cdc73/Srsf4/Dhx9	6
60	GO:0010631	epithelial cell migration	9/157	327/22940	0.00043528	0.0197308	0.0162749	Pkn2/Pten/Pdpk1/Rock1/Rab13/Tesk1/Pik3c2a/Dicer1/Pkn1	9
61	GO:0000212	meiotic spindle organization	3/157	22/22940	0.000440161	0.0197308	0.0162749	Pten/Washc5/Dicer1	3
62	GO:0006997	nucleus organization	6/157	142/22940	0.00044437	0.0197308	0.0162749	Ubxn2a/Nup153/Kat5/Brox/Pom121/Rnf8	6
63	GO:0090132	epithelium migration	9/157	329/22940	0.00045487	0.0197308	0.0162749	Pkn2/Pten/Pdpk1/Rock1/Rab13/Tesk1/Pik3c2a/Dicer1/Pkn1	9
64	GO:0044806	G-quadruplex DNA unwinding	2/157	5/22940	0.000459174	0.0197308	0.0162749	Wrn/Dhx9	2
65	GO:0097707	ferroptosis	2/157	5/22940	0.000459174	0.0197308	0.0162749	Slc39a7/Gpx4	2
66	GO:0110075	regulation of ferroptosis	2/157	5/22940	0.000459174	0.0197308	0.0162749	Slc39a7/Gpx4	2
67	GO:0090130	tissue migration	9/157	331/22940	0.000475179	0.0201182	0.0165945	Pkn2/Pten/Pdpk1/Rock1/Rab13/Tesk1/Pik3c2a/Dicer1/Pkn1	9
68	GO:0046649	lymphocyte activation	16/157	903/22940	0.000482728	0.0201417	0.0166138	Pten/Traf3ip2/Slc39a7/Kat5/Cul4a/Atp7a/Rhbdd3/Hectd1/Rif1/Kat7/Zfp335/Dicer1/Pbrm1/Pkn1/Rnf8/Cfb	16
69	GO:0050657	nucleic acid transport	6/157	147/22940	0.000533808	0.0216455	0.0178543	Ranbp2/Tpr/Nup153/Iws1/Dhx9/Pom121	6
70	GO:0050658	RNA transport	6/157	147/22940	0.000533808	0.0216455	0.0178543	Ranbp2/Tpr/Nup153/Iws1/Dhx9/Pom121	6
71	GO:1903312	negative regulation of mRNA metabolic process	5/157	97/22940	0.000547012	0.0218729	0.0180418	Traf3ip2/Srsf4/Tent4b/Dicer1/Dhx9	5
72	GO:0001701	in utero embryonic development	12/157	568/22940	0.000556421	0.0219443	0.0181007	Gabpa/Sp2/Rtf1/Hcfc1/Cul4a/Cmip/Hectd1/Cnot3/Zfp335/Dicer1/Pbrm1/Pitpnb	12
73	GO:0051236	establishment of RNA localization	6/157	150/22940	0.000593826	0.023103	0.0190565	Ranbp2/Tpr/Nup153/Iws1/Dhx9/Pom121	6
74	GO:1902463	protein localization to cell leading edge	2/157	6/22940	0.000685663	0.0262606	0.021661	Copa/Rab13	2
75	GO:0006914	autophagy	11/157	502/22940	0.00070235	0.0262606	0.021661	Tm9sf1/Supt5/Ubxn2a/Rock1/Kat5/Gpr137/Sec16a/Pik3c2a/Atg9a/Smcr8/Tgfbrap1	11
76	GO:0061919	process utilizing autophagic mechanism	11/157	502/22940	0.00070235	0.0262606	0.021661	Tm9sf1/Supt5/Ubxn2a/Rock1/Kat5/Gpr137/Sec16a/Pik3c2a/Atg9a/Smcr8/Tgfbrap1	11
77	GO:0006473	protein acetylation	4/157	59/22940	0.000717137	0.0264697	0.0218335	Naa60/Taok1/Kat5/Kat7	4
78	GO:1900151	regulation of nuclear-transcribed mRNA catabolic process, deadenylation-dependent decay	3/157	26/22940	0.000728366	0.0265439	0.0218947	Ago2/Tent4b/Dhx9	3
79	GO:0032786	positive regulation of DNA-templated transcription, elongation	4/157	60/22940	0.000764305	0.0275054	0.0226878	Supt5/Cdc73/Kat7/Cdk13	4
80	GO:0006913	nucleocytoplasmic transport	9/157	356/22940	0.000798425	0.0280325	0.0231226	Ranbp2/Tpr/Tnpo3/Traf3ip2/Nup153/Iws1/Cdk5/Dhx9/Pom121	9
81	GO:0051169	nuclear transport	9/157	356/22940	0.000798425	0.0280325	0.0231226	Ranbp2/Tpr/Tnpo3/Traf3ip2/Nup153/Iws1/Cdk5/Dhx9/Pom121	9
82	GO:0000289	nuclear-transcribed mRNA poly(A) tail shortening	3/157	27/22940	0.000815315	0.0282806	0.0233272	Cnot3/Ago2/Tent4b	3
83	GO:0034655	nucleobase-containing compound catabolic process	11/157	515/22940	0.000865087	0.0296498	0.0244566	Celf1/Traf3ip2/Rock1/Arl2/Cnot3/Ago2/Tent4b/Dicer1/Dhx9/Patl1/Nbdy	11
84	GO:0001824	blastocyst development	6/157	162/22940	0.000887987	0.0300766	0.0248086	Gabpa/Rtf1/Hcfc1/Cnot3/Dicer1/Pbrm1	6
85	GO:0046823	negative regulation of nucleocytoplasmic transport	3/157	28/22940	0.000908589	0.030409	0.0250828	Tpr/Nup153/Cdk5	3
86	GO:0048255	mRNA stabilization	4/157	63/22940	0.000918926	0.030409	0.0250828	Traf3ip2/Tent4b/Dicer1/Dhx9	4
87	GO:0043009	chordate embryonic development	15/157	869/22940	0.000947078	0.0309845	0.0255575	Gabpa/Cluap1/Sp2/Kat5/Rtf1/Kdm2b/Hcfc1/Cul4a/Cmip/Hectd1/Cnot3/Zfp335/Dicer1/Pbrm1/Pitpnb	15
88	GO:0010498	proteasomal protein catabolic process	11/157	523/22940	0.000979959	0.0315552	0.0260282	Appbp2/Ubxn2a/Fbxl6/Spsb3/Kat5/Tbl1x/Cul4a/Hectd1/Rnf139/Ltn1/Rybp	11
89	GO:0034315	regulation of Arp2/3 complex-mediated actin nucleation	3/157	29/22940	0.00100836	0.0315552	0.0260282	Washc5/Washc2/Wasf2	3
90	GO:0046856	phosphatidylinositol dephosphorylation	3/157	29/22940	0.00100836	0.0315552	0.0260282	Pten/Sacm1l/Fig4	3
91	GO:2000819	regulation of nucleotide-excision repair	3/157	29/22940	0.00100836	0.0315552	0.0260282	Cul4a/Kat7/Pbrm1	3
92	GO:1902115	regulation of organelle assembly	7/157	231/22940	0.00108913	0.0336428	0.0277502	Tpr/Tesk1/Cdk10/Ubap2l/Sipa1l1/Smcr8/Nbdy	7
93	GO:0043687	post-translational protein modification	15/157	882/22940	0.00109844	0.0336428	0.0277502	Pten/Traf3ip2/Ubxn2a/Xiap/Usp8/Cdk5/Usp12/Cul4a/Hectd1/Rnf139/Rnf146/Arel1/Ltn1/Pkn1/Rnf8	15
94	GO:0009792	embryo development ending in birth or egg hatching	15/157	886/22940	0.00114895	0.0348192	0.0287205	Gabpa/Cluap1/Sp2/Kat5/Rtf1/Kdm2b/Hcfc1/Cul4a/Cmip/Hectd1/Cnot3/Zfp335/Dicer1/Pbrm1/Pitpnb	15
95	GO:0033365	protein localization to organelle	16/157	981/22940	0.00116182	0.0348424	0.0287397	Ranbp2/Tpr/Tnpo3/Traf3ip2/Nup153/Washc2/Arl2/Sec16a/Tesk1/Cdk5/Wrn/Atg9a/Kat7/Dhx9/Pom121/Srp54a	16
96	GO:0022618	protein-RNA complex assembly	6/157	173/22940	0.00124616	0.0368868	0.030426	Celf1/Prpf8/Cdc73/Ago2/Dicer1/Dhx9	6
97	GO:0030422	siRNA processing	2/157	8/22940	0.00126843	0.0368868	0.030426	Ago2/Dicer1	2
98	GO:0090521	podocyte cell migration	2/157	8/22940	0.00126843	0.0368868	0.030426	Rock1/Tesk1	2
99	GO:0051028	mRNA transport	5/157	119/22940	0.00137466	0.0395764	0.0326445	Ranbp2/Tpr/Iws1/Dhx9/Pom121	5
100	GO:0044270	cellular nitrogen compound catabolic process	11/157	550/22940	0.00146479	0.0413444	0.0341028	Celf1/Traf3ip2/Rock1/Arl2/Cnot3/Ago2/Tent4b/Dicer1/Dhx9/Patl1/Nbdy	11
101	GO:0046700	heterocycle catabolic process	11/157	550/22940	0.00146479	0.0413444	0.0341028	Celf1/Traf3ip2/Rock1/Arl2/Cnot3/Ago2/Tent4b/Dicer1/Dhx9/Patl1/Nbdy	11
102	GO:0006606	protein import into nucleus	6/157	180/22940	0.0015258	0.0426482	0.0351783	Ranbp2/Tpr/Tnpo3/Traf3ip2/Nup153/Pom121	6
103	GO:1902373	negative regulation of mRNA catabolic process	4/157	73/22940	0.00159269	0.0440899	0.0363675	Traf3ip2/Tent4b/Dicer1/Dhx9	4
104	GO:0140673	transcription elongation-coupled chromatin remodeling	2/157	9/22940	0.00162351	0.0442372	0.036489	Supt5/Iws1	2
105	GO:0070647	protein modification by small protein conjugation or removal	14/157	825/22940	0.00164196	0.0442372	0.036489	Pten/Traf3ip2/Ubxn2a/Xiap/Usp8/Cdk5/Usp12/Cul4a/Hectd1/Rnf139/Rnf146/Arel1/Ltn1/Rnf8	14
106	GO:0071826	protein-RNA complex organization	6/157	183/22940	0.00165929	0.0442372	0.036489	Celf1/Prpf8/Cdc73/Ago2/Dicer1/Dhx9	6
107	GO:0034243	regulation of transcription elongation by RNA polymerase II	4/157	74/22940	0.00167484	0.0442372	0.036489	Supt5/Cdc73/Cdk13/Rnf8	4
108	GO:0043489	RNA stabilization	4/157	74/22940	0.00167484	0.0442372	0.036489	Traf3ip2/Tent4b/Dicer1/Dhx9	4
109	GO:0051170	import into nucleus	6/157	185/22940	0.00175309	0.0458831	0.0378466	Ranbp2/Tpr/Tnpo3/Traf3ip2/Nup153/Pom121	6
110	GO:0016567	protein ubiquitination	12/157	654/22940	0.00185768	0.0481826	0.0397433	Pten/Traf3ip2/Ubxn2a/Xiap/Cdk5/Cul4a/Hectd1/Rnf139/Rnf146/Arel1/Ltn1/Rnf8	12
111	GO:0051865	protein autoubiquitination	4/157	77/22940	0.00193888	0.0498396	0.0411101	Hectd1/Rnf146/Ltn1/Rnf8	4
112	GO:0019439	aromatic compound catabolic process	11/157	572/22940	0.00199215	0.0507558	0.0418658	Celf1/Traf3ip2/Rock1/Arl2/Cnot3/Ago2/Tent4b/Dicer1/Dhx9/Patl1/Nbdy	11
113	GO:0010501	RNA secondary structure unwinding	2/157	10/22940	0.00202028	0.0508941	0.0419799	Ago2/Dhx9	2
114	GO:0006289	nucleotide-excision repair	4/157	78/22940	0.00203294	0.0508941	0.0419799	Kat5/Cul4a/Kat7/Pbrm1	4
115	GO:0045739	positive regulation of DNA repair	5/157	131/22940	0.00209818	0.0520747	0.0429537	Kat5/Rif1/Pbrm1/Dhx9/Rnf8	5
116	GO:0051125	regulation of actin nucleation	3/157	38/22940	0.00222554	0.0547636	0.0451716	Washc5/Washc2/Wasf2	3
117	GO:0046822	regulation of nucleocytoplasmic transport	5/157	134/22940	0.00231568	0.0564987	0.0466028	Tpr/Nup153/Iws1/Cdk5/Dhx9	5
118	GO:1902275	regulation of chromatin organization	3/157	39/22940	0.002399	0.0567872	0.0468408	Tpr/Kat5/Mphosph8	3
119	GO:0051851	modulation by host of symbiont process	4/157	82/22940	0.00244075	0.0567872	0.0468408	Rab5a/Snw1/Chd1/Eea1	4
120	GO:0031642	negative regulation of myelination	2/157	11/22940	0.00245815	0.0567872	0.0468408	Pten/Fig4	2
121	GO:0140719	constitutive heterochromatin formation	2/157	11/22940	0.00245815	0.0567872	0.0468408	Rif1/Dicer1	2
122	GO:1900152	negative regulation of nuclear-transcribed mRNA catabolic process, deadenylation-dependent decay	2/157	11/22940	0.00245815	0.0567872	0.0468408	Tent4b/Dhx9	2
123	GO:1902035	positive regulation of hematopoietic stem cell proliferation	2/157	11/22940	0.00245815	0.0567872	0.0468408	Kat7/Atxn1l	2
124	GO:0010608	post-transcriptional regulation of gene expression	11/157	588/22940	0.00246558	0.0567872	0.0468408	Celf1/Tpr/Traf3ip2/Rock1/Cnot3/Ago2/Tent4b/Rnf139/Dicer1/Dhx9/Patl1	11
125	GO:1901361	organic cyclic compound catabolic process	11/157	596/22940	0.0027344	0.0624789	0.0515356	Celf1/Traf3ip2/Rock1/Arl2/Cnot3/Ago2/Tent4b/Dicer1/Dhx9/Patl1/Nbdy	11
126	GO:0051248	negative regulation of protein metabolic process	15/157	974/22940	0.00286908	0.0650401	0.0536482	Glg1/Tpr/Pten/Ubxn2a/Rock1/Xiap/Usp8/Tesk1/Cdk5/Ago2/Rnf139/Patl1/Smcr8/Pkn1/Rybp	15
127	GO:0030866	cortical actin cytoskeleton organization	3/157	42/22940	0.00296873	0.0667733	0.0550778	Rock1/Rab13/Cdk5	3
128	GO:0009895	negative regulation of catabolic process	8/157	352/22940	0.00300201	0.0669984	0.0552635	Traf3ip2/Ubxn2a/Usp8/Tent4b/Dicer1/Dhx9/Smcr8/Rybp	8
129	GO:1902369	negative regulation of RNA catabolic process	4/157	87/22940	0.00302545	0.0670021	0.0552666	Traf3ip2/Tent4b/Dicer1/Dhx9	4
130	GO:0048193	Golgi vesicle transport	7/157	279/22940	0.00316432	0.0692599	0.0571289	Trip11/Copa/Sec16a/Arfgap2/Rab13/Rnf139/Pitpnb	7
131	GO:0046839	phospholipid dephosphorylation	3/157	43/22940	0.00317551	0.0692599	0.0571289	Pten/Sacm1l/Fig4	3
132	GO:0015931	nucleobase-containing compound transport	6/157	209/22940	0.00321998	0.0697017	0.0574933	Ranbp2/Tpr/Nup153/Iws1/Dhx9/Pom121	6
133	GO:0021953	central nervous system neuron differentiation	6/157	210/22940	0.00329634	0.0708222	0.0584175	Pten/Taok1/Cdk5/Atp7a/Zfp335/Dicer1	6
134	GO:0032956	regulation of actin cytoskeleton organization	8/157	359/22940	0.00338223	0.0715593	0.0590255	Taok1/Rasa1/Washc5/Washc2/Rock1/Tesk1/Wasf2/Cdk10	8
135	GO:0034314	Arp2/3 complex-mediated actin nucleation	3/157	44/22940	0.00339092	0.0715593	0.0590255	Washc5/Washc2/Wasf2	3
136	GO:0031453	positive regulation of heterochromatin formation	2/157	13/22940	0.00345493	0.0715593	0.0590255	Tpr/Mphosph8	2
137	GO:0090306	meiotic spindle assembly	2/157	13/22940	0.00345493	0.0715593	0.0590255	Pten/Washc5	2
138	GO:0120263	positive regulation of heterochromatin organization	2/157	13/22940	0.00345493	0.0715593	0.0590255	Tpr/Mphosph8	2
139	GO:0032446	protein modification by small protein conjugation	12/157	710/22940	0.00362216	0.0744871	0.0614405	Pten/Traf3ip2/Ubxn2a/Xiap/Cdk5/Cul4a/Hectd1/Rnf139/Rnf146/Arel1/Ltn1/Rnf8	12
140	GO:0051493	regulation of cytoskeleton organization	10/157	534/22940	0.00381941	0.0768256	0.0633694	Tpr/Taok1/Rasa1/Washc5/Washc2/Rock1/Arl2/Tesk1/Wasf2/Cdk10	10
141	GO:0032386	regulation of intracellular transport	7/157	289/22940	0.00383738	0.0768256	0.0633694	Tpr/Nup153/Iws1/Cdk5/Rnf139/Dhx9/B3gat3	7
142	GO:0001783	B cell apoptotic process	3/157	46/22940	0.00384806	0.0768256	0.0633694	Pten/Traf3ip2/Pkn1	3
143	GO:1903706	regulation of hemopoiesis	9/157	449/22940	0.00385872	0.0768256	0.0633694	Gabpa/Kat5/Gpr137/Smap1/Cdc73/Cul4a/Kat7/Dicer1/Pbrm1	9
144	GO:0051648	vesicle localization	6/157	217/22940	0.0038693	0.0768256	0.0633694	Pten/Trip11/Sec16a/Arfgap2/Tesk1/Cdk5	6
145	GO:0048144	fibroblast proliferation	5/157	152/22940	0.00397935	0.0784695	0.0647254	Sp2/Rasa1/Cdc73/Dicer1/Dhx9	5
146	GO:1905269	positive regulation of chromatin organization	2/157	14/22940	0.0040127	0.0785889	0.0648239	Tpr/Mphosph8	2
147	GO:0014044	Schwann cell development	3/157	47/22940	0.00409001	0.079057	0.06521	Raf1/Cdk5/Dicer1	3
148	GO:0046488	phosphatidylinositol metabolic process	5/157	153/22940	0.00409152	0.079057	0.06521	Itpkc/Pten/Sacm1l/Pik3c2a/Fig4	5
149	GO:0021954	central nervous system neuron development	4/157	96/22940	0.00430656	0.0822222	0.0678208	Pten/Taok1/Cdk5/Atp7a	4
150	GO:0007033	vacuole organization	6/157	222/22940	0.0043216	0.0822222	0.0678208	Ubxn2a/Washc5/Pik3c2a/Atg9a/Fig4/Smcr8	6
151	GO:0048536	spleen development	3/157	48/22940	0.00434101	0.0822222	0.0678208	Traf3ip2/Dicer1/Pkn1	3
152	GO:0017157	regulation of exocytosis	6/157	223/22940	0.00441655	0.0831062	0.06855	Rab5a/Pdpk1/Doc2g/Rab13/Cdk5/Smcr8	6
153	GO:0045638	negative regulation of myeloid cell differentiation	4/157	97/22940	0.00446826	0.0835333	0.0689023	Gabpa/Gpr137/Cdc73/Cul4a	4
154	GO:0030036	actin cytoskeleton organization	12/157	731/22940	0.00456011	0.0839887	0.0692779	Taok1/Cdc42bpb/Rasa1/Washc5/Washc2/Rock1/Rab13/Tesk1/Wasf2/Cdk5/Cdk10/Sipa1l1	12
155	GO:0001711	endodermal cell fate commitment	2/157	15/22940	0.00460931	0.0839887	0.0692779	Cdc73/Rtf1	2
156	GO:0006999	nuclear pore organization	2/157	15/22940	0.00460931	0.0839887	0.0692779	Nup153/Pom121	2
157	GO:0060211	regulation of nuclear-transcribed mRNA poly(A) tail shortening	2/157	15/22940	0.00460931	0.0839887	0.0692779	Ago2/Tent4b	2
158	GO:0010508	positive regulation of autophagy	5/157	158/22940	0.00468653	0.0848587	0.0699955	Supt5/Rock1/Kat5/Pik3c2a/Smcr8	5
159	GO:0043543	protein acylation	4/157	101/22940	0.00515595	0.092775	0.0765252	Naa60/Taok1/Kat5/Kat7	4
160	GO:0034249	negative regulation of amide metabolic process	5/157	162/22940	0.00520497	0.0930752	0.0767728	Tpr/Rock1/Ago2/Rnf139/Patl1	5
161	GO:0031054	pre-miRNA processing	2/157	16/22940	0.00524422	0.0931983	0.0768744	Ago2/Dicer1	2
162	GO:0010639	negative regulation of organelle organization	8/157	388/22940	0.00537104	0.0948664	0.0782504	Tpr/Taok1/Tesk1/Wasf2/Cdk10/Tent4b/Smcr8/Nbdy	8
163	GO:0045637	regulation of myeloid cell differentiation	6/157	233/22940	0.00545278	0.0955977	0.0788536	Gabpa/Gpr137/Smap1/Cdc73/Cul4a/Kat7	6
164	GO:0098773	skin epidermis development	5/157	164/22940	0.00547886	0.0955977	0.0788536	Sav1/Slc39a7/Atp7a/Dicer1/Norad	5
165	GO:0018105	peptidyl-serine phosphorylation	7/157	310/22940	0.00559988	0.0971209	0.08011	Raf1/Pkn2/Pten/Pdpk1/Rock1/Cdk5/Pkn1	7
166	GO:0014037	Schwann cell differentiation	3/157	53/22940	0.00573512	0.0982822	0.0810679	Raf1/Cdk5/Dicer1	3
167	GO:0019083	viral transcription	3/157	53/22940	0.00573512	0.0982822	0.0810679	Snw1/Chd1/Dhx9	3
168	GO:0018107	peptidyl-threonine phosphorylation	4/157	105/22940	0.00591121	0.0990389	0.081692	Cdc42bpb/Rock1/Cdk5/Cdk10	4
169	GO:0043923	positive regulation by host of viral transcription	2/157	17/22940	0.00591688	0.0990389	0.081692	Snw1/Chd1	2
170	GO:0060044	negative regulation of cardiac muscle cell proliferation	2/157	17/22940	0.00591688	0.0990389	0.081692	Pten/Sav1	2
171	GO:1901985	positive regulation of protein acetylation	2/157	17/22940	0.00591688	0.0990389	0.081692	Taok1/Kat5	2
172	GO:0007160	cell-matrix adhesion	6/157	238/22940	0.00603293	0.099057	0.0817069	Pten/Rasa1/Pdpk1/Rock1/Cdk5/Dicer1	6
173	GO:0030865	cortical cytoskeleton organization	3/157	54/22940	0.00604238	0.099057	0.0817069	Rock1/Rab13/Cdk5	3
174	GO:0071709	membrane assembly	3/157	54/22940	0.00604238	0.099057	0.0817069	Pten/Ubxn2a/Brox	3
175	GO:1902903	regulation of supramolecular fiber organization	8/157	398/22940	0.00623173	0.099057	0.0817069	Taok1/Rasa1/Washc5/Washc2/Arl2/Usp8/Tesk1/Wasf2	8
176	GO:0042113	B cell activation	7/157	317/22940	0.00630452	0.099057	0.0817069	Pten/Traf3ip2/Slc39a7/Rif1/Pkn1/Rnf8/Cfb	7
177	GO:0042254	ribosome biogenesis	7/157	318/22940	0.00641035	0.099057	0.0817069	Pten/Ddx54/Cul4a/Urb2/Tent4b/Tsr1/Dicer1	7
178	GO:0008285	negative regulation of cell population proliferation	12/157	767/22940	0.00661396	0.099057	0.0817069	Raf1/Etv3/Celf1/Pten/Sav1/Cdc73/Kdm2b/Taf6/Rnf139/Dicer1/Pbrm1/Pkn1	12
179	GO:0051054	positive regulation of DNA metabolic process	7/157	320/22940	0.00662596	0.099057	0.0817069	Kat5/Wrn/Rif1/Kat7/Pbrm1/Dhx9/Rnf8	7
180	GO:0032785	negative regulation of DNA-templated transcription, elongation	2/157	18/22940	0.00662674	0.099057	0.0817069	Supt5/Rnf8	2
181	GO:0035092	sperm DNA condensation	2/157	18/22940	0.00662674	0.099057	0.0817069	Kat5/Rnf8	2
182	GO:0032387	negative regulation of intracellular transport	3/157	56/22940	0.00668599	0.099057	0.0817069	Tpr/Nup153/Cdk5	3
183	GO:0018209	peptidyl-serine modification	7/157	321/22940	0.00673578	0.099057	0.0817069	Raf1/Pkn2/Pten/Pdpk1/Rock1/Cdk5/Pkn1	7
184	GO:0002334	transitional two stage B cell differentiation	1/157	1/22940	0.00684394	0.099057	0.0817069	Traf3ip2	1
185	GO:0021993	initiation of neural tube closure	1/157	1/22940	0.00684394	0.099057	0.0817069	Kdm2b	1
186	GO:0022614	membrane to membrane docking	1/157	1/22940	0.00684394	0.099057	0.0817069	Rock1	1
187	GO:0031990	mRNA export from nucleus in response to heat stress	1/157	1/22940	0.00684394	0.099057	0.0817069	Tpr	1
188	GO:0039695	DNA-templated viral transcription	1/157	1/22940	0.00684394	0.099057	0.0817069	Dhx9	1
189	GO:0051548	negative regulation of keratinocyte migration	1/157	1/22940	0.00684394	0.099057	0.0817069	Pten	1
190	GO:0060542	regulation of strand invasion	1/157	1/22940	0.00684394	0.099057	0.0817069	Wrn	1
191	GO:0070898	RNA polymerase III preinitiation complex assembly	1/157	1/22940	0.00684394	0.099057	0.0817069	Bdp1	1
192	GO:0072720	response to dithiothreitol	1/157	1/22940	0.00684394	0.099057	0.0817069	Kat7	1
193	GO:0090625	siRNA-mediated gene silencing by mRNA destabilization	1/157	1/22940	0.00684394	0.099057	0.0817069	Ago2	1
194	GO:0098530	positive regulation of strand invasion	1/157	1/22940	0.00684394	0.099057	0.0817069	Wrn	1
195	GO:0099533	positive regulation of presynaptic cytosolic calcium concentration	1/157	1/22940	0.00684394	0.099057	0.0817069	Cdk5	1
196	GO:0140766	siRNA-mediated post-transcriptional gene silencing	1/157	1/22940	0.00684394	0.099057	0.0817069	Ago2	1
197	GO:2000808	negative regulation of synaptic vesicle clustering	1/157	1/22940	0.00684394	0.099057	0.0817069	Pten	1
198	GO:0016311	dephosphorylation	7/157	322/22940	0.00684694	0.099057	0.0817069	Pten/Ppp4r3b/Rock1/Sacm1l/Fig4/Pptc7/Ptp4a1	7

## Sheet: Col_ME12
	ID	Description	GeneRatio	BgRatio	pvalue	p.adjust	qvalue	geneID	Count
0	GO:0006119	oxidative phosphorylation	35/159	147/22940	2.25111e-44	4.68907e-41	4.34583e-41	Atp5f1d/Ndufs3/Cox7c/Ndufs7/Uqcr11/Uqcrb/Ndufb9/Ndufa6/Ndufb4/Atp5pf/Atp5po/Ndufv3/Ndufv2/Ndufb8/Ndufaf1/Ndufb5/Ndufc2/Ndufab1/Ndufb11/Cox7b/Cox4i1/Cox7a2/Atp5pd/Cox8a/Ndufa13/Ndufc1/Atp5mf/Ndufb10/Cox6a1/Ndufa7/Uqcr10/Dnajc30/Cox5b/Uqcrh/Uqcc3	35
1	GO:0009060	aerobic respiration	35/159	198/22940	1.94098e-39	2.02153e-36	1.87355e-36	Atp5f1d/Ndufs3/Cox7c/Ndufs7/Uqcr11/Uqcrb/Ndufb9/Ndufa6/Ndufb4/Atp5pf/Atp5po/Ndufv3/Ndufv2/Ndufb8/Ndufaf1/Ndufb5/Ndufc2/Ndufab1/Ndufb11/Cox7b/Cox4i1/Cox7a2/Atp5pd/Cox8a/Ndufa13/Ndufc1/Atp5mf/Ndufb10/Cox6a1/Ndufa7/Uqcr10/Dnajc30/Cox5b/Uqcrh/Uqcc3	35
2	GO:0045333	cellular respiration	37/159	253/22940	1.69726e-38	1.17847e-35	1.0922e-35	Atp5f1d/Ndufs3/Cox7c/Ndufs7/Uqcr11/Uqcrb/Ndufb9/Ndufa6/Ndufb4/Atp5pf/Atp5po/Ndufv3/Ndufv2/Ndufb8/Ndufaf1/Ndufb5/Ndufc2/Ndufab1/Ndufb11/Cox7b/Cox4i1/Cox7a2/Atp5pd/Cox8a/Ndufa13/Ndufc1/Cisd1/Chchd5/Atp5mf/Ndufb10/Cox6a1/Ndufa7/Uqcr10/Dnajc30/Cox5b/Uqcrh/Uqcc3	37
3	GO:0015986	proton motive force-driven ATP synthesis	24/159	70/22940	6.64104e-35	3.45832e-32	3.20518e-32	Atp5f1d/Ndufs3/Ndufs7/Ndufb9/Ndufa6/Ndufb4/Atp5pf/Atp5po/Ndufv3/Ndufv2/Ndufb8/Ndufb5/Ndufc2/Ndufab1/Ndufb11/Atp5pd/Ndufa13/Ndufc1/Atp5mf/Atp5mg/Ndufb10/Ndufa7/Dnajc30/Atp5mc2	24
4	GO:0015980	energy derivation by oxidation of organic compounds	37/159	349/22940	3.33483e-33	1.38929e-30	1.2876e-30	Atp5f1d/Ndufs3/Cox7c/Ndufs7/Uqcr11/Uqcrb/Ndufb9/Ndufa6/Ndufb4/Atp5pf/Atp5po/Ndufv3/Ndufv2/Ndufb8/Ndufaf1/Ndufb5/Ndufc2/Ndufab1/Ndufb11/Cox7b/Cox4i1/Cox7a2/Atp5pd/Cox8a/Ndufa13/Ndufc1/Cisd1/Chchd5/Atp5mf/Ndufb10/Cox6a1/Ndufa7/Uqcr10/Dnajc30/Cox5b/Uqcrh/Uqcc3	37
5	GO:0006754	ATP biosynthetic process	25/159	101/22940	3.03805e-32	1.05471e-29	9.77506e-30	Atp5f1d/Ndufs3/Ndufs7/Ndufb9/Ndufa6/Ndufb4/Atp5pf/Atp5po/Ndufv3/Ndufv2/Ndufb8/Ndufb5/Ndufc2/Ndufab1/Ndufb11/Atp5pd/Ndufa13/Ndufc1/Atp5mf/Atp5mg/Ndufb10/Ndufa7/Dnajc30/Atp5mc2/Uqcc3	25
6	GO:0042776	proton motive force-driven mitochondrial ATP synthesis	22/159	66/22940	9.80451e-32	2.91754e-29	2.70398e-29	Atp5f1d/Ndufs3/Ndufs7/Ndufb9/Ndufa6/Ndufb4/Atp5pf/Atp5po/Ndufv3/Ndufv2/Ndufb8/Ndufb5/Ndufc2/Ndufab1/Ndufb11/Atp5pd/Ndufa13/Ndufc1/Atp5mf/Ndufb10/Ndufa7/Dnajc30	22
7	GO:0009206	purine ribonucleoside triphosphate biosynthetic process	25/159	112/22940	5.34962e-31	1.39291e-28	1.29095e-28	Atp5f1d/Ndufs3/Ndufs7/Ndufb9/Ndufa6/Ndufb4/Atp5pf/Atp5po/Ndufv3/Ndufv2/Ndufb8/Ndufb5/Ndufc2/Ndufab1/Ndufb11/Atp5pd/Ndufa13/Ndufc1/Atp5mf/Atp5mg/Ndufb10/Ndufa7/Dnajc30/Atp5mc2/Uqcc3	25
8	GO:0009145	purine nucleoside triphosphate biosynthetic process	25/159	113/22940	6.83066e-31	1.58092e-28	1.4652e-28	Atp5f1d/Ndufs3/Ndufs7/Ndufb9/Ndufa6/Ndufb4/Atp5pf/Atp5po/Ndufv3/Ndufv2/Ndufb8/Ndufb5/Ndufc2/Ndufab1/Ndufb11/Atp5pd/Ndufa13/Ndufc1/Atp5mf/Atp5mg/Ndufb10/Ndufa7/Dnajc30/Atp5mc2/Uqcc3	25
9	GO:0009201	ribonucleoside triphosphate biosynthetic process	25/159	117/22940	1.77183e-30	3.69073e-28	3.42057e-28	Atp5f1d/Ndufs3/Ndufs7/Ndufb9/Ndufa6/Ndufb4/Atp5pf/Atp5po/Ndufv3/Ndufv2/Ndufb8/Ndufb5/Ndufc2/Ndufab1/Ndufb11/Atp5pd/Ndufa13/Ndufc1/Atp5mf/Atp5mg/Ndufb10/Ndufa7/Dnajc30/Atp5mc2/Uqcc3	25
10	GO:0006091	generation of precursor metabolites and energy	39/159	484/22940	2.05266e-30	3.88699e-28	3.60247e-28	Atp5f1d/Ndufs3/Cox7c/Ndufs7/Uqcr11/Uqcrb/Ndufb9/Ndufa6/Ndufb4/Atp5pf/Atp5po/Ndufv3/Ndufv2/Ndufb8/Ndufaf1/Ndufb5/Ndufc2/Ndufab1/Ndufb11/Cox7b/Cox4i1/Fdx1/Cox7a2/Atp5pd/Cox8a/Galt/Ndufa13/Ndufc1/Cisd1/Chchd5/Atp5mf/Ndufb10/Cox6a1/Ndufa7/Uqcr10/Dnajc30/Cox5b/Uqcrh/Uqcc3	39
11	GO:0009142	nucleoside triphosphate biosynthetic process	25/159	123/22940	6.91417e-30	1.20018e-27	1.11233e-27	Atp5f1d/Ndufs3/Ndufs7/Ndufb9/Ndufa6/Ndufb4/Atp5pf/Atp5po/Ndufv3/Ndufv2/Ndufb8/Ndufb5/Ndufc2/Ndufab1/Ndufb11/Atp5pd/Ndufa13/Ndufc1/Atp5mf/Atp5mg/Ndufb10/Ndufa7/Dnajc30/Atp5mc2/Uqcc3	25
12	GO:0019646	aerobic electron transport chain	20/159	64/22940	2.88417e-28	4.62132e-26	4.28304e-26	Ndufs3/Cox7c/Ndufs7/Uqcr11/Uqcrb/Ndufb9/Ndufv2/Ndufb8/Ndufaf1/Ndufc2/Cox7b/Cox4i1/Cox7a2/Cox8a/Cox6a1/Ndufa7/Uqcr10/Cox5b/Uqcrh/Uqcc3	20
13	GO:0042775	mitochondrial ATP synthesis coupled electron transport	21/159	79/22940	6.13326e-28	9.12541e-26	8.45744e-26	Ndufs3/Cox7c/Ndufs7/Uqcr11/Uqcrb/Ndufb9/Ndufv3/Ndufv2/Ndufb8/Ndufaf1/Ndufc2/Cox7b/Cox4i1/Cox7a2/Cox8a/Cox6a1/Ndufa7/Uqcr10/Cox5b/Uqcrh/Uqcc3	21
14	GO:0042773	ATP synthesis coupled electron transport	21/159	81/22940	1.10981e-27	1.54115e-25	1.42834e-25	Ndufs3/Cox7c/Ndufs7/Uqcr11/Uqcrb/Ndufb9/Ndufv3/Ndufv2/Ndufb8/Ndufaf1/Ndufc2/Cox7b/Cox4i1/Cox7a2/Cox8a/Cox6a1/Ndufa7/Uqcr10/Cox5b/Uqcrh/Uqcc3	21
15	GO:0009152	purine ribonucleotide biosynthetic process	26/159	197/22940	6.47361e-26	8.42783e-24	7.81092e-24	Atp5f1d/Ndufs3/Ndufs7/Ndufb9/Ndufa6/Ndufb4/Atp5pf/Atp5po/Ndufv3/Ndufv2/Ndufb8/Mpc2/Ndufb5/Ndufc2/Ndufab1/Ndufb11/Atp5pd/Ndufa13/Ndufc1/Atp5mf/Atp5mg/Ndufb10/Ndufa7/Dnajc30/Atp5mc2/Uqcc3	26
16	GO:0022900	electron transport chain	22/159	114/22940	7.43088e-26	9.10501e-24	8.43853e-24	Ndufs3/Cox7c/Ndufs7/Uqcr11/Uqcrb/Ndufb9/Ndufv3/Ndufv2/Ndufb8/Ndufaf1/Ndufc2/Cox7b/Cox4i1/Fdx1/Cox7a2/Cox8a/Cox6a1/Ndufa7/Uqcr10/Cox5b/Uqcrh/Uqcc3	22
17	GO:0046034	ATP metabolic process	27/159	230/22940	1.73154e-25	2.00378e-23	1.85711e-23	Atp5f1d/Ndufs3/Ndufs7/Ndufb9/Ndufa6/Ndufb4/Atp5pf/Atp5po/Ndufv3/Ndufv2/Ndufb8/Ndufb5/Ndufc2/Ndufab1/Ndufb11/Atp5pd/Galt/Ndufa13/Ndufc1/Atp5mf/Atp5mg/Ndufb10/Ndufa7/Atp5if1/Dnajc30/Atp5mc2/Uqcc3	27
18	GO:0022904	respiratory electron transport chain	21/159	103/22940	2.92252e-25	3.204e-23	2.96947e-23	Ndufs3/Cox7c/Ndufs7/Uqcr11/Uqcrb/Ndufb9/Ndufv3/Ndufv2/Ndufb8/Ndufaf1/Ndufc2/Cox7b/Cox4i1/Cox7a2/Cox8a/Cox6a1/Ndufa7/Uqcr10/Cox5b/Uqcrh/Uqcc3	21
19	GO:0009260	ribonucleotide biosynthetic process	26/159	209/22940	3.12167e-25	3.25122e-23	3.01324e-23	Atp5f1d/Ndufs3/Ndufs7/Ndufb9/Ndufa6/Ndufb4/Atp5pf/Atp5po/Ndufv3/Ndufv2/Ndufb8/Mpc2/Ndufb5/Ndufc2/Ndufab1/Ndufb11/Atp5pd/Ndufa13/Ndufc1/Atp5mf/Atp5mg/Ndufb10/Ndufa7/Dnajc30/Atp5mc2/Uqcc3	26
20	GO:0046390	ribose phosphate biosynthetic process	26/159	217/22940	8.43376e-25	8.36549e-23	7.75314e-23	Atp5f1d/Ndufs3/Ndufs7/Ndufb9/Ndufa6/Ndufb4/Atp5pf/Atp5po/Ndufv3/Ndufv2/Ndufb8/Mpc2/Ndufb5/Ndufc2/Ndufab1/Ndufb11/Atp5pd/Ndufa13/Ndufc1/Atp5mf/Atp5mg/Ndufb10/Ndufa7/Dnajc30/Atp5mc2/Uqcc3	26
21	GO:0009205	purine ribonucleoside triphosphate metabolic process	27/159	254/22940	2.57878e-24	2.44164e-22	2.26291e-22	Atp5f1d/Ndufs3/Ndufs7/Ndufb9/Ndufa6/Ndufb4/Atp5pf/Atp5po/Ndufv3/Ndufv2/Ndufb8/Ndufb5/Ndufc2/Ndufab1/Ndufb11/Atp5pd/Galt/Ndufa13/Ndufc1/Atp5mf/Atp5mg/Ndufb10/Ndufa7/Atp5if1/Dnajc30/Atp5mc2/Uqcc3	27
22	GO:0006164	purine nucleotide biosynthetic process	26/159	231/22940	4.36884e-24	3.95665e-22	3.66703e-22	Atp5f1d/Ndufs3/Ndufs7/Ndufb9/Ndufa6/Ndufb4/Atp5pf/Atp5po/Ndufv3/Ndufv2/Ndufb8/Mpc2/Ndufb5/Ndufc2/Ndufab1/Ndufb11/Atp5pd/Ndufa13/Ndufc1/Atp5mf/Atp5mg/Ndufb10/Ndufa7/Dnajc30/Atp5mc2/Uqcc3	26
23	GO:0009199	ribonucleoside triphosphate metabolic process	27/159	261/22940	5.37551e-24	4.66549e-22	4.32398e-22	Atp5f1d/Ndufs3/Ndufs7/Ndufb9/Ndufa6/Ndufb4/Atp5pf/Atp5po/Ndufv3/Ndufv2/Ndufb8/Ndufb5/Ndufc2/Ndufab1/Ndufb11/Atp5pd/Galt/Ndufa13/Ndufc1/Atp5mf/Atp5mg/Ndufb10/Ndufa7/Atp5if1/Dnajc30/Atp5mc2/Uqcc3	27
24	GO:0009144	purine nucleoside triphosphate metabolic process	27/159	263/22940	6.60417e-24	5.5026e-22	5.09981e-22	Atp5f1d/Ndufs3/Ndufs7/Ndufb9/Ndufa6/Ndufb4/Atp5pf/Atp5po/Ndufv3/Ndufv2/Ndufb8/Ndufb5/Ndufc2/Ndufab1/Ndufb11/Atp5pd/Galt/Ndufa13/Ndufc1/Atp5mf/Atp5mg/Ndufb10/Ndufa7/Atp5if1/Dnajc30/Atp5mc2/Uqcc3	27
25	GO:0072522	purine-containing compound biosynthetic process	26/159	238/22940	9.54301e-24	7.64542e-22	7.08578e-22	Atp5f1d/Ndufs3/Ndufs7/Ndufb9/Ndufa6/Ndufb4/Atp5pf/Atp5po/Ndufv3/Ndufv2/Ndufb8/Mpc2/Ndufb5/Ndufc2/Ndufab1/Ndufb11/Atp5pd/Ndufa13/Ndufc1/Atp5mf/Atp5mg/Ndufb10/Ndufa7/Dnajc30/Atp5mc2/Uqcc3	26
26	GO:0009141	nucleoside triphosphate metabolic process	27/159	278/22940	2.93161e-23	2.26168e-21	2.09613e-21	Atp5f1d/Ndufs3/Ndufs7/Ndufb9/Ndufa6/Ndufb4/Atp5pf/Atp5po/Ndufv3/Ndufv2/Ndufb8/Ndufb5/Ndufc2/Ndufab1/Ndufb11/Atp5pd/Galt/Ndufa13/Ndufc1/Atp5mf/Atp5mg/Ndufb10/Ndufa7/Atp5if1/Dnajc30/Atp5mc2/Uqcc3	27
27	GO:0009165	nucleotide biosynthetic process	26/159	265/22940	1.55491e-22	1.15675e-20	1.07207e-20	Atp5f1d/Ndufs3/Ndufs7/Ndufb9/Ndufa6/Ndufb4/Atp5pf/Atp5po/Ndufv3/Ndufv2/Ndufb8/Mpc2/Ndufb5/Ndufc2/Ndufab1/Ndufb11/Atp5pd/Ndufa13/Ndufc1/Atp5mf/Atp5mg/Ndufb10/Ndufa7/Dnajc30/Atp5mc2/Uqcc3	26
28	GO:1901293	nucleoside phosphate biosynthetic process	26/159	267/22940	1.88783e-22	1.35598e-20	1.25673e-20	Atp5f1d/Ndufs3/Ndufs7/Ndufb9/Ndufa6/Ndufb4/Atp5pf/Atp5po/Ndufv3/Ndufv2/Ndufb8/Mpc2/Ndufb5/Ndufc2/Ndufab1/Ndufb11/Atp5pd/Ndufa13/Ndufc1/Atp5mf/Atp5mg/Ndufb10/Ndufa7/Dnajc30/Atp5mc2/Uqcc3	26
29	GO:0033108	mitochondrial respiratory chain complex assembly	19/159	102/22940	3.83632e-22	2.66369e-20	2.46871e-20	Ndufs3/Ndufs7/Ndufb9/Ndufa6/Ndufb4/Cox14/Ndufb8/Ndufaf1/Ndufb5/Ndufc2/Ndufab1/Ndufb11/Ndufa13/Ndufc1/Ndufb10/Chchd7/Cox19/Smim20/Uqcc3	19
30	GO:0019693	ribose phosphate metabolic process	31/159	471/22940	1.50765e-21	1.01304e-19	9.38887e-20	Nudt14/Atp5f1d/Ndufs3/Ndufs7/Hint1/Ndufb9/Ndufa6/Ndufb4/Atp5pf/Atp5po/Ndufv3/Ndufv2/Ndufb8/Mpc2/Ndufb5/Ndufc2/Ndufab1/Ndufb11/Atp5pd/Nudt19/Galt/Ndufa13/Ndufc1/Atp5mf/Atp5mg/Ndufb10/Ndufa7/Atp5if1/Dnajc30/Atp5mc2/Uqcc3	31
31	GO:0009150	purine ribonucleotide metabolic process	30/159	438/22940	2.32722e-21	1.51487e-19	1.40398e-19	Atp5f1d/Ndufs3/Ndufs7/Hint1/Ndufb9/Ndufa6/Ndufb4/Atp5pf/Atp5po/Ndufv3/Ndufv2/Ndufb8/Mpc2/Ndufb5/Ndufc2/Ndufab1/Ndufb11/Atp5pd/Nudt19/Galt/Ndufa13/Ndufc1/Atp5mf/Atp5mg/Ndufb10/Ndufa7/Atp5if1/Dnajc30/Atp5mc2/Uqcc3	30
32	GO:0009259	ribonucleotide metabolic process	30/159	457/22940	7.8178e-21	4.93469e-19	4.57348e-19	Atp5f1d/Ndufs3/Ndufs7/Hint1/Ndufb9/Ndufa6/Ndufb4/Atp5pf/Atp5po/Ndufv3/Ndufv2/Ndufb8/Mpc2/Ndufb5/Ndufc2/Ndufab1/Ndufb11/Atp5pd/Nudt19/Galt/Ndufa13/Ndufc1/Atp5mf/Atp5mg/Ndufb10/Ndufa7/Atp5if1/Dnajc30/Atp5mc2/Uqcc3	30
33	GO:0006753	nucleoside phosphate metabolic process	33/159	592/22940	1.10805e-20	6.78842e-19	6.29151e-19	Nudt14/Atp5f1d/Ndufs3/Ndufs7/Hint1/Ndufb9/Ndufa6/Ndufb4/Atp5pf/Atp5po/Ndufv3/Ndufv2/Ndufb8/Mpc2/Ndufb5/Naxe/Ndufc2/Ndufab1/Ndufb11/Fdx1/Atp5pd/Nudt19/Galt/Ndufa13/Ndufc1/Atp5mf/Atp5mg/Ndufb10/Ndufa7/Atp5if1/Dnajc30/Atp5mc2/Uqcc3	33
34	GO:0055086	nucleobase-containing small molecule metabolic process	34/159	644/22940	1.46999e-20	8.74852e-19	8.10814e-19	Nudt14/Atp5f1d/Ndufs3/Ndufs7/Hint1/Qng1/Ndufb9/Ndufa6/Ndufb4/Atp5pf/Atp5po/Ndufv3/Ndufv2/Ndufb8/Mpc2/Ndufb5/Naxe/Ndufc2/Ndufab1/Ndufb11/Fdx1/Atp5pd/Nudt19/Galt/Ndufa13/Ndufc1/Atp5mf/Atp5mg/Ndufb10/Ndufa7/Atp5if1/Dnajc30/Atp5mc2/Uqcc3	34
35	GO:0006163	purine nucleotide metabolic process	31/159	532/22940	5.28293e-20	3.05676e-18	2.83301e-18	Atp5f1d/Ndufs3/Ndufs7/Hint1/Ndufb9/Ndufa6/Ndufb4/Atp5pf/Atp5po/Ndufv3/Ndufv2/Ndufb8/Mpc2/Ndufb5/Ndufc2/Ndufab1/Ndufb11/Fdx1/Atp5pd/Nudt19/Galt/Ndufa13/Ndufc1/Atp5mf/Atp5mg/Ndufb10/Ndufa7/Atp5if1/Dnajc30/Atp5mc2/Uqcc3	31
36	GO:0009117	nucleotide metabolic process	32/159	585/22940	8.06415e-20	4.5399e-18	4.20758e-18	Atp5f1d/Ndufs3/Ndufs7/Hint1/Ndufb9/Ndufa6/Ndufb4/Atp5pf/Atp5po/Ndufv3/Ndufv2/Ndufb8/Mpc2/Ndufb5/Naxe/Ndufc2/Ndufab1/Ndufb11/Fdx1/Atp5pd/Nudt19/Galt/Ndufa13/Ndufc1/Atp5mf/Atp5mg/Ndufb10/Ndufa7/Atp5if1/Dnajc30/Atp5mc2/Uqcc3	32
37	GO:0072521	purine-containing compound metabolic process	31/159	566/22940	3.15446e-19	1.72914e-17	1.60257e-17	Atp5f1d/Ndufs3/Ndufs7/Hint1/Ndufb9/Ndufa6/Ndufb4/Atp5pf/Atp5po/Ndufv3/Ndufv2/Ndufb8/Mpc2/Ndufb5/Ndufc2/Ndufab1/Ndufb11/Fdx1/Atp5pd/Nudt19/Galt/Ndufa13/Ndufc1/Atp5mf/Atp5mg/Ndufb10/Ndufa7/Atp5if1/Dnajc30/Atp5mc2/Uqcc3	31
38	GO:0010257	NADH dehydrogenase complex assembly	14/159	63/22940	9.19935e-18	4.79056e-16	4.4399e-16	Ndufs3/Ndufs7/Ndufb9/Ndufa6/Ndufb4/Ndufb8/Ndufaf1/Ndufb5/Ndufc2/Ndufab1/Ndufb11/Ndufa13/Ndufc1/Ndufb10	14
39	GO:0032981	mitochondrial respiratory chain complex I assembly	14/159	63/22940	9.19935e-18	4.79056e-16	4.4399e-16	Ndufs3/Ndufs7/Ndufb9/Ndufa6/Ndufb4/Ndufb8/Ndufaf1/Ndufb5/Ndufc2/Ndufab1/Ndufb11/Ndufa13/Ndufc1/Ndufb10	14
40	GO:0090407	organophosphate biosynthetic process	28/159	544/22940	1.01315e-16	5.14731e-15	4.77053e-15	Atp5f1d/Ndufs3/Pigyl/Ndufs7/Ndufb9/Ndufa6/Ndufb4/Atp5pf/Atp5po/Ndufv3/Ndufv2/Ndufb8/Mpc2/Ndufb5/Ndufc2/Ndufab1/Ndufb11/Atp5pd/Ndufa13/Ndufc1/Atp5mf/Atp5mg/Ndufb10/Ndufa7/Dnajc30/Atp5mc2/Uqcc3/Bscl2	28
41	GO:1901137	carbohydrate derivative biosynthetic process	28/159	626/22940	3.57092e-15	1.77101e-13	1.64137e-13	Atp5f1d/Ndufs3/Pigyl/Ndufs7/Qng1/Ndufb9/Ndufa6/Ndufb4/Atp5pf/Atp5po/Ndufv3/Ndufv2/Ndufb8/Mpc2/Ndufb5/Ndufc2/Ndufab1/Ndufb11/Atp5pd/Ndufa13/Ndufc1/Atp5mf/Atp5mg/Ndufb10/Ndufa7/Dnajc30/Atp5mc2/Uqcc3	28
42	GO:0007005	mitochondrion organization	26/159	542/22940	7.48724e-15	3.62696e-13	3.36147e-13	Atp5f1d/Ndufs3/Ndufs7/Ndufb9/Ndufa6/Ndufb4/Cox14/Ndufb8/Hsd17b10/Apool/Higd2a/Ndufaf1/Ndufb5/Ndufc2/Ndufab1/Ndufb11/Cox7a2/Ndufa13/Ndufc1/Ndufb10/Chchd7/Cox19/Micos13/Atp5if1/Smim20/Uqcc3	26
43	GO:0006120	mitochondrial electron transport, NADH to ubiquinone	8/159	29/22940	1.69201e-11	8.01015e-10	7.42382e-10	Ndufs3/Ndufs7/Ndufb9/Ndufv2/Ndufb8/Ndufaf1/Ndufc2/Ndufa7	8
44	GO:0006123	mitochondrial electron transport, cytochrome c to oxygen	7/159	19/22940	3.16148e-11	1.46341e-09	1.35629e-09	Cox7c/Cox7b/Cox4i1/Cox7a2/Cox8a/Cox6a1/Cox5b	7
45	GO:0006122	mitochondrial electron transport, ubiquinol to cytochrome c	5/159	13/22940	1.84809e-08	8.36865e-07	7.75607e-07	Uqcr11/Uqcrb/Uqcr10/Uqcrh/Uqcc3	5
46	GO:1902600	proton transmembrane transport	8/159	112/22940	1.15282e-06	5.1092e-05	4.73521e-05	Atp5f1d/Ndufs7/Atp5pf/Atp5po/Atp5pd/Atp5mf/Atp5mg/Atp5mc2	8
47	GO:0140053	mitochondrial gene expression	8/159	167/22940	2.22546e-05	0.000965757	0.000895064	Mtres1/Mrps24/Hsd17b10/Mrpl9/Mrps6/Mrps35/Ndufa7/Mrps9	8
48	GO:0007007	inner mitochondrial membrane organization	4/159	38/22940	0.000136513	0.00568711	0.00527082	Apool/Ndufa13/Micos13/Uqcc3	4
49	GO:0017004	cytochrome complex assembly	4/159	38/22940	0.000136513	0.00568711	0.00527082	Cox14/Cox19/Smim20/Uqcc3	4
50	GO:0106034	protein maturation by [2Fe-2S] cluster transfer	2/159	3/22940	0.000142568	0.00582291	0.00539668	Cisd1/Cisd3	2
51	GO:0042407	cristae formation	3/159	18/22940	0.000246989	0.00989382	0.0091696	Apool/Micos13/Uqcc3	3
52	GO:0090204	protein localization to nuclear pore	2/159	4/22940	0.000283835	0.0111553	0.0103387	Osbpl8/Sumo1	2
53	GO:0032543	mitochondrial translation	6/159	130/22940	0.000296482	0.0114365	0.0105994	Mrps24/Mrpl9/Mrps6/Mrps35/Ndufa7/Mrps9	6
54	GO:0033617	mitochondrial cytochrome c oxidase assembly	3/159	24/22940	0.000594217	0.0225046	0.0208573	Cox14/Cox19/Smim20	3
55	GO:0031508	pericentric heterochromatin formation	2/159	6/22940	0.000703136	0.0261541	0.0242397	Cenpv/H3f3a	2
56	GO:0006729	tetrahydrobiopterin biosynthetic process	2/159	7/22940	0.000979908	0.0351922	0.0326162	Pcbd1/Pcbd2	2
57	GO:0046146	tetrahydrobiopterin metabolic process	2/159	7/22940	0.000979908	0.0351922	0.0326162	Pcbd1/Pcbd2	2
58	GO:0007006	mitochondrial membrane organization	5/159	110/22940	0.00102389	0.0361484	0.0335024	Apool/Ndufa13/Micos13/Atp5if1/Uqcc3	5
59	GO:0008535	respiratory chain complex IV assembly	3/159	29/22940	0.00104587	0.0363092	0.0336514	Cox14/Cox19/Smim20	3
60	GO:0032509	endosome transport via multivesicular body sorting pathway	3/159	31/22940	0.0012736	0.0434904	0.040307	Lyst/Mvb12a/Vps28	3
61	GO:0006549	isoleucine metabolic process	2/159	8/22940	0.0013006	0.0436959	0.0404974	Hsd17b10/Sdsl	2
62	GO:0009072	aromatic amino acid metabolic process	3/159	33/22940	0.0015303	0.0505971	0.0468934	Pcbd1/Pcbd2/Thap4	3
63	GO:0042473	outer ear morphogenesis	2/159	9/22940	0.00166459	0.0533438	0.0494391	Prkra/Mapk3	2
64	GO:0097250	mitochondrial respirasome assembly	2/159	9/22940	0.00166459	0.0533438	0.0494391	Higd2a/Cox7a2	2
65	GO:0071985	multivesicular body sorting pathway	3/159	35/22940	0.00181724	0.0573533	0.0531551	Lyst/Mvb12a/Vps28	3
66	GO:0140719	constitutive heterochromatin formation	2/159	11/22940	0.00252007	0.0783477	0.0726127	Cenpv/H3f3a	2

## Sheet: Col_ME13
	ID	Description	GeneRatio	BgRatio	pvalue	p.adjust	qvalue	geneID	Count
0	GO:0008544	epidermis development	19/93	395/22940	1.77873e-15	1.91391e-12	1.64392e-12	Grhl1/Trp63/Krt75/Krt6b/Wnt10a/Tfap2c/Ppl/Sprr2d/Sprr3/Sprr1b/Tmprss11f/Spink5/Krt4/Krt5/Cnfn/Foxe1/Krtdap/Gm5478/Flg	19
1	GO:0043588	skin development	17/93	340/22940	3.35448e-14	1.39555e-11	1.19868e-11	Grhl1/Trp63/Krt75/Krt6b/Wnt10a/Tfap2c/Ppl/Sprr2d/Sprr3/Sprr1b/Tmprss11f/Krt4/Krt5/Cnfn/Foxe1/Gm5478/Flg	17
2	GO:0031424	keratinization	10/93	59/22940	3.89094e-14	1.39555e-11	1.19868e-11	Krt75/Krt6b/Ppl/Sprr2d/Sprr3/Sprr1b/Krt4/Krt5/Cnfn/Gm5478	10
3	GO:0030216	keratinocyte differentiation	13/93	160/22940	9.04811e-14	2.43394e-11	2.09059e-11	Grhl1/Trp63/Krt75/Krt6b/Tfap2c/Ppl/Sprr2d/Sprr3/Sprr1b/Krt4/Krt5/Cnfn/Gm5478	13
4	GO:0009913	epidermal cell differentiation	14/93	249/22940	1.51346e-12	3.25697e-10	2.79751e-10	Grhl1/Trp63/Krt75/Krt6b/Tfap2c/Ppl/Sprr2d/Sprr3/Sprr1b/Spink5/Krt4/Krt5/Cnfn/Gm5478	14
5	GO:0030855	epithelial cell differentiation	16/93	751/22940	5.3978e-08	9.68005e-06	8.3145e-06	Grhl1/Trp63/Krt75/Krt6b/Elf5/Tfap2c/Ppl/Sprr2d/Sprr3/Sprr1b/Spink5/Krt4/Krt5/Cnfn/Skint1/Gm5478	16
6	GO:0045104	intermediate filament cytoskeleton organization	7/93	94/22940	1.09954e-07	1.59128e-05	1.3668e-05	Krt75/Krt6b/Ppl/Krt4/Krt5/Gm5478/Flg	7
7	GO:0045103	intermediate filament-based process	7/93	95/22940	1.18311e-07	1.59128e-05	1.3668e-05	Krt75/Krt6b/Ppl/Krt4/Krt5/Gm5478/Flg	7
8	GO:0045109	intermediate filament organization	6/93	74/22940	5.59537e-07	6.68958e-05	5.74589e-05	Krt75/Krt6b/Krt4/Krt5/Gm5478/Flg	6
9	GO:0098773	skin epidermis development	7/93	164/22940	4.74763e-06	0.000510845	0.000438781	Grhl1/Trp63/Wnt10a/Tfap2c/Tmprss11f/Foxe1/Flg	7
10	GO:0061436	establishment of skin barrier	4/93	42/22940	2.5178e-05	0.00246286	0.00211543	Grhl1/Trp63/Tmprss11f/Flg	4
11	GO:0052548	regulation of endopeptidase activity	8/93	332/22940	6.19332e-05	0.00555334	0.00476994	Wnt3a/Trp63/Serpinb11/Serpinb3a/Spink5/Serpinb3d/Serpinb3b/Serpinb10	8
12	GO:0010951	negative regulation of endopeptidase activity	6/93	174/22940	7.71436e-05	0.00638512	0.00548438	Serpinb11/Serpinb3a/Spink5/Serpinb3d/Serpinb3b/Serpinb10	6
13	GO:0052547	regulation of peptidase activity	8/93	429/22940	0.000356655	0.0274114	0.0235446	Wnt3a/Trp63/Serpinb11/Serpinb3a/Spink5/Serpinb3d/Serpinb3b/Serpinb10	8
14	GO:0002786	regulation of antibacterial peptide production	2/93	8/22940	0.00044809	0.032143	0.0276086	Ppl/Spink5	2
15	GO:0031069	hair follicle morphogenesis	3/93	38/22940	0.000490967	0.0323826	0.0278144	Trp63/Wnt10a/Foxe1	3
16	GO:0010466	negative regulation of peptidase activity	6/93	247/22940	0.000511621	0.0323826	0.0278144	Serpinb11/Serpinb3a/Spink5/Serpinb3d/Serpinb3b/Serpinb10	6
17	GO:0002784	regulation of antimicrobial peptide production	2/93	10/22940	0.000716348	0.0428217	0.0367809	Ppl/Spink5	2
18	GO:0048730	epidermis morphogenesis	3/93	44/22940	0.00075736	0.0428905	0.03684	Trp63/Wnt10a/Foxe1	3
19	GO:0002778	antibacterial peptide production	2/93	11/22940	0.000873226	0.0469796	0.0403522	Ppl/Spink5	2
20	GO:0002759	regulation of antimicrobial humoral response	2/93	13/22940	0.00123187	0.0576301	0.0495003	Ppl/Spink5	2
21	GO:0002775	antimicrobial peptide production	2/93	13/22940	0.00123187	0.0576301	0.0495003	Ppl/Spink5	2
22	GO:0048672	positive regulation of collateral sprouting	2/93	13/22940	0.00123187	0.0576301	0.0495003	Crabp2/Wnt3a	2
23	GO:0048733	sebaceous gland development	2/93	14/22940	0.00143339	0.0625174	0.0536981	Wnt10a/Tfap2c	2
24	GO:0001942	hair follicle development	4/93	120/22940	0.00145254	0.0625174	0.0536981	Trp63/Wnt10a/Tfap2c/Foxe1	4
25	GO:0022404	molting cycle process	4/93	123/22940	0.0015906	0.0633883	0.0544462	Trp63/Wnt10a/Tfap2c/Foxe1	4
26	GO:0022405	hair cycle process	4/93	123/22940	0.0015906	0.0633883	0.0544462	Trp63/Wnt10a/Tfap2c/Foxe1	4
27	GO:0051346	negative regulation of hydrolase activity	6/93	325/22940	0.00209564	0.0797061	0.0684621	Serpinb11/Serpinb3a/Spink5/Serpinb3d/Serpinb3b/Serpinb10	6
28	GO:0045682	regulation of epidermis development	3/93	63/22940	0.00214821	0.0797061	0.0684621	Grhl1/Trp63/Tfap2c	3
29	GO:0042303	molting cycle	4/93	139/22940	0.00248401	0.086219	0.0740563	Trp63/Wnt10a/Tfap2c/Foxe1	4
30	GO:0042633	hair cycle	4/93	139/22940	0.00248401	0.086219	0.0740563	Trp63/Wnt10a/Tfap2c/Foxe1	4
31	GO:0060707	trophoblast giant cell differentiation	2/93	19/22940	0.00265824	0.0874889	0.075147	Elf5/Sox15	2
32	GO:0051701	biological process involved in interaction with host	4/93	142/22940	0.00268321	0.0874889	0.075147	Pglyrp4/Tmprss11e/Tmprss11d/Tmprss11a	4
33	GO:0045861	negative regulation of proteolysis	6/93	352/22940	0.00311269	0.0948296	0.0814522	Serpinb11/Serpinb3a/Spink5/Serpinb3d/Serpinb3b/Serpinb10	6
34	GO:0048670	regulation of collateral sprouting	2/93	23/22940	0.00389173	0.0948296	0.0814522	Crabp2/Wnt3a	2
35	GO:0002785	negative regulation of antimicrobial peptide production	1/93	1/22940	0.00405405	0.0948296	0.0814522	Spink5	1
36	GO:0002787	negative regulation of antibacterial peptide production	1/93	1/22940	0.00405405	0.0948296	0.0814522	Spink5	1
37	GO:0007499	ectoderm and mesoderm interaction	1/93	1/22940	0.00405405	0.0948296	0.0814522	Trp63	1
38	GO:0008348	negative regulation of antimicrobial humoral response	1/93	1/22940	0.00405405	0.0948296	0.0814522	Spink5	1
39	GO:0035844	cloaca development	1/93	1/22940	0.00405405	0.0948296	0.0814522	Trp63	1
40	GO:0045107	intermediate filament polymerization	1/93	1/22940	0.00405405	0.0948296	0.0814522	Krt5	1
41	GO:0048337	positive regulation of mesodermal cell fate specification	1/93	1/22940	0.00405405	0.0948296	0.0814522	Wnt3a	1
42	GO:0060197	cloacal septation	1/93	1/22940	0.00405405	0.0948296	0.0814522	Trp63	1
43	GO:0090676	calcium ion transmembrane transport via low voltage-gated calcium channel	1/93	1/22940	0.00405405	0.0948296	0.0814522	Wnt3a	1
44	GO:1905772	positive regulation of mesodermal cell differentiation	1/93	1/22940	0.00405405	0.0948296	0.0814522	Wnt3a	1
45	GO:2000081	positive regulation of canonical Wnt signaling pathway involved in controlling type B pancreatic cell proliferation	1/93	1/22940	0.00405405	0.0948296	0.0814522	Wnt3a	1

## Sheet: Col_ME1
	ID	Description	GeneRatio	BgRatio	pvalue	p.adjust	qvalue	geneID	Count
0	GO:0006412	translation	229/1855	662/22940	7.42328e-87	5.48581e-83	4.84232e-83	Rpl13/Hars1/Eef1e1/Mrpl2/Eif2b5/Mrpl4/Rps11/Farsa/Rpl8/Eif2b2/Rps9/Cdk4/Vars1/Rplp1/Rps18/Rpl10/Rps15a/Rps25/Mrpl52/Cars1/Rpl15/Rps5/Mrps25/Mrpl32/Eif3d/Mrps18c/Rpl19/C1qbp/Rars1/Mrpl58/Mrpl45/Rwdd1/Hbs1l/Cpeb4/Rack1/Drg1/Rps27a/Mrpl22/Drg2/Bzw2/Pum2/Ern1/Mrpl38/Mrps30/Mrpl57/Ngdn/Eif3e/Mrpl13/Prkdc/Mrpl40/Tarbp2/Denr/Mrpl14/Mrps18a/Mrpl28/Uqcc2/Mrpl27/Lars1/Rps14/Mrpl16/Mrpl21/Eif1ad/Mrpl11/Mrpl…	229
1	GO:0043043	peptide biosynthetic process	229/1855	688/22940	4.952e-83	1.82976e-79	1.61513e-79	Rpl13/Hars1/Eef1e1/Mrpl2/Eif2b5/Mrpl4/Rps11/Farsa/Rpl8/Eif2b2/Rps9/Cdk4/Vars1/Rplp1/Rps18/Rpl10/Rps15a/Rps25/Mrpl52/Cars1/Rpl15/Rps5/Mrps25/Mrpl32/Eif3d/Mrps18c/Rpl19/C1qbp/Rars1/Mrpl58/Mrpl45/Rwdd1/Hbs1l/Cpeb4/Rack1/Drg1/Rps27a/Mrpl22/Drg2/Bzw2/Pum2/Ern1/Mrpl38/Mrps30/Mrpl57/Ngdn/Eif3e/Mrpl13/Prkdc/Mrpl40/Tarbp2/Denr/Mrpl14/Mrps18a/Mrpl28/Uqcc2/Mrpl27/Lars1/Rps14/Mrpl16/Mrpl21/Eif1ad/Mrpl11/Mrpl…	229
2	GO:0006396	RNA processing	259/1855	928/22940	1.55286e-75	3.82522e-72	3.37652e-72	Wdr77/C1d/Nhp2/Snrnp27/Rrp15/Zmat2/Trmt1/Snrpd1/Puf60/Qtrt1/Cdk12/Yju2/Pih1d1/Cwc15/Ppan/Emg1/Ddx56/Polr2a/Bud23/Ddx39a/Bcas2/Rsl1d1/Rbm14/Lsm2/Snrpb2/Prpf31/Cdk9/Rps25/Thg1l/Tsr3/Lage3/Hspa8/Prpf3/Rrp7a/C1qbp/Pelp1/Nop9/Snrpd3/Sf3a2/Pes1/Pum2/Ern1/Kat2a/Eftud2/Fcf1/Prpf4b/Ddx41/Nsun2/Smn1/Atxn7/Rtraf/Sap18/Mbnl2/Ngdn/Brix1/Eny2/Zcrb1/Prkdc/Trmt2a/Tra2b/Son/Tarbp2/Prmt5/Dtwd1/Ppil1/Wdr4/Snrpc/Pol…	259
3	GO:0022613	ribonucleoprotein complex biogenesis	172/1855	436/22940	4.47275e-75	8.26341e-72	7.29411e-72	Wdr77/C1d/Nhp2/Rrp15/Ipo4/Snrpd1/Puf60/Pih1d1/Rps11/Ruvbl2/Ppan/Emg1/Ddx56/Bud23/Rsl1d1/Rps9/Lsm2/Prpf31/Rpl10/Rps15a/Rps25/Rps5/Tsr3/Prpf3/Eif3d/Rrp7a/C1qbp/Aatf/Pelp1/Nop9/Pno1/Snrpd3/Sf3a2/Pes1/Fcf1/Cinp/Smn1/Nufip1/Ngdn/Brix1/Prkdc/Tarbp2/Denr/Prmt5/Snrpc/Polr2d/Rps14/Rpp30/Rps24/Pa2g4/Clns1a/Exosc7/Rpl14/Nop16/Wdr12/Ncl/Nifk/Ddx31/Nop10/Snrpb/Nop56/Eif6/Exosc8/Gar1/Rpf1/Exosc3/Ncbp1/Rps6/Ebn…	172
4	GO:0006518	peptide metabolic process	246/1855	853/22940	8.64452e-75	1.27766e-71	1.12779e-71	Rpl13/Sp1/Hars1/Eef1e1/Mrpl2/Eif2b5/Mrpl4/Rps11/Farsa/Rpl8/Eif2b2/Thop1/Rps9/Cdk4/Vars1/Rplp1/Rps18/Rpl10/Rps15a/Rps25/Mrpl52/Cars1/Rpl15/Rps5/Mrps25/Mrpl32/Eif3d/Mrps18c/Rpl19/C1qbp/Rars1/Mrpl58/Mrpl45/H13/Rwdd1/Hbs1l/Cpm/Cpeb4/Rack1/Drg1/Rps27a/Mrpl22/Drg2/Bzw2/Pum2/Ern1/Mrpl38/Mrps30/Spcs1/Mrpl57/Cln5/Ngdn/Eif3e/Mrpl13/Prkdc/Mrpl40/Tarbp2/Denr/Lnpep/Mrpl14/Mrps18a/Glo1/Mrpl28/Uqcc2/Mrpl27/Lars…	246
5	GO:0043604	amide biosynthetic process	233/1855	807/22940	8.13121e-71	1.00149e-67	8.84019e-68	Pemt/Rpl13/Hars1/Eef1e1/Mrpl2/Eif2b5/Mrpl4/Rps11/Farsa/Rpl8/Eif2b2/Rps9/Elovl1/Cdk4/Vars1/Rplp1/Rps18/Rpl10/Rps15a/Rps25/Mrpl52/Cars1/Rpl15/Rps5/Mrps25/Mrpl32/Eif3d/Mrps18c/Rpl19/C1qbp/Rars1/Mrpl58/Mrpl45/Rwdd1/Hbs1l/Cpeb4/Rack1/Drg1/Rps27a/Mrpl22/Drg2/Bzw2/Pum2/Ern1/Mrpl38/Mrps30/Mrpl57/Ngdn/Eif3e/Mrpl13/Prkdc/Mrpl40/Tarbp2/Denr/Mrpl14/Mrps18a/Mrpl28/Uqcc2/Mrpl27/Lars1/Rps14/Mrpl16/Mrpl21/Eif1ad…	233
6	GO:0042254	ribosome biogenesis	131/1855	318/22940	8.14277e-60	8.59644e-57	7.58808e-57	C1d/Nhp2/Rrp15/Ipo4/Pih1d1/Rps11/Ppan/Emg1/Ddx56/Bud23/Rsl1d1/Rps9/Rpl10/Rps15a/Rps25/Rps5/Tsr3/Rrp7a/C1qbp/Aatf/Pelp1/Nop9/Pno1/Pes1/Fcf1/Cinp/Ngdn/Brix1/Prkdc/Rps14/Rpp30/Rps24/Pa2g4/Exosc7/Rpl14/Nop16/Wdr12/Ncl/Nifk/Ddx31/Nop10/Nop56/Eif6/Exosc8/Gar1/Rpf1/Exosc3/Rps6/Ebna1bp2/Mrto4/Mrpl20/Ran/Rpl6/Pop7/Malsu1/Pop4/Eri1/Mak16/Lsm6/Mphosph6/Nip7/Rsl24d1/Imp3/Rpsa/Slx9/Noc4l/Exosc4/Exosc1/Gtf2h5/…	131
7	GO:0002181	cytoplasmic translation	88/1855	150/22940	7.77774e-57	7.18468e-54	6.34193e-54	Rpl13/Eif2b5/Rps11/Rpl8/Eif2b2/Rps9/Rplp1/Rps18/Rps15a/Rps25/Rpl15/Rps5/Eif3d/Rpl19/Rwdd1/Cpeb4/Drg1/Rps27a/Drg2/Denr/Rps14/Rps24/Rps26/Rplp2/Rpl14/Eif3m/Rps20/Ncbp1/Rps6/Ybx1/Eif3i/Rpl22/Eif2b4/Rpl6/Cnbp/Rpl28/Rps3/Ftsj1/Rps4x/Rpl4/Rpsa/Rps29/Rps16/Rpl10a/Fau/Rpl12/Rps21/Rpl22l1/Cpeb3/Rps19/Rpl21/Mcts2/Rpl7/Rps2/Rpl18a/Rpl37a/Rpl27a/Rps8/Rpl29/Rps23/Rpl38/Rpl32/Rpl36/Rpl23a/Rpl5/Rpl30/Rpl18/Rpl1…	88
8	GO:0034660	ncRNA metabolic process	173/1855	621/22940	7.06826e-50	5.80383e-47	5.12304e-47	C1d/Zfp512b/Smarcb1/Nhp2/Rrp15/Hars1/Trmt1/Qtrt1/Pih1d1/Farsa/Ppan/Emg1/Ddx56/Polr2e/Bud23/Rsl1d1/Vars1/Mrtfb/Rps25/Cars1/Thg1l/Snapc2/Tsr3/Lage3/Macroh2a1/Rrp7a/Ncor1/Rars1/Pelp1/Nop9/Hdac2/Pes1/Pum2/Fcf1/Nsun2/Rtraf/Ngdn/Brix1/Myc/Ppara/Prkdc/Trmt2a/Tarbp2/Dtwd1/Wdr4/Nr3c1/Rpp21/Lars1/Rpp30/Dus1l/Rps24/Pa2g4/Hras/Exosc7/Rpl14/Alkbh8/Wdr12/Osgepl1/Ncl/Farsb/Tsn/Nifk/Nop10/Eif6/Exosc8/Larp7/Gar1/…	173
9	GO:0034470	ncRNA processing	134/1855	411/22940	3.66359e-47	2.7074e-44	2.38982e-44	C1d/Nhp2/Rrp15/Trmt1/Qtrt1/Pih1d1/Ppan/Emg1/Ddx56/Bud23/Rsl1d1/Rps25/Thg1l/Tsr3/Lage3/Rrp7a/Pelp1/Nop9/Pes1/Pum2/Fcf1/Nsun2/Rtraf/Ngdn/Brix1/Prkdc/Trmt2a/Tarbp2/Dtwd1/Wdr4/Rpp21/Rpp30/Dus1l/Rps24/Pa2g4/Exosc7/Rpl14/Alkbh8/Wdr12/Osgepl1/Ncl/Tsn/Nifk/Nop10/Eif6/Exosc8/Larp7/Gar1/Rpf1/Exosc3/Ncbp1/Rps6/Pum1/Ebna1bp2/Mrto4/Ago3/Yrdc/Pus1/Pop7/Pop4/Ftsj1/Mecp2/Eri1/Mak16/Lsm6/Mphosph6/Imp3/Slx9/Exosc4…	134
10	GO:0016072	rRNA metabolic process	103/1855	255/22940	3.35427e-46	2.25346e-43	1.98913e-43	C1d/Smarcb1/Nhp2/Rrp15/Pih1d1/Ppan/Emg1/Ddx56/Polr2e/Bud23/Rsl1d1/Rps25/Tsr3/Macroh2a1/Rrp7a/Pelp1/Nop9/Pes1/Fcf1/Ngdn/Brix1/Prkdc/Rpp30/Rps24/Pa2g4/Exosc7/Rpl14/Wdr12/Ncl/Nifk/Nop10/Eif6/Exosc8/Gar1/Rpf1/Polr1e/Exosc3/Rps6/Ebna1bp2/Mrto4/Mtor/Polr1d/Pop7/Pop4/Eri1/Mak16/Lsm6/Mphosph6/Imp3/Xrn1/Slx9/Exosc4/Exosc1/Gtf2h5/Shq1/Wdr18/Abt1/Rps16/Rpl10a/Mrm3/Rpf2/Trmt112/Rps21/Sart1/Suv39h1/Exosc2/Tbl…	103
11	GO:0006364	rRNA processing	94/1855	216/22940	1.34286e-45	8.26975e-43	7.29971e-43	C1d/Nhp2/Rrp15/Pih1d1/Ppan/Emg1/Ddx56/Bud23/Rsl1d1/Rps25/Tsr3/Rrp7a/Pelp1/Nop9/Pes1/Fcf1/Ngdn/Brix1/Prkdc/Rpp30/Rps24/Pa2g4/Exosc7/Rpl14/Wdr12/Ncl/Nifk/Nop10/Eif6/Exosc8/Gar1/Rpf1/Exosc3/Rps6/Ebna1bp2/Mrto4/Pop7/Pop4/Eri1/Mak16/Lsm6/Mphosph6/Imp3/Slx9/Exosc4/Exosc1/Gtf2h5/Shq1/Wdr18/Abt1/Rps16/Rpl10a/Mrm3/Rpf2/Trmt112/Rps21/Sart1/Suv39h1/Exosc2/Tbl3/Rps19/Rrp9/Wdr55/Wdr74/Rpl7/Fbl/Rps8/Rpp38/Ddx1…	94
12	GO:0140236	translation at presynapse	42/1855	47/22940	8.90758e-41	5.06362e-38	4.46966e-38	Rpl13/Rps11/Rpl8/Rpl10/Rps15a/Rpl15/Rps5/Rps27a/Rps14/Rps24/Rps26/Rplp2/Rpl14/Rpl22/Rpl6/Rpl28/Rpl4/Rps16/Rpl10a/Rpl12/Rpl37/Rpl7/Rpl37a/Rpl27a/Rpl29/Rpl38/Rpl32/Rpl36/Rpl23a/Rpl5/Rpl35a/Rps12/Rpl34/Rpl17/Rpl7a/Rpl35/Rpl27/Rps28/Rpl23/Rpl13a/Rpl36a/Rps27	42
13	GO:0140241	translation at synapse	42/1855	48/22940	6.57497e-40	3.23927e-37	2.85931e-37	Rpl13/Rps11/Rpl8/Rpl10/Rps15a/Rpl15/Rps5/Rps27a/Rps14/Rps24/Rps26/Rplp2/Rpl14/Rpl22/Rpl6/Rpl28/Rpl4/Rps16/Rpl10a/Rpl12/Rpl37/Rpl7/Rpl37a/Rpl27a/Rpl29/Rpl38/Rpl32/Rpl36/Rpl23a/Rpl5/Rpl35a/Rps12/Rpl34/Rpl17/Rpl7a/Rpl35/Rpl27/Rps28/Rpl23/Rpl13a/Rpl36a/Rps27	42
14	GO:0140242	translation at postsynapse	42/1855	48/22940	6.57497e-40	3.23927e-37	2.85931e-37	Rpl13/Rps11/Rpl8/Rpl10/Rps15a/Rpl15/Rps5/Rps27a/Rps14/Rps24/Rps26/Rplp2/Rpl14/Rpl22/Rpl6/Rpl28/Rpl4/Rps16/Rpl10a/Rpl12/Rpl37/Rpl7/Rpl37a/Rpl27a/Rpl29/Rpl38/Rpl32/Rpl36/Rpl23a/Rpl5/Rpl35a/Rps12/Rpl34/Rpl17/Rpl7a/Rpl35/Rpl27/Rps28/Rpl23/Rpl13a/Rpl36a/Rps27	42
15	GO:0071824	protein-DNA complex organization	180/1855	790/22940	1.14067e-38	5.26846e-36	4.65047e-36	Smarcb1/Chtop/Kmt2a/Med6/Hmgn2/Pih1d1/Med29/Nfat5/Ruvbl2/Hdgf/Bud23/Tfpt/Med8/Cdt1/Ezh1/Arid1a/Cdk9/Dmap1/Kansl3/Anp32e/Med28/Macroh2a1/Ube2a/Uchl5/Kansl1/Ncor1/Med11/Hdac2/Asf1a/Tcf3/Med7/Dnmt3a/Med31/Kat2a/Zmynd11/Trim27/Med10/Kat6b/Dnajc9/Psmc6/Med4/Nipbl/Eny2/Myc/Brd1/Hira/Gsk3b/Mis18a/Prmt5/Ubr2/Dpy30/Taf11/Nr3c1/Hdac3/Mbd2/Banf1/Smarca2/Lcor/Cenpx/Smarcc2/Ptma/Med27/Ttf1/Brd3/Hat1/Ssrp1/Atf…	180
16	GO:0008380	RNA splicing	126/1855	448/22940	7.20056e-37	3.13013e-34	2.76297e-34	Wdr77/Snrnp27/Zmat2/Snrpd1/Puf60/Cdk12/Yju2/Cwc15/Polr2a/Ddx39a/Bcas2/Rbm14/Lsm2/Snrpb2/Prpf31/Hspa8/Prpf3/C1qbp/Snrpd3/Sf3a2/Ern1/Kat2a/Eftud2/Prpf4b/Ddx41/Smn1/Atxn7/Rtraf/Sap18/Mbnl2/Eny2/Zcrb1/Tra2b/Son/Prmt5/Ppil1/Snrpc/Txnl4a/Sf3b2/Alyref/Rps26/Clns1a/Eif4a3/Thoc3/Ppil3/Ncl/Snrpb/Raly/Ctnnbl1/Larp7/Plrg1/Ncbp1/Smu1/Magoh/Ybx1/Ppie/Ppp1r8/Taf12/Sf3a3/Rest/Snrnp35/Arl6ip4/Pus1/Srsf9/Rbm19/Isy…	126
17	GO:0032543	mitochondrial translation	65/1855	130/22940	1.83188e-36	7.52088e-34	6.63868e-34	Hars1/Mrpl2/Mrpl4/Mrpl52/Mrps25/Mrpl32/Mrps18c/C1qbp/Mrpl58/Mrpl45/Mrpl22/Mrpl38/Mrps30/Mrpl57/Mrpl13/Mrpl40/Mrpl14/Mrps18a/Mrpl28/Uqcc2/Mrpl27/Mrpl16/Mrpl21/Mrpl11/Mrpl43/Shmt2/Mrpl30/Mrpl37/Mrps15/Mrpl20/Gars1/Malsu1/Mrpl19/Mrpl51/Mrps11/Mrpl46/Mrpl48/Mrpl17/Mrps22/Gadd45gip1/Mrpl15/Mrps17/Mrps10/Mrpl54/Mrpl41/Mrpl55/Mrpl47/Mrps26/Mrpl23/Mrpl12/Mrps28/Tsfm/Mrps12/Mrps7/Mrps16/Mrpl35/Mrps21/Mrpl…	65
18	GO:0022618	protein-RNA complex assembly	74/1855	173/22940	1.65511e-35	6.43752e-33	5.6824e-33	Wdr77/Snrpd1/Puf60/Pih1d1/Ruvbl2/Ppan/Lsm2/Prpf31/Rpl10/Rps25/Rps5/Prpf3/Eif3d/Rrp7a/Snrpd3/Sf3a2/Smn1/Nufip1/Brix1/Prkdc/Tarbp2/Denr/Prmt5/Snrpc/Polr2d/Rps14/Clns1a/Snrpb/Eif6/Ncbp1/Rps6/Mrto4/Ago3/Sf3a3/Mrpl20/Rpl6/Isy1/Ruvbl1/Strap/Nudt21/Lsm4/Rpsa/Atm/Shq1/Abt1/Rps27l/Fau/Rpf2/Snrpd2/Rps19/Ago1/Mcts2/Gemin7/Ddx28/Tssc4/Mrps7/Gemin6/Snrpg/Rpl38/Rpl23a/Rpl5/Rpl11/Prmt7/Gemin2/Rps15/Snu13/Rplp0/…	74
19	GO:0016071	mRNA metabolic process	168/1855	749/22940	3.41145e-35	1.26053e-32	1.11267e-32	Wdr77/Snrnp27/Sp1/Zmat2/Smg9/Snrpd1/Puf60/Cdk12/Yju2/Cwc15/Ddx39a/Bcas2/Ncoa2/Rbm14/Lsm2/Hnrnpa0/Snrpb2/Prpf31/Cdk9/Hspa8/Prpf3/C1qbp/Hbs1l/Snrpd3/Sf3a2/Pum2/Ern1/Eftud2/Prpf4b/Ddx41/Nsun2/Smn1/Sap18/Mbnl2/Eif3e/Zcrb1/Trmt2a/Tra2b/Son/Prmt5/Ppil1/Snrpc/Taf11/Polr2d/Txnl4a/Sf3b2/Alyref/Clns1a/Tnrc6c/Eif4a3/Exosc7/Thoc3/Ppil3/Ncl/Angel2/Atf2/Snrpb/Raly/Ctnnbl1/Exosc8/Larp7/Plrg1/Rprd2/Exosc3/Ncbp1/…	168
20	GO:0071826	protein-RNA complex organization	75/1855	183/22940	1.93537e-34	6.81064e-32	6.01176e-32	Wdr77/Snrpd1/Puf60/Pih1d1/Ruvbl2/Ppan/Lsm2/Prpf31/Rpl10/Rps25/Rps5/Prpf3/Eif3d/Rrp7a/Snrpd3/Sf3a2/Smn1/Nufip1/Brix1/Prkdc/Tarbp2/Denr/Prmt5/Snrpc/Polr2d/Rps14/Clns1a/Snrpb/Eif6/Ncbp1/Rps6/Mrto4/Ago3/Sf3a3/Mrpl20/Rpl6/Isy1/Ruvbl1/Strap/Nudt21/Lsm4/Rpsa/Atm/Dnajc17/Shq1/Abt1/Rps27l/Fau/Rpf2/Snrpd2/Rps19/Ago1/Mcts2/Gemin7/Ddx28/Tssc4/Mrps7/Gemin6/Snrpg/Rpl38/Rpl23a/Rpl5/Rpl11/Prmt7/Gemin2/Rps15/Snu1…	75
21	GO:0006397	mRNA processing	126/1855	497/22940	5.91278e-32	1.98616e-29	1.75318e-29	Wdr77/Snrnp27/Zmat2/Snrpd1/Puf60/Cdk12/Yju2/Cwc15/Ddx39a/Bcas2/Rbm14/Lsm2/Snrpb2/Prpf31/Cdk9/Hspa8/Prpf3/C1qbp/Snrpd3/Sf3a2/Ern1/Eftud2/Prpf4b/Ddx41/Smn1/Sap18/Mbnl2/Zcrb1/Trmt2a/Tra2b/Son/Prmt5/Ppil1/Snrpc/Polr2d/Txnl4a/Sf3b2/Alyref/Clns1a/Eif4a3/Thoc3/Ppil3/Ncl/Snrpb/Raly/Ctnnbl1/Larp7/Plrg1/Rprd2/Ncbp1/Smu1/Magoh/Ybx1/Ppie/Ppp1r8/Sf3a3/Rest/Snrnp35/Arl6ip4/Pus1/Srsf9/Rbm19/Cpsf4/Isy1/Magohb/St…	126
22	GO:0140053	mitochondrial gene expression	68/1855	167/22940	3.92456e-31	1.26098e-28	1.11307e-28	Hars1/Mrpl2/Mrpl4/Mrpl52/Mrps25/Mrpl32/Mrps18c/C1qbp/Mrpl58/Mrpl45/Mrpl22/Mrpl38/Mrps30/Mrpl57/Mrpl13/Mrpl40/Mrpl14/Mrps18a/Mrpl28/Uqcc2/Mrpl27/Mrpl16/Mrpl21/Mrpl11/Mrpl43/Shmt2/Sirt3/Mrpl30/Mrpl37/Mrps15/Mrpl20/Gars1/Malsu1/Mrpl19/Mrpl51/Mrps11/Mrpl46/Mrpl48/Mrpl17/Mrps22/Gadd45gip1/Mrpl15/Mrps17/Mrps10/Mrpl54/Mrpl41/Mrpl55/Mrpl47/Mrps26/Mrpl23/Mrpl12/Mrps28/Tsfm/Mrps12/Mrps7/Foxo3/Mrps16/Mrpl35…	68
23	GO:0006325	chromatin organization	151/1855	700/22940	1.07044e-29	3.29605e-27	2.90943e-27	Smarcb1/Chtop/Kmt2a/Hmgn2/Pih1d1/Nfat5/Ruvbl2/Hdgf/Bud23/Tfpt/Ezh1/Arid1a/Cdk9/Dmap1/Kansl3/Anp32e/Macroh2a1/Ube2a/Uchl5/Kansl1/Ncor1/Hdac2/Asf1a/Tcf3/Dnmt3a/Kat2a/Zmynd11/Trim27/Kat6b/Dnajc9/Nipbl/Eny2/Myc/Brd1/Hira/Gsk3b/Mis18a/Prmt5/Ubr2/Dpy30/Nr3c1/Hdac3/Mbd2/Banf1/Smarca2/Lcor/Smarcc2/Ptma/Ttf1/Brd3/Hat1/Ssrp1/Atf2/Gnas/Ash1l/Anp32b/Pole3/Kdm4c/Mier1/Kmt2e/Dnajc2/Rest/Ep400/Actb/Lrwd1/Ino80b…	151
24	GO:0000375	RNA splicing, via transesterification reactions	90/1855	303/22940	1.56129e-28	4.27332e-26	3.77206e-26	Wdr77/Zmat2/Snrpd1/Puf60/Yju2/Cwc15/Ddx39a/Bcas2/Rbm14/Lsm2/Snrpb2/Prpf31/Hspa8/Prpf3/C1qbp/Snrpd3/Sf3a2/Eftud2/Prpf4b/Ddx41/Smn1/Sap18/Mbnl2/Zcrb1/Tra2b/Son/Prmt5/Ppil1/Snrpc/Txnl4a/Sf3b2/Clns1a/Eif4a3/Ncl/Snrpb/Ctnnbl1/Larp7/Plrg1/Ncbp1/Smu1/Magoh/Ppie/Sf3a3/Rest/Snrnp35/Srsf9/Rbm19/Isy1/Magohb/Strap/Snrpa1/Rbmx2/Pqbp1/Rbm41/Lsm6/Lsm4/Lsm3/Dnajc17/Lsm7/Eif1/Rbmxl1/Rbm17/Sf3b6/Rbm8a/Bud31/Sart1/…	90
25	GO:0000377	RNA splicing, via transesterification reactions with bulged adenosine as nucleophile	90/1855	303/22940	1.56129e-28	4.27332e-26	3.77206e-26	Wdr77/Zmat2/Snrpd1/Puf60/Yju2/Cwc15/Ddx39a/Bcas2/Rbm14/Lsm2/Snrpb2/Prpf31/Hspa8/Prpf3/C1qbp/Snrpd3/Sf3a2/Eftud2/Prpf4b/Ddx41/Smn1/Sap18/Mbnl2/Zcrb1/Tra2b/Son/Prmt5/Ppil1/Snrpc/Txnl4a/Sf3b2/Clns1a/Eif4a3/Ncl/Snrpb/Ctnnbl1/Larp7/Plrg1/Ncbp1/Smu1/Magoh/Ppie/Sf3a3/Rest/Snrnp35/Srsf9/Rbm19/Isy1/Magohb/Strap/Snrpa1/Rbmx2/Pqbp1/Rbm41/Lsm6/Lsm4/Lsm3/Dnajc17/Lsm7/Eif1/Rbmxl1/Rbm17/Sf3b6/Rbm8a/Bud31/Sart1/…	90
26	GO:0000398	mRNA splicing, via spliceosome	90/1855	303/22940	1.56129e-28	4.27332e-26	3.77206e-26	Wdr77/Zmat2/Snrpd1/Puf60/Yju2/Cwc15/Ddx39a/Bcas2/Rbm14/Lsm2/Snrpb2/Prpf31/Hspa8/Prpf3/C1qbp/Snrpd3/Sf3a2/Eftud2/Prpf4b/Ddx41/Smn1/Sap18/Mbnl2/Zcrb1/Tra2b/Son/Prmt5/Ppil1/Snrpc/Txnl4a/Sf3b2/Clns1a/Eif4a3/Ncl/Snrpb/Ctnnbl1/Larp7/Plrg1/Ncbp1/Smu1/Magoh/Ppie/Sf3a3/Rest/Snrnp35/Srsf9/Rbm19/Isy1/Magohb/Strap/Snrpa1/Rbmx2/Pqbp1/Rbm41/Lsm6/Lsm4/Lsm3/Dnajc17/Lsm7/Eif1/Rbmxl1/Rbm17/Sf3b6/Rbm8a/Bud31/Sart1/…	90
27	GO:0042274	ribosomal small subunit biogenesis	47/1855	102/22940	9.40635e-25	2.4826e-22	2.1914e-22	Rps11/Emg1/Rps9/Rps15a/Rps25/Rps5/Tsr3/Rrp7a/Aatf/Nop9/Pno1/Fcf1/Ngdn/Prkdc/Rps14/Rps24/Nop56/Rps6/Lsm6/Imp3/Rpsa/Slx9/Gtf2h5/Abt1/Rps27l/Rps16/Fau/Rps21/Tbl3/Rps19/Rrp9/Mrps7/Fbl/Rps8/Rps23/Rps19bp1/Npm1/Rps7/Rps17/Rps12/Nol7/Rps15/Snu13/Rps28/Utp3/Rps27/Rps13	47
28	GO:0042273	ribosomal large subunit biogenesis	40/1855	74/22940	1.23161e-24	3.13847e-22	2.77033e-22	Nhp2/Rrp15/Ppan/Rsl1d1/Rpl10/Pes1/Cinp/Brix1/Rpl14/Nop16/Wdr12/Nifk/Eif6/Rpf1/Ebna1bp2/Mrto4/Mrpl20/Rpl6/Malsu1/Mak16/Nip7/Rsl24d1/Rpl10a/Rpf2/Pak1ip1/Wdr74/Rpl7/Ddx28/Npm1/Rpl23a/Rpl5/Rpl11/Rpl35a/Nsa2/Rpl7a/Rpl35/Snu13/Rpl7l1/Rplp0/Znhit6	40
29	GO:0006338	chromatin remodeling	116/1855	531/22940	1.75159e-23	4.31475e-21	3.80863e-21	Smarcb1/Chtop/Kmt2a/Pih1d1/Nfat5/Ruvbl2/Hdgf/Tfpt/Ezh1/Arid1a/Cdk9/Dmap1/Macroh2a1/Ube2a/Uchl5/Hdac2/Asf1a/Tcf3/Dnmt3a/Kat2a/Trim27/Kat6b/Dnajc9/Nipbl/Myc/Hira/Gsk3b/Mis18a/Prmt5/Ubr2/Dpy30/Nr3c1/Hdac3/Mbd2/Smarca2/Lcor/Smarcc2/Ttf1/Brd3/Hat1/Ssrp1/Atf2/Gnas/Anp32b/Pole3/Kdm4c/Mier1/Rest/Actb/Ino80b/Ruvbl1/Kdm5a/Atf7ip/Bcl7c/Atrx/Rbbp7/Mecp2/Kat6a/Babam1/Cfdp1/Arid2/Kdm4a/Smyd5/Tasor2/Tet3/Mbd3/R…	116
30	GO:0033365	protein localization to organelle	169/1855	981/22940	1.28456e-21	3.06223e-19	2.70303e-19	Rpa1/Ift20/Cct3/Ipo4/Tsc2/Timm44/Tomm40/Abhd17a/Timm50/Man1a/Ruvbl2/Bax/Rab11a/Hdgf/Sgta/Apc/Snf8/Tmem147/Cct4/Rala/Srp14/Cdk9/Dmap1/Pam16/Srp19/Ubl4a/Hspa8/Macroh2a1/Ctdnep1/Fis1/Fkbp8/Timm13/Vps13d/Ncln/Sumo3/Pes1/Nup85/Timm22/Ywhae/Timm9/Vrk1/Btf3/Zfyve16/Spcs1/Pinx1/Dnajc15/Akap11/Nipbl/Cct5/Ywhaz/Rangap1/Tomm22/Samm50/Gsk3b/Arl13b/Hsp90ab1/Mapre2/Hdac3/Pola2/Lztfl1/Nabp2/Dctn2/Hras/Cct8/Get4…	169
31	GO:0006367	transcription initiation at RNA polymerase II promoter	49/1855	140/22940	1.8082e-19	4.17581e-17	3.68599e-17	Smarcb1/Kmt2a/Gtf2f1/Med6/Med29/Med8/Med28/Macroh2a1/Med11/Polr2i/Med7/Med31/Ccnh/Med10/Psmc6/Med4/Sub1/Myc/Dpy30/Taf11/Polr2d/Nr3c1/Lcor/Med27/Atf2/Taf12/Atf7ip/Med21/Maz/Gtf2e2/Gtf2a2/Med13/Gtf2h5/Pcid2/Med30/Trmt112/Taf10/Taf13/Kdm2a/Ep300/Elob/Znhit1/Med9/Hmgb1/Gtf2f2/Polr2g/Taf9/Med12/Eloc	49
32	GO:0006974	DNA damage response	151/1855	878/22940	2.54492e-19	5.69908e-17	5.03058e-17	Rpa1/Gnb1l/Smarcb1/Gtf2h4/Eef1e1/Ddb2/Nfat5/Ruvbl2/Bax/Ikbkg/Apc/Tfpt/Arid1a/Hipk1/Cdk9/Dmap1/Rpa3/Macroh2a1/Ube2a/Uchl5/Polr2i/Rev3l/Asf1a/Pold2/Kat2a/Vrk1/Cinp/Wrnip1/Atxn7/Rnaseh2b/Nipbl/Eny2/Myc/Rbx1/Nudt16l1/Prkdc/Mcm4/Wdr4/Hdac3/Pold4/Mus81/Smarca2/Rnaseh2c/Bad/Cenpx/Huwe1/Smarcc2/Nabp2/Alkbh8/Rev1/Abl1/Psmd14/Ssrp1/Atf2/Pcna/Pole3/Rpa2/Taf12/Park7/Mtor/Clock/Ep400/Actb/Ino80b/Hmces/Ruvbl1/…	151
33	GO:0006352	DNA-templated transcription initiation	55/1855	177/22940	6.1152e-19	1.32916e-16	1.17325e-16	Smarcb1/Kmt2a/Gtf2f1/Med6/Med29/Med8/Med28/Macroh2a1/Med11/Polr2i/Med7/Med31/Ccnh/Med10/Psmc6/Med4/Sub1/Myc/Polr3h/Dpy30/Taf11/Polr2d/Nr3c1/Lcor/Med27/Ttf1/Gtf3c5/Atf2/Polr1e/Taf12/Atf7ip/Med21/Maz/Gtf2e2/Gtf2a2/Med13/Gtf2h5/Rsf1/Ncoa6/Pcid2/Med30/Trmt112/Taf10/Taf13/Kdm2a/Ep300/Elob/Znhit1/Med9/Hmgb1/Gtf2f2/Polr2g/Taf9/Med12/Eloc	55
34	GO:0065004	protein-DNA complex assembly	53/1855	173/22940	5.34777e-18	1.12914e-15	9.96696e-16	Med6/Med29/Med8/Cdt1/Med28/Macroh2a1/Med11/Asf1a/Med7/Med31/Med10/Kat6b/Dnajc9/Psmc6/Med4/Hira/Mis18a/Taf11/Smarca2/Cenpx/Med27/Hat1/Ssrp1/Polr1e/Anp32b/Pole3/Taf12/Atf7ip/Med21/Atrx/Kat6a/Gtf2a2/Gtf2h5/Rsf1/Cenpt/Med30/Pogz/Ubn1/Taf10/Taf13/Grwd1/Set/Ep300/Npm1/Rbbp4/Nap1l1/Med9/Hmgb1/Gtf2f2/Chrac1/Cenpw/Taf9/Shprh	53
35	GO:0042255	ribosome assembly	31/1855	64/22940	1.37966e-17	2.83214e-15	2.49994e-15	Ppan/Rpl10/Rps25/Rps5/Rrp7a/C1qbp/Brix1/Prkdc/Rps14/Eif6/Rps6/Mrto4/Mrpl20/Rpl6/Nip7/Rpsa/Abt1/Rps27l/Fau/Rpf2/Rps19/Ddx28/Mrps7/Rpl38/Rpl23a/Rpl5/Rpl11/Rps15/Rplp0/Rps28/Rps27	31
36	GO:0006281	DNA repair	108/1855	585/22940	2.79417e-16	5.58079e-14	4.92617e-14	Rpa1/Smarcb1/Gtf2h4/Ddb2/Ruvbl2/Tfpt/Arid1a/Cdk9/Dmap1/Rpa3/Macroh2a1/Ube2a/Uchl5/Polr2i/Rev3l/Asf1a/Pold2/Kat2a/Cinp/Wrnip1/Atxn7/Rnaseh2b/Nipbl/Eny2/Rbx1/Nudt16l1/Prkdc/Mcm4/Pold4/Mus81/Smarca2/Rnaseh2c/Cenpx/Huwe1/Smarcc2/Nabp2/Rev1/Abl1/Psmd14/Ssrp1/Pcna/Rpa2/Taf12/Park7/Ep400/Actb/Ino80b/Hmces/Ruvbl1/Ogg1/Herc2/Smg1/Ppp4c/Rps3/Nsmce1/Bcl7c/Bccip/Atrx/Cetn2/Gins4/Babam1/Wdr48/Arid2/Fan1/Rfc3/…	108
37	GO:0007005	mitochondrion organization	102/1855	542/22940	5.13341e-16	9.98313e-14	8.81212e-14	Ndufa11/Tomm40/Timm50/Bax/Tmem242/Rala/Dynll1/Thg1l/Ndufa2/Gabarap/Fis1/Fkbp8/Cdc37/Ndufa12/Timm13/Vps13d/Pum2/Timm22/Kat2a/Timm9/Prelid1/Ndufs6/Mtx3/Ndufs4/Myc/Tomm22/Samm50/Gsk3b/Ndufa5/Uqcc2/Sdhaf2/Bad/Huwe1/Rb1cc1/Maip1/Ndufb3/Ndufa8/Timm10/Atf2/Jtb/Dmac1/Stoml2/Ndufs5/Atpaf1/Park7/Tomm7/Slc35f6/Ssbp1/Chchd6/Pdcd5/Tmem126a/Coq7/Mrpl17/Fundc2/Flcn/Pkd1/Mrpl15/Parl/Ndufb7/Ogt/Chchd4/Vps13c/Cox1…	102
38	GO:0006399	tRNA metabolic process	52/1855	188/22940	1.32348e-15	2.50782e-13	2.21365e-13	Hars1/Trmt1/Qtrt1/Farsa/Polr2e/Vars1/Cars1/Thg1l/Lage3/Rars1/Nsun2/Rtraf/Trmt2a/Dtwd1/Wdr4/Rpp21/Lars1/Rpp30/Dus1l/Exosc7/Alkbh8/Osgepl1/Farsb/Exosc8/Tars2/Exosc3/Yrdc/Pus1/Pop7/Gars1/Pop4/Ftsj1/Lsm6/Polr2f/Tsen34/Rpp25l/Ddx1/Polr2l/Trmt112/Exosc2/Trp53rkb/Ankrd16/Ctu2/Rpp38/Pusl1/Elp6/Pop5/Rpp25/Sars1/Urm1/Kti12/Mocs3	52
39	GO:0051276	chromosome organization	105/1855	574/22940	1.39738e-15	2.58166e-13	2.27883e-13	Rpa1/Smarcb1/Nhp2/Cct3/Ccne1/Syce2/Ruvbl2/Rab11a/Apc/Tfpt/Cdt1/Ezh1/Cct4/Arid1a/Ncaph2/Macroh2a1/Top2b/Uchl5/Psmc3ip/Drg1/Pum2/Ylpm1/Pinx1/Hmbox1/Nipbl/Sub1/Cct5/Myc/Prkdc/Mcm4/Naa50/Mis18a/Psmg2/Banf1/Smarca2/Anapc11/Cenpx/Smarcc2/Nabp2/Dctn2/Cct8/Stag2/Abl1/Hat1/Nop10/Pcna/Gins1/Rae1/Gar1/Nudc/Rpa2/Anapc4/Ran/Cct6a/Anapc7/Mad1l1/Actb/Ssbp1/Cct7/Ino80b/Ruvbl1/Atf7ip/Anapc15/Smg1/Lcmt1/Bcl7c/Bcci…	105
40	GO:0000387	spliceosomal snRNP assembly	21/1855	34/22940	3.4411e-15	6.20236e-13	5.47483e-13	Wdr77/Snrpd1/Lsm2/Prpf31/Prpf3/Snrpd3/Smn1/Prmt5/Snrpc/Clns1a/Snrpb/Strap/Lsm4/Snrpd2/Gemin7/Tssc4/Gemin6/Snrpg/Prmt7/Gemin2/Snrpe	21
41	GO:0070647	protein modification by small protein conjugation or removal	133/1855	825/22940	7.76739e-15	1.36574e-12	1.20554e-12	Wdr77/Usp32/Ddb2/Med6/Crbn/Ube2m/Zmiz1/Nedd8/Sash1/Ube2a/Uchl5/Smurf2/Gabarap/Med11/Cops6/Anapc16/Sumo3/Cdc34/Rack1/Med7/Rps27a/Rnf187/Rffl/Med31/Atxn3/Trim27/Pdcd6/Med10/Trim23/Pinx1/Uchl3/Fbxl3/Rangap1/Rbx1/Mgrn1/Gsk3b/Fbxl17/Ubr2/Birc6/Washc1/Mib1/Hdac3/Anapc11/Huwe1/Shmt2/Usp33/Cops5/Rnf25/Med27/Abl1/Psmd14/Ube2e3/Trim44/Usp24/Svbp/Park7/Mtor/Anapc4/Ube2k/Anapc7/Herc3/Med21/Herc2/Rps3/Usp9x/T…	133
42	GO:0000460	maturation of 5.8S rRNA	21/1855	35/22940	7.9468e-15	1.36574e-12	1.20554e-12	C1d/Rrp15/Nop9/Pes1/Fcf1/Prkdc/Exosc7/Wdr12/Eif6/Exosc8/Rpf1/Exosc3/Eri1/Mak16/Mphosph6/Exosc4/Abt1/Rps21/Exosc2/Npm1/Nsa2	21
43	GO:0072594	establishment of protein localization to organelle	87/1855	447/22940	1.01157e-14	1.68897e-12	1.49085e-12	Cct3/Ipo4/Tsc2/Timm44/Tomm40/Timm50/Man1a/Ruvbl2/Bax/Rab11a/Sgta/Snf8/Cct4/Rala/Srp14/Dmap1/Pam16/Srp19/Ubl4a/Hspa8/Macroh2a1/Fis1/Timm13/Vps13d/Nup85/Timm22/Timm9/Zfyve16/Spcs1/Dnajc15/Nipbl/Cct5/Ywhaz/Tomm22/Samm50/Hsp90ab1/Hdac3/Pola2/Nabp2/Cct8/Get4/Maip1/Srp9/Notch1/Timm10/Atf2/Dnajc19/Akirin2/Tomm7/Ran/Cct6a/Lrwd1/Cct7/Pdcd5/Ipo5/Usp9x/Timm17b/Zpr1/Nedd4/Pik3r4/Spg11/Parl/Cct2/Chchd4/Cbl/Vp…	87
44	GO:0051052	regulation of DNA metabolic process	96/1855	518/22940	1.02847e-14	1.68897e-12	1.49085e-12	Smarcb1/Cct3/Ruvbl2/Bax/Tfpt/Cdt1/Gmnn/Cct4/Arid1a/Cdk9/Dmap1/Uchl5/Pfn1/Kat2a/Ylpm1/Wrnip1/Atxn7/Pinx1/Hmbox1/Sub1/Cct5/Eny2/Myc/Nudt16l1/Prkdc/Gsk3b/Mis18a/Prmt5/Smarca2/Smarcc2/Nabp2/Hras/Cct8/Prim2/Ttf1/Abl1/Pcna/Exosc3/Pole3/Rpa2/Taf12/Dnajc2/Cct6a/Ep400/Actb/Ssbp1/Cct7/Ino80b/Hmces/Ruvbl1/Ogg1/Smg1/Ppp4c/Sh2b1/Rps3/Bcl7c/Usp9x/Atrx/Mecp2/Tnks/Babam1/Tipin/Wdr48/Flcn/Arid2/Rfc3/Cct2/Atm/Slf2…	96
45	GO:0043632	modification-dependent macromolecule catabolic process	107/1855	611/22940	1.56249e-14	2.49555e-12	2.20282e-12	Wdr77/Psmc3/Rmnd5a/Sgta/Crbn/Psmd4/Psmb4/Apc/Snf8/Nedd8/Ubl4a/Psma2/Ube2a/Psmd3/Uchl5/Psmb6/Smurf2/Gabarap/Sumo3/Cdc34/Rack1/Rps27a/Rnf187/Rffl/Psmc5/Fbxl20/Psma6/Psmc1/Atxn3/Psmd6/Uchl3/Fbxl3/Psmb5/Rbx1/Gsk3b/Fbxl17/Ubr2/Mib1/Anapc11/Huwe1/Psmd13/Exosc7/Get4/Pdcl3/Rnf25/Psmd14/Nsfl1c/Psma7/Exosc8/Akirin2/Exosc3/Psmb2/Psmc2/Park7/Anapc4/Ube2k/Clock/Herc3/Herc2/Psmd8/Psmc4/Usp9x/Nedd4/Psma4/Chmp2a…	107
46	GO:0006417	regulation of translation	75/1855	359/22940	1.58716e-14	2.49555e-12	2.20282e-12	Eif2b5/Cdk4/Rplp1/Rpl10/Eif3d/C1qbp/Hbs1l/Cpeb4/Rack1/Bzw2/Pum2/Ern1/Ngdn/Eif3e/Mrpl13/Prkdc/Tarbp2/Uqcc2/Pa2g4/Shmt2/Tnrc6c/Eif4a3/Ncl/Eif4e2/Srp9/Tsc1/Inpp5e/Eif6/Ncbp1/Pum1/Magoh/Ybx1/Ago3/Trnau1ap/Mtor/Malsu1/Cnbp/Rps3/Ddx6/Ireb2/Xrn1/Eefsec/Ogt/Cnot6l/Dapk3/Eif1/Serbp1/Rps27l/Abcf1/Dap/Cpeb3/Elavl1/Tsfm/Pum3/Ago1/Tnrc6b/Gigyf2/Tnrc6a/Eif3k/Ep300/Eif3b/Npm1/Rpl38/Gapdh/Rpl5/Rcc1l/Pym1/Mir186/…	75
47	GO:0000470	maturation of LSU-rRNA	19/1855	30/22940	3.71507e-14	5.71966e-12	5.04875e-12	Nhp2/Rrp15/Rsl1d1/Pes1/Wdr12/Nifk/Eif6/Rpf1/Mak16/Rpl10a/Rpf2/Rpl7/Npm1/Nsa2/Rpl7a/Rpl35/Snu13/Rpl7l1/Znhit6	19
48	GO:0043687	post-translational protein modification	137/1855	882/22940	5.81997e-14	8.77746e-12	7.74787e-12	Wdr77/Usp32/Ddb2/Med6/Crbn/Ube2m/Zmiz1/Nedd8/Sash1/Ube2a/Uchl5/Smurf2/Gabarap/Med11/Cops6/Anapc16/Sumo3/Cdc34/Rack1/Med7/Rps27a/Rnf187/Rffl/Med31/Atxn3/Trim27/Pdcd6/Med10/Trim23/Pinx1/Uchl3/Fbxl3/Rangap1/Rbx1/Mgrn1/Gsk3b/Fbxl17/Ubr2/Birc6/Washc1/Mib1/Hdac3/Anapc11/Huwe1/Shmt2/Usp33/Cops5/Rhbdd1/Rnf25/Med27/Abl1/Psmd14/Ube2e3/Trim44/Usp24/Svbp/Park7/Mtor/Agbl5/Anapc4/Ube2k/Anapc7/Herc3/Med21/Herc2…	137
49	GO:0032446	protein modification by small protein conjugation	117/1855	710/22940	7.44689e-14	1.10065e-11	9.71544e-12	Wdr77/Ddb2/Med6/Crbn/Ube2m/Zmiz1/Nedd8/Sash1/Ube2a/Smurf2/Gabarap/Med11/Anapc16/Sumo3/Cdc34/Rack1/Med7/Rps27a/Rnf187/Rffl/Med31/Trim27/Pdcd6/Med10/Trim23/Pinx1/Fbxl3/Rangap1/Rbx1/Mgrn1/Gsk3b/Fbxl17/Ubr2/Birc6/Washc1/Mib1/Hdac3/Anapc11/Huwe1/Rnf25/Med27/Abl1/Ube2e3/Trim44/Svbp/Park7/Mtor/Anapc4/Ube2k/Anapc7/Herc3/Med21/Herc2/Rps3/Tnks/Dcun1d5/Nedd4/Hmg20a/Wdr48/Trim33/Ogt/Cbl/Rnf44/Rnf38/Rnf126/Sk…	117
50	GO:0000028	ribosomal small subunit assembly	15/1855	19/22940	1.11211e-13	1.61147e-11	1.42245e-11	Rps25/Rps5/Rrp7a/Prkdc/Rps14/Rps6/Rpsa/Abt1/Rps27l/Fau/Rps19/Mrps7/Rps15/Rps28/Rps27	15
51	GO:0140694	non-membrane-bounded organelle assembly	80/1855	412/22940	1.38161e-13	1.96348e-11	1.73316e-11	Tubb5/Ppan/Rab11a/Arpc2/Rbm14/Rpl10/Rps25/Rps5/Rrp7a/C1qbp/Ncor1/G3bp1/Hdac2/Tns3/Drg1/Pum2/Kat2a/Brix1/Prkdc/Washc1/Mapre2/Hdac3/Rps14/Sac3d1/Cenpx/Stag2/Tubgcp4/Eif6/Rps6/Mrto4/Rcc1/Mrpl20/Rpl6/Ppp1r35/Rps3/Bccip/Pqbp1/Cetn2/Haus7/Lsm4/Nip7/Ddx6/Rpsa/Chmp2a/Farp2/Lsm3/Cnot6l/Haus8/Abt1/Cenpt/Rps27l/Fau/Chmp4b/Rpf2/Pogz/Prrc2c/Rps19/Haus1/Zfyve1/Ddx28/Mrps7/C2cd3/Rps23/Tubgcp6/Ep300/Jmjd6/Npm1/R…	80
52	GO:0019941	modification-dependent protein catabolic process	103/1855	601/22940	2.01272e-13	2.80642e-11	2.47723e-11	Wdr77/Psmc3/Rmnd5a/Sgta/Crbn/Psmd4/Psmb4/Apc/Snf8/Nedd8/Ubl4a/Psma2/Ube2a/Psmd3/Uchl5/Psmb6/Smurf2/Gabarap/Sumo3/Cdc34/Rack1/Rps27a/Rnf187/Rffl/Psmc5/Fbxl20/Psma6/Psmc1/Atxn3/Psmd6/Uchl3/Fbxl3/Psmb5/Rbx1/Gsk3b/Fbxl17/Ubr2/Mib1/Anapc11/Huwe1/Psmd13/Get4/Pdcl3/Rnf25/Psmd14/Nsfl1c/Psma7/Akirin2/Psmb2/Psmc2/Park7/Anapc4/Ube2k/Clock/Herc3/Herc2/Psmd8/Psmc4/Usp9x/Nedd4/Psma4/Chmp2a/Ogt/Cbl/Zyg11b/Rnf12…	103
53	GO:0006457	protein folding	45/1855	169/22940	4.7301e-13	6.47323e-11	5.71392e-11	Pfdn5/Cct3/Fkbp11/Sgta/Tbcb/Pfdn2/Cct4/Tor2a/Hspa8/Fkbp8/Cdc37/Nudcd2/Ahsa1/Cwc27/Cct5/Hsp90ab1/Ppil1/Pfdn6/Pfdn1/Cdc37l1/Prdx4/Cct8/Ppil3/Pdcl3/Bag1/Ppie/Nudc/Dnajc2/Cct6a/Cct7/Pdcd5/Nktr/Cct2/Chchd4/Tbcc/Selenof/Tbcel/Tbca/Pfdn4/Fkbp2/Ppih/Ptges3/Ppia/Hspe1/Hspa14	45
54	GO:0051603	proteolysis involved in protein catabolic process	120/1855	759/22940	6.71472e-13	9.02215e-11	7.96385e-11	Wdr77/Psmc3/Rmnd5a/Clpp/Man1a/Sgta/Crbn/Psmd4/Psmb4/Apc/Snf8/Man1a2/Nedd8/Tmem259/Psmb1/Ubl4a/Psma2/Ube2a/Psmd3/Uchl5/Psmb6/Smurf2/Gabarap/H13/Sumo3/Cdc34/Rack1/Rps27a/Rnf187/Rffl/Psmc5/Ern1/Fbxl20/Psma6/Psmc1/Atxn3/Psmd6/Psmc6/Uchl3/Fbxl3/Psmb5/Rbx1/Gsk3b/Hsp90ab1/Fbxl17/Ubr2/Mib1/Anapc11/Huwe1/Psmd13/Get4/Pdcl3/Rhbdd1/Rnf25/Ankzf1/Psmd14/Nsfl1c/Psma7/Akirin2/Psmb2/Psmc2/Park7/Anapc4/Ube2k/Clock…	120
55	GO:0006511	ubiquitin-dependent protein catabolic process	99/1855	589/22940	1.97615e-12	2.60781e-10	2.30191e-10	Wdr77/Psmc3/Rmnd5a/Sgta/Crbn/Psmd4/Psmb4/Apc/Snf8/Ubl4a/Psma2/Ube2a/Psmd3/Uchl5/Psmb6/Smurf2/Gabarap/Sumo3/Cdc34/Rack1/Rnf187/Rffl/Psmc5/Fbxl20/Psma6/Psmc1/Atxn3/Psmd6/Uchl3/Fbxl3/Psmb5/Rbx1/Gsk3b/Fbxl17/Ubr2/Mib1/Anapc11/Huwe1/Psmd13/Get4/Pdcl3/Rnf25/Psmd14/Nsfl1c/Psma7/Akirin2/Psmb2/Psmc2/Park7/Anapc4/Ube2k/Clock/Herc3/Herc2/Psmd8/Psmc4/Usp9x/Nedd4/Psma4/Chmp2a/Ogt/Cbl/Zyg11b/Rnf126/Skp1/Ppp1r1…	99
56	GO:0032200	telomere organization	41/1855	152/22940	3.2352e-12	4.1944e-10	3.7024e-10	Rpa1/Nhp2/Cct3/Ccne1/Ruvbl2/Tfpt/Ezh1/Cct4/Uchl5/Ylpm1/Pinx1/Hmbox1/Cct5/Myc/Prkdc/Nabp2/Cct8/Hat1/Nop10/Pcna/Gar1/Rpa2/Cct6a/Cct7/Ino80b/Ruvbl1/Smg1/Atrx/Tnks/Xrn1/Cct2/Atm/Mcrs1/Smg6/Ino80d/Wrap53/Stn1/Ino80c/Xrcc1/Hnrnpc/Ptges3	41
57	GO:0060260	regulation of transcription initiation by RNA polymerase II	28/1855	77/22940	3.36389e-12	4.28607e-10	3.78331e-10	Med6/Med29/Med8/Med28/Med11/Med7/Med31/Med10/Psmc6/Med4/Sub1/Myc/Taf11/Med27/Taf12/Atf7ip/Med21/Gtf2a2/Med13/Pcid2/Med30/Taf10/Taf13/Znhit1/Med9/Hmgb1/Taf9/Med12	28
58	GO:0010608	post-transcriptional regulation of gene expression	98/1855	588/22940	4.25702e-12	5.3321e-10	4.70665e-10	Eif2b5/Cdk4/Hnrnpa0/Rplp1/Phax/Rpl10/Eif3d/C1qbp/Cdc37/Hbs1l/Cpeb4/Rack1/Bzw2/Pum2/Ern1/Helz/Nsun2/Ngdn/Eif3e/Mrpl13/Prkdc/Tarbp2/Uqcc2/Pa2g4/Shmt2/Tnrc6c/Eif4a3/Exosc7/Ncl/Eif4e2/Tsn/Srp9/Angel2/Tsc1/Inpp5e/Eif6/Exosc8/Exosc3/Ncbp1/Pum1/Magoh/Ybx1/Zcchc17/Ago3/Trnau1ap/Mtor/Malsu1/Cnbp/Rps3/Mecp2/Nudt21/Ddx6/Ireb2/Xrn1/Eefsec/Ogt/Cnot6l/Dapk3/Eif1/Serbp1/Rps27l/Lsm1/Pcid2/Abcf1/Dap/Exosc2/Cpeb3/…	98
59	GO:0034248	regulation of amide metabolic process	78/1855	426/22940	6.29491e-12	7.75324e-10	6.84379e-10	Sp1/Eif2b5/Cdk4/Rplp1/Rpl10/Eif3d/C1qbp/Hbs1l/Cpeb4/Rack1/Bzw2/Pum2/Ern1/Ngdn/Eif3e/Mrpl13/Prkdc/Tarbp2/Uqcc2/Pa2g4/Shmt2/Sirt3/Tnrc6c/Eif4a3/Ncl/Eif4e2/Srp9/Tsc1/Inpp5e/Eif6/Ncbp1/Pum1/Magoh/Ybx1/Ago3/Trnau1ap/Mtor/Malsu1/Cnbp/Rps3/Ddx6/Pin1/Ireb2/Xrn1/Eefsec/Ogt/Cnot6l/Dapk3/Eif1/Serbp1/Rps27l/Abcf1/Dap/Cpeb3/Elavl1/Tsfm/Pum3/Ago1/Tnrc6b/Gigyf2/Tnrc6a/Eif3k/Ep300/Eif3b/Npm1/Rpl38/Gapdh/Rpl5/Rcc…	78
60	GO:0016567	protein ubiquitination	105/1855	654/22940	7.54946e-12	9.14599e-10	8.07317e-10	Wdr77/Ddb2/Med6/Crbn/Sash1/Ube2a/Smurf2/Gabarap/Med11/Anapc16/Cdc34/Rack1/Med7/Rps27a/Rnf187/Rffl/Med31/Trim27/Pdcd6/Med10/Trim23/Pinx1/Fbxl3/Rbx1/Mgrn1/Gsk3b/Fbxl17/Ubr2/Birc6/Washc1/Mib1/Hdac3/Anapc11/Huwe1/Rnf25/Med27/Abl1/Ube2e3/Trim44/Svbp/Park7/Mtor/Anapc4/Ube2k/Anapc7/Herc3/Med21/Herc2/Rps3/Tnks/Nedd4/Wdr48/Trim33/Ogt/Cbl/Rnf44/Rnf38/Rnf126/Skp1/Topors/Dcaf15/Uvssa/Ubr5/Mylip/Fau/Med30/Hac…	105
61	GO:0000723	telomere maintenance	39/1855	147/22940	1.89226e-11	2.25545e-09	1.99089e-09	Rpa1/Nhp2/Cct3/Ccne1/Ruvbl2/Tfpt/Cct4/Uchl5/Ylpm1/Pinx1/Hmbox1/Cct5/Myc/Prkdc/Nabp2/Cct8/Nop10/Pcna/Gar1/Rpa2/Cct6a/Cct7/Ino80b/Ruvbl1/Smg1/Atrx/Tnks/Xrn1/Cct2/Atm/Mcrs1/Smg6/Ino80d/Wrap53/Stn1/Ino80c/Xrcc1/Hnrnpc/Ptges3	39
62	GO:0051168	nuclear export	43/1855	174/22940	2.28821e-11	2.6841e-09	2.36926e-09	Chtop/Ranbp3/Ddx39a/Phax/Nop9/Nup85/Ywhae/Nsun2/Eny2/Rangap1/Gsk3b/Hdac3/Alyref/Eif4a3/Thoc3/Rae1/Eif6/Ncbp1/Anp32b/Magoh/Park7/Ran/Magohb/Pkd1/Ctdspl2/Chchd4/Thoc5/Nxt1/Thoc2/Rbm8a/Pcid2/Thoc6/Nxt2/Sem1/Setd2/Atxn1/Sfn/Rbm33/Npm1/Rps15/Srsf3/Sarnp/Zc3h11a	43
63	GO:0060261	positive regulation of transcription initiation by RNA polymerase II	25/1855	67/22940	2.50048e-11	2.88727e-09	2.5486e-09	Med6/Med29/Med8/Med28/Med11/Med7/Med31/Med10/Psmc6/Med4/Sub1/Myc/Taf11/Med27/Taf12/Med21/Gtf2a2/Med13/Med30/Taf10/Taf13/Znhit1/Med9/Taf9/Med12	25
64	GO:0008033	tRNA processing	35/1855	124/22940	3.05685e-11	3.4754e-09	3.06774e-09	Trmt1/Qtrt1/Thg1l/Lage3/Nsun2/Rtraf/Trmt2a/Dtwd1/Wdr4/Rpp21/Rpp30/Dus1l/Alkbh8/Osgepl1/Yrdc/Pus1/Pop7/Pop4/Ftsj1/Lsm6/Tsen34/Rpp25l/Ddx1/Trmt112/Ankrd16/Ctu2/Rpp38/Pusl1/Elp6/Pop5/Rpp25/Sars1/Urm1/Kti12/Mocs3	35
65	GO:0033044	regulation of chromosome organization	53/1855	246/22940	3.36428e-11	3.76698e-09	3.32511e-09	Smarcb1/Cct3/Ruvbl2/Apc/Tfpt/Cct4/Arid1a/Macroh2a1/Uchl5/Ylpm1/Pinx1/Hmbox1/Sub1/Cct5/Myc/Psmg2/Smarca2/Anapc11/Smarcc2/Nabp2/Cct8/Anapc4/Cct6a/Anapc7/Mad1l1/Actb/Cct7/Ino80b/Ruvbl1/Atf7ip/Anapc15/Smg1/Lcmt1/Bcl7c/Atrx/Naa10/Tnks/Arid2/Cct2/Atm/Slf2/Mcrs1/Smarce1/Smg6/Pcid2/Tasor/Ino80d/Stn1/Ino80c/Xrcc1/Hnrnpc/Bub3/Arid1b	53
66	GO:0051123	RNA polymerase II preinitiation complex assembly	23/1855	58/22940	3.6219e-11	3.9949e-09	3.5263e-09	Med6/Med29/Med8/Med28/Med11/Med7/Med31/Med10/Psmc6/Med4/Taf11/Med27/Taf12/Atf7ip/Med21/Gtf2a2/Med30/Taf10/Taf13/Med9/Hmgb1/Gtf2f2/Taf9	23
67	GO:0006354	DNA-templated transcription elongation	34/1855	119/22940	4.03616e-11	4.38636e-09	3.87184e-09	Gtf2f1/Med6/Cdk12/Med29/Polr2e/Med8/Cdk9/Elof1/Med28/Med11/Polr2i/Med7/Supt4a/Med31/Zmynd11/Med10/Med4/Nelfe/Med27/Polr1e/Ncbp1/Polr1d/Med21/Setd5/Thoc5/Gtf2h5/Pcid2/Med30/Adrm1/Setd2/Scaf8/Elob/Med9/Gtf2f2	34
68	GO:0033108	mitochondrial respiratory chain complex assembly	31/1855	102/22940	5.09674e-11	5.45868e-09	4.81838e-09	Ndufa11/Ndufa2/Ndufa12/Ndufs6/Ndufs4/Samm50/Ndufa5/Uqcc2/Sdhaf2/Ndufb3/Ndufa8/Dmac1/Ndufs5/Tmem126a/Ndufb7/Chchd4/Cox18/Ndufa3/Cox17/Ndufaf6/Uqcc5/Ndufs8/Uqcc4/Ndufaf2/Ndufaf3/Ndufb6/Sdhaf1/Ndufaf8/Pet100/Ndufb1/Tmem223	31
69	GO:0070897	transcription preinitiation complex assembly	24/1855	64/22940	5.51982e-11	5.78356e-09	5.10515e-09	Med6/Med29/Med8/Med28/Med11/Med7/Med31/Med10/Psmc6/Med4/Taf11/Med27/Polr1e/Taf12/Atf7ip/Med21/Gtf2a2/Med30/Taf10/Taf13/Med9/Hmgb1/Gtf2f2/Taf9	24
70	GO:0006913	nucleocytoplasmic transport	67/1855	356/22940	5.63487e-11	5.78356e-09	5.10515e-09	Chtop/Ipo4/Ranbp3/Tsc2/Ddx39a/Ranbp1/Phax/Dmap1/Nop9/Nup85/Ywhae/Nsun2/Eny2/Rangap1/Gsk3b/Hsp90ab1/Hdac3/Pola2/Alyref/Eif4a3/Thoc3/Notch1/Atf2/Rae1/Eif6/Akirin2/Ncbp1/Anp32b/Magoh/Park7/Ran/Magohb/Ipo5/Zpr1/Nedd4/Pkd1/Ankrd54/Spg11/Ctdspl2/Chchd4/Thoc5/Nxt1/Thoc2/Ubr5/Mlxip/Rbm8a/Pcid2/Htatip2/Elavl1/Nup43/Thoc6/Pik3r1/Nxt2/Sem1/Setd2/Atxn1/Sfn/Rbm33/Ep300/Snupn/Cfl1/Npm1/Rps15/Prkag1/Srsf3/Sarnp…	67
71	GO:0051169	nuclear transport	67/1855	356/22940	5.63487e-11	5.78356e-09	5.10515e-09	Chtop/Ipo4/Ranbp3/Tsc2/Ddx39a/Ranbp1/Phax/Dmap1/Nop9/Nup85/Ywhae/Nsun2/Eny2/Rangap1/Gsk3b/Hsp90ab1/Hdac3/Pola2/Alyref/Eif4a3/Thoc3/Notch1/Atf2/Rae1/Eif6/Akirin2/Ncbp1/Anp32b/Magoh/Park7/Ran/Magohb/Ipo5/Zpr1/Nedd4/Pkd1/Ankrd54/Spg11/Ctdspl2/Chchd4/Thoc5/Nxt1/Thoc2/Ubr5/Mlxip/Rbm8a/Pcid2/Htatip2/Elavl1/Nup43/Thoc6/Pik3r1/Nxt2/Sem1/Setd2/Atxn1/Sfn/Rbm33/Ep300/Snupn/Cfl1/Npm1/Rps15/Prkag1/Srsf3/Sarnp…	67
72	GO:0080135	regulation of cellular response to stress	87/1855	522/22940	6.92404e-11	7.0094e-09	6.1872e-09	Smarcb1/Eef1e1/Braf/Ruvbl2/Bax/Ikbkg/Sgta/Tfpt/Arid1a/Cdk9/Dmap1/Tmem259/Nbr1/Uchl5/Pum2/Dnmt3a/Ern1/Kat2a/Atxn3/Atxn7/Rnaseh2b/Eny2/Nudt16l1/Prkdc/Smarca2/Bad/Smarcc2/Cops5/Tsc1/Abl1/Pcna/Prdx1/Rpa2/Taf12/Park7/Ep400/Actb/Erp29/Ino80b/Ruvbl1/Ybx3/Ogg1/Xylt1/Ppp4c/Rps3/Bcl7c/Nek1/Babam1/Wdr48/Arid2/Ptprf/Mif/Ogt/Atm/Map2k2/Vps13c/Slf2/Pnpla8/Mcrs1/Smarce1/Suv39h1/Ino80d/Wrap53/Pik3r1/Taf10/Trp53b…	87
73	GO:2000142	regulation of DNA-templated transcription initiation	28/1855	86/22940	7.08406e-11	7.07448e-09	6.24465e-09	Med6/Med29/Med8/Med28/Med11/Med7/Med31/Med10/Psmc6/Med4/Sub1/Myc/Taf11/Med27/Taf12/Atf7ip/Med21/Gtf2a2/Med13/Pcid2/Med30/Taf10/Taf13/Znhit1/Med9/Hmgb1/Taf9/Med12	28
74	GO:0051301	cell division	100/1855	635/22940	7.41639e-11	7.30762e-09	6.45044e-09	Ccne1/Syce2/Ralb/Rab11a/Apc/Cdk4/Arpp19/Ccdc124/Rala/Aatf/Katna1/Anapc16/Sptbn1/Kat2a/Vrk1/Cinp/Ptch1/Cetn3/Tppp/Nsun2/Bin3/Myc/Nde1/Son/Mis18a/Birc6/Washc1/Mapre2/Sac3d1/Cdk2ap2/Anapc11/Cenpx/Pard3/Stag2/Notch1/Entr1/Ssna1/Rae1/Ncoa3/Jtb/Cks1b/Pmf1/Dctn3/Clta/Ybx1/Stmn1/Nudc/Rcc1/Anapc4/Ran/Anapc7/Mad1l1/Ruvbl1/Lrp6/Anapc15/Rps3/Usp9x/Cetn2/Haus7/Tnks/Nek1/Katnb1/Babam1/Mau2/Pin1/Tipin/Pik3r4/Fl…	100
75	GO:0006401	RNA catabolic process	59/1855	298/22940	9.90113e-11	9.62755e-09	8.49824e-09	Smg9/Lsm2/Hnrnpa0/Phax/Hbs1l/Pum2/Nsun2/Rnaseh2b/Eif3e/Rnaseh2c/Tnrc6c/Eif4a3/Exosc7/Angel2/Exosc8/Exosc3/Ncbp1/Pum1/Magoh/Ybx1/Mrto4/Zcchc17/Ago3/Mtor/Magohb/Smg1/Lsm6/Lsm4/Zpr1/Xrn1/Atm/Exosc4/Exosc1/Cnot6l/Lsm7/Lsm1/Smg6/Rbm8a/Pcid2/Exosc2/Cpeb3/Elavl1/Dxo/Trir/Ago1/Tnrc6b/Gigyf2/Rbm33/Tnrc6a/Rnaseh2a/Elob/Npm1/Hnrnpc/Exosc5/Pym1/Polr2g/Fastkd5/Eloc/Lsm5	59
76	GO:0006403	RNA localization	42/1855	176/22940	1.2816e-10	1.23001e-08	1.08573e-08	Chtop/Pih1d1/Ddx39a/Cct4/Phax/Pum2/Nup85/Cetn3/Nsun2/Eny2/Alyref/Eif4a3/Thoc3/Rae1/Ncbp1/Magoh/Ybx1/Ran/Magohb/Cetn2/Tnks/Cct2/Atm/Thoc5/Nxt1/Thoc2/Rbm8a/Pcid2/Nup43/Thoc6/Wrap53/Nxt2/Sem1/Setd2/Fbl/Rbm33/Snupn/Mrpl18/Srsf3/Znhit6/Sarnp/Zc3h11a	42
77	GO:0034728	nucleosome organization	28/1855	88/22940	1.30621e-10	1.23755e-08	1.09238e-08	Smarcb1/Arid1a/Macroh2a1/Asf1a/Kat6b/Dnajc9/Hira/Smarca2/Smarcc2/Hat1/Ssrp1/Anp32b/Pole3/Atrx/Kat6a/Arid2/Rsf1/Smarce1/Ubn1/Setd2/Grwd1/Set/Npm1/Rbbp4/Nap1l1/Chrac1/Chd2/Shprh	28
78	GO:0006282	regulation of DNA repair	47/1855	212/22940	1.5539e-10	1.45358e-08	1.28308e-08	Smarcb1/Ruvbl2/Tfpt/Arid1a/Cdk9/Dmap1/Uchl5/Kat2a/Atxn7/Eny2/Nudt16l1/Prkdc/Smarca2/Smarcc2/Abl1/Pcna/Rpa2/Taf12/Ep400/Actb/Ino80b/Ruvbl1/Ogg1/Ppp4c/Rps3/Bcl7c/Babam1/Wdr48/Arid2/Slf2/Mcrs1/Smarce1/Suv39h1/Ino80d/Wrap53/Taf10/Trp53bp1/Setd2/Ino80c/Xrcc1/Mbtd1/Hmgb1/Arid1b/Ube2n/Sf3b5/Taf9/Pnp	47
79	GO:0006260	DNA replication	55/1855	271/22940	1.6072e-10	1.48465e-08	1.3105e-08	Rpa1/Ccne1/Ruvbl2/Tfpt/Cdt1/Gmnn/Cdk9/Rpa3/Uchl5/Rev3l/Asf1a/Pold2/Cinp/Wrnip1/Mcm4/Pola2/Pold4/Mus81/Cenpx/Hras/Prim2/Ttf1/Ssrp1/Pcna/Gins1/Rtf2/Pole3/Rpa2/Dnajc2/Lrwd1/Ssbp1/Ino80b/Pole4/Ruvbl1/Atrx/Rbbp7/Gins4/Orc6/Zpr1/Tipin/Rfc3/Wdr18/Mcrs1/Ino80d/Sin3a/Stn1/Ino80c/Rnaseh2a/Grwd1/Ankrd17/Npm1/Rbbp4/Bod1l/Chrac1/Cenps	55
80	GO:0051054	positive regulation of DNA metabolic process	61/1855	320/22940	2.38624e-10	2.17708e-08	1.92171e-08	Smarcb1/Cct3/Ruvbl2/Bax/Tfpt/Cdt1/Cct4/Arid1a/Dmap1/Uchl5/Pfn1/Hmbox1/Cct5/Myc/Prkdc/Gsk3b/Smarca2/Smarcc2/Nabp2/Hras/Cct8/Prim2/Pcna/Exosc3/Cct6a/Ep400/Actb/Ssbp1/Cct7/Ino80b/Hmces/Ruvbl1/Rps3/Bcl7c/Usp9x/Atrx/Mecp2/Tnks/Babam1/Wdr48/Arid2/Rfc3/Cct2/Atm/Slf2/Mcrs1/Smarce1/Ino80d/Gfer/Wrap53/Stn1/Trp53bp1/Ino80c/Xrcc1/Npm1/Mbtd1/Hmgb1/Arid1b/Ptges3/Ube2n/Pnp	61
81	GO:2000144	positive regulation of DNA-templated transcription initiation	25/1855	74/22940	3.00218e-10	2.70562e-08	2.38826e-08	Med6/Med29/Med8/Med28/Med11/Med7/Med31/Med10/Psmc6/Med4/Sub1/Myc/Taf11/Med27/Taf12/Med21/Gtf2a2/Med13/Med30/Taf10/Taf13/Znhit1/Med9/Taf9/Med12	25
82	GO:0043484	regulation of RNA splicing	43/1855	188/22940	3.2825e-10	2.92261e-08	2.57979e-08	Wdr77/Puf60/Cdk12/Polr2a/Hspa8/C1qbp/Ern1/Kat2a/Smn1/Atxn7/Sap18/Mbnl2/Eny2/Tra2b/Son/Prmt5/Rps26/Clns1a/Eif4a3/Ncl/Larp7/Ncbp1/Magoh/Taf12/Rest/Srsf9/Pqbp1/Zpr1/Eif1/Rbmxl1/Rbm8a/Pik3r1/Hnrnpf/Taf10/Ddx17/Jmjd6/Npm1/Dazap1/Srsf3/Sf3b5/Taf9/Rbm12/Rps13	43
83	GO:0034655	nucleobase-containing compound catabolic process	84/1855	515/22940	4.41476e-10	3.88394e-08	3.42835e-08	Smg9/Bax/Insr/Lsm2/Hnrnpa0/Phax/Ncor1/Hbs1l/Pum2/Nsun2/Rnaseh2b/Eif3e/Myc/Ppara/Tpi1/Nudt3/Mus81/Rnaseh2c/Urah/Tnrc6c/Eif4a3/Hprt1/Jmjd8/Exosc7/Angel2/Dut/Eif6/Exosc8/Exosc3/Ncbp1/Pum1/Magoh/Ybx1/Mrto4/Zcchc17/Ago3/Mtor/Nudt9/Magohb/Smg1/Aldoa/Lsm6/Lsm4/Zpr1/Xrn1/Flcn/Ogt/Atm/Exosc4/Exosc1/Cnot6l/Lsm7/Sik2/Lsm1/Smg6/Rbm8a/Pcid2/Exosc2/Cpeb3/Elavl1/Dxo/Dnph1/Trir/Ago1/Dctpp1/Tnrc6b/Gigyf2/Rbm33/Tn…	84
84	GO:0019827	stem cell population maintenance	46/1855	213/22940	6.05762e-10	5.26656e-08	4.6488e-08	Smarcb1/Braf/Med6/Kit/Apc/Arid1a/Med28/Hdac2/Med7/Kat2a/Med10/Nipbl/Myc/Sap130/Smarca2/Stag2/Med27/Ncoa3/Kdm4c/Ski/Rest/Actb/Med21/Bcl7c/Rbbp7/Kat6a/Pcm1/Sap30/Setd6/Ddx6/Ogt/Bicral/Hook3/Lsm1/Srrt/Smarce1/Med30/Arid4b/Elavl1/Sin3a/Arid4a/Foxo3/Rbbp4/Tpt1/Bicra/Med12	46
85	GO:0000278	mitotic cell cycle	123/1855	873/22940	7.68174e-10	6.60093e-08	5.82665e-08	Acvr1b/Tom1l2/Smarcb1/Tubb5/Ccne1/Aven/Rab11a/Insr/Ranbp1/Apc/Sra1/Cdt1/Cdk4/Arpp19/Zfp655/Arid1a/Ncaph2/Rpa3/Enkd1/Ube2a/Ttll12/Aatf/Ywhah/Tcf3/Sptbn1/Drg1/Ywhae/Ptch1/Ccnh/Rnaseh2b/Pinx1/Nipbl/Myc/Prkdc/Mcm4/Nde1/Naa50/Son/Tuba1b/Poc1a/Hdac3/Psmg2/Banf1/Cdk2ap2/Mus81/Smarca2/Anapc11/Smarcc2/Nabp2/Dctn2/Stag2/Tuba4a/Angel2/Abl1/Atf2/Tubgcp4/Pcna/Gins1/Nsfl1c/Fam110a/Rtf2/Rae1/Jtb/Larp7/Plrg1/Cks…	123
86	GO:0070585	protein localization to mitochondrion	30/1855	107/22940	9.22254e-10	7.83386e-08	6.91495e-08	Timm44/Tomm40/Timm50/Bax/Rala/Pam16/Fis1/Fkbp8/Timm13/Timm22/Timm9/Dnajc15/Ywhaz/Tomm22/Samm50/Maip1/Timm10/Dnajc19/Bag1/Tomm7/Pdcd5/Timm17b/Parl/Chchd4/Cox18/Tspo/Timm8a1/Timm17a/Romo1/Tomm5	30
87	GO:0046700	heterocycle catabolic process	87/1855	550/22940	1.03194e-09	8.66593e-08	7.64942e-08	Blvra/Smg9/Bax/Insr/Lsm2/Hnrnpa0/Phax/Ncor1/Hbs1l/Pum2/Nsun2/Rnaseh2b/Eif3e/Myc/Ppara/Tpi1/Nudt3/Mus81/Rnaseh2c/Urah/Tnrc6c/Eif4a3/Hprt1/Jmjd8/Exosc7/Angel2/Dut/Eif6/Exosc8/Exosc3/Ncbp1/Pum1/Magoh/Ybx1/Mrto4/Zcchc17/Ago3/Mtor/Nudt9/Magohb/Smg1/Aldoa/Lsm6/Lsm4/Zpr1/Xrn1/Flcn/Ogt/Atm/Exosc4/Exosc1/Cnot6l/Tet3/Lsm7/Sik2/Lsm1/Smg6/Rbm8a/Pcid2/Exosc2/Cpeb3/Elavl1/Dxo/Dnph1/Trir/Ago1/Dctpp1/Tnrc6b/Gigy…	87
88	GO:0098727	maintenance of cell number	46/1855	218/22940	1.34247e-09	1.1147e-07	9.83946e-08	Smarcb1/Braf/Med6/Kit/Apc/Arid1a/Med28/Hdac2/Med7/Kat2a/Med10/Nipbl/Myc/Sap130/Smarca2/Stag2/Med27/Ncoa3/Kdm4c/Ski/Rest/Actb/Med21/Bcl7c/Rbbp7/Kat6a/Pcm1/Sap30/Setd6/Ddx6/Ogt/Bicral/Hook3/Lsm1/Srrt/Smarce1/Med30/Arid4b/Elavl1/Sin3a/Arid4a/Foxo3/Rbbp4/Tpt1/Bicra/Med12	46
89	GO:0007059	chromosome segregation	71/1855	417/22940	1.53812e-09	1.26297e-07	1.11482e-07	Smarcb1/Tubb5/Ccne1/Syce2/Rab11a/Apc/Cdt1/Arid1a/Ncaph2/Top2b/Ncor1/Psmc3ip/Drg1/Pum2/Pinx1/Nipbl/Nde1/Mis18a/Washc1/Mapre2/Hdac3/Psmg2/Sac3d1/Smarca2/Anapc11/Cenpx/Smarcc2/Dctn2/Stag2/Ntmt1/Tubgcp4/Pmf1/Pum1/Nudc/Rcc1/Anapc4/Ran/Anapc7/Mad1l1/Actb/Anapc15/Rps3/Lcmt1/Bcl7c/Bccip/Usp9x/Haus7/Mau2/Ciao2b/Arid2/Chmp2a/Atm/Tubg1/Haus8/Cenpt/Sun1/Smarce1/Chmp4b/Pcid2/Nup43/Rcc2/Haus1/Tlk1/Tubgcp6/Bub3…	71
90	GO:0000956	nuclear-transcribed mRNA catabolic process	32/1855	123/22940	2.02841e-09	1.64725e-07	1.45403e-07	Smg9/Hbs1l/Eif3e/Tnrc6c/Eif4a3/Exosc7/Exosc8/Exosc3/Ncbp1/Magoh/Ybx1/Mrto4/Magohb/Smg1/Lsm4/Xrn1/Atm/Exosc4/Cnot6l/Lsm7/Lsm1/Smg6/Rbm8a/Exosc2/Cpeb3/Dxo/Ago1/Tnrc6b/Tnrc6a/Exosc5/Pym1/Polr2g	32
91	GO:0072655	establishment of protein localization to mitochondrion	28/1855	98/22940	2.07834e-09	1.66945e-07	1.47362e-07	Timm44/Tomm40/Timm50/Bax/Rala/Pam16/Fis1/Timm13/Timm22/Timm9/Dnajc15/Ywhaz/Tomm22/Samm50/Maip1/Timm10/Dnajc19/Tomm7/Pdcd5/Timm17b/Parl/Chchd4/Cox18/Tspo/Timm8a1/Timm17a/Romo1/Tomm5	28
92	GO:0010498	proteasomal protein catabolic process	83/1855	523/22940	2.13847e-09	1.69928e-07	1.49996e-07	Psmc3/Rmnd5a/Man1a/Sgta/Crbn/Psmd4/Psmb4/Apc/Man1a2/Tmem259/Psma2/Ube2a/Uchl5/Psmb6/Smurf2/Gabarap/H13/Cdc34/Rack1/Rnf187/Rffl/Psmc5/Ern1/Fbxl20/Psma6/Psmc1/Atxn3/Psmd6/Psmc6/Fbxl3/Psmb5/Rbx1/Gsk3b/Hsp90ab1/Fbxl17/Ubr2/Anapc11/Get4/Rhbdd1/Ankzf1/Psmd14/Nsfl1c/Psma7/Akirin2/Psmb2/Psmc2/Park7/Anapc4/Ube2k/Clock/Herc2/Psmd8/Psmc4/Usp9x/Psma4/Pkd1/Ogt/Zyg11b/Oaz1/Rnf126/Skp1/Topors/Psmd7/Zer1/Siah1b/…	83
93	GO:0044270	cellular nitrogen compound catabolic process	86/1855	550/22940	2.28118e-09	1.7934e-07	1.58303e-07	Blvra/Smg9/Bax/Insr/Lsm2/Hnrnpa0/Phax/Ncor1/Hbs1l/Pum2/Nsun2/Rnaseh2b/Eif3e/Myc/Ppara/Tpi1/Nudt3/Mus81/Rnaseh2c/Urah/Tnrc6c/Eif4a3/Hprt1/Jmjd8/Exosc7/Angel2/Dut/Eif6/Exosc8/Exosc3/Ncbp1/Pum1/Magoh/Ybx1/Mrto4/Zcchc17/Ago3/Mtor/Nudt9/Magohb/Smg1/Aldoa/Lsm6/Lsm4/Zpr1/Xrn1/Flcn/Ogt/Atm/Exosc4/Exosc1/Cnot6l/Tet3/Lsm7/Sik2/Lsm1/Smg6/Rbm8a/Pcid2/Exosc2/Cpeb3/Elavl1/Dxo/Dnph1/Trir/Ago1/Dctpp1/Tnrc6b/Gigy…	86
94	GO:0031647	regulation of protein stability	58/1855	315/22940	2.55795e-09	1.98982e-07	1.75641e-07	Cct3/Dvl3/Cct4/Ubl4a/Hspa8/Pfn1/Ncor1/Cdc37/Tcf3/Ncln/Kat2a/Ccnh/Pinx1/Fbxl3/Dad1/Cct5/Prkdc/Hsp90ab1/Hdac3/Cdc37l1/Usp33/Cct8/Get4/Pdcl3/Dpm2/Tsc1/Trim44/Bag1/Park7/Mtor/Tomm7/Cct6a/Cct7/Atf7ip/Usp9x/Ifi30/Pin1/Crebl2/Cct2/Rab3gap1/Ubr5/Mylip/Phb1/Siah1b/Pik3r1/Dpm3/Wdr81/Commd1/Ep300/Npm1/Aak1/Gapdh/Rpl5/Rpl11/Rps7/Ptges3/Rpl23/Taf9	58
95	GO:0032204	regulation of telomere maintenance	28/1855	99/22940	2.67609e-09	2.06003e-07	1.81839e-07	Cct3/Ruvbl2/Tfpt/Cct4/Uchl5/Ylpm1/Pinx1/Hmbox1/Cct5/Myc/Nabp2/Cct8/Cct6a/Cct7/Ino80b/Ruvbl1/Smg1/Atrx/Tnks/Cct2/Atm/Mcrs1/Smg6/Ino80d/Stn1/Ino80c/Xrcc1/Hnrnpc	28
96	GO:0051604	protein maturation	83/1855	526/22940	2.81454e-09	2.14427e-07	1.89275e-07	Pfdn5/Cct3/Fkbp11/Sgta/Tbcb/Pfdn2/Cct4/Tor2a/Tmem208/Hspa8/H13/Fkbp8/Cdc37/Tysnd1/Cpm/Nudcd2/Ahsa1/Glrx5/Ptch1/Cwc27/Spcs1/Cln5/Cct5/Myc/Lmf2/Naa50/Hsp90ab1/Ppil1/Pfdn6/Pfdn1/Sec11c/Cdc37l1/Bad/Prdx4/Cct8/Sec11a/Ppil3/Pdcl3/Rhbdd1/Bag1/Stoml2/Ppie/Nudc/Dnajc2/Cct6a/Nfu1/Cct7/Pdcd5/Mvp/Glrx3/Naa10/Ciao2b/Aph1b/Nktr/Parl/Cct2/Ogt/Chchd4/Gcsh/Tbcc/Psenen/Selenof/Tbcel/Rnf123/S100a10/Tbca/Bola3/Dync2…	83
97	GO:0006406	mRNA export from nucleus	23/1855	70/22940	2.8478e-09	2.14747e-07	1.89558e-07	Chtop/Ddx39a/Nup85/Nsun2/Eny2/Alyref/Eif4a3/Thoc3/Ncbp1/Magoh/Magohb/Thoc5/Nxt1/Thoc2/Rbm8a/Pcid2/Thoc6/Nxt2/Sem1/Setd2/Srsf3/Sarnp/Zc3h11a	23
98	GO:1902459	positive regulation of stem cell population maintenance	19/1855	50/22940	4.27289e-09	3.18956e-07	2.81543e-07	Smarcb1/Arid1a/Hdac2/Sap130/Smarca2/Ncoa3/Rest/Actb/Bcl7c/Rbbp7/Sap30/Ogt/Bicral/Smarce1/Arid4b/Sin3a/Arid4a/Rbbp4/Bicra	19
99	GO:0006405	RNA export from nucleus	26/1855	89/22940	4.61301e-09	3.40902e-07	3.00914e-07	Chtop/Ddx39a/Phax/Nup85/Nsun2/Eny2/Alyref/Eif4a3/Thoc3/Rae1/Ncbp1/Magoh/Magohb/Thoc5/Nxt1/Thoc2/Rbm8a/Pcid2/Thoc6/Nxt2/Sem1/Setd2/Rbm33/Srsf3/Sarnp/Zc3h11a	26
100	GO:0019439	aromatic compound catabolic process	87/1855	572/22940	7.13062e-09	5.21736e-07	4.60536e-07	Blvra/Smg9/Bax/Insr/Lsm2/Hnrnpa0/Phax/Ncor1/Hbs1l/Pum2/Nsun2/Rnaseh2b/Eif3e/Myc/Ppara/Tpi1/Nudt3/Mus81/Rnaseh2c/Urah/Tnrc6c/Eif4a3/Hprt1/Jmjd8/Exosc7/Angel2/Dut/Eif6/Exosc8/Exosc3/Ncbp1/Pum1/Magoh/Ybx1/Mrto4/Zcchc17/Ago3/Mtor/Nudt9/Magohb/Smg1/Aldoa/Lsm6/Lsm4/Zpr1/Xrn1/Flcn/Ogt/Atm/Exosc4/Exosc1/Cnot6l/Tet3/Lsm7/Sik2/Lsm1/Smg6/Rbm8a/Pcid2/Exosc2/Cpeb3/Elavl1/Dxo/Dnph1/Trir/Ago1/Dctpp1/Tnrc6b/Gigy…	87
101	GO:0051236	establishment of RNA localization	35/1855	150/22940	8.1644e-09	5.89406e-07	5.20269e-07	Chtop/Ddx39a/Phax/Nup85/Cetn3/Nsun2/Eny2/Alyref/Eif4a3/Thoc3/Rae1/Ncbp1/Magoh/Ybx1/Ran/Magohb/Cetn2/Tnks/Atm/Thoc5/Nxt1/Thoc2/Rbm8a/Pcid2/Nup43/Thoc6/Nxt2/Sem1/Setd2/Rbm33/Snupn/Mrpl18/Srsf3/Sarnp/Zc3h11a	35
102	GO:0043161	proteasome-mediated ubiquitin-dependent protein catabolic process	66/1855	391/22940	8.21499e-09	5.89406e-07	5.20269e-07	Psmc3/Rmnd5a/Crbn/Psmd4/Psmb4/Apc/Psma2/Ube2a/Uchl5/Psmb6/Smurf2/Gabarap/Cdc34/Rack1/Rnf187/Rffl/Psmc5/Fbxl20/Psma6/Psmc1/Atxn3/Psmd6/Fbxl3/Psmb5/Rbx1/Gsk3b/Fbxl17/Ubr2/Anapc11/Psmd14/Nsfl1c/Psma7/Akirin2/Psmb2/Psmc2/Park7/Anapc4/Ube2k/Clock/Herc2/Psmd8/Psmc4/Usp9x/Psma4/Ogt/Zyg11b/Rnf126/Skp1/Topors/Psmd7/Zer1/Siah1b/Wwp1/Ubr3/Rnf216/Commd1/Rpl11/Psma3/Ube2s/Hspbp1/Cdc26/Psmb3/Ubxn1/Ube2n/Taf9/S…	66
103	GO:0000027	ribosomal large subunit assembly	13/1855	25/22940	1.24965e-08	8.87971e-07	7.83812e-07	Ppan/Rpl10/Brix1/Eif6/Mrto4/Mrpl20/Rpl6/Rpf2/Ddx28/Rpl23a/Rpl5/Rpl11/Rplp0	13
104	GO:0006402	mRNA catabolic process	48/1855	250/22940	1.51009e-08	1.06282e-06	9.38151e-07	Smg9/Lsm2/Hnrnpa0/Hbs1l/Pum2/Eif3e/Tnrc6c/Eif4a3/Exosc7/Angel2/Exosc8/Exosc3/Ncbp1/Pum1/Magoh/Ybx1/Mrto4/Ago3/Mtor/Magohb/Smg1/Lsm6/Lsm4/Xrn1/Atm/Exosc4/Cnot6l/Lsm7/Lsm1/Smg6/Rbm8a/Pcid2/Exosc2/Cpeb3/Elavl1/Dxo/Ago1/Tnrc6b/Gigyf2/Rbm33/Tnrc6a/Npm1/Hnrnpc/Exosc5/Pym1/Polr2g/Fastkd5/Lsm5	48
105	GO:0006605	protein targeting	53/1855	290/22940	1.59833e-08	1.11431e-06	9.83599e-07	Timm44/Tomm40/Timm50/Man1a/Sgta/Arpc2/Srp14/Pam16/Srp19/Ubl4a/Hspa8/Fis1/Timm13/Vps13d/Timm22/Ywhae/Timm9/Zfyve16/Spcs1/Dnajc15/Ywhaz/Tomm22/Samm50/Hras/Pard3/Get4/Srp9/Timm10/Dnajc19/Tomm7/Pdcd5/Timm17b/Nedd4/Pik3r4/Parl/Ogt/Chchd4/Vps13c/Gnptab/Chmp4b/Vps13a/Timm8a1/Syngr2/Get3/Sec61b/Ncoa4/Rpl11/Naca/Timm17a/Romo1/Ywhaq/Tomm5/Sec61g	53
106	GO:0050657	nucleic acid transport	34/1855	147/22940	1.68103e-08	1.15026e-06	1.01534e-06	Chtop/Ddx39a/Phax/Nup85/Cetn3/Nsun2/Eny2/Alyref/Eif4a3/Thoc3/Rae1/Ncbp1/Magoh/Ybx1/Ran/Magohb/Cetn2/Tnks/Thoc5/Nxt1/Thoc2/Rbm8a/Pcid2/Nup43/Thoc6/Nxt2/Sem1/Setd2/Rbm33/Snupn/Mrpl18/Srsf3/Sarnp/Zc3h11a	34
107	GO:0050658	RNA transport	34/1855	147/22940	1.68103e-08	1.15026e-06	1.01534e-06	Chtop/Ddx39a/Phax/Nup85/Cetn3/Nsun2/Eny2/Alyref/Eif4a3/Thoc3/Rae1/Ncbp1/Magoh/Ybx1/Ran/Magohb/Cetn2/Tnks/Thoc5/Nxt1/Thoc2/Rbm8a/Pcid2/Nup43/Thoc6/Nxt2/Sem1/Setd2/Rbm33/Snupn/Mrpl18/Srsf3/Sarnp/Zc3h11a	34
108	GO:0034471	ncRNA 5'-end processing	11/1855	18/22940	1.75278e-08	1.18835e-06	1.04896e-06	Nop9/Rpp21/Rpp30/Pop7/Pop4/Rpp25l/Abt1/Tbl3/Rpp38/Pop5/Rpp25	11
109	GO:0006368	transcription elongation by RNA polymerase II	27/1855	101/22940	1.93361e-08	1.29903e-06	1.14666e-06	Gtf2f1/Med6/Cdk12/Med29/Med8/Cdk9/Elof1/Med28/Med11/Polr2i/Med7/Supt4a/Med31/Zmynd11/Med10/Med4/Nelfe/Med27/Ncbp1/Med21/Pcid2/Med30/Adrm1/Setd2/Elob/Med9/Gtf2f2	27
110	GO:1903047	mitotic cell cycle process	104/1855	742/22940	2.13277e-08	1.41993e-06	1.25337e-06	Acvr1b/Tom1l2/Smarcb1/Ccne1/Aven/Rab11a/Insr/Ranbp1/Apc/Cdt1/Cdk4/Arpp19/Zfp655/Arid1a/Ncaph2/Enkd1/Ube2a/Ywhah/Tcf3/Sptbn1/Drg1/Ccnh/Rnaseh2b/Pinx1/Nipbl/Myc/Prkdc/Mcm4/Nde1/Naa50/Son/Poc1a/Hdac3/Psmg2/Banf1/Cdk2ap2/Mus81/Smarca2/Anapc11/Smarcc2/Nabp2/Dctn2/Stag2/Atf2/Pcna/Gins1/Nsfl1c/Fam110a/Rtf2/Rae1/Jtb/Larp7/Plrg1/Cks1b/Anp32b/Rps6/Stmn1/Nudc/Rpa2/Rcc1/Kmt2e/Anapc4/Ran/Anapc7/Mad1l1/Actb/An…	104
111	GO:0032786	positive regulation of DNA-templated transcription, elongation	20/1855	60/22940	2.30766e-08	1.52264e-06	1.34404e-06	Gtf2f1/Med6/Cdk12/Med29/Med8/Cdk9/Med28/Med11/Med7/Supt4a/Med31/Med10/Med4/Med27/Ncbp1/Med21/Thoc5/Med30/Scaf8/Med9	20
112	GO:1901361	organic cyclic compound catabolic process	88/1855	596/22940	2.42454e-08	1.58561e-06	1.39962e-06	Blvra/Smg9/Bax/Insr/Lsm2/Hnrnpa0/Phax/Ncor1/Ywhah/Hbs1l/Pum2/Nsun2/Rnaseh2b/Eif3e/Myc/Ppara/Tpi1/Nudt3/Mus81/Rnaseh2c/Urah/Tnrc6c/Eif4a3/Hprt1/Jmjd8/Exosc7/Angel2/Dut/Eif6/Exosc8/Exosc3/Ncbp1/Pum1/Magoh/Ybx1/Mrto4/Zcchc17/Ago3/Mtor/Nudt9/Magohb/Smg1/Aldoa/Lsm6/Lsm4/Zpr1/Xrn1/Flcn/Ogt/Atm/Exosc4/Exosc1/Cnot6l/Tet3/Lsm7/Sik2/Lsm1/Smg6/Rbm8a/Pcid2/Exosc2/Cpeb3/Elavl1/Dxo/Dnph1/Trir/Ago1/Dctpp1/Tnrc6…	88
113	GO:0006414	translational elongation	21/1855	66/22940	2.62719e-08	1.70307e-06	1.5033e-06	Rplp1/Mrpl58/Hbs1l/Rack1/Rplp2/Eif4a3/Eef1b2/Rnf25/Ankzf1/Eif4e2/Srp9/Trnau1ap/Eefsec/Cpeb3/Tsfm/Gigyf2/Ptrh1/Eef1d/Sars1/Eef1g/Eif5a	21
114	GO:0050821	protein stabilization	41/1855	201/22940	2.86749e-08	1.84267e-06	1.62653e-06	Cct3/Dvl3/Cct4/Pfn1/Ncor1/Cdc37/Tcf3/Ncln/Ccnh/Cct5/Hsp90ab1/Cdc37l1/Usp33/Cct8/Pdcl3/Tsc1/Trim44/Bag1/Park7/Cct6a/Cct7/Atf7ip/Usp9x/Ifi30/Pin1/Crebl2/Cct2/Rab3gap1/Phb1/Pik3r1/Wdr81/Ep300/Npm1/Aak1/Gapdh/Rpl5/Rpl11/Rps7/Ptges3/Rpl23/Taf9	41
115	GO:0006289	nucleotide-excision repair	23/1855	78/22940	2.9111e-08	1.85457e-06	1.63703e-06	Rpa1/Smarcb1/Gtf2h4/Ddb2/Arid1a/Rpa3/Polr2i/Smarca2/Smarcc2/Rpa2/Actb/Ogg1/Bcl7c/Cetn2/Arid2/Fan1/Gtf2h5/Uvssa/Smarce1/Hmgn1/Commd1/Hmgb1/Arid1b	23
116	GO:0000966	RNA 5'-end processing	11/1855	19/22940	3.85712e-08	2.43625e-06	2.15048e-06	Nop9/Rpp21/Rpp30/Pop7/Pop4/Rpp25l/Abt1/Tbl3/Rpp38/Pop5/Rpp25	11
117	GO:0045739	positive regulation of DNA repair	31/1855	131/22940	4.0409e-08	2.5307e-06	2.23385e-06	Smarcb1/Ruvbl2/Tfpt/Arid1a/Dmap1/Uchl5/Prkdc/Smarca2/Smarcc2/Pcna/Ep400/Actb/Ino80b/Ruvbl1/Rps3/Bcl7c/Babam1/Wdr48/Arid2/Slf2/Mcrs1/Smarce1/Ino80d/Wrap53/Ino80c/Xrcc1/Mbtd1/Hmgb1/Arid1b/Ube2n/Pnp	31
118	GO:0040029	epigenetic regulation of gene expression	45/1855	235/22940	4.5757e-08	2.84155e-06	2.50824e-06	Smarcb1/Kmt2a/Ezh1/Macroh2a1/Hdac2/Dnmt3a/Trim27/Myc/Gsk3b/Ubr2/Dpy30/Nr3c1/Mbd2/Lcor/Hat1/Atf2/Gnas/Pole3/Kdm5a/Atf7ip/Atrx/Mecp2/Smyd5/Tasor2/Tet3/Mbd3/Ubr5/Trmt112/Phb1/Arid4b/Suv39h1/Baz2a/Tasor/Phf8/Sin3a/Zfp445/Arid4a/Kmt2d/Kdm2a/Ep300/Znhit1/Prmt7/Gpx1/Hmgb1/Samd1	45
119	GO:0032259	methylation	46/1855	243/22940	4.67843e-08	2.88114e-06	2.54318e-06	Pemt/Trmt1/Kmt2a/Emg1/Bud23/Ezh1/Snrpd3/Dnmt3a/Nsun2/Comtd1/Eef1akmt1/Trmt2a/Mis18a/Prmt5/Wdr4/Alkbh8/Ntmt1/Fam98b/Snrpb/Gnas/Larp7/Ash1l/Kmt2e/Atf7ip/Lcmt1/Ftsj1/Mecp2/Setd6/Dph5/Smyd5/Setd5/Setd7/Mrm3/Kmt2c/Setd1b/Trmt112/Arid4b/Suv39h1/Baz2a/Setd2/Fbl/Arid4a/Kmt2d/Vcpkmt/Prmt7/Prmt1	46
120	GO:0006626	protein targeting to mitochondrion	23/1855	80/22940	4.92048e-08	3.00515e-06	2.65265e-06	Timm44/Tomm40/Timm50/Pam16/Fis1/Timm13/Timm22/Timm9/Dnajc15/Ywhaz/Tomm22/Samm50/Timm10/Dnajc19/Tomm7/Pdcd5/Timm17b/Parl/Chchd4/Timm8a1/Timm17a/Romo1/Tomm5	23
121	GO:0010257	NADH dehydrogenase complex assembly	20/1855	63/22940	5.86372e-08	3.523e-06	3.10976e-06	Ndufa11/Ndufa2/Ndufa12/Ndufs6/Ndufs4/Ndufa5/Ndufb3/Ndufa8/Dmac1/Ndufs5/Tmem126a/Ndufb7/Ndufa3/Ndufaf6/Ndufs8/Ndufaf2/Ndufaf3/Ndufb6/Ndufaf8/Ndufb1	20
122	GO:0032981	mitochondrial respiratory chain complex I assembly	20/1855	63/22940	5.86372e-08	3.523e-06	3.10976e-06	Ndufa11/Ndufa2/Ndufa12/Ndufs6/Ndufs4/Ndufa5/Ndufb3/Ndufa8/Dmac1/Ndufs5/Tmem126a/Ndufb7/Ndufa3/Ndufaf6/Ndufs8/Ndufaf2/Ndufaf3/Ndufb6/Ndufaf8/Ndufb1	20
123	GO:0006334	nucleosome assembly	21/1855	69/22940	6.28194e-08	3.74383e-06	3.30468e-06	Macroh2a1/Asf1a/Kat6b/Dnajc9/Hira/Smarca2/Hat1/Ssrp1/Anp32b/Pole3/Atrx/Kat6a/Rsf1/Ubn1/Grwd1/Set/Npm1/Rbbp4/Nap1l1/Chrac1/Shprh	21
124	GO:1904851	positive regulation of establishment of protein localization to telomere	8/1855	10/22940	6.99343e-08	4.13451e-06	3.64954e-06	Cct3/Cct4/Cct5/Cct8/Cct6a/Cct7/Cct2/Wrap53	8
125	GO:0000466	maturation of 5.8S rRNA from tricistronic rRNA transcript (SSU-rRNA, 5.8S rRNA, LSU-rRNA)	12/1855	24/22940	8.12937e-08	4.76794e-06	4.20866e-06	Nop9/Pes1/Fcf1/Exosc7/Wdr12/Exosc8/Exosc3/Eri1/Abt1/Rps21/Exosc2/Npm1	12
126	GO:2000036	regulation of stem cell population maintenance	22/1855	76/22940	8.36374e-08	4.86677e-06	4.29591e-06	Smarcb1/Arid1a/Hdac2/Kat2a/Myc/Sap130/Smarca2/Ncoa3/Rest/Actb/Bcl7c/Rbbp7/Sap30/Ogt/Bicral/Smarce1/Arid4b/Elavl1/Sin3a/Arid4a/Rbbp4/Bicra	22
127	GO:0030490	maturation of SSU-rRNA	17/1855	48/22940	9.41645e-08	5.43653e-06	4.79882e-06	Tsr3/Nop9/Fcf1/Ngdn/Lsm6/Slx9/Gtf2h5/Abt1/Rps16/Rps21/Tbl3/Rps19/Rps8/Nol7/Snu13/Rps28/Utp3	17
128	GO:0090150	establishment of protein localization to membrane	48/1855	265/22940	9.94022e-08	5.69444e-06	5.02648e-06	Braf/Tsc2/Tomm40/Bax/Rab11a/Sgta/Arpc2/Tmem147/Srp14/Srp19/Gorasp2/Ubl4a/Fis1/Timm13/Ncln/Sptbn1/Rack1/Timm22/Timm9/Tomm22/Samm50/Washc1/Prepl/Hras/Pard3/Get4/Maip1/Srp9/Timm10/Emc4/Pdcd5/Gga1/Ogt/Cox18/Rab3gap1/Chmp4b/Golga4/Cnst/Sys1/Emc6/Commd1/Get3/Sec61b/Syne3/Wdr83os/Naca/Romo1/Sec61g	48
129	GO:0032784	regulation of DNA-templated transcription elongation	23/1855	83/22940	1.04218e-07	5.92442e-06	5.22949e-06	Gtf2f1/Med6/Cdk12/Med29/Med8/Cdk9/Med28/Med11/Med7/Supt4a/Med31/Zmynd11/Med10/Med4/Nelfe/Med27/Ncbp1/Med21/Setd5/Thoc5/Med30/Scaf8/Med9	23
130	GO:0070199	establishment of protein localization to chromosome	13/1855	29/22940	1.19802e-07	6.75829e-06	5.96555e-06	Cct3/Ruvbl2/Cct4/Macroh2a1/Nipbl/Cct5/Nabp2/Cct8/Cct6a/Lrwd1/Cct7/Cct2/Wrap53	13
131	GO:0090151	establishment of protein localization to mitochondrial membrane	12/1855	25/22940	1.44799e-07	8.10654e-06	7.15565e-06	Tomm40/Bax/Timm13/Timm22/Timm9/Tomm22/Samm50/Maip1/Timm10/Pdcd5/Cox18/Romo1	12
132	GO:0009894	regulation of catabolic process	126/1855	989/22940	1.90456e-07	1.05825e-05	9.34114e-06	Tsc2/Bax/Ikbkg/Ralb/Sgta/Insr/Apc/Snf8/Hnrnpa0/Phax/Stx5a/Tmem259/Psmd3/Uchl5/Ncor1/Gabarap/Fkbp8/Snx3/Tysnd1/Vps13d/Sumo3/Rack1/Pum2/Ern1/Fbxl20/Atxn3/Trim27/Nsun2/Trim23/Myc/Ppara/Rbx1/Deptor/Gsk3b/Hsp90ab1/Washc1/Fyco1/Usp33/Tnrc6c/Eif4a3/Jmjd8/Exosc7/Rb1cc1/Pdcl3/Rhbdd1/Dbi/Angel2/Tsc1/Psmd14/Eif6/Exosc8/Trp53inp1/Exosc3/Pum1/Magoh/Ybx1/Zcchc17/Park7/Mtor/Ube2k/Vgll4/Usp9x/Pin1/Nedd4/Pik3r4/F…	126
133	GO:0001701	in utero embryonic development	82/1855	568/22940	1.92568e-07	1.062e-05	9.37426e-06	Pemt/Acvr1b/Rpl13/Rpa1/Smarcb1/Chtop/Ocrl/Sp1/Psmc3/Smg9/Emg1/Adcy9/Zmiz1/Mrtfb/Phlda2/Ndufa2/Ube2a/Rrp7a/Ncor1/H13/Gna13/Kat2a/Dnaaf2/Ptch1/Nsun2/Btf3/Rnaseh2b/Dad1/Birc6/Mib1/Hdac3/Eif4e2/Notch1/Atf2/Sp3/Gins1/Ncoa3/4933434E20Rik/Kdm4c/Ybx1/Cdk2ap1/Ybx3/Med21/Psmc4/Coq7/Usp9x/Gins4/Zpr1/Bmp5/Flcn/Pkd1/Npat/Brk1/Thoc5/Mbd3/Ankrd11/Gatad2a/Kidins220/Sf3b6/Thoc2/Wdr19/Ncoa6/Suv39h1/Prrc2b/Bcor/Bpt…	82
134	GO:0007346	regulation of mitotic cell cycle	76/1855	514/22940	2.05075e-07	1.1226e-05	9.90917e-06	Tom1l2/Smarcb1/Ccne1/Aven/Rab11a/Insr/Apc/Sra1/Cdk4/Zfp655/Arid1a/Rpa3/Ttll12/Aatf/Ywhah/Tcf3/Ywhae/Ptch1/Ccnh/Rnaseh2b/Pinx1/Myc/Prkdc/Hdac3/Psmg2/Cdk2ap2/Mus81/Smarca2/Anapc11/Smarcc2/Nabp2/Angel2/Abl1/Atf2/Larp7/Plrg1/Cks1b/Anp32b/Rps6/Rpa2/Rcc1/Kmt2e/Anapc4/Anapc7/Mad1l1/Actb/Anapc15/Sh2b1/Lcmt1/Bcl7c/Rbl2/Babam1/Tipin/Pkd1/Pebp1/Arid2/Cdc14a/Foxn3/Atm/Dapk3/Tubg1/Rps27l/Smarce1/Pcid2/Rcc2/Si…	76
135	GO:0070203	regulation of establishment of protein localization to telomere	8/1855	11/22940	2.38101e-07	1.2938e-05	1.14204e-05	Cct3/Cct4/Cct5/Cct8/Cct6a/Cct7/Cct2/Wrap53	8
136	GO:0006886	intracellular protein transport	92/1855	666/22940	2.71886e-07	1.4666e-05	1.29457e-05	Rab5b/Ap4e1/Ipo4/Ranbp3/Tsc2/Timm44/Rab11a/Ap1s1/Napa/Snf8/Steep1/Ap2s1/Dmap1/Stx5a/Hspa8/Ift27/Ywhah/H13/Snx3/Timm13/Vps13d/Arf5/Snx13/Rffl/Nup85/Timm22/Ywhae/Stx8/Timm9/Vti1b/Tecpr2/Pdcd6/Zfyve16/Trim23/Eif3e/Rangap1/Tomm22/Samm50/Gsk3b/Hsp90ab1/Washc1/Hdac3/Ap3s1/Pola2/Rhbdd1/Notch1/Timm10/Atf2/Vps16/Akirin2/Anp32b/Clta/Park7/Snx17/Ran/Rab43/Pdcd5/Ipo5/Usp9x/Pcm1/Zpr1/Nedd4/Pik3r4/Pkd1/Gga1/Sp…	92
137	GO:0010564	regulation of cell cycle process	101/1855	753/22940	2.97876e-07	1.59515e-05	1.40804e-05	Tom1l2/Gnb1l/Smarcb1/Ccne1/Aven/Rab11a/Insr/Ranbp1/Apc/Cdt1/Cdk4/Zfp655/Arid1a/Ncaph2/Macroh2a1/Ywhah/Tcf3/Drg1/Pum2/Kat2a/Ccnh/Nsun2/Rnaseh2b/Pinx1/Myc/Prkdc/Poc1a/Birc6/Psmg2/Cdk2ap2/Mus81/Smarca2/Anapc11/Smarcc2/Nabp2/Entr1/Atf2/Nsfl1c/Rae1/Larp7/Plrg1/Anp32b/Rps6/Pum1/Rpa2/Rcc1/Kmt2e/Anapc4/Clock/Anapc7/Mad1l1/Actb/Ppp1r35/Anapc15/Sh2b1/Lcmt1/Bcl7c/Atrx/Cetn2/Naa10/Tnks/Nek1/Rbl2/Babam1/Pin1/…	101
138	GO:0006278	RNA-templated DNA biosynthetic process	19/1855	63/22940	3.1033e-07	1.6381e-05	1.44595e-05	Rpa1/Nhp2/Cct3/Cct4/Pinx1/Hmbox1/Cct5/Cct8/Nop10/Gar1/Cct6a/Cct7/Tnks/Cct2/Atm/Wrap53/Stn1/Hnrnpc/Ptges3	19
139	GO:0007004	telomere maintenance via telomerase	19/1855	63/22940	3.1033e-07	1.6381e-05	1.44595e-05	Rpa1/Nhp2/Cct3/Cct4/Pinx1/Hmbox1/Cct5/Cct8/Nop10/Gar1/Cct6a/Cct7/Tnks/Cct2/Atm/Wrap53/Stn1/Hnrnpc/Ptges3	19
140	GO:0009792	embryo development ending in birth or egg hatching	114/1855	886/22940	4.48624e-07	2.3513e-05	2.07549e-05	Pemt/Acvr1b/Rpl13/Rpa1/Smarcb1/Chtop/Luzp1/Ocrl/Sp1/Psmc3/Smg9/Tsc2/Dvl3/Emg1/Adcy9/Zmiz1/Arid1a/Rala/Mrtfb/Phlda2/Ndufa2/Ube2a/Rrp7a/Pfn1/Ncor1/H13/Fkbp8/Gna13/Kat2a/Dnaaf2/Ptch1/Pdcd6/Nsun2/Btf3/Rnaseh2b/Nipbl/Dad1/Prkdc/Arl13b/Birc6/Mib1/Hdac3/Eif4a3/Eif4e2/Tsc1/Abl1/Notch1/Atf2/Sp3/Gins1/Gnas/Ncoa3/4933434E20Rik/Akirin2/Kdm4c/Ybx1/Ski/Cdk2ap1/Ybx3/Lrp6/Med21/Psmc4/Coq7/Xylt1/Usp9x/Gins4/Zpr1/…	114
141	GO:1904814	regulation of protein localization to chromosome, telomeric region	9/1855	15/22940	4.63239e-07	2.4108e-05	2.12801e-05	Cct3/Cct4/Macroh2a1/Cct5/Cct8/Cct6a/Cct7/Cct2/Wrap53	9
142	GO:0032968	positive regulation of transcription elongation by RNA polymerase II	17/1855	53/22940	4.85119e-07	2.49812e-05	2.20509e-05	Gtf2f1/Med6/Cdk12/Med29/Med8/Cdk9/Med28/Med11/Med7/Med31/Med10/Med4/Med27/Ncbp1/Med21/Med30/Med9	17
143	GO:0070198	protein localization to chromosome, telomeric region	13/1855	32/22940	4.86778e-07	2.49812e-05	2.20509e-05	Cct3/Cct4/Macroh2a1/Pinx1/Cct5/Nabp2/Cct8/Cct6a/Cct7/Atrx/Tnks/Cct2/Wrap53	13
144	GO:0007006	mitochondrial membrane organization	26/1855	110/22940	5.01496e-07	2.5559e-05	2.25609e-05	Tomm40/Timm50/Bax/Timm13/Timm22/Timm9/Myc/Tomm22/Samm50/Gsk3b/Bad/Maip1/Timm10/Atf2/Slc35f6/Chchd6/Pdcd5/Cox18/Ppm1k/Tmem11/Bloc1s2/Fxn/Siva1/Romo1/Bcl2l2/Dynlt1f	26
145	GO:0000491	small nucleolar ribonucleoprotein complex assembly	8/1855	12/22940	6.63309e-07	3.33459e-05	2.94345e-05	Pih1d1/Ruvbl2/Nufip1/Ruvbl1/Shq1/Snu13/Znhit6/Taf9	8
146	GO:0070202	regulation of establishment of protein localization to chromosome	8/1855	12/22940	6.63309e-07	3.33459e-05	2.94345e-05	Cct3/Cct4/Cct5/Cct8/Cct6a/Cct7/Cct2/Wrap53	8
147	GO:0032206	positive regulation of telomere maintenance	20/1855	72/22940	6.68614e-07	3.33714e-05	2.9457e-05	Cct3/Ruvbl2/Tfpt/Cct4/Uchl5/Hmbox1/Cct5/Nabp2/Cct8/Cct6a/Cct7/Ino80b/Ruvbl1/Atrx/Tnks/Cct2/Atm/Mcrs1/Ino80d/Ino80c	20
148	GO:0006914	autophagy	73/1855	502/22940	6.77363e-07	3.33714e-05	2.9457e-05	Ift20/Tsc2/Ikbkg/Ralb/Ctsd/Tmem208/Hspa8/Nbr1/Gabarap/Fis1/Fkbp8/Cdc37/Vps13d/Vti1b/Trim27/Zkscan3/Trim23/Deptor/Gsk3b/Washc1/Fyco1/Huwe1/Usp33/Rb1cc1/Acbd5/Tsc1/Abl1/Vps16/Nsfl1c/Trp53inp1/Park7/Mtor/Tomm7/Rab43/Fundc2/Trappc4/Pik3r4/Flcn/Kdm4a/Spg11/Chmp2a/Parl/Ogt/Atm/Mtmr3/Rab24/Eva1a/Vps13c/Rab3gap1/Atg101/Sbf2/Chmp4b/Herc1/Dap/Atg2b/Tspo/Rimoc1/Zfyve1/Tom1/Wdfy3/Setd2/Wdr81/Vps13a/Emc6/Tbc1…	73
149	GO:0061919	process utilizing autophagic mechanism	73/1855	502/22940	6.77363e-07	3.33714e-05	2.9457e-05	Ift20/Tsc2/Ikbkg/Ralb/Ctsd/Tmem208/Hspa8/Nbr1/Gabarap/Fis1/Fkbp8/Cdc37/Vps13d/Vti1b/Trim27/Zkscan3/Trim23/Deptor/Gsk3b/Washc1/Fyco1/Huwe1/Usp33/Rb1cc1/Acbd5/Tsc1/Abl1/Vps16/Nsfl1c/Trp53inp1/Park7/Mtor/Tomm7/Rab43/Fundc2/Trappc4/Pik3r4/Flcn/Kdm4a/Spg11/Chmp2a/Parl/Ogt/Atm/Mtmr3/Rab24/Eva1a/Vps13c/Rab3gap1/Atg101/Sbf2/Chmp4b/Herc1/Dap/Atg2b/Tspo/Rimoc1/Zfyve1/Tom1/Wdfy3/Setd2/Wdr81/Vps13a/Emc6/Tbc1…	73
150	GO:0071897	DNA biosynthetic process	35/1855	178/22940	7.22068e-07	3.49519e-05	3.0852e-05	Rpa1/Nhp2/Cct3/Cct4/Pam16/Rev3l/Pold2/Wrnip1/Pinx1/Hmbox1/Cct5/Myc/Gsk3b/Pold4/Cct8/Rev1/Nop10/Pcna/Gar1/Dnajc2/Cct6a/Cct7/Sh2b1/Tnks/Rfc3/Cct2/Atm/Mcrs1/Phb1/Gfer/Wrap53/Stn1/Hnrnpc/Ptges3/Faap20	35
151	GO:0009206	purine ribonucleoside triphosphate biosynthetic process	26/1855	112/22940	7.27907e-07	3.49519e-05	3.0852e-05	Ndufa11/Ndufa2/Atp5f1e/Ndufa12/Ndufs6/Ndufs4/Myc/Ppara/Ndufa5/Ndufb3/Ndufa8/Nudt2/Stoml2/Ndufs5/Aldoa/Flcn/Ndufb7/Ndufa3/Nme1/Atp5me/Ndufs8/Impdh2/Eno1/Ndufb6/Ndufb1/Pnp	26
152	GO:0034502	protein localization to chromosome	27/1855	119/22940	7.28361e-07	3.49519e-05	3.0852e-05	Rpa1/Cct3/Ruvbl2/Cct4/Cdk9/Macroh2a1/Vrk1/Pinx1/Nipbl/Cct5/Nabp2/Cct8/Brd3/Rpa2/Cct6a/Lrwd1/Cct7/Atrx/Tnks/Cct2/Slf2/Tasor/Rcc2/Wrap53/Setd2/Bub3/Snhg15	27
153	GO:0051028	mRNA transport	27/1855	119/22940	7.28361e-07	3.49519e-05	3.0852e-05	Chtop/Ddx39a/Nup85/Cetn3/Nsun2/Eny2/Alyref/Eif4a3/Thoc3/Ncbp1/Magoh/Magohb/Cetn2/Tnks/Thoc5/Nxt1/Thoc2/Rbm8a/Pcid2/Nup43/Thoc6/Nxt2/Sem1/Setd2/Srsf3/Sarnp/Zc3h11a	27
154	GO:0009145	purine nucleoside triphosphate biosynthetic process	26/1855	113/22940	8.73445e-07	4.16436e-05	3.67588e-05	Ndufa11/Ndufa2/Atp5f1e/Ndufa12/Ndufs6/Ndufs4/Myc/Ppara/Ndufa5/Ndufb3/Ndufa8/Nudt2/Stoml2/Ndufs5/Aldoa/Flcn/Ndufb7/Ndufa3/Nme1/Atp5me/Ndufs8/Impdh2/Eno1/Ndufb6/Ndufb1/Pnp	26
155	GO:0000122	negative regulation of transcription by RNA polymerase II	121/1855	968/22940	9.02974e-07	4.27755e-05	3.7758e-05	Uxt/Ccne1/Hbp1/Hmgn2/Hdgf/Ncoa2/Nr2c2/Ezh1/Arid1a/Rpl10/Hipk1/Dmap1/Macroh2a1/C1qbp/Ncor1/Hdac2/Tcf3/Supt4a/Dnmt3a/Kat2a/Ralgapa1/Ylpm1/Trim27/Hivep1/Ptch1/Hmbox1/Nipbl/Ywhaz/Myc/Ppara/Zfp148/Prmt5/Sap130/Nelfe/Nr3c1/Hdac3/Mbd2/Rps14/Drap1/Lcor/Smarcc2/Notch1/Atf2/Pcna/Zgpat/Raly/Larp7/Akirin2/Pole3/Mier1/Ybx1/Ski/Rest/Cnbp/Kdm5a/Ybx3/Atf7ip/Strap/Coq7/Maz/Rbbp7/Mecp2/Sap30/Sin3b/Nedd4/Hmg20a/Flc…	121
156	GO:0009451	RNA modification	32/1855	157/22940	9.34141e-07	4.39701e-05	3.88124e-05	Nhp2/Trmt1/Qtrt1/Emg1/Bud23/Thg1l/Tsr3/Nsun2/Dtwd1/Wdr4/Dus1l/Alkbh8/Osgepl1/Nop10/Larp7/Gar1/Yrdc/Pus1/Ftsj1/Trmt112/Fbl/Ankrd16/Rbm33/Ctu2/Pusl1/Elp6/Jmjd6/Hnrnpc/Sars1/Urm1/Kti12/Mocs3	32
157	GO:0030150	protein import into mitochondrial matrix	10/1855	20/22940	1.01273e-06	4.73674e-05	4.18112e-05	Timm44/Tomm40/Timm50/Pam16/Dnajc15/Dnajc19/Tomm7/Timm17b/Timm17a/Romo1	10
158	GO:0034243	regulation of transcription elongation by RNA polymerase II	20/1855	74/22940	1.07863e-06	5.01324e-05	4.42519e-05	Gtf2f1/Med6/Cdk12/Med29/Med8/Cdk9/Med28/Med11/Med7/Supt4a/Med31/Zmynd11/Med10/Med4/Nelfe/Med27/Ncbp1/Med21/Med30/Med9	20
159	GO:0009142	nucleoside triphosphate biosynthetic process	27/1855	123/22940	1.44964e-06	6.69551e-05	5.91013e-05	Ndufa11/Ndufa2/Atp5f1e/Ndufa12/Ndufs6/Ndufs4/Myc/Ppara/Ndufa5/Ndufb3/Dtymk/Ndufa8/Nudt2/Stoml2/Ndufs5/Aldoa/Flcn/Ndufb7/Ndufa3/Nme1/Atp5me/Ndufs8/Impdh2/Eno1/Ndufb6/Ndufb1/Pnp	27
160	GO:2001252	positive regulation of chromosome organization	25/1855	109/22940	1.49936e-06	6.88217e-05	6.07489e-05	Cct3/Ruvbl2/Tfpt/Cct4/Macroh2a1/Uchl5/Hmbox1/Cct5/Nabp2/Cct8/Cct6a/Mad1l1/Cct7/Ino80b/Ruvbl1/Atf7ip/Atrx/Tnks/Cct2/Atm/Slf2/Mcrs1/Tasor/Ino80d/Ino80c	25
161	GO:0044770	cell cycle phase transition	77/1855	550/22940	1.51439e-06	6.90663e-05	6.09649e-05	Acvr1b/Gnb1l/Smarcb1/Ccne1/Aven/Rab11a/Apc/Cdt1/Cdk4/Arpp19/Zfp655/Arid1a/Macroh2a1/Ube2a/Tcf3/Ccnh/Nsun2/Rnaseh2b/Pinx1/Myc/Prkdc/Psmg2/Cdk2ap2/Mus81/Smarca2/Anapc11/Smarcc2/Nabp2/Atf2/Larp7/Plrg1/Cks1b/Anp32b/Rps6/Rpa2/Rcc1/Kmt2e/Anapc4/Clock/Anapc7/Mad1l1/Actb/Anapc15/Lcmt1/Bcl7c/Nek1/Rbl2/Babam1/Tipin/Pkd1/Npat/Arid2/Cdc14a/Foxn3/Chmp2a/Atm/Calm2/Rps27l/Smarce1/Chmp4b/Pcid2/Ube2l3/Rcc2/Phf8/S…	77
162	GO:1903311	regulation of mRNA metabolic process	50/1855	307/22940	1.52338e-06	6.90663e-05	6.09649e-05	Wdr77/Puf60/Hnrnpa0/Cdk9/Hspa8/C1qbp/Pum2/Sap18/Mbnl2/Tra2b/Son/Prmt5/Clns1a/Tnrc6c/Eif4a3/Exosc7/Ncl/Angel2/Exosc8/Larp7/Exosc3/Ncbp1/Pum1/Magoh/Ybx1/Mtor/Rest/Srsf9/Cnot6l/Eif1/Rbmxl1/Lsm1/Rbm8a/Pcid2/Exosc2/Cpeb3/Elavl1/Tnrc6b/Gigyf2/Rbm33/Tnrc6a/Ddx17/Jmjd6/Npm1/Hnrnpc/Exosc5/Dazap1/Srsf3/Polr2g/Fastkd5	50
163	GO:0043009	chordate embryonic development	110/1855	869/22940	1.57311e-06	7.08861e-05	6.25712e-05	Pemt/Acvr1b/Rpl13/Rpa1/Smarcb1/Chtop/Luzp1/Ocrl/Sp1/Psmc3/Smg9/Tsc2/Dvl3/Emg1/Adcy9/Zmiz1/Arid1a/Rala/Mrtfb/Phlda2/Ndufa2/Ube2a/Rrp7a/Pfn1/Ncor1/H13/Fkbp8/Gna13/Kat2a/Dnaaf2/Ptch1/Pdcd6/Nsun2/Btf3/Rnaseh2b/Nipbl/Dad1/Prkdc/Arl13b/Birc6/Mib1/Hdac3/Eif4a3/Eif4e2/Tsc1/Abl1/Notch1/Atf2/Sp3/Gins1/Gnas/Ncoa3/4933434E20Rik/Kdm4c/Ybx1/Ski/Cdk2ap1/Ybx3/Lrp6/Med21/Psmc4/Coq7/Xylt1/Usp9x/Gins4/Zpr1/Bmp5/Flc…	110
164	GO:0001682	tRNA 5'-leader removal	8/1855	13/22940	1.6016e-06	7.13001e-05	6.29366e-05	Rpp21/Rpp30/Pop7/Pop4/Rpp25l/Rpp38/Pop5/Rpp25	8
165	GO:1904816	positive regulation of protein localization to chromosome, telomeric region	8/1855	13/22940	1.6016e-06	7.13001e-05	6.29366e-05	Cct3/Cct4/Cct5/Cct8/Cct6a/Cct7/Cct2/Wrap53	8
166	GO:0009201	ribonucleoside triphosphate biosynthetic process	26/1855	117/22940	1.76516e-06	7.81111e-05	6.89487e-05	Ndufa11/Ndufa2/Atp5f1e/Ndufa12/Ndufs6/Ndufs4/Myc/Ppara/Ndufa5/Ndufb3/Ndufa8/Nudt2/Stoml2/Ndufs5/Aldoa/Flcn/Ndufb7/Ndufa3/Nme1/Atp5me/Ndufs8/Impdh2/Eno1/Ndufb6/Ndufb1/Pnp	26
167	GO:0000226	microtubule cytoskeleton organization	88/1855	657/22940	1.8245e-06	8.02563e-05	7.08423e-05	Uxt/Tubb5/Rab11a/Ranbp1/Apc/Tbcb/Rbm14/Enkd1/Ncor1/Gabarap/Katna1/Tpgs1/Drg1/Kat2a/Dnaaf2/Atxn3/Tppp/Smn1/Atxn7/Nde1/Gsk3b/Son/Tuba1b/Poc1a/Washc1/Mapre2/Hdac3/Sac3d1/Cdk2ap2/Dctn2/Usp33/Wdr73/Pard3/Stag2/Dst/Tuba4a/Abl1/Ntmt1/Ssna1/Tubgcp4/Nsfl1c/Fam110a/Rae1/Stmn1/Nudc/Rcc1/Ppp1r35/Rps3/Bccip/Atrx/Cetn2/Haus7/Mecp2/Pcm1/Katnb1/Zpr1/Pkd1/Specc1l/Cdc14a/Cep350/Chmp2a/Tubg1/Haus8/Dync1li2/Sun1/Hoo…	88
168	GO:0061077	chaperone-mediated protein folding	18/1855	64/22940	1.96561e-06	8.59518e-05	7.58697e-05	Cct3/Fkbp11/Sgta/Cct4/Tor2a/Hspa8/Cct5/Cct8/Pdcl3/Bag1/Cct6a/Cct7/Pdcd5/Cct2/Fkbp2/Ptges3/Hspe1/Hspa14	18
169	GO:0010833	telomere maintenance via telomere lengthening	20/1855	77/22940	2.13104e-06	9.26374e-05	8.17711e-05	Rpa1/Nhp2/Cct3/Cct4/Pinx1/Hmbox1/Cct5/Cct8/Nop10/Gar1/Cct6a/Cct7/Tnks/Cct2/Atm/Mcrs1/Wrap53/Stn1/Hnrnpc/Ptges3	20
170	GO:0000492	box C/D snoRNP assembly	7/1855	10/22940	2.15655e-06	9.31984e-05	8.22663e-05	Pih1d1/Ruvbl2/Nufip1/Ruvbl1/Snu13/Znhit6/Taf9	7
171	GO:0043414	macromolecule methylation	33/1855	171/22940	2.28328e-06	9.81013e-05	8.65941e-05	Trmt1/Kmt2a/Emg1/Bud23/Snrpd3/Dnmt3a/Nsun2/Eef1akmt1/Mis18a/Prmt5/Wdr4/Alkbh8/Ntmt1/Fam98b/Snrpb/Gnas/Larp7/Kmt2e/Atf7ip/Lcmt1/Ftsj1/Mecp2/Setd6/Setd7/Trmt112/Arid4b/Baz2a/Setd2/Fbl/Arid4a/Vcpkmt/Prmt7/Prmt1	33
172	GO:0022616	DNA strand elongation	13/1855	36/22940	2.3812e-06	0.000101717	8.97857e-05	Ruvbl2/Tfpt/Uchl5/Pold2/Mcm4/Pcna/Gins1/Pole3/Ino80b/Ruvbl1/Mcrs1/Ino80d/Ino80c	13
173	GO:0007051	spindle organization	36/1855	195/22940	2.39847e-06	0.000101866	8.99172e-05	Tubb5/Rab11a/Ranbp1/Ncor1/Drg1/Tppp/Poc1a/Washc1/Mapre2/Hdac3/Sac3d1/Dctn2/Stag2/Ntmt1/Tubgcp4/Fam110a/Rae1/Stmn1/Nudc/Rcc1/Rps3/Bccip/Atrx/Haus7/Pkd1/Chmp2a/Tubg1/Haus8/Pde4dip/Chmp4b/Ptpa/Haus1/Tubgcp6/Haus5/Haus3/Snhg15	36
174	GO:0071027	nuclear RNA surveillance	8/1855	14/22940	3.47078e-06	0.000145765	0.000128666	Exosc7/Exosc8/Exosc3/Xrn1/Exosc4/Exosc2/Dxo/Exosc5	8
175	GO:0044772	mitotic cell cycle phase transition	64/1855	441/22940	3.47152e-06	0.000145765	0.000128666	Acvr1b/Smarcb1/Ccne1/Aven/Rab11a/Apc/Cdk4/Arpp19/Zfp655/Arid1a/Ube2a/Tcf3/Ccnh/Rnaseh2b/Pinx1/Myc/Prkdc/Psmg2/Cdk2ap2/Smarca2/Anapc11/Smarcc2/Nabp2/Larp7/Plrg1/Cks1b/Anp32b/Rps6/Rpa2/Rcc1/Kmt2e/Anapc4/Anapc7/Mad1l1/Actb/Anapc15/Lcmt1/Bcl7c/Rbl2/Babam1/Pkd1/Arid2/Cdc14a/Foxn3/Chmp2a/Atm/Calm2/Rps27l/Smarce1/Chmp4b/Pcid2/Rcc2/Phf8/Sin3a/Foxo4/Taf10/Gigyf2/Cpsf3/Ankrd17/Taok2/Ube2s/Rpl17/Bub3/Arid1b	64
176	GO:0098781	ncRNA transcription	30/1855	151/22940	3.50205e-06	0.000145878	0.000128766	Zfp512b/Smarcb1/Pih1d1/Polr2e/Mrtfb/Snapc2/Macroh2a1/Ncor1/Hdac2/Myc/Ppara/Nr3c1/Ncl/Larp7/Polr1e/Mtor/Rest/Polr1d/Nfatc3/Ice2/Polr2f/Gtf2h5/Ice1/Smad6/Polr2l/Polr1g/Foxo3/Ddx17/Npm3/Npm1	30
177	GO:0006400	tRNA modification	21/1855	86/22940	3.51369e-06	0.000145878	0.000128766	Trmt1/Qtrt1/Thg1l/Nsun2/Dtwd1/Wdr4/Dus1l/Alkbh8/Osgepl1/Yrdc/Pus1/Ftsj1/Trmt112/Ankrd16/Ctu2/Pusl1/Elp6/Sars1/Urm1/Kti12/Mocs3	21
178	GO:0000463	maturation of LSU-rRNA from tricistronic rRNA transcript (SSU-rRNA, 5.8S rRNA, LSU-rRNA)	9/1855	18/22940	3.59566e-06	0.000147622	0.000130306	Pes1/Wdr12/Nifk/Rpf2/Rpl7/Npm1/Rpl35/Rpl7l1/Znhit6	9
179	GO:0006515	protein quality control for misfolded or incompletely synthesized proteins	9/1855	18/22940	3.59566e-06	0.000147622	0.000130306	Clpp/Atxn3/Fbxl17/Ankzf1/Akirin2/Zyg11b/Rnf126/Zer1/Lonp1	9
180	GO:0019080	viral gene expression	19/1855	73/22940	3.68168e-06	0.000150318	0.000132686	Smarcb1/Sp1/Psmc3/Cdk9/Eif3d/Pfn1/Trim27/Spcs1/Tarbp2/Denr/Taf11/Usf1/Notch1/Larp7/Rest/Rsf1/Ep300/Eif3b/Eif3g	19
181	GO:0016236	macroautophagy	45/1855	274/22940	3.97475e-06	0.000161392	0.000142461	Ift20/Tsc2/Ikbkg/Ralb/Ctsd/Nbr1/Gabarap/Cdc37/Vps13d/Vti1b/Fyco1/Huwe1/Rb1cc1/Acbd5/Tsc1/Vps16/Nsfl1c/Trp53inp1/Mtor/Tomm7/Rab43/Pik3r4/Spg11/Chmp2a/Parl/Ogt/Atm/Mtmr3/Vps13c/Rab3gap1/Atg101/Chmp4b/Atg2b/Tspo/Rimoc1/Zfyve1/Tom1/Wdfy3/Wdr81/Emc6/Tbc1d12/Vamp8/Stx17/Ufc1/Aup1	45
182	GO:0006302	double-strand break repair	48/1855	300/22940	4.05291e-06	0.000163667	0.000144469	Rpa1/Smarcb1/Ruvbl2/Arid1a/Dmap1/Rpa3/Rev3l/Nipbl/Nudt16l1/Prkdc/Mcm4/Mus81/Smarca2/Smarcc2/Nabp2/Abl1/Psmd14/Rpa2/Ep400/Actb/Hmces/Ruvbl1/Ogg1/Ppp4c/Nsmce1/Bcl7c/Gins4/Babam1/Wdr48/Arid2/Fan1/Atm/Slf2/Ddx1/Smarce1/Hpf1/Pogz/Wrap53/Sem1/Trp53bp1/Swi5/Setd2/Xrcc1/Kdm2a/Mbtd1/Marf1/Arid1b/Ube2n	48
183	GO:0048024	regulation of mRNA splicing, via spliceosome	25/1855	115/22940	4.21743e-06	0.000169385	0.000149516	Wdr77/Puf60/Hspa8/C1qbp/Sap18/Mbnl2/Tra2b/Son/Prmt5/Clns1a/Eif4a3/Ncl/Larp7/Ncbp1/Magoh/Rest/Srsf9/Eif1/Rbmxl1/Rbm8a/Ddx17/Jmjd6/Npm1/Dazap1/Srsf3	25
184	GO:0006754	ATP biosynthetic process	23/1855	101/22940	4.42083e-06	0.000176594	0.00015588	Ndufa11/Ndufa2/Atp5f1e/Ndufa12/Ndufs6/Ndufs4/Myc/Ppara/Ndufa5/Ndufb3/Ndufa8/Nudt2/Stoml2/Ndufs5/Aldoa/Flcn/Ndufb7/Ndufa3/Atp5me/Ndufs8/Eno1/Ndufb6/Ndufb1	23
185	GO:0000462	maturation of SSU-rRNA from tricistronic rRNA transcript (SSU-rRNA, 5.8S rRNA, LSU-rRNA)	12/1855	33/22940	5.35887e-06	0.000212914	0.00018794	Nop9/Fcf1/Ngdn/Slx9/Gtf2h5/Abt1/Rps16/Rps21/Tbl3/Rps19/Rps8/Utp3	12
186	GO:0051205	protein insertion into membrane	14/1855	44/22940	5.49288e-06	0.000217072	0.000191609	Tomm40/Bax/Sgta/Tmem147/Ubl4a/Ncln/Tomm22/Get4/Maip1/Emc4/Cox18/Emc6/Get3/Wdr83os	14
187	GO:0022411	cellular component disassembly	69/1855	494/22940	5.65938e-06	0.000222462	0.000196367	Smarcb1/Bax/Insr/Apc/Napa/Arpc2/Arid1a/Stx5a/Hspa8/Gabarap/Mrpl58/Fis1/Fkbp8/Cdc37/Hbs1l/Vps13d/Sptbn1/Rack1/Vrk1/Smn1/Atxn7/Sema5a/Myc/Gsk3b/Synj1/Denr/Mapre2/Fyco1/Huwe1/Smarcc2/Rb1cc1/Rnf25/Ankzf1/Eif4e2/Ssrp1/Vps16/Stmn1/Tomm7/Fundc2/Katnb1/Pik3r4/Arid2/Kdm4a/Specc1l/Ston1/Chmp2a/Parl/Ogt/Dnajc17/Vps13c/Smarce1/Chmp4b/Atg2b/Pik3r1/Tspo/Rimoc1/Tom1/Scaf8/Gigyf2/Vamp8/Ptrh1/Grwd1/Cfl1/Sptan1/St…	69
188	GO:0006119	oxidative phosphorylation	29/1855	147/22940	5.84906e-06	0.000228418	0.000201624	Ndufa11/Ndufa2/Macroh2a1/Atp5f1e/Ndufa12/Ndufs6/Ndufs4/Dnajc15/Myc/Ndufa5/Uqcc2/Sdhaf2/Shmt2/Ndufb3/Ndufa8/Stoml2/Ndufs5/Park7/Coq7/Gadd45gip1/Ndufb7/Ndufa3/Uqcrq/Atp5me/Fxn/Ndufs8/Chchd2/Ndufb6/Ndufb1	29
189	GO:0009141	nucleoside triphosphate metabolic process	45/1855	278/22940	5.87271e-06	0.000228418	0.000201624	Ndufa11/Insr/Ndufa2/Hspa8/Atp5f1e/Ncor1/Fis1/Ndufa12/Ndufs6/Ndufs4/Myc/Ppara/Ndufa5/Tpi1/Bad/Jmjd8/Ndufb3/Dtymk/Ndufa8/Dut/Eif6/Nudt2/Stoml2/Ndufs5/Mtor/Ran/Aldoa/Flcn/Ndufb7/Ogt/Ndufa3/Sik2/Nme1/Tspo/Dctpp1/Atp5me/Ep300/Gapdh/Ndufs8/Impdh2/Eno1/Ndufb6/Itpa/Ndufb1/Pnp	45
190	GO:0006310	DNA recombination	51/1855	331/22940	6.20958e-06	0.000240256	0.000212074	Rpa1/Ruvbl2/Tfpt/Dmap1/Rpa3/Top2b/Uchl5/Psmc3ip/Rev3l/Tcf3/Nipbl/Prkdc/Mcm4/Ubr2/Mus81/Cenpx/Nabp2/Abl1/Psmd14/Exosc3/Rpa2/Ep400/Actb/Ino80b/Hmces/Ruvbl1/Ppp4c/Nsmce1/Gins4/Wdr48/Arid2/Fan1/Atm/Mcrs1/Pogz/Dcaf1/Ino80d/Wrap53/Sem1/Trp53bp1/Swi5/Setd2/H1f10/Ino80c/Xrcc1/Mbtd1/Hmgb1/Nsmce3/Cenps/Ube2n/Cntd1	51
191	GO:0070200	establishment of protein localization to telomere	9/1855	19/22940	6.34029e-06	0.000244035	0.00021541	Cct3/Cct4/Cct5/Nabp2/Cct8/Cct6a/Cct7/Cct2/Wrap53	9
192	GO:0006839	mitochondrial transport	33/1855	179/22940	6.39596e-06	0.000244902	0.000216176	Timm44/Tomm40/Timm50/Bax/Pam16/Timm13/Timm22/Timm9/Tmem14c/Dnajc15/Tomm22/Samm50/Smdt1/Gsk3b/Bad/Maip1/Timm10/Atf2/Dnajc19/Tomm7/Slc35f6/Pdcd5/Timm17b/Chchd4/Ppm1k/Mrpl18/Bloc1s2/Fxn/Timm17a/Siva1/Romo1/Bcl2l2/Dynlt1f	33
193	GO:0034475	U4 snRNA 3'-end processing	6/1855	8/22940	6.7341e-06	0.000256521	0.000226431	Exosc7/Exosc8/Exosc3/Exosc4/Exosc2/Exosc5	6
194	GO:0043248	proteasome assembly	8/1855	15/22940	6.90798e-06	0.00025803	0.000227764	Psmg1/Psmg2/Psmd9/Psmg3/Pomp/Adrm1/Sem1/Psmg4	8
195	GO:0099116	tRNA 5'-end processing	8/1855	15/22940	6.90798e-06	0.00025803	0.000227764	Rpp21/Rpp30/Pop7/Pop4/Rpp25l/Rpp38/Pop5/Rpp25	8
196	GO:1904507	positive regulation of telomere maintenance in response to DNA damage	8/1855	15/22940	6.90798e-06	0.00025803	0.000227764	Ruvbl2/Tfpt/Uchl5/Ino80b/Ruvbl1/Mcrs1/Ino80d/Ino80c	8
197	GO:0009205	purine ribonucleoside triphosphate metabolic process	42/1855	254/22940	6.9134e-06	0.00025803	0.000227764	Ndufa11/Insr/Ndufa2/Hspa8/Atp5f1e/Ncor1/Fis1/Ndufa12/Ndufs6/Ndufs4/Myc/Ppara/Ndufa5/Tpi1/Bad/Jmjd8/Ndufb3/Ndufa8/Eif6/Nudt2/Stoml2/Ndufs5/Mtor/Ran/Aldoa/Flcn/Ndufb7/Ogt/Ndufa3/Sik2/Nme1/Tspo/Atp5me/Ep300/Gapdh/Ndufs8/Impdh2/Eno1/Ndufb6/Itpa/Ndufb1/Pnp	42
198	GO:0038202	TORC1 signaling	22/1855	97/22940	7.59371e-06	0.000281998	0.000248919	Usp32/Tsc2/Pih1d1/Dgkq/Akt1s1/Atxn3/Ywhaz/Rbx1/Deptor/Lars1/Tsc1/Mtor/Lamtor1/Wdr59/Flcn/Ogt/Atm/Fnip1/Lamtor4/Ep300/Ube2n/Lamtor5	22
199	GO:0010638	positive regulation of organelle organization	73/1855	538/22940	8.636e-06	0.0003191	0.00028167	Ift20/Cct3/Braf/Ruvbl2/Bax/Ralb/Insr/Apc/Arpc2/Tfpt/Pfdn2/Cct4/Rala/Dynll1/Macroh2a1/Uchl5/Pfn1/G3bp1/Fis1/Vps13d/Drg1/Trim27/Hmbox1/Sema5a/Cct5/Gsk3b/Synj1/Bad/Anapc11/Fyco1/Nabp2/Cct8/Tsc1/Abl1/Entr1/Mtor/Cct6a/Anapc7/Mad1l1/Ppp1r35/Ssbp1/Cct7/Ino80b/Ruvbl1/Atf7ip/Pdcd5/Sh2b1/Rps3/Pqbp1/Atrx/Mecp2/Tnks/Katnb1/Pebp1/Brk1/Cct2/Atm/Cnot6l/Slf2/Rab3gap1/Mcrs1/Pde4dip/Akap9/Tasor/Ino80d/S100a10/Tom1…	73
200	GO:1903432	regulation of TORC1 signaling	21/1855	91/22940	9.11906e-06	0.000335273	0.000295946	Usp32/Tsc2/Pih1d1/Dgkq/Akt1s1/Atxn3/Ywhaz/Rbx1/Deptor/Lars1/Tsc1/Lamtor1/Wdr59/Flcn/Ogt/Atm/Fnip1/Lamtor4/Ep300/Ube2n/Lamtor5	21
201	GO:0033120	positive regulation of RNA splicing	16/1855	58/22940	9.49477e-06	0.000347358	0.000306613	Wdr77/Polr2a/Hspa8/Ern1/Smn1/Tra2b/Prmt5/Clns1a/Eif4a3/Ncl/Ncbp1/Zpr1/Eif1/Rbmxl1/Pik3r1/Dazap1	16
202	GO:0000724	double-strand break repair via homologous recombination	31/1855	167/22940	1.0431e-05	0.000379728	0.000335186	Rpa1/Ruvbl2/Dmap1/Rpa3/Rev3l/Nipbl/Mcm4/Mus81/Nabp2/Abl1/Psmd14/Rpa2/Ep400/Actb/Ruvbl1/Ppp4c/Nsmce1/Gins4/Wdr48/Arid2/Fan1/Atm/Pogz/Wrap53/Sem1/Trp53bp1/Swi5/Setd2/Xrcc1/Mbtd1/Ube2n	31
203	GO:0032986	protein-DNA complex disassembly	9/1855	20/22940	1.06992e-05	0.000385694	0.000340452	Smarcb1/Arid1a/Myc/Smarcc2/Ssrp1/Arid2/Smarce1/Grwd1/Rpl23	9
204	GO:1904505	regulation of telomere maintenance in response to DNA damage	9/1855	20/22940	1.06992e-05	0.000385694	0.000340452	Ruvbl2/Tfpt/Uchl5/Ino80b/Ruvbl1/Mcrs1/Ino80d/Ino80c/Xrcc1	9
205	GO:1901873	regulation of post-translational protein modification	41/1855	251/22940	1.19696e-05	0.000429397	0.000379029	Sash1/Gabarap/Pdcd6/Pinx1/Rbx1/Gsk3b/Washc1/Hdac3/Huwe1/Abl1/Trim44/Svbp/Park7/Mtor/Rps3/Dcun1d5/Hmg20a/Wdr48/Flcn/Ogt/Skp1/Topors/Ube2l3/Tspo/Rps2/Prkce/Amer1/Commd1/Sae1/Npm1/Rpl5/Rpl11/Ube2s/Rps7/Hspbp1/Nsmce3/Rpl23/Ubxn1/Ppia/Cops9/Ube2n	41
206	GO:1905456	regulation of lymphoid progenitor cell differentiation	7/1855	12/22940	1.23046e-05	0.00043928	0.000387753	Sos1/Notch1/Nudt21/Flcn/Fnip1/Pcid2/Znhit1	7
207	GO:0042921	glucocorticoid receptor signaling pathway	8/1855	16/22940	1.28335e-05	0.000455959	0.000402475	Ncoa2/Arid1a/Ywhah/Nr3c1/Clock/Nedd4/Phb1/Ptges3	8
208	GO:2000779	regulation of double-strand break repair	26/1855	130/22940	1.35058e-05	0.000477549	0.000421533	Smarcb1/Ruvbl2/Arid1a/Dmap1/Nudt16l1/Prkdc/Smarca2/Smarcc2/Abl1/Rpa2/Ep400/Actb/Ruvbl1/Ogg1/Ppp4c/Bcl7c/Wdr48/Arid2/Slf2/Smarce1/Wrap53/Trp53bp1/Setd2/Mbtd1/Arid1b/Ube2n	26
209	GO:0031396	regulation of protein ubiquitination	36/1855	210/22940	1.35861e-05	0.000478101	0.00042202	Sash1/Gabarap/Pdcd6/Pinx1/Rbx1/Gsk3b/Washc1/Hdac3/Huwe1/Abl1/Trim44/Svbp/Park7/Mtor/Rps3/Wdr48/Ogt/Skp1/Topors/Ube2l3/Tspo/Rps2/Prkce/Amer1/Commd1/Npm1/Rpl5/Rpl11/Ube2s/Rps7/Hspbp1/Nsmce3/Rpl23/Ubxn1/Ppia/Ube2n	36
210	GO:0009199	ribonucleoside triphosphate metabolic process	42/1855	261/22940	1.37076e-05	0.000478629	0.000422486	Ndufa11/Insr/Ndufa2/Hspa8/Atp5f1e/Ncor1/Fis1/Ndufa12/Ndufs6/Ndufs4/Myc/Ppara/Ndufa5/Tpi1/Bad/Jmjd8/Ndufb3/Ndufa8/Eif6/Nudt2/Stoml2/Ndufs5/Mtor/Ran/Aldoa/Flcn/Ndufb7/Ogt/Ndufa3/Sik2/Nme1/Tspo/Atp5me/Ep300/Gapdh/Ndufs8/Impdh2/Eno1/Ndufb6/Itpa/Ndufb1/Pnp	42
211	GO:0042776	proton motive force-driven mitochondrial ATP synthesis	17/1855	66/22940	1.37306e-05	0.000478629	0.000422486	Ndufa11/Ndufa2/Atp5f1e/Ndufa12/Ndufs6/Ndufs4/Ndufa5/Ndufb3/Ndufa8/Stoml2/Ndufs5/Ndufb7/Ndufa3/Atp5me/Ndufs8/Ndufb6/Ndufb1	17
212	GO:1901987	regulation of cell cycle phase transition	63/1855	452/22940	1.51942e-05	0.000527162	0.000465326	Gnb1l/Smarcb1/Ccne1/Aven/Rab11a/Apc/Cdt1/Cdk4/Zfp655/Arid1a/Macroh2a1/Tcf3/Ccnh/Nsun2/Rnaseh2b/Pinx1/Prkdc/Psmg2/Cdk2ap2/Mus81/Smarca2/Anapc11/Smarcc2/Nabp2/Atf2/Larp7/Plrg1/Anp32b/Rps6/Rpa2/Kmt2e/Anapc4/Clock/Anapc7/Mad1l1/Actb/Anapc15/Lcmt1/Bcl7c/Nek1/Rbl2/Babam1/Tipin/Pkd1/Arid2/Cdc14a/Foxn3/Atm/Rps27l/Smarce1/Pcid2/Rcc2/Sin3a/Foxo4/Trp53bp1/Gigyf2/Cpsf3/Ankrd17/Npm1/Taok2/Rpl17/Bub3/Arid1b	63
213	GO:0000209	protein polyubiquitination	43/1855	271/22940	1.55319e-05	0.00053636	0.000473445	Wdr77/Ddb2/Sash1/Ube2a/Gabarap/Cdc34/Rnf187/Rffl/Trim27/Rbx1/Mgrn1/Fbxl17/Anapc11/Huwe1/Rnf25/Ube2e3/Trim44/Anapc4/Ube2k/Anapc7/Tnks/Nedd4/Cbl/Rnf126/Skp1/Topors/Dcaf15/Ubr5/Hace1/Ube2l3/Ttc3/Hectd2/Rusc1/Rnf123/Trim56/Irf2bp1/Rnf216/Ube2s/Cdc26/Ppia/Ube2n/Shprh/Ube2d2a	43
214	GO:0017148	negative regulation of translation	27/1855	139/22940	1.62459e-05	0.000558404	0.000492904	Cpeb4/Rack1/Ern1/Mrpl13/Eif4a3/Ncl/Eif4e2/Srp9/Tsc1/Inpp5e/Eif6/Ago3/Malsu1/Rps3/Ddx6/Ireb2/Xrn1/Dapk3/Serbp1/Cpeb3/Ago1/Tnrc6b/Gigyf2/Tnrc6a/Gapdh/Mir186/Rpl13a	27
215	GO:0009144	purine nucleoside triphosphate metabolic process	42/1855	263/22940	1.65584e-05	0.000566513	0.000500062	Ndufa11/Insr/Ndufa2/Hspa8/Atp5f1e/Ncor1/Fis1/Ndufa12/Ndufs6/Ndufs4/Myc/Ppara/Ndufa5/Tpi1/Bad/Jmjd8/Ndufb3/Ndufa8/Eif6/Nudt2/Stoml2/Ndufs5/Mtor/Ran/Aldoa/Flcn/Ndufb7/Ogt/Ndufa3/Sik2/Nme1/Tspo/Atp5me/Ep300/Gapdh/Ndufs8/Impdh2/Eno1/Ndufb6/Itpa/Ndufb1/Pnp	42
216	GO:1903320	regulation of protein modification by small protein conjugation or removal	40/1855	246/22940	1.69659e-05	0.000577778	0.000510005	Sash1/Gabarap/Pdcd6/Pinx1/Rbx1/Gsk3b/Washc1/Hdac3/Huwe1/Abl1/Trim44/Svbp/Park7/Mtor/Rps3/Dcun1d5/Hmg20a/Wdr48/Ogt/Skp1/Topors/Ube2l3/Tspo/Rps2/Prkce/Amer1/Commd1/Sae1/Npm1/Rpl5/Rpl11/Ube2s/Rps7/Hspbp1/Nsmce3/Rpl23/Ubxn1/Ppia/Cops9/Ube2n	40
217	GO:0000413	protein peptidyl-prolyl isomerization	10/1855	26/22940	1.85309e-05	0.00062818	0.000554495	Fkbp11/Cwc27/Ppil1/Ppil3/Ppie/Pin1/Nktr/Fkbp2/Ppih/Ppia	10
218	GO:0006261	DNA-templated DNA replication	28/1855	148/22940	1.90458e-05	0.000642689	0.000567302	Ccne1/Cdt1/Cdk9/Asf1a/Pold2/Wrnip1/Mcm4/Pola2/Pold4/Mus81/Cenpx/Prim2/Pcna/Gins1/Rtf2/Pole3/Ssbp1/Pole4/Atrx/Gins4/Orc6/Zpr1/Tipin/Rfc3/Wdr18/Bod1l/Chrac1/Cenps	28
219	GO:0000725	recombinational repair	31/1855	172/22940	1.91961e-05	0.000644814	0.000569177	Rpa1/Ruvbl2/Dmap1/Rpa3/Rev3l/Nipbl/Mcm4/Mus81/Nabp2/Abl1/Psmd14/Rpa2/Ep400/Actb/Ruvbl1/Ppp4c/Nsmce1/Gins4/Wdr48/Arid2/Fan1/Atm/Pogz/Wrap53/Sem1/Trp53bp1/Swi5/Setd2/Xrcc1/Mbtd1/Ube2n	31
220	GO:0045727	positive regulation of translation	26/1855	133/22940	2.05818e-05	0.000688232	0.000607502	Eif2b5/Cdk4/Eif3d/C1qbp/Eif3e/Prkdc/Tarbp2/Uqcc2/Eif4a3/Eif6/Ybx1/Mtor/Cnbp/Ogt/Rps27l/Abcf1/Cpeb3/Elavl1/Ep300/Npm1/Rpl5/Rcc1l/Pym1/Polr2g/Eif5a/Prmt1	26
221	GO:0006360	transcription by RNA polymerase I	17/1855	68/22940	2.10032e-05	0.000699162	0.000617151	Smarcb1/Pih1d1/Polr2e/Macroh2a1/Ncl/Ttf1/Polr1e/Mtor/Polr1d/Polr2f/Gtf2h5/Polr1h/Polr2l/Baz2a/Phf8/Polr1g/Lyar	17
222	GO:1901990	regulation of mitotic cell cycle phase transition	51/1855	346/22940	2.15419e-05	0.000713876	0.000630139	Smarcb1/Ccne1/Aven/Rab11a/Apc/Cdk4/Zfp655/Arid1a/Tcf3/Ccnh/Rnaseh2b/Pinx1/Prkdc/Psmg2/Cdk2ap2/Smarca2/Anapc11/Smarcc2/Nabp2/Larp7/Plrg1/Anp32b/Rpa2/Kmt2e/Anapc4/Anapc7/Mad1l1/Actb/Anapc15/Lcmt1/Bcl7c/Rbl2/Babam1/Pkd1/Arid2/Cdc14a/Foxn3/Atm/Rps27l/Smarce1/Pcid2/Rcc2/Sin3a/Foxo4/Gigyf2/Cpsf3/Ankrd17/Taok2/Rpl17/Bub3/Arid1b	51
223	GO:0030071	regulation of mitotic metaphase/anaphase transition	20/1855	89/22940	2.24248e-05	0.00073635	0.000649977	Smarcb1/Apc/Arid1a/Psmg2/Smarca2/Anapc11/Smarcc2/Anapc4/Anapc7/Mad1l1/Actb/Anapc15/Lcmt1/Bcl7c/Arid2/Atm/Smarce1/Pcid2/Bub3/Arid1b	20
224	GO:0031958	corticosteroid receptor signaling pathway	8/1855	17/22940	2.2519e-05	0.00073635	0.000649977	Ncoa2/Arid1a/Ywhah/Nr3c1/Clock/Nedd4/Phb1/Ptges3	8
225	GO:0071025	RNA surveillance	8/1855	17/22940	2.2519e-05	0.00073635	0.000649977	Exosc7/Exosc8/Exosc3/Xrn1/Exosc4/Exosc2/Dxo/Exosc5	8
226	GO:1901798	positive regulation of signal transduction by p53 class mediator	11/1855	32/22940	2.45293e-05	0.000798553	0.000704883	Eef1e1/Myc/Rps20/Atm/Rpl37/Spred2/Rpl11/Znhit1/Rps7/Rps15/Rpl23	11
227	GO:0034088	maintenance of mitotic sister chromatid cohesion	7/1855	13/22940	2.47914e-05	0.000803547	0.000709291	Macroh2a1/Nipbl/Atrx/Naa10/Tnks/Mau2/Slf2	7
228	GO:0015980	energy derivation by oxidation of organic compounds	51/1855	349/22940	2.72514e-05	0.000879424	0.000776269	Ndufa11/Bax/Etfb/Insr/Phlda2/Ndufa2/Macroh2a1/Atp5f1e/Ndufa12/Pum2/Prelid1/Ndufs6/Ndufs4/Dnajc15/Myc/Gsk3b/Ndufa5/Uqcc2/Sdhaf2/Sorbs1/Shmt2/Sirt3/Ndufb3/Ndufa8/Gnas/Stoml2/Ndufs5/Park7/Mtor/Coq7/Nfatc3/Ireb2/Flcn/Gadd45gip1/Ndufb7/Chchd4/Ndufa3/Uqcrq/Epm2aip1/Ppp1r3b/Atp5me/Mtln/Irs1/Fxn/Ndufs8/Ldha/Hmgb1/Chchd2/Ndufb6/Ptges3/Ndufb1	51
229	GO:0032006	regulation of TOR signaling	27/1855	143/22940	2.76262e-05	0.000887642	0.000783522	Usp32/Tsc2/Pih1d1/Dgkq/Akt1s1/Atxn3/Pdcd6/Ywhaz/Rbx1/Deptor/Gsk3b/Ubr2/Hdac3/Lars1/Tsc1/Lamtor1/Usp9x/Wdr59/Flcn/Ogt/Atm/Fnip1/Rictor/Lamtor4/Ep300/Ube2n/Lamtor5	27
230	GO:0007007	inner mitochondrial membrane organization	12/1855	38/22940	2.79382e-05	0.000889927	0.00078554	Bax/Timm13/Timm22/Timm9/Myc/Samm50/Maip1/Timm10/Chchd6/Cox18/Tmem11/Romo1	12
231	GO:0044743	protein transmembrane import into intracellular organelle	12/1855	38/22940	2.79382e-05	0.000889927	0.00078554	Timm44/Tomm40/Timm50/Pam16/Dnajc15/Dnajc19/Tomm7/Usp9x/Timm17b/Chchd4/Timm17a/Romo1	12
232	GO:0170036	import into the mitochondrion	14/1855	50/22940	2.82486e-05	0.000895954	0.000790859	Timm44/Tomm40/Timm50/Pam16/Dnajc15/Smdt1/Maip1/Dnajc19/Tomm7/Timm17b/Mrpl18/Fxn/Timm17a/Romo1	14
233	GO:0015931	nucleobase-containing compound transport	35/1855	209/22940	2.9623e-05	0.00093553	0.000825793	Chtop/Ddx39a/Phax/Slc35c2/Nup85/Cetn3/Nsun2/Eny2/Alyref/Eif4a3/Thoc3/Rae1/Ncbp1/Magoh/Ybx1/Ran/Magohb/Cetn2/Tnks/Thoc5/Nxt1/Thoc2/Rbm8a/Pcid2/Nup43/Thoc6/Nxt2/Sem1/Setd2/Rbm33/Snupn/Mrpl18/Srsf3/Sarnp/Zc3h11a	35
234	GO:0015986	proton motive force-driven ATP synthesis	17/1855	70/22940	3.15177e-05	0.000991133	0.000874873	Ndufa11/Ndufa2/Atp5f1e/Ndufa12/Ndufs6/Ndufs4/Ndufa5/Ndufb3/Ndufa8/Stoml2/Ndufs5/Ndufb7/Ndufa3/Atp5me/Ndufs8/Ndufb6/Ndufb1	17
235	GO:0006413	translational initiation	24/1855	121/22940	3.2916e-05	0.00103072	0.000909813	Eif2b5/Eif2b2/Eif3d/Bzw2/Eif3e/Denr/Eif1ad/Eif4e2/Eif3m/Eif6/Ncbp1/Eif3i/Mtor/Eif2b4/Eif1/Abcf1/Mcts2/Gigyf2/Eif3k/Eif3b/Npm1/Eif3g/Polr2g/Rpl13a	24
236	GO:0045814	negative regulation of gene expression, epigenetic	28/1855	153/22940	3.57688e-05	0.00111532	0.000984496	Kmt2a/Ezh1/Macroh2a1/Hdac2/Dnmt3a/Trim27/Myc/Ubr2/Mbd2/Hat1/Pole3/Kdm5a/Atf7ip/Atrx/Mecp2/Smyd5/Tasor2/Mbd3/Ubr5/Suv39h1/Baz2a/Tasor/Phf8/Sin3a/Zfp445/Kmt2d/Hmgb1/Samd1	28
237	GO:0031507	heterochromatin formation	23/1855	114/22940	3.59433e-05	0.00111605	0.000985141	Kmt2a/Ezh1/Hdac2/Dnmt3a/Myc/Ubr2/Mbd2/Hat1/Pole3/Kdm5a/Atf7ip/Atrx/Mecp2/Mbd3/Ubr5/Suv39h1/Baz2a/Tasor/Phf8/Sin3a/Kmt2d/Hmgb1/Samd1	23
238	GO:0006091	generation of precursor metabolites and energy	65/1855	484/22940	3.62981e-05	0.00112236	0.000990704	Ndufa11/Bax/Etfb/Insr/Phlda2/Ndufa2/Macroh2a1/Atp5f1e/Ncor1/Ndufa12/Pum2/Prelid1/Ndufs6/Ndufs4/Dnajc15/Myc/Ppara/Gsk3b/Ndufa5/Tpi1/Uqcc2/Sdhaf2/Sorbs1/Shmt2/Sirt3/Jmjd8/Ndufb3/Ndufa8/Gnas/Eif6/Stoml2/Ndufs5/Park7/Mtor/Ndufa4/Coq7/Aldoa/Pgls/Nfatc3/Ireb2/Flcn/Gadd45gip1/Ndufb7/Ogt/Chchd4/Ndufa3/Sik2/Uqcrq/Cox17/Epm2aip1/Ppp1r3b/Atp5me/Mtln/Ep300/Irs1/Gapdh/Fxn/Ndufs8/Ldha/Eno1/Hmgb1/Chchd2/Ndufb6/…	65
239	GO:1902099	regulation of metaphase/anaphase transition of cell cycle	20/1855	92/22940	3.73513e-05	0.00115011	0.0010152	Smarcb1/Apc/Arid1a/Psmg2/Smarca2/Anapc11/Smarcc2/Anapc4/Anapc7/Mad1l1/Actb/Anapc15/Lcmt1/Bcl7c/Arid2/Atm/Smarce1/Pcid2/Bub3/Arid1b	20
240	GO:0060382	regulation of DNA strand elongation	8/1855	18/22940	3.76576e-05	0.00115473	0.00101928	Ruvbl2/Tfpt/Uchl5/Ino80b/Ruvbl1/Mcrs1/Ino80d/Ino80c	8
241	GO:0034504	protein localization to nucleus	49/1855	335/22940	3.78624e-05	0.00115621	0.00102059	Ipo4/Tsc2/Hdgf/Tmem147/Dmap1/Ctdnep1/Sumo3/Nup85/Ywhae/Pinx1/Ywhaz/Rangap1/Gsk3b/Hsp90ab1/Hdac3/Pola2/Notch1/Atf2/Larp7/Plrg1/Akirin2/Park7/Mtor/Ran/Ipo5/Zpr1/Pin1/Flcn/Spg11/Ogt/Skp1/Sun1/Topors/Ubr5/Mcrs1/Rpf2/Elavl1/Wrap53/Pik3r1/Sin3a/Ep300/Snupn/Irs1/Cfl1/Npm1/Hnrnpm/Rpl11/Lamtor5/Syne1	49
242	GO:2000781	positive regulation of double-strand break repair	19/1855	85/22940	3.85553e-05	0.00117253	0.00103499	Smarcb1/Ruvbl2/Arid1a/Dmap1/Prkdc/Smarca2/Smarcc2/Ep400/Actb/Ruvbl1/Bcl7c/Wdr48/Arid2/Slf2/Smarce1/Wrap53/Mbtd1/Arid1b/Ube2n	19
243	GO:0000819	sister chromatid segregation	36/1855	221/22940	4.20806e-05	0.00127449	0.00112499	Smarcb1/Rab11a/Apc/Cdt1/Arid1a/Ncaph2/Top2b/Drg1/Pinx1/Nipbl/Psmg2/Smarca2/Anapc11/Smarcc2/Dctn2/Stag2/Nudc/Anapc4/Ran/Anapc7/Mad1l1/Actb/Anapc15/Lcmt1/Bcl7c/Bccip/Arid2/Chmp2a/Atm/Tubg1/Smarce1/Chmp4b/Pcid2/Bub3/Arid1b/Snhg15	36
244	GO:0046034	ATP metabolic process	37/1855	230/22940	4.37169e-05	0.00131019	0.00115651	Ndufa11/Insr/Ndufa2/Hspa8/Atp5f1e/Ncor1/Fis1/Ndufa12/Ndufs6/Ndufs4/Myc/Ppara/Ndufa5/Tpi1/Bad/Jmjd8/Ndufb3/Ndufa8/Eif6/Nudt2/Stoml2/Ndufs5/Mtor/Aldoa/Flcn/Ndufb7/Ogt/Ndufa3/Sik2/Tspo/Atp5me/Ep300/Gapdh/Ndufs8/Eno1/Ndufb6/Ndufb1	37
245	GO:0031125	rRNA 3'-end processing	6/1855	10/22940	4.37913e-05	0.00131019	0.00115651	Exosc7/Exosc8/Exosc3/Eri1/Rps21/Exosc2	6
246	GO:0071028	nuclear mRNA surveillance	6/1855	10/22940	4.37913e-05	0.00131019	0.00115651	Exosc7/Exosc8/Xrn1/Exosc4/Dxo/Exosc5	6
247	GO:0034086	maintenance of sister chromatid cohesion	7/1855	14/22940	4.61121e-05	0.00137407	0.00121289	Macroh2a1/Nipbl/Atrx/Naa10/Tnks/Mau2/Slf2	7
248	GO:0007091	metaphase/anaphase transition of mitotic cell cycle	20/1855	94/22940	5.1706e-05	0.0015289	0.00134956	Smarcb1/Apc/Arid1a/Psmg2/Smarca2/Anapc11/Smarcc2/Anapc4/Anapc7/Mad1l1/Actb/Anapc15/Lcmt1/Bcl7c/Arid2/Atm/Smarce1/Pcid2/Bub3/Arid1b	20
249	GO:0050684	regulation of mRNA processing	26/1855	140/22940	5.17218e-05	0.0015289	0.00134956	Wdr77/Puf60/Cdk9/Hspa8/C1qbp/Sap18/Mbnl2/Tra2b/Son/Prmt5/Clns1a/Eif4a3/Ncl/Larp7/Ncbp1/Magoh/Rest/Srsf9/Eif1/Rbmxl1/Rbm8a/Ddx17/Jmjd6/Npm1/Dazap1/Srsf3	26
250	GO:2000819	regulation of nucleotide-excision repair	10/1855	29/22940	5.57907e-05	0.0016426	0.00144993	Smarcb1/Arid1a/Smarca2/Smarcc2/Actb/Bcl7c/Arid2/Smarce1/Hmgb1/Arid1b	10
251	GO:0016073	snRNA metabolic process	14/1855	53/22940	5.7519e-05	0.0016801	0.00148303	Nhp2/Snapc2/Exosc7/Nop10/Exosc8/Larp7/Exosc3/Ice2/Exosc4/Ice1/Ints6l/Exosc2/Exosc5/Ints5	14
252	GO:0019083	viral transcription	14/1855	53/22940	5.7519e-05	0.0016801	0.00148303	Smarcb1/Sp1/Psmc3/Cdk9/Pfn1/Trim27/Tarbp2/Taf11/Usf1/Notch1/Larp7/Rest/Rsf1/Ep300	14
253	GO:1903313	positive regulation of mRNA metabolic process	27/1855	149/22940	5.8417e-05	0.00169961	0.00150025	Wdr77/Hspa8/Tra2b/Prmt5/Clns1a/Tnrc6c/Eif4a3/Exosc7/Ncl/Exosc8/Exosc3/Ncbp1/Pum1/Ybx1/Cnot6l/Eif1/Rbmxl1/Lsm1/Exosc2/Cpeb3/Elavl1/Tnrc6b/Gigyf2/Tnrc6a/Exosc5/Dazap1/Polr2g	27
254	GO:0031329	regulation of cellular catabolic process	80/1855	639/22940	5.99939e-05	0.00173865	0.00153471	Tsc2/Bax/Ikbkg/Ralb/Insr/Hnrnpa0/Phax/Ncor1/Fkbp8/Tysnd1/Vps13d/Pum2/Trim27/Nsun2/Trim23/Myc/Ppara/Deptor/Gsk3b/Washc1/Fyco1/Usp33/Tnrc6c/Eif4a3/Jmjd8/Exosc7/Rb1cc1/Dbi/Angel2/Tsc1/Eif6/Exosc8/Trp53inp1/Exosc3/Pum1/Magoh/Ybx1/Zcchc17/Mtor/Pik3r4/Flcn/Kdm4a/Parl/Ogt/Atm/Mtmr3/Cnot6l/Oaz1/Vps13c/Rab3gap1/Sik2/Atg101/Lsm1/Mylip/Rbm8a/Chmp4b/Pcid2/Herc1/Dap/Exosc2/Cpeb3/Elavl1/Dxo/Tspo/Tom1/Setd2/Tnr…	80
255	GO:0031929	TOR signaling	29/1855	166/22940	6.32993e-05	0.00181537	0.00160243	Usp32/Tsc2/Pih1d1/Dgkq/Akt1s1/Atxn3/Pdcd6/Ywhaz/Rbx1/Deptor/Gsk3b/Ubr2/Hdac3/Lars1/Tsc1/Rps6/Mtor/Lamtor1/Usp9x/Wdr59/Flcn/Ogt/Atm/Fnip1/Rictor/Lamtor4/Ep300/Ube2n/Lamtor5	29
256	GO:0006479	protein methylation	15/1855	60/22940	6.33784e-05	0.00181537	0.00160243	Kmt2a/Snrpd3/Eef1akmt1/Prmt5/Ntmt1/Fam98b/Snrpb/Lcmt1/Setd6/Setd7/Trmt112/Setd2/Vcpkmt/Prmt7/Prmt1	15
257	GO:0008213	protein alkylation	15/1855	60/22940	6.33784e-05	0.00181537	0.00160243	Kmt2a/Snrpd3/Eef1akmt1/Prmt5/Ntmt1/Fam98b/Snrpb/Lcmt1/Setd6/Setd7/Trmt112/Setd2/Vcpkmt/Prmt7/Prmt1	15
258	GO:0009303	rRNA transcription	12/1855	41/22940	6.4888e-05	0.00185144	0.00163426	Smarcb1/Pih1d1/Polr2e/Macroh2a1/Ncl/Polr1e/Mtor/Polr1d/Gtf2h5/Polr1g/Npm3/Npm1	12
259	GO:0034250	positive regulation of amide metabolic process	29/1855	167/22940	7.07796e-05	0.00201177	0.00177579	Sp1/Eif2b5/Cdk4/Eif3d/C1qbp/Rack1/Eif3e/Prkdc/Tarbp2/Uqcc2/Sirt3/Eif4a3/Eif6/Ybx1/Mtor/Cnbp/Ogt/Rps27l/Abcf1/Cpeb3/Elavl1/Ep300/Npm1/Rpl5/Rcc1l/Pym1/Polr2g/Eif5a/Prmt1	29
260	GO:0045333	cellular respiration	39/1855	253/22940	7.23282e-05	0.00204791	0.00180769	Ndufa11/Bax/Etfb/Ndufa2/Macroh2a1/Atp5f1e/Ndufa12/Pum2/Prelid1/Ndufs6/Ndufs4/Dnajc15/Myc/Ndufa5/Uqcc2/Sdhaf2/Shmt2/Sirt3/Ndufb3/Ndufa8/Stoml2/Ndufs5/Park7/Coq7/Nfatc3/Ireb2/Flcn/Gadd45gip1/Ndufb7/Chchd4/Ndufa3/Uqcrq/Atp5me/Mtln/Fxn/Ndufs8/Chchd2/Ndufb6/Ndufb1	39
261	GO:0032984	protein-containing complex disassembly	39/1855	254/22940	7.89083e-05	0.00222495	0.00196396	Smarcb1/Insr/Apc/Napa/Arpc2/Arid1a/Hspa8/Gabarap/Mrpl58/Sptbn1/Smn1/Atxn7/Sema5a/Myc/Gsk3b/Synj1/Fyco1/Smarcc2/Ssrp1/Vps16/Stmn1/Katnb1/Pik3r4/Arid2/Specc1l/Chmp2a/Dnajc17/Smarce1/Chmp4b/Tom1/Scaf8/Vamp8/Grwd1/Cfl1/Sptan1/Stx17/Pym1/Rpl23/Eif5a	39
262	GO:0072599	establishment of protein localization to endoplasmic reticulum	13/1855	48/22940	7.93525e-05	0.00222495	0.00196396	Man1a/Sgta/Srp14/Srp19/Ubl4a/Spcs1/Get4/Srp9/Rab3gap1/Chmp4b/Get3/Sec61b/Sec61g	13
263	GO:0000082	G1/S transition of mitotic cell cycle	35/1855	219/22940	7.94839e-05	0.00222495	0.00196396	Acvr1b/Smarcb1/Ccne1/Apc/Cdk4/Zfp655/Arid1a/Tcf3/Ccnh/Myc/Prkdc/Cdk2ap2/Smarca2/Smarcc2/Larp7/Plrg1/Anp32b/Rps6/Rpa2/Rcc1/Kmt2e/Actb/Bcl7c/Rbl2/Pkd1/Arid2/Rps27l/Smarce1/Phf8/Taf10/Gigyf2/Cpsf3/Ankrd17/Rpl17/Arid1b	35
264	GO:0071806	protein transmembrane transport	16/1855	68/22940	8.05186e-05	0.00224541	0.00198202	Ift20/Timm44/Tomm40/Timm50/Rab11a/Pam16/Dnajc15/Dnajc19/Tomm7/Usp9x/Timm17b/Chchd4/Sec61b/Timm17a/Romo1/Sec61g	16
265	GO:0043467	regulation of generation of precursor metabolites and energy	28/1855	160/22940	8.1408e-05	0.00226167	0.00199638	Insr/Phlda2/Macroh2a1/Ncor1/Prelid1/Dnajc15/Myc/Ppara/Uqcc2/Sorbs1/Shmt2/Jmjd8/Eif6/Park7/Mtor/Ndufa4/Flcn/Gadd45gip1/Ogt/Chchd4/Sik2/Cox17/Epm2aip1/Ppp1r3b/Ep300/Irs1/Hmgb1/Chchd2	28
266	GO:0044784	metaphase/anaphase transition of cell cycle	20/1855	97/22940	8.24685e-05	0.00228255	0.00201481	Smarcb1/Apc/Arid1a/Psmg2/Smarca2/Anapc11/Smarcc2/Anapc4/Anapc7/Mad1l1/Actb/Anapc15/Lcmt1/Bcl7c/Arid2/Atm/Smarce1/Pcid2/Bub3/Arid1b	20
267	GO:0048144	fibroblast proliferation	27/1855	152/22940	8.32644e-05	0.00229599	0.00202667	Kmt2a/Tsc2/Bax/Cdk4/Zmiz1/Pes1/Med31/Kat2a/Ndufs4/Rnaseh2b/Myc/Prkdc/Smarca2/Hras/Abl1/Cks1b/Trp53inp1/Prdx1/Ski/Ifi30/Mif/Brk1/Kmt2c/Rpl29/Gpx1/Dazap1/Ptges3	27
268	GO:0018208	peptidyl-proline modification	12/1855	42/22940	8.42026e-05	0.00231322	0.00204188	Fkbp11/Cwc27/Ppil1/Prdx4/Ppil3/Ntmt1/Ppie/Pin1/Nktr/Fkbp2/Ppih/Ppia	12
269	GO:0045995	regulation of embryonic development	19/1855	90/22940	8.81736e-05	0.00241334	0.00213026	Ruvbl2/Insr/Nr2c2/Tfpt/Phlda2/Uchl5/Kat2a/Nipbl/Notch1/Wnt2b/Rbm19/Ino80b/Ruvbl1/Lrp6/Mcrs1/Ino80d/Yeats2/Ino80c/Cfl1	19
270	GO:0006298	mismatch repair	9/1855	25/22940	8.97166e-05	0.00242859	0.00214372	Rpa1/Rpa3/Rnaseh2b/Rnaseh2c/Pcna/Rpa2/Setd2/Rnaseh2a/Hmgb1	9
271	GO:0042790	nucleolar large rRNA transcription by RNA polymerase I	9/1855	25/22940	8.97166e-05	0.00242859	0.00214372	Smarcb1/Pih1d1/Polr2e/Macroh2a1/Ncl/Polr1e/Mtor/Polr1d/Gtf2h5	9
272	GO:1902455	negative regulation of stem cell population maintenance	9/1855	25/22940	8.97166e-05	0.00242859	0.00214372	Hdac2/Sap130/Rbbp7/Sap30/Ogt/Arid4b/Sin3a/Arid4a/Rbbp4	9
273	GO:0016075	rRNA catabolic process	8/1855	20/22940	9.35902e-05	0.0025242	0.00222812	Exosc7/Exosc8/Exosc3/Xrn1/Exosc4/Exosc2/Trir/Exosc5	8
274	GO:0006275	regulation of DNA replication	23/1855	121/22940	9.47174e-05	0.00253609	0.00223861	Ruvbl2/Tfpt/Cdt1/Gmnn/Uchl5/Wrnip1/Hras/Ttf1/Pcna/Pole3/Ssbp1/Ino80b/Ruvbl1/Atrx/Tipin/Rfc3/Mcrs1/Ino80d/Stn1/Ino80c/Ankrd17/Npm1/Chrac1	23
275	GO:2000278	regulation of DNA biosynthetic process	23/1855	121/22940	9.47174e-05	0.00253609	0.00223861	Cct3/Cct4/Pinx1/Hmbox1/Cct5/Myc/Gsk3b/Cct8/Pcna/Dnajc2/Cct6a/Cct7/Sh2b1/Tnks/Rfc3/Cct2/Atm/Mcrs1/Gfer/Wrap53/Stn1/Hnrnpc/Ptges3	23
276	GO:0051983	regulation of chromosome segregation	24/1855	129/22940	9.59609e-05	0.00255377	0.00225421	Smarcb1/Apc/Arid1a/Ncaph2/Pum2/Psmg2/Smarca2/Anapc11/Smarcc2/Pum1/Anapc4/Anapc7/Mad1l1/Actb/Anapc15/Lcmt1/Bcl7c/Arid2/Atm/Smarce1/Pcid2/Rcc2/Bub3/Arid1b	24
277	GO:2000573	positive regulation of DNA biosynthetic process	17/1855	76/22940	9.60686e-05	0.00255377	0.00225421	Cct3/Cct4/Hmbox1/Cct5/Myc/Gsk3b/Cct8/Pcna/Cct6a/Cct7/Tnks/Rfc3/Cct2/Atm/Gfer/Wrap53/Ptges3	17
278	GO:0140718	facultative heterochromatin formation	13/1855	49/22940	0.000100076	0.00265077	0.00233984	Kmt2a/Ezh1/Dnmt3a/Myc/Mbd2/Kdm5a/Atf7ip/Mbd3/Suv39h1/Baz2a/Tasor/Phf8/Samd1	13
279	GO:0034249	negative regulation of amide metabolic process	28/1855	162/22940	0.000101742	0.00268527	0.00237029	Cpeb4/Rack1/Ern1/Mrpl13/Eif4a3/Ncl/Eif4e2/Srp9/Tsc1/Inpp5e/Eif6/Ago3/Malsu1/Rps3/Ddx6/Pin1/Ireb2/Xrn1/Dapk3/Serbp1/Cpeb3/Ago1/Tnrc6b/Gigyf2/Tnrc6a/Gapdh/Mir186/Rpl13a	28
280	GO:0031123	RNA 3'-end processing	20/1855	99/22940	0.000111099	0.00290989	0.00256856	Cdk9/Polr2d/Exosc7/Exosc8/Larp7/Rprd2/Exosc3/Ncbp1/Eri1/Nudt21/Exosc4/Ints6l/Rps21/Exosc2/Pcf11/Scaf8/Fbl/Cpsf3/Exosc5/Ints5	20
281	GO:0016197	endosomal transport	41/1855	276/22940	0.000111204	0.00290989	0.00256856	Rab11a/Ap1s1/Snf8/Stx5a/Tmem87b/Snx3/Vta1/Bltp3b/Spag9/Stx8/Vti1b/Trim27/Zfyve16/Cln5/Dpy30/Washc1/Prepl/Entr1/Vps16/Snx17/Lamtor1/Dnajc13/Pik3r4/Gga1/Chmp2a/Zfyve9/Map2k2/Plekhj1/Dennd1a/Rnf126/Rab11fip3/Hook3/Bltp1/Vps13b/Sgsm2/Chmp4b/Tom1/Wdr81/Acap2/Commd1/Bloc1s2	41
282	GO:0070316	regulation of G0 to G1 transition	11/1855	37/22940	0.000111434	0.00290989	0.00256856	Smarcb1/Arid1a/Smarca2/Smarcc2/Actb/Bcl7c/Arid2/Smarce1/Foxo4/Znhit1/Arid1b	11
283	GO:0009152	purine ribonucleotide biosynthetic process	32/1855	197/22940	0.000115416	0.00300327	0.00265098	Ndufa11/Adcy9/Aprt/Ndufa2/Atp5f1e/Ndufa12/Adcy3/Dcakd/Ndufs6/Ndufs4/Myc/Ppara/Ndufa5/Hprt1/Ndufb3/Ndufa8/Gmps/Nudt2/Stoml2/Ndufs5/Aldoa/Flcn/Ndufb7/Ndufa3/Nme1/Atp5me/Ndufs8/Impdh2/Eno1/Ndufb6/Ndufb1/Pnp	32
284	GO:0002320	lymphoid progenitor cell differentiation	9/1855	26/22940	0.000127403	0.00329199	0.00290584	Kit/Prkdc/Sos1/Notch1/Nudt21/Flcn/Fnip1/Pcid2/Znhit1	9
285	GO:0007064	mitotic sister chromatid cohesion	9/1855	26/22940	0.000127403	0.00329199	0.00290584	Macroh2a1/Nipbl/Naa50/Atrx/Naa10/Tnks/Mau2/Slf2/Pogz	9
286	GO:0070936	protein K48-linked ubiquitination	18/1855	85/22940	0.000128431	0.0032955	0.00290894	Ube2a/Gabarap/Cdc34/Rnf187/Rffl/Rbx1/Ube2e3/Trim44/Ube2k/Rnf126/Skp1/Topors/Ubr5/Hace1/Ttc3/Rnf216/Ppia/Ube2d2a	18
287	GO:1901796	regulation of signal transduction by p53 class mediator	18/1855	85/22940	0.000128431	0.0032955	0.00290894	Eef1e1/Rffl/Myc/Rps20/Mif/Atm/Rpf2/Pak1ip1/Rpl37/Spred2/Mdm4/Npm1/Rpl5/Rpl11/Znhit1/Rps7/Rps15/Rpl23	18
288	GO:0045047	protein targeting to ER	12/1855	44/22940	0.000137995	0.00352867	0.00311476	Man1a/Sgta/Srp14/Srp19/Ubl4a/Spcs1/Get4/Srp9/Chmp4b/Get3/Sec61b/Sec61g	12
289	GO:0051248	negative regulation of protein metabolic process	111/1855	974/22940	0.000138875	0.00353892	0.00312381	Pfdn5/Tsc2/Pih1d1/Bax/Dgkq/Sgta/Insr/Apc/Pfdn2/Arpp19/Akt1s1/Macroh2a1/Uchl5/Aatf/Fkbp8/Hdac2/Snx3/Cpeb4/Rack1/Rffl/Ern1/Ywhae/Spag9/Trim27/Tppp/Pde4d/Rtraf/Pinx1/Mrpl13/Deptor/Prkdc/Gsk3b/Hsp90ab1/Birc6/Pfdn6/Pfdn1/Sirt3/Eif4a3/Pard3/Pdcl3/Ncl/Eif4e2/Dbi/Srp9/Tsc1/Abl1/Inpp5e/Trim44/Zgpat/Eif6/Bag1/Svbp/Ago3/Ppp1r8/Park7/Mtor/Actb/Malsu1/Lrp6/Mvp/Rps3/Usp9x/Rps6ka3/Ddx6/Pin1/Ireb2/Hmg20a/Xrn1/Fl…	111
290	GO:0034472	snRNA 3'-end processing	8/1855	21/22940	0.00014049	0.00356776	0.00314926	Exosc7/Exosc8/Exosc3/Exosc4/Ints6l/Exosc2/Exosc5/Ints5	8
291	GO:0051099	positive regulation of binding	27/1855	157/22940	0.000146214	0.00370043	0.00326637	Ralb/Cdt1/Hipk1/Eif3d/Tns3/Pinx1/Hmbox1/Cln5/Eif3e/Gsk3b/Usp33/Abl1/Ncbp1/Stmn1/Park7/Ski/Ran/Usp9x/Pin1/Nme1/S100a10/Ep300/Rpl11/Hipk2/Eno1/Hmgb1/Lamtor5	27
292	GO:0007017	microtubule-based process	111/1855	976/22940	0.000150514	0.00379624	0.00335094	Ift20/Uxt/Tubb5/Rab11a/Ranbp1/Apc/Tbcb/Rbm14/Ift43/Dynll1/Enkd1/Ift27/Ncor1/Gabarap/Katna1/Tpgs1/Drg1/Adcy3/Kat2a/Dnaaf2/Atxn3/Tppp/Smn1/Atxn7/Kif21a/Nde1/Gsk3b/Son/Tuba1b/Poc1a/Washc1/Mapre2/Hdac3/Ap3s1/Sac3d1/Cdk2ap2/Fyco1/Lztfl1/Dctn2/Usp33/Wdr73/Pard3/Stag2/Dst/Tuba4a/Abl1/Ntmt1/Ssna1/Tubgcp4/Nsfl1c/Fam110a/Rae1/Ash1l/Dctn3/Stmn1/Nudc/Rcc1/Ppp1r35/Rps3/Bccip/Atrx/Cetn2/Haus7/Mecp2/Pcm1/Katnb1…	111
293	GO:0051204	protein insertion into mitochondrial membrane	5/1855	8/22940	0.000156429	0.00391867	0.00345902	Tomm40/Bax/Tomm22/Maip1/Cox18	5
294	GO:2000973	regulation of pro-B cell differentiation	5/1855	8/22940	0.000156429	0.00391867	0.00345902	Sos1/Notch1/Nudt21/Flcn/Fnip1	5
295	GO:0009260	ribonucleotide biosynthetic process	33/1855	209/22940	0.000158423	0.00395522	0.00349127	Ndufa11/Adcy9/Aprt/Ndufa2/Atp5f1e/Ndufa12/Adcy3/Dcakd/Ndufs6/Ndufs4/Myc/Ppara/Ndufa5/Hprt1/Ndufb3/Ndufa8/Gmps/Nudt2/Stoml2/Ndufs5/Aldoa/Flcn/Ndufb7/Ndufa3/Nme1/Atp5me/Ndufs8/Impdh2/Eno1/Ndufb6/Uprt/Ndufb1/Pnp	33
296	GO:0034427	nuclear-transcribed mRNA catabolic process, exonucleolytic, 3'-5'	6/1855	12/22940	0.000167144	0.0041589	0.00367107	Exosc7/Exosc8/Exosc3/Exosc4/Exosc2/Exosc5	6
297	GO:0051668	localization within membrane	86/1855	722/22940	0.000183779	0.00455748	0.00402289	Ift20/Braf/Tsc2/Tomm40/Abhd17a/Bax/Rab11a/Sgta/Snf8/Arpc2/Tmem147/Rala/Srp14/Srp19/Gorasp2/Ubl4a/Fis1/Snx3/Timm13/Ncln/Sptbn1/Rack1/Timm22/Stx8/Timm9/Vti1b/Ptch1/Tomm22/Samm50/Gsk3b/Arl13b/Myl12a/Washc1/Prepl/Sorbs1/Lztfl1/Hras/Pard3/Get4/Maip1/Srp9/Entr1/Ssna1/Timm10/Emc4/Rer1/Snx17/Actb/Lrp6/Pdcd5/Lamtor1/Wdr59/Ptpn9/Gga1/Spg11/Ogt/Dennd1a/Cox18/Rab3gap1/Rab11fip3/Bltp1/Rapgef6/Vps13b/Wdr19/Den…	86
298	GO:0045023	G0 to G1 transition	11/1855	39/22940	0.0001879	0.00464407	0.00409933	Smarcb1/Arid1a/Smarca2/Smarcc2/Actb/Bcl7c/Arid2/Smarce1/Foxo4/Znhit1/Arid1b	11
299	GO:0002183	cytoplasmic translational initiation	10/1855	33/22940	0.000191119	0.0047079	0.00415566	Eif2b5/Eif2b2/Eif3d/Denr/Eif3m/Ncbp1/Eif3i/Eif2b4/Mcts2/Rpl13a	10
300	GO:0016032	viral process	46/1855	330/22940	0.000202926	0.00498213	0.00439773	Smarcb1/Sp1/Psmc3/Ddx56/Insr/Cdk9/Hspa8/Eif3d/Top2b/Pfn1/Snx3/Trim27/Spcs1/Ppara/Tarbp2/Denr/Taf11/Csnk2b/Banf1/Bad/Usf1/Notch1/Vps16/Larp7/Ppie/Rest/Rab43/Ddx6/Nedd4/Chmp2a/Rsf1/Chmp4b/Phb1/Tasor/Zfyve1/Trim56/Vamp8/Pcbp1/Ep300/Eif3b/Cfl1/Ppih/Hmgb1/Eif3g/Ppia/Dynlt1f	46
301	GO:0045116	protein neddylation	8/1855	22/22940	0.000205169	0.00502053	0.00443162	Ube2m/Nedd8/Rbx1/Dcun1d5/Rnf7/Rpl5/Rpl11/Cops9	8
302	GO:0000291	nuclear-transcribed mRNA catabolic process, exonucleolytic	7/1855	17/22940	0.000210302	0.00511228	0.00451261	Exosc7/Exosc8/Exosc3/Exosc4/Exosc2/Exosc5/Polr2g	7
303	GO:0006337	nucleosome disassembly	7/1855	17/22940	0.000210302	0.00511228	0.00451261	Smarcb1/Arid1a/Smarcc2/Ssrp1/Arid2/Smarce1/Grwd1	7
304	GO:2000045	regulation of G1/S transition of mitotic cell cycle	28/1855	169/22940	0.000213546	0.00517412	0.0045672	Smarcb1/Ccne1/Apc/Zfp655/Arid1a/Tcf3/Ccnh/Prkdc/Cdk2ap2/Smarca2/Smarcc2/Larp7/Plrg1/Anp32b/Rpa2/Kmt2e/Actb/Bcl7c/Rbl2/Pkd1/Arid2/Rps27l/Smarce1/Gigyf2/Cpsf3/Ankrd17/Rpl17/Arid1b	28
305	GO:1901874	negative regulation of post-translational protein modification	19/1855	96/22940	0.000216265	0.00522288	0.00461024	Pinx1/Abl1/Trim44/Svbp/Park7/Mtor/Rps3/Hmg20a/Flcn/Ogt/Tspo/Prkce/Rpl5/Rpl11/Rps7/Rpl23/Ubxn1/Ppia/Cops9	19
[truncated: 331 more rows]

## Sheet: Col_ME2
	ID	Description	GeneRatio	BgRatio	pvalue	p.adjust	qvalue	geneID	Count
[truncated: 1,175 more rows]

## Sheet: Col_ME3
	ID	Description	GeneRatio	BgRatio	pvalue	p.adjust	qvalue	geneID	Count
[truncated: 6 more rows]

[truncated: 19 more sheets: Col_ME4, Col_ME5, Col_ME6, Col_ME7, Col_ME8, Col_ME9, Ile_ME0, Ile_ME10, Ile_ME11, Ile_ME12, Ile_ME1, Ile_ME2, Ile_ME3, Ile_ME4, Ile_ME5, Ile_ME6, Ile_ME7, Ile_ME8, Ile_ME9]
