# Supplementary material for: Integrated multimodel analysis of intestinal inflammation exposes key molecular features of preclinical and clinical IBD
Source: Gut. 2025 Apr 29;74(10):e333729. doi: 10.1136/gutjnl-2024-333729 (PMC12505074; doi:10.1136/gutjnl-2024-333729)
Supplement: online supplemental table 7 [file gutjnl-74-10-s017.xlsx]

## Sheet: Sheet1
Cohort	Tissue	Disease	N. diseased samples	N control samples	Database ID	Reference
PROTECT	Rectum	UC	206 UC	20	GSE109142	47, 49
RISK	Rectum	CD AND UC	92 CD 43 UC	55	GSE117993	46, 47, 51
PSC-UC	Colon	UC	10 UC	10	E-MTAB-7915	52, 54
IBDome	Ileum	CD	132 CD	40	ZENODO	https://ibdome.org
IBDome	Colon	UC	62 UC	29	ZENODO	https://ibdome.org
RISK	Ileum	CD	202 CD	36	GSE57945	48, 50
WashU	Ileum	CD	36 CD	32	E-MTAB-5783	53, 55
