# Supplementary material for: Integrated multimodel analysis of intestinal inflammation exposes key molecular features of preclinical and clinical IBD
Source: Gut. 2025 Apr 29;74(10):e333729. doi: 10.1136/gutjnl-2024-333729 (PMC12505074; doi:10.1136/gutjnl-2024-333729)
Supplement: online supplemental table 8 [file gutjnl-74-10-s018.xlsx]

## Sheet: Colon_correlation_info
	Unnamed: 0	Pathway	Mouse model	Human Cohort	Genes used	slope	R2	pvalue
0	0	mmu00010	DSS	PROTECT	25	0.934796	0.149557	0.0561719
1	1	mmu00010	cDSS	PROTECT	5	0	0	1
2	2	mmu00010	Casp8ΔIEC	PROTECT	11	0.371425	0.342665	0.0584913
3	3	mmu00010	OxC	PROTECT	21	0.624329	0.276429	0.0143683
4	4	mmu00010	TNBS	PROTECT	17	0.317223	0.162291	0.108869
5	5	mmu00010	cTNBS	PROTECT	24	0.56248	0.155155	0.0568455
6	6	mmu00010	TC	PROTECT	11	0.876848	0.788348	0.000262792
7	7	mmu00010	Hhepa	PROTECT	30	0.418374	0.0978894	0.0922934
8	8	mmu00010	Crode	PROTECT	28	0.360146	0.079674	0.145587
9	9	mmu00480	DSS	PROTECT	17	0.708954	0.119368	0.174373
10	10	mmu00480	cDSS	PROTECT	2	0	0	1
11	11	mmu00480	Casp8ΔIEC	PROTECT	11	0.21088	0.10876	0.32197
12	12	mmu00480	OxC	PROTECT	19	0.577978	0.324929	0.010831
13	13	mmu00480	TNBS	PROTECT	10	0	0	1
14	14	mmu00480	cTNBS	PROTECT	20	0.777111	0.318539	0.00953174
15	15	mmu00480	TC	PROTECT	7	0	0	1
16	16	mmu00480	Hhepa	PROTECT	21	0.46238	0.149034	0.0838962
17	17	mmu00480	Crode	PROTECT	19	0.708473	0.24453	0.0313765
18	18	mmu04060	DSS	PROTECT	124	1.25541	0.307068	2.44799e-11
19	19	mmu04060	cDSS	PROTECT	58	0.715186	0.12214	0.00716595
20	20	mmu04060	Casp8ΔIEC	PROTECT	77	0.744648	0.346667	1.78033e-08
21	21	mmu04060	OxC	PROTECT	83	1.09148	0.359674	2.08339e-09
22	22	mmu04060	TNBS	PROTECT	79	0.996399	0.229051	8.14528e-06
23	23	mmu04060	cTNBS	PROTECT	89	1.32805	0.271975	1.60253e-07
24	24	mmu04060	TC	PROTECT	73	0.894898	0.198289	7.89446e-05
25	25	mmu04060	Hhepa	PROTECT	130	1.01828	0.453571	1.6496e-18
26	26	mmu04060	Crode	PROTECT	97	0.981838	0.43789	1.59294e-13
27	27	mmu04062	DSS	PROTECT	88	1.50179	0.468892	1.88514e-13
28	28	mmu04062	cDSS	PROTECT	34	1.2642	0.658114	5.92265e-09
29	29	mmu04062	Casp8ΔIEC	PROTECT	68	0.822428	0.496646	1.98642e-11
30	30	mmu04062	OxC	PROTECT	66	1.08048	0.343303	2.36145e-07
31	31	mmu04062	TNBS	PROTECT	57	1.15985	0.497953	8.79573e-10
32	32	mmu04062	cTNBS	PROTECT	71	1.30373	0.394886	4.43773e-09
33	33	mmu04062	TC	PROTECT	49	1.30925	0.693682	1.15934e-13
34	34	mmu04062	Hhepa	PROTECT	100	1.06513	0.462726	7.03471e-15
35	35	mmu04062	Crode	PROTECT	88	1.03841	0.341211	2.31169e-09
36	36	mmu04064	DSS	PROTECT	49	1.68679	0.453549	1.14185e-07
37	37	mmu04064	cDSS	PROTECT	17	1.52649	0.632247	0.000136148
38	38	mmu04064	Casp8ΔIEC	PROTECT	27	0.975062	0.581638	3.75637e-06
39	39	mmu04064	OxC	PROTECT	27	0.81951	0.246077	0.00849913
40	40	mmu04064	TNBS	PROTECT	26	1.60222	0.438073	0.000230832
41	41	mmu04064	cTNBS	PROTECT	40	1.64333	0.374942	2.67984e-05
42	42	mmu04064	TC	PROTECT	30	0.692175	0.204807	0.0120371
43	43	mmu04064	Hhepa	PROTECT	49	0.925787	0.339303	1.12843e-05
44	44	mmu04064	Crode	PROTECT	38	0.948886	0.353424	8.29548e-05
45	45	mmu04217	DSS	PROTECT	57	1.74686	0.503059	6.60868e-10
46	46	mmu04217	cDSS	PROTECT	12	1.16795	0.592874	0.00339529
47	47	mmu04217	Casp8ΔIEC	PROTECT	38	0.488853	0.259109	0.00109993
48	48	mmu04217	OxC	PROTECT	37	0.614596	0.399853	2.6865e-05
49	49	mmu04217	TNBS	PROTECT	32	1.04991	0.423339	5.53721e-05
50	50	mmu04217	cTNBS	PROTECT	51	1.072	0.35522	3.94128e-06
51	51	mmu04217	TC	PROTECT	32	0.730821	0.304476	0.00106088
52	52	mmu04217	Hhepa	PROTECT	67	0.981117	0.456762	3.4974e-10
53	53	mmu04217	Crode	PROTECT	58	0.505837	0.19736	0.000476836
54	54	mmu04350	DSS	PROTECT	34	1.80018	0.534066	9.22194e-07
55	55	mmu04350	cDSS	PROTECT	7	0	0	1
56	56	mmu04350	Casp8ΔIEC	PROTECT	23	0.533315	0.216176	0.025389
57	57	mmu04350	OxC	PROTECT	33	0.349213	0.089418	0.090936
58	58	mmu04350	TNBS	PROTECT	34	0.0372282	0.00108805	0.853077
59	59	mmu04350	cTNBS	PROTECT	37	0.65993	0.161985	0.0135277
60	60	mmu04350	TC	PROTECT	14	1.09175	0.515147	0.00384759
61	61	mmu04350	Hhepa	PROTECT	50	0.547603	0.167184	0.00319675
62	62	mmu04350	Crode	PROTECT	40	0.472054	0.130228	0.022157
63	63	mmu04514	DSS	PROTECT	66	0.809996	0.211063	0.000104328
64	64	mmu04514	cDSS	PROTECT	25	0.388107	0.112269	0.101572
65	65	mmu04514	Casp8ΔIEC	PROTECT	36	0.5637	0.167627	0.0131525
66	66	mmu04514	OxC	PROTECT	39	0.481264	0.178286	0.00741534
67	67	mmu04514	TNBS	PROTECT	39	0.451592	0.157301	0.0124291
68	68	mmu04514	cTNBS	PROTECT	40	0.302227	0.0439178	0.194339
69	69	mmu04514	TC	PROTECT	31	0.472721	0.0595966	0.18567
70	70	mmu04514	Hhepa	PROTECT	61	0.866445	0.275574	1.40377e-05
71	71	mmu04514	Crode	PROTECT	49	0.653895	0.22164	0.000640442
72	72	mmu04540	DSS	PROTECT	33	1.50674	0.744674	1.05279e-10
73	73	mmu04540	cDSS	PROTECT	4	0	0	1
74	74	mmu04540	Casp8ΔIEC	PROTECT	18	-0.834485	0.548132	0.000442151
75	75	mmu04540	OxC	PROTECT	26	-0.125851	0.0190153	0.501728
76	76	mmu04540	TNBS	PROTECT	23	0.057838	0.00165957	0.85358
77	77	mmu04540	cTNBS	PROTECT	37	0.432608	0.0499993	0.183396
78	78	mmu04540	TC	PROTECT	11	-0.0494212	0.0015375	0.908872
79	79	mmu04540	Hhepa	PROTECT	27	0.14682	0.0241799	0.43864
80	80	mmu04540	Crode	PROTECT	27	-0.0934706	0.00692338	0.67989
81	81	mmu04612	DSS	PROTECT	10	0	0	1
82	82	mmu04612	cDSS	PROTECT	6	0	0	1
83	83	mmu04612	Casp8ΔIEC	PROTECT	9	0	0	1
84	84	mmu04612	OxC	PROTECT	12	-0.0535109	0.00405958	0.844047
85	85	mmu04612	TNBS	PROTECT	4	0	0	1
86	86	mmu04612	cTNBS	PROTECT	10	0	0	1
87	87	mmu04612	TC	PROTECT	9	0	0	1
88	88	mmu04612	Hhepa	PROTECT	16	0.956182	0.418515	0.00675694
89	89	mmu04612	Crode	PROTECT	13	0.706656	0.403532	0.019649
90	90	mmu04613	DSS	PROTECT	63	1.43882	0.585328	2.87752e-13
91	91	mmu04613	cDSS	PROTECT	20	0.277272	0.480896	0.000697327
92	92	mmu04613	Casp8ΔIEC	PROTECT	40	0.739654	0.610999	2.6216e-09
93	93	mmu04613	OxC	PROTECT	48	0.721577	0.587196	2.18663e-10
94	94	mmu04613	TNBS	PROTECT	36	1.16573	0.664372	1.43051e-09
95	95	mmu04613	cTNBS	PROTECT	56	0.743162	0.330454	3.59511e-06
96	96	mmu04613	TC	PROTECT	30	0.838098	0.692802	1.17987e-08
97	97	mmu04613	Hhepa	PROTECT	69	0.606472	0.29829	1.2092e-06
98	98	mmu04613	Crode	PROTECT	63	0.560393	0.313921	1.79686e-06
99	99	mmu04630	DSS	PROTECT	68	1.28677	0.507835	9.36118e-12
100	100	mmu04630	cDSS	PROTECT	27	0.602062	0.410805	0.000315719
101	101	mmu04630	Casp8ΔIEC	PROTECT	34	0.832685	0.486809	4.50978e-06
102	102	mmu04630	OxC	PROTECT	41	0.98201	0.477326	5.73831e-07
103	103	mmu04630	TNBS	PROTECT	47	0.987096	0.611666	8.53269e-11
104	104	mmu04630	cTNBS	PROTECT	49	1.27377	0.555818	7.97929e-10
105	105	mmu04630	TC	PROTECT	30	0.927641	0.58756	7.85866e-07
106	106	mmu04630	Hhepa	PROTECT	65	1.03294	0.553155	1.27004e-12
107	107	mmu04630	Crode	PROTECT	54	0.877294	0.545646	1.8163e-10
108	108	mmu04658	DSS	PROTECT	46	1.2514	0.395215	2.89134e-06
109	109	mmu04658	cDSS	PROTECT	22	0.459504	0.168946	0.0573883
110	110	mmu04658	Casp8ΔIEC	PROTECT	22	0.763851	0.337363	0.00458958
111	111	mmu04658	OxC	PROTECT	15	0.308034	0.0969187	0.258694
112	112	mmu04658	TNBS	PROTECT	25	0.448739	0.203795	0.0235001
113	113	mmu04658	cTNBS	PROTECT	24	0.903383	0.158567	0.0539514
114	114	mmu04658	TC	PROTECT	24	0.95945	0.190914	0.0327677
115	115	mmu04658	Hhepa	PROTECT	35	1.07608	0.297924	0.000695126
116	116	mmu04658	Crode	PROTECT	33	0.697621	0.254508	0.00275506
117	117	mmu04659	DSS	PROTECT	64	1.42227	0.568945	6.19416e-13
118	118	mmu04659	cDSS	PROTECT	28	0.613656	0.472402	5.33471e-05
119	119	mmu04659	Casp8ΔIEC	PROTECT	29	0.839655	0.565861	2.5294e-06
120	120	mmu04659	OxC	PROTECT	25	1.13691	0.735286	4.35522e-08
121	121	mmu04659	TNBS	PROTECT	33	1.0181	0.574792	3.21409e-07
122	122	mmu04659	cTNBS	PROTECT	36	1.34577	0.459818	5.51676e-06
123	123	mmu04659	TC	PROTECT	32	0.83416	0.275804	0.00202677
124	124	mmu04659	Hhepa	PROTECT	52	1.27648	0.601462	1.46913e-11
125	125	mmu04659	Crode	PROTECT	46	1.02092	0.6312	4.38235e-11
126	126	mmu04668	DSS	PROTECT	57	1.90389	0.672403	6.08368e-15
127	127	mmu04668	cDSS	PROTECT	20	0.673952	0.397631	0.00287562
128	128	mmu04668	Casp8ΔIEC	PROTECT	39	0.7018	0.499496	4.94466e-07
129	129	mmu04668	OxC	PROTECT	46	0.89204	0.413945	1.41715e-06
130	130	mmu04668	TNBS	PROTECT	42	1.04221	0.46078	7.76926e-07
131	131	mmu04668	cTNBS	PROTECT	48	1.37992	0.553449	1.3698e-09
132	132	mmu04668	TC	PROTECT	33	0.789545	0.545788	9.14927e-07
133	133	mmu04668	Hhepa	PROTECT	59	1.10212	0.535738	4.5102e-11
134	134	mmu04668	Crode	PROTECT	53	0.846266	0.411511	2.27045e-07
135	135	mmu04974	DSS	PROTECT	38	0.963386	0.537156	1.67562e-07
136	136	mmu04974	cDSS	PROTECT	12	-0.581488	0.309204	0.0604626
137	137	mmu04974	Casp8ΔIEC	PROTECT	26	-0.302241	0.0341063	0.366435
138	138	mmu04974	OxC	PROTECT	22	0.0994613	0.0189851	0.540883
139	139	mmu04974	TNBS	PROTECT	24	-0.433337	0.301262	0.00547717
140	140	mmu04974	cTNBS	PROTECT	31	0.490654	0.198984	0.0118952
141	141	mmu04974	TC	PROTECT	12	-0.14762	0.0432684	0.516505
142	142	mmu04974	Hhepa	PROTECT	37	0.591335	0.0617858	0.137948
143	143	mmu04974	Crode	PROTECT	33	-0.288032	0.108982	0.0606169
144	144	mmu05321	DSS	PROTECT	37	1.44202	0.517368	5.28219e-07
145	145	mmu05321	cDSS	PROTECT	19	0.623984	0.510921	0.000583507
146	146	mmu05321	Casp8ΔIEC	PROTECT	21	1.3179	0.536534	0.000159505
147	147	mmu05321	OxC	PROTECT	15	1.32926	0.921015	1.53486e-08
148	148	mmu05321	TNBS	PROTECT	21	1.43749	0.540994	0.000144997
149	149	mmu05321	cTNBS	PROTECT	20	1.67875	0.554429	0.000166153
150	150	mmu05321	TC	PROTECT	19	0.968187	0.586597	0.000131943
151	151	mmu05321	Hhepa	PROTECT	33	1.34782	0.578261	2.8231e-07
152	152	mmu05321	Crode	PROTECT	27	1.20787	0.63219	7.23715e-07
153	153	mmu00010	DSS	RISK_UC	18	1.08823	0.132665	0.137287
154	154	mmu00010	cDSS	RISK_UC	5	0	0	1
155	155	mmu00010	Casp8ΔIEC	RISK_UC	12	0.601072	0.57162	0.00444086
156	156	mmu00010	OxC	RISK_UC	19	1.17047	0.731645	3.04907e-06
157	157	mmu00010	TNBS	RISK_UC	12	0.775322	0.680119	0.000963716
158	158	mmu00010	cTNBS	RISK_UC	23	0.974788	0.330001	0.0041456
159	159	mmu00010	TC	RISK_UC	11	1.11493	0.920228	3.06042e-06
160	160	mmu00010	Hhepa	RISK_UC	28	0.739031	0.21276	0.0134898
161	161	mmu00010	Crode	RISK_UC	27	0.680156	0.196328	0.0206285
162	162	mmu00480	DSS	RISK_UC	18	1.13279	0.179597	0.0796711
163	163	mmu00480	cDSS	RISK_UC	2	0	0	1
164	164	mmu00480	Casp8ΔIEC	RISK_UC	13	0.399334	0.198895	0.126644
165	165	mmu00480	OxC	RISK_UC	18	1.08073	0.57703	0.000255073
166	166	mmu00480	TNBS	RISK_UC	12	1.27446	0.833688	3.37463e-05
167	167	mmu00480	cTNBS	RISK_UC	20	1.54153	0.579865	9.60482e-05
168	168	mmu00480	TC	RISK_UC	8	0	0	1
169	169	mmu00480	Hhepa	RISK_UC	21	1.22872	0.628867	1.80548e-05
170	170	mmu00480	Crode	RISK_UC	19	1.64998	0.737263	2.53879e-06
171	171	mmu04060	DSS	RISK_UC	125	1.45275	0.252082	2.44106e-09
172	172	mmu04060	cDSS	RISK_UC	60	0.765207	0.115208	0.0079751
173	173	mmu04060	Casp8ΔIEC	RISK_UC	76	0.884426	0.353076	1.52611e-08
174	174	mmu04060	OxC	RISK_UC	83	1.18611	0.320192	2.48208e-08
175	175	mmu04060	TNBS	RISK_UC	78	1.14232	0.199458	4.15637e-05
176	176	mmu04060	cTNBS	RISK_UC	92	1.46319	0.228582	1.43692e-06
177	177	mmu04060	TC	RISK_UC	71	1.06927	0.185171	0.000179981
178	178	mmu04060	Hhepa	RISK_UC	125	1.27722	0.454781	6.64151e-18
179	179	mmu04060	Crode	RISK_UC	93	1.24154	0.453909	1.3578e-13
180	180	mmu04062	DSS	RISK_UC	86	1.71558	0.365149	7.26304e-10
181	181	mmu04062	cDSS	RISK_UC	33	1.20073	0.565594	4.51102e-07
182	182	mmu04062	Casp8ΔIEC	RISK_UC	59	1.13389	0.530932	6.07459e-11
183	183	mmu04062	OxC	RISK_UC	60	1.50334	0.385324	1.21699e-07
184	184	mmu04062	TNBS	RISK_UC	50	1.26756	0.421433	3.40374e-07
185	185	mmu04062	cTNBS	RISK_UC	59	1.63305	0.383069	1.74199e-07
186	186	mmu04062	TC	RISK_UC	46	1.4781	0.690647	8.78954e-13
187	187	mmu04062	Hhepa	RISK_UC	88	1.47912	0.494893	2.12197e-14
188	188	mmu04062	Crode	RISK_UC	75	1.75183	0.493908	2.09217e-12
189	189	mmu04064	DSS	RISK_UC	45	2.51498	0.521375	2.16538e-08
190	190	mmu04064	cDSS	RISK_UC	15	1.36538	0.6234	0.000463759
191	191	mmu04064	Casp8ΔIEC	RISK_UC	27	1.46396	0.711107	3.35397e-08
192	192	mmu04064	OxC	RISK_UC	28	1.80023	0.534741	9.85366e-06
193	193	mmu04064	TNBS	RISK_UC	23	2.76286	0.646574	3.78155e-06
194	194	mmu04064	cTNBS	RISK_UC	36	2.93847	0.555108	1.87039e-07
195	195	mmu04064	TC	RISK_UC	27	0.998716	0.227509	0.0118821
196	196	mmu04064	Hhepa	RISK_UC	47	1.68446	0.509623	1.76899e-08
197	197	mmu04064	Crode	RISK_UC	36	1.94713	0.637193	5.47938e-09
198	198	mmu04217	DSS	RISK_UC	45	2.63637	0.54828	6.09858e-09
199	199	mmu04217	cDSS	RISK_UC	13	1.30003	0.688434	0.00044962
200	200	mmu04217	Casp8ΔIEC	RISK_UC	31	0.932686	0.507258	6.9926e-06
201	201	mmu04217	OxC	RISK_UC	29	0.78109	0.370204	0.00046188
202	202	mmu04217	TNBS	RISK_UC	28	1.52583	0.485787	3.77345e-05
203	203	mmu04217	cTNBS	RISK_UC	41	1.31486	0.304017	0.000186723
204	204	mmu04217	TC	RISK_UC	21	1.42861	0.618738	2.34815e-05
205	205	mmu04217	Hhepa	RISK_UC	58	1.53456	0.568983	8.10402e-12
206	206	mmu04217	Crode	RISK_UC	45	1.06033	0.509864	3.64674e-08
207	207	mmu04350	DSS	RISK_UC	31	2.14841	0.483949	1.39554e-05
208	208	mmu04350	cDSS	RISK_UC	6	0	0	1
209	209	mmu04350	Casp8ΔIEC	RISK_UC	23	0.660196	0.214889	0.025888
210	210	mmu04350	OxC	RISK_UC	31	0.702608	0.128296	0.0478684
211	211	mmu04350	TNBS	RISK_UC	31	0.378071	0.0559472	0.200157
212	212	mmu04350	cTNBS	RISK_UC	36	1.05071	0.215631	0.0043306
213	213	mmu04350	TC	RISK_UC	14	1.8229	0.654238	0.00046012
214	214	mmu04350	Hhepa	RISK_UC	44	0.935021	0.241169	0.00071225
215	215	mmu04350	Crode	RISK_UC	33	1.07279	0.269817	0.00194954
216	216	mmu04514	DSS	RISK_UC	69	0.404652	0.0295687	0.157708
217	217	mmu04514	cDSS	RISK_UC	25	-0.0681869	0.00299723	0.794929
218	218	mmu04514	Casp8ΔIEC	RISK_UC	39	0.46885	0.096811	0.0538502
219	219	mmu04514	OxC	RISK_UC	44	0.616665	0.17516	0.00469431
220	220	mmu04514	TNBS	RISK_UC	47	0.403916	0.0977721	0.0323614
221	221	mmu04514	cTNBS	RISK_UC	49	0.581394	0.100996	0.026068
222	222	mmu04514	TC	RISK_UC	31	0.254253	0.0069244	0.656288
223	223	mmu04514	Hhepa	RISK_UC	70	1.29398	0.349141	7.2486e-08
224	224	mmu04514	Crode	RISK_UC	56	0.981712	0.271581	3.82169e-05
225	225	mmu04540	DSS	RISK_UC	29	2.04505	0.410047	0.000182964
226	226	mmu04540	cDSS	RISK_UC	6	0	0	1
227	227	mmu04540	Casp8ΔIEC	RISK_UC	18	-1.21678	0.396708	0.00508874
228	228	mmu04540	OxC	RISK_UC	25	-0.13813	0.00639377	0.703986
229	229	mmu04540	TNBS	RISK_UC	17	-1.08673	0.259337	0.0368063
230	230	mmu04540	cTNBS	RISK_UC	29	-0.236309	0.00584605	0.693424
231	231	mmu04540	TC	RISK_UC	11	-0.155359	0.00380899	0.856947
232	232	mmu04540	Hhepa	RISK_UC	25	-0.0864968	0.00223414	0.822478
233	233	mmu04540	Crode	RISK_UC	26	-0.747293	0.126492	0.0745644
234	234	mmu04612	DSS	RISK_UC	12	2.6951	0.551258	0.00567953
235	235	mmu04612	cDSS	RISK_UC	7	0	0	1
236	236	mmu04612	Casp8ΔIEC	RISK_UC	12	1.50494	0.571862	0.00442763
237	237	mmu04612	OxC	RISK_UC	12	-0.51714	0.0820491	0.366725
238	238	mmu04612	TNBS	RISK_UC	7	0	0	1
239	239	mmu04612	cTNBS	RISK_UC	14	0.911439	0.174399	0.137342
240	240	mmu04612	TC	RISK_UC	13	2.16678	0.557472	0.00336694
241	241	mmu04612	Hhepa	RISK_UC	18	2.42166	0.707434	1.22612e-05
242	242	mmu04612	Crode	RISK_UC	16	1.71441	0.704007	4.84723e-05
243	243	mmu04613	DSS	RISK_UC	63	1.51049	0.455217	1.33446e-09
244	244	mmu04613	cDSS	RISK_UC	20	0.304746	0.570195	0.000118725
245	245	mmu04613	Casp8ΔIEC	RISK_UC	40	0.868065	0.424282	5.31673e-06
246	246	mmu04613	OxC	RISK_UC	45	0.844329	0.528411	1.56523e-08
247	247	mmu04613	TNBS	RISK_UC	33	1.39071	0.595294	1.47061e-07
248	248	mmu04613	cTNBS	RISK_UC	47	0.901243	0.333519	2.1365e-05
249	249	mmu04613	TC	RISK_UC	31	0.821447	0.341156	0.000560978
250	250	mmu04613	Hhepa	RISK_UC	62	0.693671	0.250941	3.37175e-05
251	251	mmu04613	Crode	RISK_UC	53	0.721836	0.335079	5.61148e-06
252	252	mmu04630	DSS	RISK_UC	73	1.81771	0.507726	1.54782e-12
253	253	mmu04630	cDSS	RISK_UC	29	0.860932	0.541752	5.34918e-06
254	254	mmu04630	Casp8ΔIEC	RISK_UC	35	1.17089	0.654923	3.98649e-09
255	255	mmu04630	OxC	RISK_UC	44	1.31529	0.47672	2.14666e-07
256	256	mmu04630	TNBS	RISK_UC	47	1.26279	0.519053	1.13319e-08
257	257	mmu04630	cTNBS	RISK_UC	48	1.49565	0.433361	3.67006e-07
258	258	mmu04630	TC	RISK_UC	34	1.27577	0.586368	1.31553e-07
259	259	mmu04630	Hhepa	RISK_UC	66	1.55503	0.620424	4.30954e-15
260	260	mmu04630	Crode	RISK_UC	50	1.22873	0.569661	2.43421e-10
261	261	mmu04658	DSS	RISK_UC	47	1.97758	0.307533	5.23753e-05
262	262	mmu04658	cDSS	RISK_UC	23	0.585553	0.1281	0.0935751
263	263	mmu04658	Casp8ΔIEC	RISK_UC	23	1.21261	0.444224	0.000515327
264	264	mmu04658	OxC	RISK_UC	20	0.805275	0.0901026	0.198489
265	265	mmu04658	TNBS	RISK_UC	28	0.216026	0.013813	0.551429
266	266	mmu04658	cTNBS	RISK_UC	27	0.878304	0.0554516	0.23704
267	267	mmu04658	TC	RISK_UC	27	1.33117	0.157471	0.0404214
268	268	mmu04658	Hhepa	RISK_UC	38	1.87135	0.382759	3.47236e-05
269	269	mmu04658	Crode	RISK_UC	34	1.28607	0.293619	0.000933104
270	270	mmu04659	DSS	RISK_UC	66	1.71485	0.482783	9.68302e-11
271	271	mmu04659	cDSS	RISK_UC	29	0.720547	0.479972	3.11159e-05
272	272	mmu04659	Casp8ΔIEC	RISK_UC	31	1.32073	0.640531	6.50516e-08
273	273	mmu04659	OxC	RISK_UC	29	1.66845	0.738889	2.34389e-09
274	274	mmu04659	TNBS	RISK_UC	35	1.46739	0.493712	2.53087e-06
275	275	mmu04659	cTNBS	RISK_UC	40	1.53843	0.36132	4.10326e-05
276	276	mmu04659	TC	RISK_UC	35	0.920047	0.204164	0.00643307
277	277	mmu04659	Hhepa	RISK_UC	56	1.55392	0.626226	3.90214e-13
278	278	mmu04659	Crode	RISK_UC	47	1.2601	0.628838	3.04458e-11
279	279	mmu04668	DSS	RISK_UC	50	2.54477	0.626829	7.60736e-12
280	280	mmu04668	cDSS	RISK_UC	19	0.924268	0.570456	0.00018488
281	281	mmu04668	Casp8ΔIEC	RISK_UC	35	1.03239	0.554164	2.94757e-07
282	282	mmu04668	OxC	RISK_UC	43	1.26128	0.415833	3.04945e-06
283	283	mmu04668	TNBS	RISK_UC	40	1.37932	0.43645	3.49833e-06
284	284	mmu04668	cTNBS	RISK_UC	45	1.84958	0.518082	2.51665e-08
285	285	mmu04668	TC	RISK_UC	33	1.15424	0.632376	3.22599e-08
286	286	mmu04668	Hhepa	RISK_UC	51	1.70585	0.629179	3.93438e-12
287	287	mmu04668	Crode	RISK_UC	46	1.33206	0.488336	6.63206e-08
288	288	mmu04974	DSS	RISK_UC	36	1.3132	0.210507	0.00488528
289	289	mmu04974	cDSS	RISK_UC	14	-0.686565	0.13389	0.198217
290	290	mmu04974	Casp8ΔIEC	RISK_UC	24	-0.0884697	0.00154059	0.855511
291	291	mmu04974	OxC	RISK_UC	22	0.356306	0.0871645	0.182233
292	292	mmu04974	TNBS	RISK_UC	29	-0.496868	0.132762	0.0519862
293	293	mmu04974	cTNBS	RISK_UC	37	0.337909	0.0245076	0.354815
294	294	mmu04974	TC	RISK_UC	10	0	0	1
295	295	mmu04974	Hhepa	RISK_UC	40	1.13061	0.0967005	0.0508089
296	296	mmu04974	Crode	RISK_UC	36	-0.349299	0.0863264	0.0819842
297	297	mmu05321	DSS	RISK_UC	41	1.7416	0.453386	1.40665e-06
298	298	mmu05321	cDSS	RISK_UC	21	0.652352	0.451242	0.00085367
299	299	mmu05321	Casp8ΔIEC	RISK_UC	22	1.12548	0.356979	0.00332183
300	300	mmu05321	OxC	RISK_UC	17	1.6021	0.751765	6.63739e-06
301	301	mmu05321	TNBS	RISK_UC	21	1.78495	0.564516	8.63861e-05
302	302	mmu05321	cTNBS	RISK_UC	23	1.80069	0.460122	0.000374375
303	303	mmu05321	TC	RISK_UC	21	0.976901	0.572172	7.25718e-05
304	304	mmu05321	Hhepa	RISK_UC	36	1.53096	0.580622	6.7146e-08
305	305	mmu05321	Crode	RISK_UC	30	1.20198	0.531972	4.82366e-06
306	306	mmu00010	DSS	RISK_CD	14	1.33397	0.14601	0.177569
307	307	mmu00010	cDSS	RISK_CD	4	0	0	1
308	308	mmu00010	Casp8ΔIEC	RISK_CD	9	0	0	1
309	309	mmu00010	OxC	RISK_CD	16	1.38742	0.715279	3.66905e-05
310	310	mmu00010	TNBS	RISK_CD	9	0	0	1
311	311	mmu00010	cTNBS	RISK_CD	17	1.34255	0.362635	0.0105282
312	312	mmu00010	TC	RISK_CD	11	1.32348	0.838499	7.59393e-05
313	313	mmu00010	Hhepa	RISK_CD	21	1.16647	0.321382	0.00736697
314	314	mmu00010	Crode	RISK_CD	20	0.962814	0.243929	0.0268785
315	315	mmu00480	DSS	RISK_CD	16	1.44604	0.177701	0.103896
316	316	mmu00480	cDSS	RISK_CD	2	0	0	1
317	317	mmu00480	Casp8ΔIEC	RISK_CD	11	0.111373	0.00850563	0.787396
318	318	mmu00480	OxC	RISK_CD	15	1.44082	0.598487	0.000715037
319	319	mmu00480	TNBS	RISK_CD	9	0	0	1
320	320	mmu00480	cTNBS	RISK_CD	17	1.83234	0.496532	0.00158613
321	321	mmu00480	TC	RISK_CD	8	0	0	1
322	322	mmu00480	Hhepa	RISK_CD	20	1.71517	0.730752	1.58516e-06
323	323	mmu00480	Crode	RISK_CD	18	2.23634	0.773479	1.52373e-06
324	324	mmu04060	DSS	RISK_CD	111	1.57111	0.391039	2.18953e-13
325	325	mmu04060	cDSS	RISK_CD	50	0.801592	0.472059	3.58812e-08
326	326	mmu04060	Casp8ΔIEC	RISK_CD	69	0.724858	0.31882	4.3372e-07
327	327	mmu04060	OxC	RISK_CD	74	1.20217	0.371887	8.06313e-09
328	328	mmu04060	TNBS	RISK_CD	71	1.13893	0.385922	7.44994e-09
329	329	mmu04060	cTNBS	RISK_CD	84	1.49132	0.376092	5.5952e-10
330	330	mmu04060	TC	RISK_CD	66	1.19934	0.432492	1.98621e-09
331	331	mmu04060	Hhepa	RISK_CD	116	1.2677	0.471285	1.80057e-17
332	332	mmu04060	Crode	RISK_CD	88	1.2478	0.464391	2.72231e-13
333	333	mmu04062	DSS	RISK_CD	76	1.55889	0.338407	3.56824e-08
334	334	mmu04062	cDSS	RISK_CD	29	1.23337	0.582201	1.48787e-06
335	335	mmu04062	Casp8ΔIEC	RISK_CD	52	1.04255	0.445521	6.50301e-08
336	336	mmu04062	OxC	RISK_CD	52	1.57696	0.43518	1.04339e-07
337	337	mmu04062	TNBS	RISK_CD	46	1.07206	0.313493	5.21308e-05
338	338	mmu04062	cTNBS	RISK_CD	51	1.55229	0.382776	1.3067e-06
339	339	mmu04062	TC	RISK_CD	43	1.55094	0.722258	5.68083e-13
340	340	mmu04062	Hhepa	RISK_CD	77	1.42252	0.485446	1.96235e-12
341	341	mmu04062	Crode	RISK_CD	67	1.84676	0.53962	1.49167e-12
342	342	mmu04064	DSS	RISK_CD	40	2.45032	0.459215	1.56191e-06
343	343	mmu04064	cDSS	RISK_CD	15	1.32933	0.544136	0.00169577
344	344	mmu04064	Casp8ΔIEC	RISK_CD	21	1.31448	0.55917	9.73983e-05
345	345	mmu04064	OxC	RISK_CD	25	1.46358	0.365731	0.00136317
346	346	mmu04064	TNBS	RISK_CD	20	2.58993	0.529885	0.000274401
347	347	mmu04064	cTNBS	RISK_CD	29	3.09767	0.526761	8.36415e-06
348	348	mmu04064	TC	RISK_CD	24	0.669539	0.1046	0.123168
349	349	mmu04064	Hhepa	RISK_CD	38	1.44724	0.399531	2.07499e-05
350	350	mmu04064	Crode	RISK_CD	30	1.64829	0.47663	2.42099e-05
351	351	mmu04217	DSS	RISK_CD	32	2.5758	0.607686	1.45896e-07
352	352	mmu04217	cDSS	RISK_CD	14	1.16921	0.791174	2.06537e-05
353	353	mmu04217	Casp8ΔIEC	RISK_CD	23	0.982636	0.60781	1.15879e-05
354	354	mmu04217	OxC	RISK_CD	21	0.883789	0.459536	0.000733109
355	355	mmu04217	TNBS	RISK_CD	24	1.80758	0.660687	1.39162e-06
356	356	mmu04217	cTNBS	RISK_CD	31	1.63437	0.483683	1.40635e-05
357	357	mmu04217	TC	RISK_CD	19	1.24927	0.619807	6.32569e-05
358	358	mmu04217	Hhepa	RISK_CD	40	1.62375	0.658493	2.13324e-10
359	359	mmu04217	Crode	RISK_CD	31	1.10547	0.603713	2.74752e-07
360	360	mmu04350	DSS	RISK_CD	25	2.02452	0.544989	2.52284e-05
361	361	mmu04350	cDSS	RISK_CD	4	0	0	1
362	362	mmu04350	Casp8ΔIEC	RISK_CD	17	0.722494	0.321765	0.0175613
363	363	mmu04350	OxC	RISK_CD	23	0.844379	0.183149	0.041633
364	364	mmu04350	TNBS	RISK_CD	24	0.517984	0.107195	0.118351
365	365	mmu04350	cTNBS	RISK_CD	28	1.0509	0.286681	0.00332312
366	366	mmu04350	TC	RISK_CD	12	1.74412	0.81393	5.97338e-05
367	367	mmu04350	Hhepa	RISK_CD	35	0.985825	0.34376	0.000214576
368	368	mmu04350	Crode	RISK_CD	26	1.11377	0.419298	0.000348883
369	369	mmu04514	DSS	RISK_CD	59	0.848427	0.0969474	0.0163744
370	370	mmu04514	cDSS	RISK_CD	25	0.216053	0.0247273	0.452844
371	371	mmu04514	Casp8ΔIEC	RISK_CD	33	0.216104	0.0165426	0.475637
372	372	mmu04514	OxC	RISK_CD	36	0.76237	0.185388	0.00875825
373	373	mmu04514	TNBS	RISK_CD	37	0.456498	0.083926	0.0819982
374	374	mmu04514	cTNBS	RISK_CD	38	0.554005	0.0679272	0.114014
375	375	mmu04514	TC	RISK_CD	31	0.312753	0.00872254	0.617269
376	376	mmu04514	Hhepa	RISK_CD	57	1.29885	0.239534	0.000111745
377	377	mmu04514	Crode	RISK_CD	46	1.03639	0.202582	0.00169817
378	378	mmu04540	DSS	RISK_CD	22	2.77036	0.507539	0.000199276
379	379	mmu04540	cDSS	RISK_CD	5	0	0	1
380	380	mmu04540	Casp8ΔIEC	RISK_CD	12	-1.12088	0.380569	0.0326166
381	381	mmu04540	OxC	RISK_CD	20	-0.195191	0.0132793	0.628539
382	382	mmu04540	TNBS	RISK_CD	12	-1.05451	0.235716	0.109581
383	383	mmu04540	cTNBS	RISK_CD	21	-0.432167	0.0175951	0.566521
384	384	mmu04540	TC	RISK_CD	5	0	0	1
385	385	mmu04540	Hhepa	RISK_CD	16	0.729027	0.241981	0.0529378
386	386	mmu04540	Crode	RISK_CD	19	-0.201367	0.0162857	0.602621
387	387	mmu04612	DSS	RISK_CD	12	2.61066	0.738809	0.000338487
388	388	mmu04612	cDSS	RISK_CD	9	0	0	1
389	389	mmu04612	Casp8ΔIEC	RISK_CD	12	1.25526	0.686115	0.000873688
390	390	mmu04612	OxC	RISK_CD	11	-0.359919	0.0139249	0.729679
391	391	mmu04612	TNBS	RISK_CD	7	0	0	1
392	392	mmu04612	cTNBS	RISK_CD	12	1.40738	0.455746	0.0160041
393	393	mmu04612	TC	RISK_CD	15	1.73747	0.624899	0.00045145
394	394	mmu04612	Hhepa	RISK_CD	19	2.23404	0.800539	2.3545e-07
395	395	mmu04612	Crode	RISK_CD	16	1.52966	0.697505	5.66543e-05
396	396	mmu04613	DSS	RISK_CD	49	1.11295	0.379728	2.43248e-06
397	397	mmu04613	cDSS	RISK_CD	20	0.266395	0.5802	9.53377e-05
398	398	mmu04613	Casp8ΔIEC	RISK_CD	33	0.809748	0.418079	4.79445e-05
399	399	mmu04613	OxC	RISK_CD	33	0.743323	0.517639	2.37944e-06
400	400	mmu04613	TNBS	RISK_CD	29	1.23635	0.627464	3.05996e-07
401	401	mmu04613	cTNBS	RISK_CD	36	0.834018	0.347305	0.000155718
402	402	mmu04613	TC	RISK_CD	27	0.69308	0.303735	0.00288801
403	403	mmu04613	Hhepa	RISK_CD	49	0.64504	0.266139	0.000148308
404	404	mmu04613	Crode	RISK_CD	44	0.712527	0.40469	3.46941e-06
405	405	mmu04630	DSS	RISK_CD	66	1.82166	0.54568	1.44192e-12
406	406	mmu04630	cDSS	RISK_CD	27	0.637534	0.466106	8.72338e-05
407	407	mmu04630	Casp8ΔIEC	RISK_CD	35	0.925313	0.587447	7.97982e-08
408	408	mmu04630	OxC	RISK_CD	39	1.24889	0.512731	2.97614e-07
409	409	mmu04630	TNBS	RISK_CD	43	1.13971	0.50604	8.95589e-08
410	410	mmu04630	cTNBS	RISK_CD	44	1.36585	0.448277	6.70926e-07
411	411	mmu04630	TC	RISK_CD	31	1.02635	0.432963	5.74546e-05
412	412	mmu04630	Hhepa	RISK_CD	58	1.41336	0.547902	3.14123e-11
413	413	mmu04630	Crode	RISK_CD	49	1.09523	0.45414	1.11251e-07
414	414	mmu04658	DSS	RISK_CD	41	1.71673	0.304655	0.000183247
415	415	mmu04658	cDSS	RISK_CD	24	0.615886	0.217258	0.0216912
416	416	mmu04658	Casp8ΔIEC	RISK_CD	21	0.934684	0.421804	0.00144207
417	417	mmu04658	OxC	RISK_CD	16	0.725459	0.0936833	0.248937
418	418	mmu04658	TNBS	RISK_CD	25	0.303133	0.0221962	0.47723
419	419	mmu04658	cTNBS	RISK_CD	23	1.25089	0.157723	0.0605951
420	420	mmu04658	TC	RISK_CD	26	0.745682	0.060204	0.226984
421	421	mmu04658	Hhepa	RISK_CD	34	1.62152	0.407645	4.84345e-05
422	422	mmu04658	Crode	RISK_CD	31	1.0577	0.248953	0.00427337
423	423	mmu04659	DSS	RISK_CD	60	2.28845	0.61798	9.97722e-14
424	424	mmu04659	cDSS	RISK_CD	30	0.777982	0.546999	3.01704e-06
425	425	mmu04659	Casp8ΔIEC	RISK_CD	29	1.08607	0.648431	1.37927e-07
426	426	mmu04659	OxC	RISK_CD	25	1.68371	0.685044	3.31666e-07
427	427	mmu04659	TNBS	RISK_CD	32	1.54006	0.618568	9.49085e-08
428	428	mmu04659	cTNBS	RISK_CD	35	2.01511	0.524275	8.81746e-07
429	429	mmu04659	TC	RISK_CD	34	0.903324	0.135623	0.0321125
430	430	mmu04659	Hhepa	RISK_CD	51	1.82277	0.63122	3.43165e-12
431	431	mmu04659	Crode	RISK_CD	44	1.42234	0.57403	2.6192e-09
432	432	mmu04668	DSS	RISK_CD	44	2.3654	0.626666	1.57597e-10
433	433	mmu04668	cDSS	RISK_CD	18	0.738219	0.440102	0.00268713
434	434	mmu04668	Casp8ΔIEC	RISK_CD	30	1.05686	0.607315	3.89456e-07
435	435	mmu04668	OxC	RISK_CD	39	1.27374	0.4887	7.41141e-07
436	436	mmu04668	TNBS	RISK_CD	35	1.21211	0.343855	0.000214037
437	437	mmu04668	cTNBS	RISK_CD	37	1.74046	0.480439	1.98475e-06
438	438	mmu04668	TC	RISK_CD	26	0.866795	0.51185	3.9867e-05
439	439	mmu04668	Hhepa	RISK_CD	43	1.50607	0.574658	3.93681e-09
440	440	mmu04668	Crode	RISK_CD	39	1.14372	0.40906	1.16868e-05
441	441	mmu04974	DSS	RISK_CD	28	1.67098	0.300371	0.00253415
442	442	mmu04974	cDSS	RISK_CD	13	-0.701141	0.120575	0.245048
443	443	mmu04974	Casp8ΔIEC	RISK_CD	21	-0.337129	0.0162333	0.582069
444	444	mmu04974	OxC	RISK_CD	22	0.506643	0.136355	0.0907841
445	445	mmu04974	TNBS	RISK_CD	24	-0.609349	0.133396	0.079265
446	446	mmu04974	cTNBS	RISK_CD	28	0.885674	0.133608	0.0557771
447	447	mmu04974	TC	RISK_CD	11	-0.12886	0.0106476	0.762719
448	448	mmu04974	Hhepa	RISK_CD	30	1.58007	0.117906	0.0632021
449	449	mmu04974	Crode	RISK_CD	26	-0.149642	0.0117655	0.597885
450	450	mmu05321	DSS	RISK_CD	37	2.36062	0.582961	3.88173e-08
451	451	mmu05321	cDSS	RISK_CD	21	0.710059	0.489099	0.000418575
452	452	mmu05321	Casp8ΔIEC	RISK_CD	23	1.08043	0.452245	0.000439061
453	453	mmu05321	OxC	RISK_CD	17	1.58674	0.675231	5.21361e-05
454	454	mmu05321	TNBS	RISK_CD	20	1.7722	0.636289	2.52091e-05
455	455	mmu05321	cTNBS	RISK_CD	22	2.1961	0.602911	2.15045e-05
456	456	mmu05321	TC	RISK_CD	22	1.20459	0.453442	0.000592555
457	457	mmu05321	Hhepa	RISK_CD	34	1.86404	0.583188	1.49071e-07
458	458	mmu05321	Crode	RISK_CD	30	1.48123	0.528186	5.41689e-06
459	459	mmu00010	DSS	PSC_coh	10	0	0	1
460	460	mmu00010	cDSS	PSC_coh	3	0	0	1
461	461	mmu00010	Casp8ΔIEC	PSC_coh	6	0	0	1
462	462	mmu00010	OxC	PSC_coh	9	0	0	1
463	463	mmu00010	TNBS	PSC_coh	6	0	0	1
464	464	mmu00010	cTNBS	PSC_coh	10	0	0	1
465	465	mmu00010	TC	PSC_coh	9	0	0	1
466	466	mmu00010	Hhepa	PSC_coh	14	0.270451	0.0538857	0.424532
467	467	mmu00010	Crode	PSC_coh	13	0.330172	0.0876942	0.325898
468	468	mmu00480	DSS	PSC_coh	14	1.15533	0.361291	0.0229976
469	469	mmu00480	cDSS	PSC_coh	3	0	0	1
470	470	mmu00480	Casp8ΔIEC	PSC_coh	10	0	0	1
471	471	mmu00480	OxC	PSC_coh	12	1.33859	0.753177	0.000253126
472	472	mmu00480	TNBS	PSC_coh	10	0	0	1
473	473	mmu00480	cTNBS	PSC_coh	15	1.73527	0.736405	4.25871e-05
474	474	mmu00480	TC	PSC_coh	6	0	0	1
475	475	mmu00480	Hhepa	PSC_coh	17	1.34905	0.771255	3.5554e-06
476	476	mmu00480	Crode	PSC_coh	16	1.73483	0.814968	1.69941e-06
477	477	mmu04060	DSS	PSC_coh	86	1.3063	0.285852	1.14214e-07
478	478	mmu04060	cDSS	PSC_coh	44	0.812173	0.420803	1.91579e-06
479	479	mmu04060	Casp8ΔIEC	PSC_coh	56	0.632256	0.307272	9.31373e-06
480	480	mmu04060	OxC	PSC_coh	52	0.782227	0.204466	0.000764512
481	481	mmu04060	TNBS	PSC_coh	51	1.15325	0.361781	3.0424e-06
482	482	mmu04060	cTNBS	PSC_coh	61	1.29444	0.312395	2.84665e-06
483	483	mmu04060	TC	PSC_coh	51	0.90687	0.395319	7.78658e-07
484	484	mmu04060	Hhepa	PSC_coh	82	1.0304	0.436243	1.46636e-11
485	485	mmu04060	Crode	PSC_coh	61	1.0386	0.460423	1.865e-09
486	486	mmu04062	DSS	PSC_coh	52	1.30202	0.308455	1.92355e-05
487	487	mmu04062	cDSS	PSC_coh	25	0.807145	0.458037	0.000203173
488	488	mmu04062	Casp8ΔIEC	PSC_coh	38	0.791508	0.484995	1.19974e-06
489	489	mmu04062	OxC	PSC_coh	35	0.843314	0.228769	0.00365797
490	490	mmu04062	TNBS	PSC_coh	36	1.12254	0.386184	5.23308e-05
491	491	mmu04062	cTNBS	PSC_coh	40	1.07654	0.280752	0.000437759
492	492	mmu04062	TC	PSC_coh	35	0.855662	0.440983	1.36497e-05
493	493	mmu04062	Hhepa	PSC_coh	54	1.12123	0.47678	7.58682e-09
494	494	mmu04062	Crode	PSC_coh	50	0.996718	0.383234	1.64882e-06
495	495	mmu04064	DSS	PSC_coh	32	2.7094	0.710755	1.40453e-09
496	496	mmu04064	cDSS	PSC_coh	14	1.18606	0.678063	0.000295477
497	497	mmu04064	Casp8ΔIEC	PSC_coh	20	1.36667	0.775871	2.96335e-07
498	498	mmu04064	OxC	PSC_coh	18	1.87269	0.583098	0.000226234
499	499	mmu04064	TNBS	PSC_coh	18	2.46925	0.674784	2.91666e-05
500	500	mmu04064	cTNBS	PSC_coh	24	2.9002	0.700215	3.47246e-07
501	501	mmu04064	TC	PSC_coh	21	1.31602	0.56738	8.09618e-05
502	502	mmu04064	Hhepa	PSC_coh	32	1.73548	0.648731	2.69924e-08
503	503	mmu04064	Crode	PSC_coh	25	1.81872	0.700149	1.86639e-07
504	504	mmu04217	DSS	PSC_coh	28	2.39539	0.444946	0.000105881
505	505	mmu04217	cDSS	PSC_coh	11	1.08942	0.44692	0.0245235
506	506	mmu04217	Casp8ΔIEC	PSC_coh	18	1.08452	0.377889	0.00663203
507	507	mmu04217	OxC	PSC_coh	14	0.296275	0.123544	0.217825
508	508	mmu04217	TNBS	PSC_coh	18	0.453335	0.115236	0.168151
509	509	mmu04217	cTNBS	PSC_coh	24	1.30962	0.34874	0.00238039
510	510	mmu04217	TC	PSC_coh	12	0.182975	0.0352823	0.558814
511	511	mmu04217	Hhepa	PSC_coh	31	0.350742	0.0451492	0.251132
512	512	mmu04217	Crode	PSC_coh	25	0.236776	0.0434148	0.317553
513	513	mmu04350	DSS	PSC_coh	20	2.20755	0.574974	0.000106978
514	514	mmu04350	cDSS	PSC_coh	5	0	0	1
515	515	mmu04350	Casp8ΔIEC	PSC_coh	11	0.555192	0.192304	0.177273
516	516	mmu04350	OxC	PSC_coh	14	0.989622	0.669785	0.000345821
517	517	mmu04350	TNBS	PSC_coh	14	0.589065	0.302349	0.0416424
518	518	mmu04350	cTNBS	PSC_coh	18	1.1462	0.533937	0.000572474
519	519	mmu04350	TC	PSC_coh	5	0	0	1
520	520	mmu04350	Hhepa	PSC_coh	23	0.975363	0.498355	0.000167361
521	521	mmu04350	Crode	PSC_coh	15	0.731831	0.217637	0.0796075
522	522	mmu04514	DSS	PSC_coh	51	0.624313	0.148393	0.00524765
523	523	mmu04514	cDSS	PSC_coh	24	0.168329	0.0271871	0.441336
524	524	mmu04514	Casp8ΔIEC	PSC_coh	26	0.547901	0.180261	0.0306262
525	525	mmu04514	OxC	PSC_coh	30	0.331761	0.107098	0.0775169
526	526	mmu04514	TNBS	PSC_coh	32	0.493145	0.199919	0.010297
527	527	mmu04514	cTNBS	PSC_coh	31	0.508002	0.0821082	0.118092
528	528	mmu04514	TC	PSC_coh	26	0.263912	0.0327685	0.376169
529	529	mmu04514	Hhepa	PSC_coh	51	0.742492	0.316203	1.75196e-05
530	530	mmu04514	Crode	PSC_coh	38	0.863567	0.436123	6.43503e-06
531	531	mmu04540	DSS	PSC_coh	15	0.867925	0.158332	0.141869
532	532	mmu04540	cDSS	PSC_coh	6	0	0	1
533	533	mmu04540	Casp8ΔIEC	PSC_coh	9	0	0	1
534	534	mmu04540	OxC	PSC_coh	13	-0.1257	0.014312	0.697067
535	535	mmu04540	TNBS	PSC_coh	10	0	0	1
536	536	mmu04540	cTNBS	PSC_coh	17	-0.673378	0.0996928	0.216994
537	537	mmu04540	TC	PSC_coh	8	0	0	1
538	538	mmu04540	Hhepa	PSC_coh	12	0.552959	0.293901	0.0686274
539	539	mmu04540	Crode	PSC_coh	15	-0.242304	0.066376	0.353907
540	540	mmu04612	DSS	PSC_coh	9	0	0	1
541	541	mmu04612	cDSS	PSC_coh	7	0	0	1
542	542	mmu04612	Casp8ΔIEC	PSC_coh	9	0	0	1
543	543	mmu04612	OxC	PSC_coh	9	0	0	1
544	544	mmu04612	TNBS	PSC_coh	8	0	0	1
545	545	mmu04612	cTNBS	PSC_coh	10	0	0	1
546	546	mmu04612	TC	PSC_coh	12	3.96481	0.587826	0.00362296
547	547	mmu04612	Hhepa	PSC_coh	15	3.17822	0.659744	0.000234272
548	548	mmu04612	Crode	PSC_coh	14	2.49902	0.712706	0.00014622
549	549	mmu04613	DSS	PSC_coh	37	1.35771	0.341262	0.000147013
550	550	mmu04613	cDSS	PSC_coh	18	0.283497	0.352043	0.00944217
551	551	mmu04613	Casp8ΔIEC	PSC_coh	27	0.849416	0.592573	2.67552e-06
552	552	mmu04613	OxC	PSC_coh	31	0.613778	0.282166	0.0021066
553	553	mmu04613	TNBS	PSC_coh	22	0.570287	0.173685	0.0536701
554	554	mmu04613	cTNBS	PSC_coh	28	1.05744	0.382757	0.000449189
555	555	mmu04613	TC	PSC_coh	23	0.404389	0.182917	0.0417766
556	556	mmu04613	Hhepa	PSC_coh	39	0.258799	0.0436705	0.201695
557	557	mmu04613	Crode	PSC_coh	34	0.299512	0.0632527	0.151339
558	558	mmu04630	DSS	PSC_coh	53	1.20234	0.283192	4.1113e-05
559	559	mmu04630	cDSS	PSC_coh	23	0.657902	0.207926	0.0287546
560	560	mmu04630	Casp8ΔIEC	PSC_coh	26	0.873513	0.499145	5.48611e-05
561	561	mmu04630	OxC	PSC_coh	30	0.462449	0.0709546	0.15478
562	562	mmu04630	TNBS	PSC_coh	35	1.02403	0.330963	0.00029998
563	563	mmu04630	cTNBS	PSC_coh	37	0.989786	0.200735	0.00542182
564	564	mmu04630	TC	PSC_coh	22	0.829714	0.339247	0.0044508
565	565	mmu04630	Hhepa	PSC_coh	47	1.12782	0.456453	1.88649e-07
566	566	mmu04630	Crode	PSC_coh	37	1.09183	0.525356	3.91709e-07
567	567	mmu04658	DSS	PSC_coh	31	2.62916	0.406536	0.000114312
568	568	mmu04658	cDSS	PSC_coh	16	0.731624	0.0756686	0.302481
569	569	mmu04658	Casp8ΔIEC	PSC_coh	14	1.15677	0.200224	0.108642
570	570	mmu04658	OxC	PSC_coh	10	0	0	1
571	571	mmu04658	TNBS	PSC_coh	13	0.756303	0.114638	0.257802
572	572	mmu04658	cTNBS	PSC_coh	17	1.62593	0.106676	0.200712
573	573	mmu04658	TC	PSC_coh	17	1.20803	0.0691953	0.30769
574	574	mmu04658	Hhepa	PSC_coh	22	1.93961	0.332113	0.00499773
575	575	mmu04658	Crode	PSC_coh	21	1.61308	0.443497	0.000982262
576	576	mmu04659	DSS	PSC_coh	45	1.89189	0.401215	3.01231e-06
577	577	mmu04659	cDSS	PSC_coh	21	1.0217	0.375823	0.00312703
578	578	mmu04659	Casp8ΔIEC	PSC_coh	20	1.19393	0.494096	0.000546854
579	579	mmu04659	OxC	PSC_coh	17	1.3877	0.512235	0.00123496
580	580	mmu04659	TNBS	PSC_coh	22	1.91011	0.72321	5.37766e-07
581	581	mmu04659	cTNBS	PSC_coh	26	2.05806	0.423834	0.0003161
582	582	mmu04659	TC	PSC_coh	23	1.04793	0.0968185	0.148402
583	583	mmu04659	Hhepa	PSC_coh	34	1.78885	0.588681	1.2005e-07
584	584	mmu04659	Crode	PSC_coh	29	1.37747	0.505049	1.56131e-05
585	585	mmu04668	DSS	PSC_coh	40	1.48177	0.393417	1.48339e-05
586	586	mmu04668	cDSS	PSC_coh	19	0.564805	0.445897	0.00178295
587	587	mmu04668	Casp8ΔIEC	PSC_coh	28	0.680389	0.397778	0.000320788
588	588	mmu04668	OxC	PSC_coh	36	0.786257	0.274241	0.00104648
589	589	mmu04668	TNBS	PSC_coh	33	0.901361	0.335027	0.000417356
590	590	mmu04668	cTNBS	PSC_coh	35	1.23802	0.364841	0.000122007
591	591	mmu04668	TC	PSC_coh	25	0.713752	0.485125	0.000109924
592	592	mmu04668	Hhepa	PSC_coh	40	1.08635	0.447761	2.35261e-06
593	593	mmu04668	Crode	PSC_coh	37	0.877244	0.400788	2.61147e-05
594	594	mmu04974	DSS	PSC_coh	26	0.695736	0.162051	0.0414628
595	595	mmu04974	cDSS	PSC_coh	10	0	0	1
596	596	mmu04974	Casp8ΔIEC	PSC_coh	17	-0.224965	0.0274862	0.524825
597	597	mmu04974	OxC	PSC_coh	13	0.329463	0.129058	0.227996
598	598	mmu04974	TNBS	PSC_coh	17	-0.465378	0.220599	0.0571385
599	599	mmu04974	cTNBS	PSC_coh	21	0.725856	0.221759	0.0311876
600	600	mmu04974	TC	PSC_coh	7	0	0	1
601	601	mmu04974	Hhepa	PSC_coh	24	0.055564	0.00286148	0.803943
602	602	mmu04974	Crode	PSC_coh	20	-0.142016	0.0421182	0.385394
603	603	mmu05321	DSS	PSC_coh	25	2.50537	0.378228	0.00106927
604	604	mmu05321	cDSS	PSC_coh	15	0.793355	0.26514	0.0495107
605	605	mmu05321	Casp8ΔIEC	PSC_coh	16	1.15533	0.336934	0.0183998
606	606	mmu05321	OxC	PSC_coh	12	1.55182	0.518286	0.00828724
607	607	mmu05321	TNBS	PSC_coh	12	2.28917	0.684194	0.000901746
608	608	mmu05321	cTNBS	PSC_coh	14	2.50626	0.380185	0.0188489
609	609	mmu05321	TC	PSC_coh	14	0.88024	0.215444	0.0945354
610	610	mmu05321	Hhepa	PSC_coh	22	1.83215	0.477663	0.000368456
611	611	mmu05321	Crode	PSC_coh	17	1.2405	0.334999	0.0149197
612	612	mmu00010	DSS	IB-Dome	17	0.677872	0.0682243	0.311234
613	613	mmu00010	cDSS	IB-Dome	3	0	0	1
614	614	mmu00010	Casp8ΔIEC	IB-Dome	11	0.636997	0.387798	0.0407116
615	615	mmu00010	OxC	IB-Dome	15	1.4899	0.718382	6.61411e-05
616	616	mmu00010	TNBS	IB-Dome	10	0	0	1
617	617	mmu00010	cTNBS	IB-Dome	21	0.706417	0.18127	0.054314
618	618	mmu00010	TC	IB-Dome	11	1.54375	0.913838	4.34109e-06
619	619	mmu00010	Hhepa	IB-Dome	21	0.202339	0.018846	0.552914
620	620	mmu00010	Crode	IB-Dome	21	0.189719	0.0176293	0.56614
621	621	mmu00480	DSS	IB-Dome	12	1.41236	0.287075	0.0725767
622	622	mmu00480	cDSS	IB-Dome	1	0	0	1
623	623	mmu00480	Casp8ΔIEC	IB-Dome	9	0	0	1
624	624	mmu00480	OxC	IB-Dome	14	1.18698	0.533275	0.00302001
625	625	mmu00480	TNBS	IB-Dome	7	0	0	1
626	626	mmu00480	cTNBS	IB-Dome	12	1.80041	0.591679	0.00344808
627	627	mmu00480	TC	IB-Dome	9	0	0	1
628	628	mmu00480	Hhepa	IB-Dome	14	1.11158	0.521504	0.00353764
629	629	mmu00480	Crode	IB-Dome	12	1.89838	0.759667	0.000220788
630	630	mmu04060	DSS	IB-Dome	111	1.34376	0.398002	1.1601e-13
631	631	mmu04060	cDSS	IB-Dome	59	0.577995	0.296178	8.37448e-06
632	632	mmu04060	Casp8ΔIEC	IB-Dome	67	0.493894	0.205225	0.000118396
633	633	mmu04060	OxC	IB-Dome	71	0.882851	0.328938	1.71395e-07
634	634	mmu04060	TNBS	IB-Dome	75	0.951836	0.416979	3.96687e-10
635	635	mmu04060	cTNBS	IB-Dome	79	1.13767	0.336067	2.16567e-08
636	636	mmu04060	TC	IB-Dome	64	0.989937	0.359266	1.66693e-07
637	637	mmu04060	Hhepa	IB-Dome	109	0.981032	0.383449	7.10478e-13
638	638	mmu04060	Crode	IB-Dome	83	0.88367	0.322993	2.09128e-08
639	639	mmu04062	DSS	IB-Dome	71	1.52134	0.361875	2.88871e-08
640	640	mmu04062	cDSS	IB-Dome	30	1.17051	0.596738	5.69497e-07
641	641	mmu04062	Casp8ΔIEC	IB-Dome	50	0.829495	0.384481	1.56835e-06
642	642	mmu04062	OxC	IB-Dome	44	1.18111	0.288883	0.00016844
643	643	mmu04062	TNBS	IB-Dome	46	1.26149	0.382512	4.63566e-06
644	644	mmu04062	cTNBS	IB-Dome	52	1.60468	0.369099	1.78832e-06
645	645	mmu04062	TC	IB-Dome	38	1.36592	0.674812	2.62577e-10
646	646	mmu04062	Hhepa	IB-Dome	74	1.19057	0.387635	3.1702e-09
647	647	mmu04062	Crode	IB-Dome	67	1.23644	0.344704	1.769e-07
648	648	mmu04064	DSS	IB-Dome	37	1.348	0.270852	0.000960044
649	649	mmu04064	cDSS	IB-Dome	18	1.54461	0.528068	0.000635644
650	650	mmu04064	Casp8ΔIEC	IB-Dome	18	1.35646	0.479509	0.00144763
651	651	mmu04064	OxC	IB-Dome	23	0.761614	0.167817	0.0522284
652	652	mmu04064	TNBS	IB-Dome	21	1.94474	0.460573	0.000719183
653	653	mmu04064	cTNBS	IB-Dome	25	2.2395	0.433711	0.000344551
654	654	mmu04064	TC	IB-Dome	26	0.330654	0.0391216	0.332767
655	655	mmu04064	Hhepa	IB-Dome	37	0.708183	0.146233	0.0195017
656	656	mmu04064	Crode	IB-Dome	29	1.19066	0.327512	0.00117909
657	657	mmu04217	DSS	IB-Dome	26	2.27788	0.634959	1.10889e-06
658	658	mmu04217	cDSS	IB-Dome	13	0.902116	0.635553	0.00109947
659	659	mmu04217	Casp8ΔIEC	IB-Dome	25	0.796734	0.557291	1.8229e-05
660	660	mmu04217	OxC	IB-Dome	20	0.839035	0.570194	0.000118725
661	661	mmu04217	TNBS	IB-Dome	23	1.59743	0.700373	6.44656e-07
662	662	mmu04217	cTNBS	IB-Dome	25	1.54132	0.65065	1.11756e-06
663	663	mmu04217	TC	IB-Dome	18	1.25511	0.758147	2.59546e-06
664	664	mmu04217	Hhepa	IB-Dome	35	1.45802	0.739056	3.74809e-11
665	665	mmu04217	Crode	IB-Dome	29	0.917099	0.520782	9.959e-06
666	666	mmu04350	DSS	IB-Dome	28	1.90502	0.648295	2.38036e-07
667	667	mmu04350	cDSS	IB-Dome	7	0	0	1
668	668	mmu04350	Casp8ΔIEC	IB-Dome	22	0.549669	0.248817	0.0181223
669	669	mmu04350	OxC	IB-Dome	22	1.31105	0.710984	8.34779e-07
670	670	mmu04350	TNBS	IB-Dome	24	0.574572	0.171972	0.0439158
671	671	mmu04350	cTNBS	IB-Dome	21	1.23273	0.543476	0.000137449
672	672	mmu04350	TC	IB-Dome	10	0	0	1
673	673	mmu04350	Hhepa	IB-Dome	32	1.02878	0.325722	0.000647413
674	674	mmu04350	Crode	IB-Dome	26	1.01706	0.391024	0.000635739
675	675	mmu04514	DSS	IB-Dome	66	0.577926	0.0589661	0.0494633
676	676	mmu04514	cDSS	IB-Dome	30	0.288253	0.0706609	0.155669
677	677	mmu04514	Casp8ΔIEC	IB-Dome	37	0.367766	0.0647179	0.12865
678	678	mmu04514	OxC	IB-Dome	37	0.638124	0.279973	0.000759458
679	679	mmu04514	TNBS	IB-Dome	41	0.210227	0.0339811	0.248596
680	680	mmu04514	cTNBS	IB-Dome	37	0.543222	0.124151	0.0324492
681	681	mmu04514	TC	IB-Dome	36	0.486227	0.0474029	0.202098
682	682	mmu04514	Hhepa	IB-Dome	61	0.861706	0.190096	0.000444205
683	683	mmu04514	Crode	IB-Dome	54	0.529698	0.116811	0.0114245
684	684	mmu04540	DSS	IB-Dome	30	1.41152	0.471171	2.81368e-05
685	685	mmu04540	cDSS	IB-Dome	4	0	0	1
686	686	mmu04540	Casp8ΔIEC	IB-Dome	16	-0.733531	0.24328	0.0522081
687	687	mmu04540	OxC	IB-Dome	21	-0.0648012	0.00397525	0.786001
688	688	mmu04540	TNBS	IB-Dome	21	0.0883412	0.00298151	0.81415
689	689	mmu04540	cTNBS	IB-Dome	34	0.690316	0.0966193	0.0735668
690	690	mmu04540	TC	IB-Dome	8	0	0	1
691	691	mmu04540	Hhepa	IB-Dome	22	0.244717	0.0750051	0.217452
692	692	mmu04540	Crode	IB-Dome	24	0.0162069	0.000222254	0.944878
693	693	mmu04612	DSS	IB-Dome	19	2.04479	0.568533	0.000192306
694	694	mmu04612	cDSS	IB-Dome	14	1.02733	0.473508	0.00651736
695	695	mmu04612	Casp8ΔIEC	IB-Dome	19	1.29969	0.786537	4.22372e-07
696	696	mmu04612	OxC	IB-Dome	13	0.624449	0.244007	0.086216
697	697	mmu04612	TNBS	IB-Dome	13	1.55003	0.792232	4.57327e-05
698	698	mmu04612	cTNBS	IB-Dome	13	0.931839	0.345707	0.0345646
699	699	mmu04612	TC	IB-Dome	22	1.80056	0.754041	1.62068e-07
700	700	mmu04612	Hhepa	IB-Dome	25	2.05757	0.846981	7.47986e-11
701	701	mmu04612	Crode	IB-Dome	23	1.67597	0.819257	2.97858e-09
702	702	mmu04613	DSS	IB-Dome	44	1.55128	0.499578	8.22412e-08
703	703	mmu04613	cDSS	IB-Dome	19	0.364505	0.488703	0.000867028
704	704	mmu04613	Casp8ΔIEC	IB-Dome	31	0.710558	0.406062	0.0001157
705	705	mmu04613	OxC	IB-Dome	32	1.07354	0.644919	3.18224e-08
706	706	mmu04613	TNBS	IB-Dome	31	1.25054	0.474494	1.83172e-05
707	707	mmu04613	cTNBS	IB-Dome	35	1.26286	0.470518	5.4151e-06
708	708	mmu04613	TC	IB-Dome	25	0.963472	0.580934	9.52241e-06
709	709	mmu04613	Hhepa	IB-Dome	43	0.726841	0.241168	0.000826381
710	710	mmu04613	Crode	IB-Dome	40	0.828079	0.32924	0.000108464
711	711	mmu04630	DSS	IB-Dome	57	1.36468	0.603205	1.24524e-12
712	712	mmu04630	cDSS	IB-Dome	29	0.430663	0.32644	0.00120635
713	713	mmu04630	Casp8ΔIEC	IB-Dome	30	0.569935	0.529475	5.20771e-06
714	714	mmu04630	OxC	IB-Dome	39	0.863241	0.526736	1.71398e-07
715	715	mmu04630	TNBS	IB-Dome	46	0.872076	0.727121	5.42991e-14
716	716	mmu04630	cTNBS	IB-Dome	44	1.01528	0.563991	4.30684e-09
717	717	mmu04630	TC	IB-Dome	29	0.658144	0.330219	0.00111275
718	718	mmu04630	Hhepa	IB-Dome	54	0.909226	0.478576	6.92582e-09
719	719	mmu04630	Crode	IB-Dome	49	0.6929	0.389374	1.66399e-06
720	720	mmu04658	DSS	IB-Dome	36	1.95348	0.441517	9.89777e-06
721	721	mmu04658	cDSS	IB-Dome	25	0.950261	0.27473	0.00715625
722	722	mmu04658	Casp8ΔIEC	IB-Dome	19	1.02136	0.429795	0.00230868
723	723	mmu04658	OxC	IB-Dome	10	0	0	1
724	724	mmu04658	TNBS	IB-Dome	21	0.611556	0.134884	0.101466
725	725	mmu04658	cTNBS	IB-Dome	19	1.54398	0.2724	0.0219005
726	726	mmu04658	TC	IB-Dome	24	1.25701	0.152458	0.0592404
727	727	mmu04658	Hhepa	IB-Dome	31	1.50811	0.320303	0.000905263
728	728	mmu04658	Crode	IB-Dome	29	0.999093	0.262224	0.00451455
729	729	mmu04659	DSS	IB-Dome	52	1.83966	0.674704	8.68493e-14
730	730	mmu04659	cDSS	IB-Dome	30	0.534599	0.386176	0.000247187
731	731	mmu04659	Casp8ΔIEC	IB-Dome	26	0.745826	0.637624	1.01363e-06
732	732	mmu04659	OxC	IB-Dome	15	0.987345	0.897143	8.63893e-08
733	733	mmu04659	TNBS	IB-Dome	28	1.06064	0.658909	1.58661e-07
734	734	mmu04659	cTNBS	IB-Dome	27	1.59092	0.563927	6.39433e-06
735	735	mmu04659	TC	IB-Dome	31	0.969423	0.13198	0.0445564
736	736	mmu04659	Hhepa	IB-Dome	45	1.2638	0.548322	6.08638e-09
737	737	mmu04659	Crode	IB-Dome	40	0.955361	0.489265	5.12195e-07
738	738	mmu04668	DSS	IB-Dome	48	1.80606	0.643284	7.28661e-12
739	739	mmu04668	cDSS	IB-Dome	20	0.453892	0.345885	0.00638334
740	740	mmu04668	Casp8ΔIEC	IB-Dome	29	0.726076	0.551972	3.91248e-06
741	741	mmu04668	OxC	IB-Dome	40	0.85906	0.45706	1.68809e-06
742	742	mmu04668	TNBS	IB-Dome	40	0.837539	0.361866	4.03435e-05
743	743	mmu04668	cTNBS	IB-Dome	41	1.21187	0.492266	3.21439e-07
744	744	mmu04668	TC	IB-Dome	27	0.699203	0.477552	6.58366e-05
745	745	mmu04668	Hhepa	IB-Dome	46	1.02216	0.509279	2.59385e-08
746	746	mmu04668	Crode	IB-Dome	43	0.82309	0.389484	7.75875e-06
747	747	mmu04974	DSS	IB-Dome	29	1.15991	0.379061	0.000377674
748	748	mmu04974	cDSS	IB-Dome	11	-0.625055	0.211521	0.154645
749	749	mmu04974	Casp8ΔIEC	IB-Dome	20	0.162791	0.0195596	0.556476
750	750	mmu04974	OxC	IB-Dome	14	0.219193	0.0597431	0.399693
751	751	mmu04974	TNBS	IB-Dome	23	-0.528636	0.212655	0.0267769
752	752	mmu04974	cTNBS	IB-Dome	23	0.435177	0.100629	0.140239
753	753	mmu04974	TC	IB-Dome	9	0	0	1
754	754	mmu04974	Hhepa	IB-Dome	26	-0.182168	0.025724	0.433814
755	755	mmu04974	Crode	IB-Dome	24	-0.0498706	0.00321012	0.792582
756	756	mmu05321	DSS	IB-Dome	36	1.59921	0.581532	6.46647e-08
757	757	mmu05321	cDSS	IB-Dome	24	0.441299	0.329799	0.00333809
758	758	mmu05321	Casp8ΔIEC	IB-Dome	23	0.620122	0.33169	0.00402884
759	759	mmu05321	OxC	IB-Dome	12	0.853179	0.837531	2.9968e-05
760	760	mmu05321	TNBS	IB-Dome	19	1.01679	0.464764	0.00130589
761	761	mmu05321	cTNBS	IB-Dome	19	1.49397	0.478493	0.00103466
762	762	mmu05321	TC	IB-Dome	21	0.993089	0.424114	0.00138514
763	763	mmu05321	Hhepa	IB-Dome	33	1.05736	0.404619	6.93244e-05
764	764	mmu05321	Crode	IB-Dome	26	0.733966	0.246426	0.00989527

## Sheet: Ileum_correlation_info
	Unnamed: 0	Pathway	Mouse model	Human Cohort	Genes used	slope	R2	pvalue
0	0	mmu00010	Casp8ΔIEC	RISK_I	5	0	0	1
1	1	mmu00010	TNFΔARE	RISK_I	12	1.48311	0.618981	0.00239737
2	2	mmu00010	Everm	RISK_I	12	1.30635	0.746065	0.000292865
3	3	mmu00480	Casp8ΔIEC	RISK_I	7	0	0	1
4	4	mmu00480	TNFΔARE	RISK_I	8	0	0	1
5	5	mmu00480	Everm	RISK_I	7	0	0	1
6	6	mmu04060	Casp8ΔIEC	RISK_I	22	1.64642	0.475559	0.00038428
7	7	mmu04060	TNFΔARE	RISK_I	51	1.10696	0.515586	3.01023e-09
8	8	mmu04060	Everm	RISK_I	45	0.870143	0.275842	0.00021196
9	9	mmu04062	Casp8ΔIEC	RISK_I	16	3.156	0.705309	4.69625e-05
10	10	mmu04062	TNFΔARE	RISK_I	23	1.6598	0.62426	7.3037e-06
11	11	mmu04062	Everm	RISK_I	28	1.86521	0.79154	2.42287e-10
12	12	mmu04064	Casp8ΔIEC	RISK_I	5	0	0	1
13	13	mmu04064	TNFΔARE	RISK_I	20	0.902471	0.568482	0.000123209
14	14	mmu04064	Everm	RISK_I	11	1.00226	0.460851	0.0216251
15	15	mmu04217	Casp8ΔIEC	RISK_I	5	0	0	1
16	16	mmu04217	TNFΔARE	RISK_I	13	0.978779	0.547604	0.00382763
17	17	mmu04217	Everm	RISK_I	20	0.52519	0.231317	0.0318123
18	18	mmu04350	Casp8ΔIEC	RISK_I	8	0	0	1
19	19	mmu04350	TNFΔARE	RISK_I	17	0.434896	0.269723	0.032639
20	20	mmu04350	Everm	RISK_I	15	0.396443	0.117119	0.211819
21	21	mmu04514	Casp8ΔIEC	RISK_I	7	0	0	1
22	22	mmu04514	TNFΔARE	RISK_I	27	0.901134	0.446666	0.000138939
23	23	mmu04514	Everm	RISK_I	18	0.988544	0.313636	0.0156454
24	24	mmu04540	Casp8ΔIEC	RISK_I	2	0	0	1
25	25	mmu04540	TNFΔARE	RISK_I	8	0	0	1
26	26	mmu04540	Everm	RISK_I	10	0	0	1
27	27	mmu04612	Casp8ΔIEC	RISK_I	5	0	0	1
28	28	mmu04612	TNFΔARE	RISK_I	5	0	0	1
29	29	mmu04612	Everm	RISK_I	5	0	0	1
30	30	mmu04613	Casp8ΔIEC	RISK_I	4	0	0	1
31	31	mmu04613	TNFΔARE	RISK_I	21	0.730589	0.371935	0.00333101
32	32	mmu04613	Everm	RISK_I	22	1.07229	0.609721	1.80009e-05
33	33	mmu04630	Casp8ΔIEC	RISK_I	7	0	0	1
34	34	mmu04630	TNFΔARE	RISK_I	25	0.760298	0.437433	0.000318228
35	35	mmu04630	Everm	RISK_I	24	0.808379	0.27435	0.00861521
36	36	mmu04658	Casp8ΔIEC	RISK_I	6	0	0	1
37	37	mmu04658	TNFΔARE	RISK_I	6	0	0	1
38	38	mmu04658	Everm	RISK_I	8	0	0	1
39	39	mmu04659	Casp8ΔIEC	RISK_I	5	0	0	1
40	40	mmu04659	TNFΔARE	RISK_I	15	1.07591	0.837408	1.7451e-06
41	41	mmu04659	Everm	RISK_I	14	0.649304	0.288509	0.0476298
42	42	mmu04668	Casp8ΔIEC	RISK_I	11	1.66007	0.82582	0.000107352
43	43	mmu04668	TNFΔARE	RISK_I	25	1.19352	0.75677	1.62422e-08
44	44	mmu04668	Everm	RISK_I	31	1.02235	0.468281	2.18476e-05
45	45	mmu04974	Casp8ΔIEC	RISK_I	8	0	0	1
46	46	mmu04974	TNFΔARE	RISK_I	35	0.768113	0.303049	0.000611507
47	47	mmu04974	Everm	RISK_I	27	1.40146	0.469721	7.98638e-05
48	48	mmu05321	Casp8ΔIEC	RISK_I	6	0	0	1
49	49	mmu05321	TNFΔARE	RISK_I	12	1.07771	0.769725	0.00017736
50	50	mmu05321	Everm	RISK_I	14	0.517186	0.233616	0.0799635
51	51	mmu00010	Casp8ΔIEC	Wash-U	4	0	0	1
52	52	mmu00010	TNFΔARE	Wash-U	10	0	0	1
53	53	mmu00010	Everm	Wash-U	8	0	0	1
54	54	mmu00480	Casp8ΔIEC	Wash-U	6	0	0	1
55	55	mmu00480	TNFΔARE	Wash-U	5	0	0	1
56	56	mmu00480	Everm	Wash-U	9	0	0	1
57	57	mmu04060	Casp8ΔIEC	Wash-U	5	0	0	1
58	58	mmu04060	TNFΔARE	Wash-U	17	2.50066	0.365704	0.0101209
59	59	mmu04060	Everm	Wash-U	16	2.44041	0.572222	0.000695563
60	60	mmu04062	Casp8ΔIEC	Wash-U	2	0	0	1
61	61	mmu04062	TNFΔARE	Wash-U	17	1.74135	0.61676	0.000187447
62	62	mmu04062	Everm	Wash-U	20	2.54983	0.574242	0.000108706
63	63	mmu04064	Casp8ΔIEC	Wash-U	4	0	0	1
64	64	mmu04064	TNFΔARE	Wash-U	12	2.05765	0.390785	0.029733
65	65	mmu04064	Everm	Wash-U	11	1.59928	0.292213	0.0860009
66	66	mmu04217	Casp8ΔIEC	Wash-U	2	0	0	1
67	67	mmu04217	TNFΔARE	Wash-U	16	1.65367	0.355927	0.0147063
68	68	mmu04217	Everm	Wash-U	16	1.32176	0.425518	0.00616751
69	69	mmu04350	Casp8ΔIEC	Wash-U	3	0	0	1
70	70	mmu04350	TNFΔARE	Wash-U	9	0	0	1
71	71	mmu04350	Everm	Wash-U	10	0	0	1
72	72	mmu04514	Casp8ΔIEC	Wash-U	3	0	0	1
73	73	mmu04514	TNFΔARE	Wash-U	14	1.23355	0.389054	0.0171403
74	74	mmu04514	Everm	Wash-U	13	0.422227	0.0464982	0.479235
75	75	mmu04540	Casp8ΔIEC	Wash-U	1	0	0	1
76	76	mmu04540	TNFΔARE	Wash-U	6	0	0	1
77	77	mmu04540	Everm	Wash-U	9	0	0	1
78	78	mmu04612	Casp8ΔIEC	Wash-U	1	0	0	1
79	79	mmu04612	TNFΔARE	Wash-U	2	0	0	1
80	80	mmu04612	Everm	Wash-U	3	0	0	1
81	81	mmu04613	Casp8ΔIEC	Wash-U	2	0	0	1
82	82	mmu04613	TNFΔARE	Wash-U	16	2.64064	0.586441	0.000543514
83	83	mmu04613	Everm	Wash-U	20	2.11026	0.70248	3.96099e-06
84	84	mmu04630	Casp8ΔIEC	Wash-U	3	0	0	1
85	85	mmu04630	TNFΔARE	Wash-U	7	0	0	1
86	86	mmu04630	Everm	Wash-U	10	0	0	1
87	87	mmu04658	Casp8ΔIEC	Wash-U	2	0	0	1
88	88	mmu04658	TNFΔARE	Wash-U	7	0	0	1
89	89	mmu04658	Everm	Wash-U	8	0	0	1
90	90	mmu04659	Casp8ΔIEC	Wash-U	3	0	0	1
91	91	mmu04659	TNFΔARE	Wash-U	10	0	0	1
92	92	mmu04659	Everm	Wash-U	11	2.4099	0.69306	0.00147203
93	93	mmu04668	Casp8ΔIEC	Wash-U	4	0	0	1
94	94	mmu04668	TNFΔARE	Wash-U	19	1.86901	0.509125	0.000602852
95	95	mmu04668	Everm	Wash-U	20	2.1233	0.393154	0.00308786
96	96	mmu04974	Casp8ΔIEC	Wash-U	6	0	0	1
97	97	mmu04974	TNFΔARE	Wash-U	19	2.49548	0.639796	3.94336e-05
98	98	mmu04974	Everm	Wash-U	14	1.71355	0.395693	0.0159518
99	99	mmu05321	Casp8ΔIEC	Wash-U	3	0	0	1
100	100	mmu05321	TNFΔARE	Wash-U	7	0	0	1
101	101	mmu05321	Everm	Wash-U	9	0	0	1
102	102	mmu00010	Casp8ΔIEC	IBDome	1	0	0	1
103	103	mmu00010	TNFΔARE	IBDome	8	0	0	1
104	104	mmu00010	Everm	IBDome	7	0	0	1
105	105	mmu00480	Casp8ΔIEC	IBDome	0	0	0	1
106	106	mmu00480	TNFΔARE	IBDome	6	0	0	1
107	107	mmu00480	Everm	IBDome	3	0	0	1
108	108	mmu04060	Casp8ΔIEC	IBDome	18	2.52483	0.289092	0.0213698
109	109	mmu04060	TNFΔARE	IBDome	42	1.2713	0.432992	2.18315e-06
110	110	mmu04060	Everm	IBDome	40	1.0361	0.257697	0.000827019
111	111	mmu04062	Casp8ΔIEC	IBDome	7	0	0	1
112	112	mmu04062	TNFΔARE	IBDome	24	2.06379	0.384252	0.00123428
113	113	mmu04062	Everm	IBDome	22	2.55076	0.639259	8.02712e-06
114	114	mmu04064	Casp8ΔIEC	IBDome	6	0	0	1
115	115	mmu04064	TNFΔARE	IBDome	18	1.11178	0.351536	0.00950674
116	116	mmu04064	Everm	IBDome	11	0.819007	0.152326	0.235349
117	117	mmu04217	Casp8ΔIEC	IBDome	6	0	0	1
118	118	mmu04217	TNFΔARE	IBDome	15	1.32264	0.690085	0.000125316
119	119	mmu04217	Everm	IBDome	23	1.256	0.398677	0.00123276
120	120	mmu04350	Casp8ΔIEC	IBDome	3	0	0	1
121	121	mmu04350	TNFΔARE	IBDome	10	0	0	1
122	122	mmu04350	Everm	IBDome	6	0	0	1
123	123	mmu04514	Casp8ΔIEC	IBDome	6	0	0	1
124	124	mmu04514	TNFΔARE	IBDome	22	1.19289	0.339909	0.00440294
125	125	mmu04514	Everm	IBDome	16	2.31154	0.427176	0.00603485
126	126	mmu04540	Casp8ΔIEC	IBDome	0	0	0	1
127	127	mmu04540	TNFΔARE	IBDome	5	0	0	1
128	128	mmu04540	Everm	IBDome	3	0	0	1
129	129	mmu04612	Casp8ΔIEC	IBDome	6	0	0	1
130	130	mmu04612	TNFΔARE	IBDome	9	0	0	1
131	131	mmu04612	Everm	IBDome	10	0	0	1
132	132	mmu04613	Casp8ΔIEC	IBDome	3	0	0	1
133	133	mmu04613	TNFΔARE	IBDome	17	0.733163	0.390554	0.00731117
134	134	mmu04613	Everm	IBDome	19	0.994961	0.404012	0.00344701
135	135	mmu04630	Casp8ΔIEC	IBDome	9	0	0	1
136	136	mmu04630	TNFΔARE	IBDome	19	1.12923	0.673613	1.66861e-05
137	137	mmu04630	Everm	IBDome	23	1.20469	0.586448	2.05411e-05
138	138	mmu04658	Casp8ΔIEC	IBDome	2	0	0	1
139	139	mmu04658	TNFΔARE	IBDome	4	0	0	1
140	140	mmu04658	Everm	IBDome	9	0	0	1
141	141	mmu04659	Casp8ΔIEC	IBDome	4	0	0	1
142	142	mmu04659	TNFΔARE	IBDome	12	1.43425	0.915589	1.09387e-06
143	143	mmu04659	Everm	IBDome	15	1.30691	0.573616	0.00107508
144	144	mmu04668	Casp8ΔIEC	IBDome	11	2.81443	0.608472	0.00462621
145	145	mmu04668	TNFΔARE	IBDome	24	1.45374	0.611861	6.3165e-06
146	146	mmu04668	Everm	IBDome	29	1.3337	0.417267	0.00015378
147	147	mmu04974	Casp8ΔIEC	IBDome	4	0	0	1
148	148	mmu04974	TNFΔARE	IBDome	14	-0.00353974	4.86525e-06	0.994029
149	149	mmu04974	Everm	IBDome	7	0	0	1
150	150	mmu05321	Casp8ΔIEC	IBDome	5	0	0	1
151	151	mmu05321	TNFΔARE	IBDome	10	0	0	1
152	152	mmu05321	Everm	IBDome	16	1.14911	0.427077	0.00604268
