# Supplementary material for: Integrated multimodel analysis of intestinal inflammation exposes key molecular features of preclinical and clinical IBD
Source: Gut. 2025 Apr 29;74(10):e333729. doi: 10.1136/gutjnl-2024-333729 (PMC12505074; doi:10.1136/gutjnl-2024-333729)
Supplement: online supplemental table 9 [file gutjnl-74-10-s019.xlsx]

## Sheet: PREDICT
	Cluster	Module	Inflammation	Mean	Std
0	NK	ME0_mod	Healthy	0.0263266	0.00965074
1	NK	ME0_mod	Inflamed	0.0242	0.00972513
2	NK	ME1_mod	Healthy	0.0288457	0.010966
3	NK	ME1_mod	Inflamed	0.0256157	0.0111236
4	NK	ME2_mod	Healthy	0.0397031	0.0161954
5	NK	ME2_mod	Inflamed	0.0372215	0.0182354
6	NK	ME3_mod	Healthy	0.0452079	0.0169272
7	NK	ME3_mod	Inflamed	0.0415638	0.017143
8	NK	ME4_mod	Healthy	0.0373147	0.0119683
9	NK	ME4_mod	Inflamed	0.0348659	0.0119181
10	NK	ME5_mod	Healthy	0.0494028	0.0179336
11	NK	ME5_mod	Inflamed	0.0440916	0.0169557
12	NK	ME6_mod	Healthy	0.0335053	0.0129749
13	NK	ME6_mod	Inflamed	0.0305509	0.0138372
14	NK	ME7_mod	Healthy	0.00833861	0.00444901
15	NK	ME7_mod	Inflamed	0.0073174	0.00450327
16	NK	ME8_mod	Healthy	0.0550408	0.0172826
17	NK	ME8_mod	Inflamed	0.0495912	0.0165605
18	NK	ME9_mod	Healthy	0.0786787	0.0289673
19	NK	ME9_mod	Inflamed	0.0698758	0.0273718
20	NK	ME10_mod	Healthy	0.35896	0.0713328
21	NK	ME10_mod	Inflamed	0.31712	0.0648716
22	NK	ME11_mod	Healthy	0.0659106	0.0256749
23	NK	ME11_mod	Inflamed	0.0612485	0.0266808
24	NK	ME12_mod	Healthy	0.0483714	0.0203278
25	NK	ME12_mod	Inflamed	0.0436522	0.0200014
26	M cell	ME0_mod	Healthy	0.0440745	0.00910548
27	M cell	ME0_mod	Inflamed	0.0415939	0.0138742
28	M cell	ME1_mod	Healthy	0.0642986	0.0143874
29	M cell	ME1_mod	Inflamed	0.0593804	0.0201948
30	M cell	ME2_mod	Healthy	0.0687768	0.0134292
31	M cell	ME2_mod	Inflamed	0.0598425	0.0221173
32	M cell	ME3_mod	Healthy	0.0691983	0.0125108
33	M cell	ME3_mod	Inflamed	0.058819	0.020175
34	M cell	ME4_mod	Healthy	0.0528677	0.012765
35	M cell	ME4_mod	Inflamed	0.0512348	0.0163349
36	M cell	ME5_mod	Healthy	0.0294506	0.00969647
37	M cell	ME5_mod	Inflamed	0.027254	0.0120023
38	M cell	ME6_mod	Healthy	0.0673414	0.0178756
39	M cell	ME6_mod	Inflamed	0.0637721	0.0222628
40	M cell	ME7_mod	Healthy	0.00914137	0.00509771
41	M cell	ME7_mod	Inflamed	0.00789972	0.00515432
42	M cell	ME8_mod	Healthy	0.0663604	0.0144461
43	M cell	ME8_mod	Inflamed	0.055332	0.020948
44	M cell	ME9_mod	Healthy	0.179981	0.0306593
45	M cell	ME9_mod	Inflamed	0.162029	0.0524007
46	M cell	ME10_mod	Healthy	0.533053	0.0419304
47	M cell	ME10_mod	Inflamed	0.425427	0.0921133
48	M cell	ME11_mod	Healthy	0.125582	0.0254709
49	M cell	ME11_mod	Inflamed	0.113324	0.044149
50	M cell	ME12_mod	Healthy	0.0595541	0.0220451
51	M cell	ME12_mod	Inflamed	0.0531523	0.0252309
52	goblet	ME0_mod	Healthy	0.0293958	0.0145738
53	goblet	ME0_mod	Inflamed	0.0340021	0.0157674
54	goblet	ME1_mod	Healthy	0.0425731	0.0218916
55	goblet	ME1_mod	Inflamed	0.0468531	0.0220658
56	goblet	ME2_mod	Healthy	0.0430789	0.0216264
57	goblet	ME2_mod	Inflamed	0.0498707	0.0236893
58	goblet	ME3_mod	Healthy	0.0469572	0.0228073
59	goblet	ME3_mod	Inflamed	0.0520559	0.02403
60	goblet	ME4_mod	Healthy	0.0305085	0.013736
61	goblet	ME4_mod	Inflamed	0.03353	0.0141647
62	goblet	ME5_mod	Healthy	0.0172356	0.00847017
63	goblet	ME5_mod	Inflamed	0.0200269	0.00952961
64	goblet	ME6_mod	Healthy	0.0441022	0.0235458
65	goblet	ME6_mod	Inflamed	0.0502827	0.024991
66	goblet	ME7_mod	Healthy	0.00669063	0.0051313
67	goblet	ME7_mod	Inflamed	0.00810222	0.00562573
68	goblet	ME8_mod	Healthy	0.040712	0.0214366
69	goblet	ME8_mod	Inflamed	0.0447927	0.0209867
70	goblet	ME9_mod	Healthy	0.0945308	0.0466912
71	goblet	ME9_mod	Inflamed	0.111581	0.0514966
72	goblet	ME10_mod	Healthy	0.394355	0.124641
73	goblet	ME10_mod	Inflamed	0.365938	0.114389
74	goblet	ME11_mod	Healthy	0.0721107	0.0377331
75	goblet	ME11_mod	Inflamed	0.0872902	0.0426505
76	goblet	ME12_mod	Healthy	0.0396896	0.0251968
77	goblet	ME12_mod	Inflamed	0.0411686	0.0252006
78	secr	ME0_mod	Healthy	0.0383064	0.0103927
79	secr	ME0_mod	Inflamed	0.0365879	0.0134073
80	secr	ME1_mod	Healthy	0.0584143	0.017468
81	secr	ME1_mod	Inflamed	0.050593	0.0195301
82	secr	ME2_mod	Healthy	0.0521686	0.0152422
83	secr	ME2_mod	Inflamed	0.0578904	0.0222872
84	secr	ME3_mod	Healthy	0.0579369	0.0165726
85	secr	ME3_mod	Inflamed	0.0533965	0.0196266
86	secr	ME4_mod	Healthy	0.0445049	0.0116356
87	secr	ME4_mod	Inflamed	0.0403359	0.0128984
88	secr	ME5_mod	Healthy	0.0221356	0.00704946
89	secr	ME5_mod	Inflamed	0.0211364	0.0086216
90	secr	ME6_mod	Healthy	0.0666394	0.0205766
91	secr	ME6_mod	Inflamed	0.0600951	0.0223488
92	secr	ME7_mod	Healthy	0.00652311	0.00413546
93	secr	ME7_mod	Inflamed	0.00652261	0.00473089
94	secr	ME8_mod	Healthy	0.0540587	0.0177269
95	secr	ME8_mod	Inflamed	0.0462806	0.0188407
96	secr	ME9_mod	Healthy	0.153628	0.0368065
97	secr	ME9_mod	Inflamed	0.1573	0.0460221
98	secr	ME10_mod	Healthy	0.486211	0.0657191
99	secr	ME10_mod	Inflamed	0.425522	0.072118
100	secr	ME11_mod	Healthy	0.100793	0.0277484
101	secr	ME11_mod	Inflamed	0.113788	0.0369205
102	secr	ME12_mod	Healthy	0.0396006	0.0208032
103	secr	ME12_mod	Inflamed	0.0391194	0.0219364
104	glial	ME0_mod	Healthy	0.0345513	0.0200566
105	glial	ME0_mod	Inflamed	0.0341342	0.0179716
106	glial	ME1_mod	Healthy	0.0466983	0.0273161
107	glial	ME1_mod	Inflamed	0.0467266	0.02499
108	glial	ME2_mod	Healthy	0.0441822	0.0252626
109	glial	ME2_mod	Inflamed	0.0453243	0.0237433
110	glial	ME3_mod	Healthy	0.0517945	0.0310197
111	glial	ME3_mod	Inflamed	0.0527699	0.0281253
112	glial	ME4_mod	Healthy	0.0466393	0.0248886
113	glial	ME4_mod	Inflamed	0.0448676	0.0207251
114	glial	ME5_mod	Healthy	0.0288305	0.0168115
115	glial	ME5_mod	Inflamed	0.0297963	0.0156879
116	glial	ME6_mod	Healthy	0.0482213	0.0285704
117	glial	ME6_mod	Inflamed	0.0514894	0.0284079
118	glial	ME7_mod	Healthy	0.0454219	0.0253433
119	glial	ME7_mod	Inflamed	0.0450801	0.0251377
120	glial	ME8_mod	Healthy	0.0398291	0.0224716
121	glial	ME8_mod	Inflamed	0.0402626	0.0216682
122	glial	ME9_mod	Healthy	0.0878769	0.0424924
123	glial	ME9_mod	Inflamed	0.0915537	0.0417623
124	glial	ME10_mod	Healthy	0.242676	0.057544
125	glial	ME10_mod	Inflamed	0.242004	0.0552143
126	glial	ME11_mod	Healthy	0.0742314	0.0405919
127	glial	ME11_mod	Inflamed	0.0760658	0.0372454
128	glial	ME12_mod	Healthy	0.0441718	0.0301886
129	glial	ME12_mod	Inflamed	0.0389955	0.0256198
130	fibroblast	ME0_mod	Healthy	0.0501315	0.0131915
131	fibroblast	ME0_mod	Inflamed	0.0402408	0.0158106
132	fibroblast	ME1_mod	Healthy	0.0610732	0.016833
133	fibroblast	ME1_mod	Inflamed	0.0488245	0.0203526
134	fibroblast	ME2_mod	Healthy	0.0608299	0.0165958
135	fibroblast	ME2_mod	Inflamed	0.050851	0.019575
136	fibroblast	ME3_mod	Healthy	0.0698658	0.0190981
137	fibroblast	ME3_mod	Inflamed	0.0569226	0.0222774
138	fibroblast	ME4_mod	Healthy	0.060867	0.0166621
139	fibroblast	ME4_mod	Inflamed	0.0512846	0.0202404
140	fibroblast	ME5_mod	Healthy	0.0369379	0.0112186
141	fibroblast	ME5_mod	Inflamed	0.0308492	0.0136216
142	fibroblast	ME6_mod	Healthy	0.0624781	0.018419
143	fibroblast	ME6_mod	Inflamed	0.0523068	0.0218348
144	fibroblast	ME7_mod	Healthy	0.0486751	0.0167134
145	fibroblast	ME7_mod	Inflamed	0.0378091	0.0187233
146	fibroblast	ME8_mod	Healthy	0.0560815	0.0167304
147	fibroblast	ME8_mod	Inflamed	0.046791	0.0186943
148	fibroblast	ME9_mod	Healthy	0.125649	0.0296878
149	fibroblast	ME9_mod	Inflamed	0.111646	0.0375429
150	fibroblast	ME10_mod	Healthy	0.379978	0.0584066
151	fibroblast	ME10_mod	Inflamed	0.348889	0.0649935
152	fibroblast	ME11_mod	Healthy	0.100113	0.026586
153	fibroblast	ME11_mod	Inflamed	0.0881504	0.0328278
154	fibroblast	ME12_mod	Healthy	0.0528047	0.0217041
155	fibroblast	ME12_mod	Inflamed	0.0426939	0.0233918
156	cap endot	ME0_mod	Healthy	0.0499366	0.0204333
157	cap endot	ME0_mod	Inflamed	0.045261	0.0197064
158	cap endot	ME1_mod	Healthy	0.0600657	0.0258515
159	cap endot	ME1_mod	Inflamed	0.0562143	0.0248971
160	cap endot	ME2_mod	Healthy	0.0663798	0.027305
161	cap endot	ME2_mod	Inflamed	0.0605507	0.0251704
162	cap endot	ME3_mod	Healthy	0.0679968	0.0298724
163	cap endot	ME3_mod	Inflamed	0.0633493	0.0279848
164	cap endot	ME4_mod	Healthy	0.0534022	0.0209289
165	cap endot	ME4_mod	Inflamed	0.0488749	0.0191327
166	cap endot	ME5_mod	Healthy	0.0509205	0.0219654
167	cap endot	ME5_mod	Inflamed	0.0461817	0.0201064
168	cap endot	ME6_mod	Healthy	0.0642981	0.0278206
169	cap endot	ME6_mod	Inflamed	0.0590386	0.026333
170	cap endot	ME7_mod	Healthy	0.0368991	0.0163448
171	cap endot	ME7_mod	Inflamed	0.0339654	0.0161391
172	cap endot	ME8_mod	Healthy	0.0675853	0.0291144
173	cap endot	ME8_mod	Inflamed	0.059047	0.0254027
174	cap endot	ME9_mod	Healthy	0.113777	0.0416817
175	cap endot	ME9_mod	Inflamed	0.105845	0.0410793
176	cap endot	ME10_mod	Healthy	0.319015	0.067911
177	cap endot	ME10_mod	Inflamed	0.307734	0.0716123
178	cap endot	ME11_mod	Healthy	0.0939284	0.037027
179	cap endot	ME11_mod	Inflamed	0.0894259	0.0371657
180	cap endot	ME12_mod	Healthy	0.0624206	0.0291183
181	cap endot	ME12_mod	Inflamed	0.0486481	0.028048
182	myeloid	ME0_mod	Healthy	0.0153884	0.00522487
183	myeloid	ME0_mod	Inflamed	0.0181861	0.00819974
184	myeloid	ME1_mod	Healthy	0.0159752	0.00627685
185	myeloid	ME1_mod	Inflamed	0.0186658	0.010574
186	myeloid	ME2_mod	Healthy	0.0318676	0.0129751
187	myeloid	ME2_mod	Inflamed	0.0376534	0.0190783
188	myeloid	ME3_mod	Healthy	0.0253589	0.0103223
189	myeloid	ME3_mod	Inflamed	0.0269497	0.0137667
190	myeloid	ME4_mod	Healthy	0.0263255	0.00939141
191	myeloid	ME4_mod	Inflamed	0.0269774	0.0126502
192	myeloid	ME5_mod	Healthy	0.0250444	0.0117432
193	myeloid	ME5_mod	Inflamed	0.0254586	0.0142881
194	myeloid	ME6_mod	Healthy	0.0242387	0.0102588
195	myeloid	ME6_mod	Inflamed	0.0272027	0.0138679
196	myeloid	ME7_mod	Healthy	0.00311956	0.00251478
197	myeloid	ME7_mod	Inflamed	0.00373027	0.00307071
198	myeloid	ME8_mod	Healthy	0.0218016	0.00928902
199	myeloid	ME8_mod	Inflamed	0.0217435	0.0104046
200	myeloid	ME9_mod	Healthy	0.0691185	0.0289661
201	myeloid	ME9_mod	Inflamed	0.0744569	0.0338072
202	myeloid	ME10_mod	Healthy	0.367257	0.0599321
203	myeloid	ME10_mod	Inflamed	0.342499	0.0601479
204	myeloid	ME11_mod	Healthy	0.0581915	0.0249134
205	myeloid	ME11_mod	Inflamed	0.0677464	0.0325355
206	myeloid	ME12_mod	Healthy	0.0216302	0.014747
207	myeloid	ME12_mod	Inflamed	0.0226268	0.0147668
208	B cell	ME0_mod	Healthy	0.0194976	0.00783766
209	B cell	ME0_mod	Inflamed	0.0180403	0.00791117
210	B cell	ME1_mod	Healthy	0.0224388	0.00936152
211	B cell	ME1_mod	Inflamed	0.0202541	0.00925943
212	B cell	ME2_mod	Healthy	0.0362045	0.0151068
213	B cell	ME2_mod	Inflamed	0.0322222	0.0134239
214	B cell	ME3_mod	Healthy	0.0374975	0.014204
215	B cell	ME3_mod	Inflamed	0.032996	0.0135824
216	B cell	ME4_mod	Healthy	0.0257822	0.0102736
217	B cell	ME4_mod	Inflamed	0.0247568	0.0105615
218	B cell	ME5_mod	Healthy	0.0591162	0.0231065
219	B cell	ME5_mod	Inflamed	0.0549029	0.022427
220	B cell	ME6_mod	Healthy	0.0268187	0.0118565
221	B cell	ME6_mod	Inflamed	0.0243804	0.0115053
222	B cell	ME7_mod	Healthy	0.0055733	0.00368897
223	B cell	ME7_mod	Inflamed	0.00468469	0.0034691
224	B cell	ME8_mod	Healthy	0.0338041	0.0126131
225	B cell	ME8_mod	Inflamed	0.030532	0.0120952
226	B cell	ME9_mod	Healthy	0.072541	0.0263809
227	B cell	ME9_mod	Inflamed	0.0629016	0.0257209
228	B cell	ME10_mod	Healthy	0.468922	0.0586358
229	B cell	ME10_mod	Inflamed	0.409757	0.0554426
230	B cell	ME11_mod	Healthy	0.0603118	0.024572
231	B cell	ME11_mod	Inflamed	0.0527559	0.022971
232	B cell	ME12_mod	Healthy	0.0401346	0.0187002
233	B cell	ME12_mod	Inflamed	0.0375284	0.0187974
234	ILC	ME0_mod	Healthy	0.0304445	0.010339
235	ILC	ME0_mod	Inflamed	0.03207	0.0117561
236	ILC	ME1_mod	Healthy	0.0344078	0.0119856
237	ILC	ME1_mod	Inflamed	0.035897	0.0136362
238	ILC	ME2_mod	Healthy	0.0477631	0.0162721
239	ILC	ME2_mod	Inflamed	0.0488037	0.017751
240	ILC	ME3_mod	Healthy	0.0542627	0.0179184
241	ILC	ME3_mod	Inflamed	0.0561076	0.0194465
242	ILC	ME4_mod	Healthy	0.0433653	0.0129117
243	ILC	ME4_mod	Inflamed	0.044989	0.0152054
244	ILC	ME5_mod	Healthy	0.053554	0.0183699
245	ILC	ME5_mod	Inflamed	0.0538191	0.0196241
246	ILC	ME6_mod	Healthy	0.0403012	0.0152266
247	ILC	ME6_mod	Inflamed	0.0433489	0.0168695
248	ILC	ME7_mod	Healthy	0.0103366	0.00556291
249	ILC	ME7_mod	Inflamed	0.010455	0.00553406
250	ILC	ME8_mod	Healthy	0.0510693	0.0183173
251	ILC	ME8_mod	Inflamed	0.048781	0.0183955
252	ILC	ME9_mod	Healthy	0.0875432	0.0276775
253	ILC	ME9_mod	Inflamed	0.0885491	0.0295907
254	ILC	ME10_mod	Healthy	0.390388	0.0550449
255	ILC	ME10_mod	Inflamed	0.336456	0.0696541
256	ILC	ME11_mod	Healthy	0.0710344	0.0250793
257	ILC	ME11_mod	Inflamed	0.0719847	0.028167
258	ILC	ME12_mod	Healthy	0.0546594	0.0241351
259	ILC	ME12_mod	Inflamed	0.0511485	0.0238939
260	mono	ME0_mod	Healthy	0.0368928	0.00915195
261	mono	ME0_mod	Inflamed	0.0322643	0.0131071
262	mono	ME1_mod	Healthy	0.0410287	0.011827
263	mono	ME1_mod	Inflamed	0.0370696	0.0163025
264	mono	ME2_mod	Healthy	0.0516226	0.0140514
265	mono	ME2_mod	Inflamed	0.0428584	0.018442
266	mono	ME3_mod	Healthy	0.0572033	0.0153279
267	mono	ME3_mod	Inflamed	0.0508212	0.0218464
268	mono	ME4_mod	Healthy	0.0944304	0.0217353
269	mono	ME4_mod	Inflamed	0.0799886	0.031172
270	mono	ME5_mod	Healthy	0.0685958	0.0190719
271	mono	ME5_mod	Inflamed	0.0513871	0.0231986
272	mono	ME6_mod	Healthy	0.0446488	0.0138781
273	mono	ME6_mod	Inflamed	0.0408308	0.0180725
274	mono	ME7_mod	Healthy	0.00990881	0.00456908
275	mono	ME7_mod	Inflamed	0.00912062	0.00570965
276	mono	ME8_mod	Healthy	0.0478333	0.013554
277	mono	ME8_mod	Inflamed	0.0397749	0.0176454
278	mono	ME9_mod	Healthy	0.101275	0.0253147
279	mono	ME9_mod	Inflamed	0.0976462	0.0344844
280	mono	ME10_mod	Healthy	0.437025	0.0600681
281	mono	ME10_mod	Inflamed	0.335693	0.0667405
282	mono	ME11_mod	Healthy	0.0745646	0.0215384
283	mono	ME11_mod	Inflamed	0.070897	0.0289813
284	mono	ME12_mod	Healthy	0.0591461	0.0228903
285	mono	ME12_mod	Inflamed	0.046535	0.0253093
286	endot art	ME0_mod	Healthy	0.0473825	0.0153282
287	endot art	ME0_mod	Inflamed	0.0419869	0.0188912
288	endot art	ME1_mod	Healthy	0.0594622	0.021686
289	endot art	ME1_mod	Inflamed	0.0526447	0.0236328
290	endot art	ME2_mod	Healthy	0.0640652	0.0206629
291	endot art	ME2_mod	Inflamed	0.0572819	0.023975
292	endot art	ME3_mod	Healthy	0.0631207	0.0214775
293	endot art	ME3_mod	Inflamed	0.0584982	0.0266719
294	endot art	ME4_mod	Healthy	0.047711	0.0161668
295	endot art	ME4_mod	Inflamed	0.0423299	0.0177701
296	endot art	ME5_mod	Healthy	0.0485227	0.0178301
297	endot art	ME5_mod	Inflamed	0.0435429	0.0202883
298	endot art	ME6_mod	Healthy	0.0612288	0.0195404
299	endot art	ME6_mod	Inflamed	0.0542763	0.0255018
300	endot art	ME7_mod	Healthy	0.038001	0.0163764
301	endot art	ME7_mod	Inflamed	0.0325621	0.0179769
302	endot art	ME8_mod	Healthy	0.0655632	0.0239963
303	endot art	ME8_mod	Inflamed	0.0571817	0.0253883
304	endot art	ME9_mod	Healthy	0.122547	0.0367863
305	endot art	ME9_mod	Inflamed	0.104527	0.0377358
306	endot art	ME10_mod	Healthy	0.338366	0.0655556
307	endot art	ME10_mod	Inflamed	0.311449	0.0639226
308	endot art	ME11_mod	Healthy	0.0984229	0.0410489
309	endot art	ME11_mod	Inflamed	0.0860326	0.0359267
310	endot art	ME12_mod	Healthy	0.0531538	0.026655
311	endot art	ME12_mod	Inflamed	0.0456782	0.0267838
312	germ B cell	ME0_mod	Healthy	0.0357126	0.011499
313	germ B cell	ME0_mod	Inflamed	0.0371786	0.012423
314	germ B cell	ME1_mod	Healthy	0.0427241	0.0141274
315	germ B cell	ME1_mod	Inflamed	0.0431187	0.0153195
316	germ B cell	ME2_mod	Healthy	0.0789491	0.0313902
317	germ B cell	ME2_mod	Inflamed	0.0808428	0.0337113
318	germ B cell	ME3_mod	Healthy	0.0656568	0.0208669
319	germ B cell	ME3_mod	Inflamed	0.0649311	0.0226226
320	germ B cell	ME4_mod	Healthy	0.0379791	0.011577
321	germ B cell	ME4_mod	Inflamed	0.0398172	0.0122816
322	germ B cell	ME5_mod	Healthy	0.0909583	0.0294369
323	germ B cell	ME5_mod	Inflamed	0.0925486	0.029268
324	germ B cell	ME6_mod	Healthy	0.0506602	0.0167002
325	germ B cell	ME6_mod	Inflamed	0.0521909	0.0177581
326	germ B cell	ME7_mod	Healthy	0.0114546	0.00543836
327	germ B cell	ME7_mod	Inflamed	0.0106194	0.00559571
328	germ B cell	ME8_mod	Healthy	0.0497987	0.015447
329	germ B cell	ME8_mod	Inflamed	0.0498906	0.0171446
330	germ B cell	ME9_mod	Healthy	0.141731	0.0394875
331	germ B cell	ME9_mod	Inflamed	0.138461	0.0387707
332	germ B cell	ME10_mod	Healthy	0.492283	0.0652082
333	germ B cell	ME10_mod	Inflamed	0.430185	0.0752285
334	germ B cell	ME11_mod	Healthy	0.125777	0.0449545
335	germ B cell	ME11_mod	Inflamed	0.127141	0.0455689
336	germ B cell	ME12_mod	Healthy	0.0665758	0.0267024
337	germ B cell	ME12_mod	Inflamed	0.0711898	0.0288441
338	paneth	ME0_mod	Healthy	0.0162075	0.00717405
339	paneth	ME0_mod	Inflamed	0.0163843	0.00823034
340	paneth	ME1_mod	Healthy	0.0186969	0.00941801
341	paneth	ME1_mod	Inflamed	0.0190166	0.0112591
342	paneth	ME2_mod	Healthy	0.0205602	0.010935
343	paneth	ME2_mod	Inflamed	0.0214049	0.0119784
344	paneth	ME3_mod	Healthy	0.0268462	0.0117229
345	paneth	ME3_mod	Inflamed	0.0268915	0.0134969
346	paneth	ME4_mod	Healthy	0.0265855	0.0100595
347	paneth	ME4_mod	Inflamed	0.0252939	0.00951074
348	paneth	ME5_mod	Healthy	0.0169402	0.0127995
349	paneth	ME5_mod	Inflamed	0.0150614	0.0115501
350	paneth	ME6_mod	Healthy	0.0199903	0.0103784
351	paneth	ME6_mod	Inflamed	0.0205824	0.0124072
352	paneth	ME7_mod	Healthy	0.00524345	0.00396294
353	paneth	ME7_mod	Inflamed	0.00571883	0.00552816
354	paneth	ME8_mod	Healthy	0.0201764	0.0119938
355	paneth	ME8_mod	Inflamed	0.0222665	0.0139369
356	paneth	ME9_mod	Healthy	0.0352223	0.0209389
357	paneth	ME9_mod	Inflamed	0.0358712	0.0230887
358	paneth	ME10_mod	Healthy	0.179903	0.0980355
359	paneth	ME10_mod	Inflamed	0.178787	0.0921643
360	paneth	ME11_mod	Healthy	0.0303824	0.0159295
361	paneth	ME11_mod	Inflamed	0.0312406	0.0182679
362	paneth	ME12_mod	Healthy	0.0418593	0.0164184
363	paneth	ME12_mod	Inflamed	0.0352158	0.018305
364	EEC	ME0_mod	Healthy	0.0230385	0.0147491
365	EEC	ME0_mod	Inflamed	0.0393493	0.0204018
366	EEC	ME1_mod	Healthy	0.0334824	0.0209689
367	EEC	ME1_mod	Inflamed	0.0517862	0.0270145
368	EEC	ME2_mod	Healthy	0.0338603	0.0202675
369	EEC	ME2_mod	Inflamed	0.0560089	0.0294775
370	EEC	ME3_mod	Healthy	0.0376229	0.0248927
371	EEC	ME3_mod	Inflamed	0.0586053	0.0301054
372	EEC	ME4_mod	Healthy	0.0254125	0.0135574
373	EEC	ME4_mod	Inflamed	0.0400112	0.0190152
374	EEC	ME5_mod	Healthy	0.0150197	0.00941116
375	EEC	ME5_mod	Inflamed	0.0256035	0.0143492
376	EEC	ME6_mod	Healthy	0.0357065	0.0220876
377	EEC	ME6_mod	Inflamed	0.0570694	0.0307255
378	EEC	ME7_mod	Healthy	0.0129509	0.0108052
379	EEC	ME7_mod	Inflamed	0.0253406	0.0157311
380	EEC	ME8_mod	Healthy	0.0439129	0.0282152
381	EEC	ME8_mod	Inflamed	0.0628464	0.0329015
382	EEC	ME9_mod	Healthy	0.0786304	0.0498383
383	EEC	ME9_mod	Inflamed	0.120707	0.0595589
384	EEC	ME10_mod	Healthy	0.292555	0.142335
385	EEC	ME10_mod	Inflamed	0.318013	0.10545
386	EEC	ME11_mod	Healthy	0.0532552	0.0311836
387	EEC	ME11_mod	Inflamed	0.0908192	0.0462272
388	EEC	ME12_mod	Healthy	0.0337429	0.0207636
389	EEC	ME12_mod	Inflamed	0.0527106	0.0346719
390	myofib	ME0_mod	Healthy	0.0383064	0.0154355
391	myofib	ME0_mod	Inflamed	0.033608	0.0171021
392	myofib	ME1_mod	Healthy	0.0488966	0.0207462
393	myofib	ME1_mod	Inflamed	0.0428435	0.0224287
394	myofib	ME2_mod	Healthy	0.0511564	0.0205302
395	myofib	ME2_mod	Inflamed	0.0441993	0.021828
396	myofib	ME3_mod	Healthy	0.0536118	0.0233583
397	myofib	ME3_mod	Inflamed	0.0477775	0.0242909
398	myofib	ME4_mod	Healthy	0.0440247	0.0165856
399	myofib	ME4_mod	Inflamed	0.0405449	0.0199647
400	myofib	ME5_mod	Healthy	0.0274729	0.0134874
401	myofib	ME5_mod	Inflamed	0.0238819	0.0142105
402	myofib	ME6_mod	Healthy	0.0507518	0.0213784
403	myofib	ME6_mod	Inflamed	0.0443303	0.0244966
404	myofib	ME7_mod	Healthy	0.0760428	0.0312223
405	myofib	ME7_mod	Inflamed	0.0578907	0.0313234
406	myofib	ME8_mod	Healthy	0.0502829	0.0198593
407	myofib	ME8_mod	Inflamed	0.0420938	0.0215443
408	myofib	ME9_mod	Healthy	0.114262	0.0438011
409	myofib	ME9_mod	Inflamed	0.104516	0.046044
410	myofib	ME10_mod	Healthy	0.328756	0.0699994
411	myofib	ME10_mod	Inflamed	0.304425	0.0697563
412	myofib	ME11_mod	Healthy	0.0888432	0.0374801
413	myofib	ME11_mod	Inflamed	0.078161	0.0367849
414	myofib	ME12_mod	Healthy	0.0417351	0.0245707
415	myofib	ME12_mod	Inflamed	0.0368429	0.0224526
416	endot	ME0_mod	Healthy	0.0227807	0.0168237
417	endot	ME0_mod	Inflamed	0.0294622	0.0185299
418	endot	ME1_mod	Healthy	0.0266961	0.0207839
419	endot	ME1_mod	Inflamed	0.0354379	0.0234582
420	endot	ME2_mod	Healthy	0.0292524	0.0216809
421	endot	ME2_mod	Inflamed	0.0404895	0.0249658
422	endot	ME3_mod	Healthy	0.0341294	0.0234597
423	endot	ME3_mod	Inflamed	0.0433227	0.0267303
424	endot	ME4_mod	Healthy	0.0264024	0.0199334
425	endot	ME4_mod	Inflamed	0.0359088	0.0202554
426	endot	ME5_mod	Healthy	0.0251005	0.0166787
427	endot	ME5_mod	Inflamed	0.0306805	0.0189607
428	endot	ME6_mod	Healthy	0.0262678	0.0210082
429	endot	ME6_mod	Inflamed	0.0373324	0.0245821
430	endot	ME7_mod	Healthy	0.0164189	0.0163627
431	endot	ME7_mod	Inflamed	0.0204909	0.0154076
432	endot	ME8_mod	Healthy	0.0347725	0.0241425
433	endot	ME8_mod	Inflamed	0.0410726	0.0242287
434	endot	ME9_mod	Healthy	0.0481335	0.0270011
435	endot	ME9_mod	Inflamed	0.073261	0.043201
436	endot	ME10_mod	Healthy	0.24468	0.0712057
437	endot	ME10_mod	Inflamed	0.277993	0.0704715
438	endot	ME11_mod	Healthy	0.038063	0.0284951
439	endot	ME11_mod	Inflamed	0.0638509	0.0403508
440	endot	ME12_mod	Healthy	0.032867	0.0241998
441	endot	ME12_mod	Inflamed	0.0352286	0.0255099
442	mural	ME0_mod	Healthy	0.0618708	0.018944
443	mural	ME0_mod	Inflamed	0.0611199	0.0184158
444	mural	ME1_mod	Healthy	0.0758297	0.0237721
445	mural	ME1_mod	Inflamed	0.0760338	0.0229919
446	mural	ME2_mod	Healthy	0.0759421	0.022136
447	mural	ME2_mod	Inflamed	0.0777342	0.0226907
448	mural	ME3_mod	Healthy	0.0830146	0.0277263
449	mural	ME3_mod	Inflamed	0.0843403	0.0262063
450	mural	ME4_mod	Healthy	0.0669013	0.0178535
451	mural	ME4_mod	Inflamed	0.0663986	0.0191013
452	mural	ME5_mod	Healthy	0.0599737	0.0192259
453	mural	ME5_mod	Inflamed	0.0598099	0.0180266
454	mural	ME6_mod	Healthy	0.0767942	0.0238595
455	mural	ME6_mod	Inflamed	0.0782903	0.0235964
456	mural	ME7_mod	Healthy	0.0641028	0.0224411
457	mural	ME7_mod	Inflamed	0.0639021	0.0214534
458	mural	ME8_mod	Healthy	0.0805908	0.0261686
459	mural	ME8_mod	Inflamed	0.083076	0.0264477
460	mural	ME9_mod	Healthy	0.128119	0.0321537
461	mural	ME9_mod	Inflamed	0.130926	0.0316003
462	mural	ME10_mod	Healthy	0.351412	0.0614162
463	mural	ME10_mod	Inflamed	0.340384	0.0816451
464	mural	ME11_mod	Healthy	0.109793	0.0289765
465	mural	ME11_mod	Inflamed	0.113447	0.0315191
466	mural	ME12_mod	Healthy	0.0735807	0.0309163
467	mural	ME12_mod	Inflamed	0.071083	0.0287318
468	Mϕ	ME0_mod	Healthy	0.0336044	0.0143382
469	Mϕ	ME0_mod	Inflamed	0.0336774	0.014008
470	Mϕ	ME1_mod	Healthy	0.0369529	0.0178893
471	Mϕ	ME1_mod	Inflamed	0.0371353	0.0175067
472	Mϕ	ME2_mod	Healthy	0.0451836	0.0192998
473	Mϕ	ME2_mod	Inflamed	0.0460667	0.0197496
474	Mϕ	ME3_mod	Healthy	0.0487442	0.022378
475	Mϕ	ME3_mod	Inflamed	0.0501678	0.0229839
476	Mϕ	ME4_mod	Healthy	0.0879931	0.0361107
477	Mϕ	ME4_mod	Inflamed	0.0842231	0.0335654
478	Mϕ	ME5_mod	Healthy	0.0556806	0.0259699
479	Mϕ	ME5_mod	Inflamed	0.0541995	0.0243158
480	Mϕ	ME6_mod	Healthy	0.040746	0.0185441
481	Mϕ	ME6_mod	Inflamed	0.0430408	0.0195706
482	Mϕ	ME7_mod	Healthy	0.0103593	0.00685759
483	Mϕ	ME7_mod	Inflamed	0.00953711	0.00631796
484	Mϕ	ME8_mod	Healthy	0.0411266	0.0192238
485	Mϕ	ME8_mod	Inflamed	0.0398141	0.0187095
486	Mϕ	ME9_mod	Healthy	0.0883418	0.0333958
487	Mϕ	ME9_mod	Inflamed	0.0985938	0.0379804
488	Mϕ	ME10_mod	Healthy	0.348949	0.0700218
489	Mϕ	ME10_mod	Inflamed	0.314407	0.0687205
490	Mϕ	ME11_mod	Healthy	0.0631485	0.0260491
491	Mϕ	ME11_mod	Inflamed	0.07	0.0298809
492	Mϕ	ME12_mod	Healthy	0.049301	0.0274032
493	Mϕ	ME12_mod	Inflamed	0.0490666	0.0270163
494	DC	ME0_mod	Healthy	0.0318912	0.0134955
495	DC	ME0_mod	Inflamed	0.034073	0.0145567
496	DC	ME1_mod	Healthy	0.0356695	0.0160477
497	DC	ME1_mod	Inflamed	0.0379689	0.0174417
498	DC	ME2_mod	Healthy	0.048607	0.0213733
499	DC	ME2_mod	Inflamed	0.050879	0.0219327
500	DC	ME3_mod	Healthy	0.0507281	0.0222216
501	DC	ME3_mod	Inflamed	0.0528953	0.0240819
502	DC	ME4_mod	Healthy	0.0648695	0.0296682
503	DC	ME4_mod	Inflamed	0.0609849	0.0285103
504	DC	ME5_mod	Healthy	0.0629826	0.0290165
505	DC	ME5_mod	Inflamed	0.0610448	0.0281147
506	DC	ME6_mod	Healthy	0.0420955	0.0171461
507	DC	ME6_mod	Inflamed	0.0449013	0.0189961
508	DC	ME7_mod	Healthy	0.00882649	0.00569513
509	DC	ME7_mod	Inflamed	0.00959434	0.00639503
510	DC	ME8_mod	Healthy	0.0438386	0.0188013
511	DC	ME8_mod	Inflamed	0.0456735	0.0202378
512	DC	ME9_mod	Healthy	0.0970599	0.033732
513	DC	ME9_mod	Inflamed	0.101526	0.0349293
514	DC	ME10_mod	Healthy	0.459943	0.0638396
515	DC	ME10_mod	Inflamed	0.412519	0.0682808
516	DC	ME11_mod	Healthy	0.0751834	0.0287152
517	DC	ME11_mod	Inflamed	0.079126	0.0305352
518	DC	ME12_mod	Healthy	0.0489293	0.0262389
519	DC	ME12_mod	Inflamed	0.0492436	0.0273733
520	T cell	ME0_mod	Healthy	0.0212981	0.00823763
521	T cell	ME0_mod	Inflamed	0.0216197	0.0093335
522	T cell	ME1_mod	Healthy	0.0233188	0.00917542
523	T cell	ME1_mod	Inflamed	0.0233821	0.0105931
524	T cell	ME2_mod	Healthy	0.0332454	0.0132183
525	T cell	ME2_mod	Inflamed	0.033588	0.0158678
526	T cell	ME3_mod	Healthy	0.0369837	0.0135586
527	T cell	ME3_mod	Inflamed	0.0367829	0.0153285
528	T cell	ME4_mod	Healthy	0.0280827	0.0112019
529	T cell	ME4_mod	Inflamed	0.0293337	0.0123135
530	T cell	ME5_mod	Healthy	0.0433446	0.0159504
531	T cell	ME5_mod	Inflamed	0.0431621	0.0177412
532	T cell	ME6_mod	Healthy	0.0275908	0.0117444
533	T cell	ME6_mod	Inflamed	0.0280441	0.0134292
534	T cell	ME7_mod	Healthy	0.00637269	0.00370665
535	T cell	ME7_mod	Inflamed	0.00633817	0.00413013
536	T cell	ME8_mod	Healthy	0.0402512	0.0145434
537	T cell	ME8_mod	Inflamed	0.0375686	0.0150495
538	T cell	ME9_mod	Healthy	0.069345	0.0257851
539	T cell	ME9_mod	Inflamed	0.0696158	0.0298285
540	T cell	ME10_mod	Healthy	0.413026	0.0779664
541	T cell	ME10_mod	Inflamed	0.37396	0.0762645
542	T cell	ME11_mod	Healthy	0.056032	0.0225799
543	T cell	ME11_mod	Inflamed	0.0571642	0.0268258
544	T cell	ME12_mod	Healthy	0.0390982	0.0183267
545	T cell	ME12_mod	Inflamed	0.0395935	0.0195275
546	vein endot	ME0_mod	Healthy	0.0531797	0.0148945
547	vein endot	ME0_mod	Inflamed	0.0467799	0.0172421
548	vein endot	ME1_mod	Healthy	0.0617764	0.0190467
549	vein endot	ME1_mod	Inflamed	0.0562486	0.0217283
550	vein endot	ME2_mod	Healthy	0.0711688	0.0199357
551	vein endot	ME2_mod	Inflamed	0.0639748	0.0230853
552	vein endot	ME3_mod	Healthy	0.0751974	0.0239655
553	vein endot	ME3_mod	Inflamed	0.0666229	0.0243125
554	vein endot	ME4_mod	Healthy	0.0631525	0.0169866
555	vein endot	ME4_mod	Inflamed	0.0555766	0.0190196
556	vein endot	ME5_mod	Healthy	0.0517328	0.0148608
557	vein endot	ME5_mod	Inflamed	0.0480567	0.0188127
558	vein endot	ME6_mod	Healthy	0.0657588	0.0217129
559	vein endot	ME6_mod	Inflamed	0.0580692	0.0224344
560	vein endot	ME7_mod	Healthy	0.0406423	0.0143876
561	vein endot	ME7_mod	Inflamed	0.0357958	0.0151974
562	vein endot	ME8_mod	Healthy	0.0721132	0.0224369
563	vein endot	ME8_mod	Inflamed	0.0627977	0.0239572
564	vein endot	ME9_mod	Healthy	0.118448	0.0274735
565	vein endot	ME9_mod	Inflamed	0.116296	0.0359916
566	vein endot	ME10_mod	Healthy	0.41338	0.0530129
567	vein endot	ME10_mod	Inflamed	0.396511	0.0760083
568	vein endot	ME11_mod	Healthy	0.104214	0.0276709
569	vein endot	ME11_mod	Inflamed	0.099864	0.0363654
570	vein endot	ME12_mod	Healthy	0.0604468	0.0275245
571	vein endot	ME12_mod	Inflamed	0.0546362	0.0268045
572	IgA pl	ME0_mod	Healthy	0.0125229	0.00517163
573	IgA pl	ME0_mod	Inflamed	0.0126166	0.00587102
574	IgA pl	ME1_mod	Healthy	0.0118177	0.0060327
575	IgA pl	ME1_mod	Inflamed	0.0115662	0.00673473
576	IgA pl	ME2_mod	Healthy	0.0159062	0.00887983
577	IgA pl	ME2_mod	Inflamed	0.0158849	0.00930035
578	IgA pl	ME3_mod	Healthy	0.0217906	0.00903287
579	IgA pl	ME3_mod	Inflamed	0.0203644	0.0100522
580	IgA pl	ME4_mod	Healthy	0.0181336	0.00620408
581	IgA pl	ME4_mod	Inflamed	0.0174801	0.00666029
582	IgA pl	ME5_mod	Healthy	0.0158799	0.00867796
583	IgA pl	ME5_mod	Inflamed	0.0145999	0.00873711
584	IgA pl	ME6_mod	Healthy	0.0138433	0.00785455
585	IgA pl	ME6_mod	Inflamed	0.0145821	0.00873284
586	IgA pl	ME7_mod	Healthy	0.00153504	0.00188845
587	IgA pl	ME7_mod	Inflamed	0.00193831	0.00228186
588	IgA pl	ME8_mod	Healthy	0.0168796	0.00770224
589	IgA pl	ME8_mod	Inflamed	0.0152672	0.00840018
590	IgA pl	ME9_mod	Healthy	0.0281243	0.0196711
591	IgA pl	ME9_mod	Inflamed	0.030488	0.0209531
592	IgA pl	ME10_mod	Healthy	0.238993	0.0750853
593	IgA pl	ME10_mod	Inflamed	0.180532	0.0859428
594	IgA pl	ME11_mod	Healthy	0.0235186	0.0159674
595	IgA pl	ME11_mod	Inflamed	0.0244123	0.0174327
596	IgA pl	ME12_mod	Healthy	0.0173457	0.0121153
597	IgA pl	ME12_mod	Inflamed	0.0166473	0.0124803
598	IgM pl	ME0_mod	Healthy	0.0125929	0.0048057
599	IgM pl	ME0_mod	Inflamed	0.0128845	0.0055705
600	IgM pl	ME1_mod	Healthy	0.0119974	0.00564619
601	IgM pl	ME1_mod	Inflamed	0.0116507	0.0063997
602	IgM pl	ME2_mod	Healthy	0.0157678	0.00729746
603	IgM pl	ME2_mod	Inflamed	0.0160797	0.00810513
604	IgM pl	ME3_mod	Healthy	0.021498	0.00870628
605	IgM pl	ME3_mod	Inflamed	0.0202311	0.00924088
606	IgM pl	ME4_mod	Healthy	0.0168798	0.00553212
607	IgM pl	ME4_mod	Inflamed	0.0168651	0.00605821
608	IgM pl	ME5_mod	Healthy	0.0154984	0.00708995
609	IgM pl	ME5_mod	Inflamed	0.0141635	0.00773677
610	IgM pl	ME6_mod	Healthy	0.0133366	0.0072246
611	IgM pl	ME6_mod	Inflamed	0.0143145	0.00815687
612	IgM pl	ME7_mod	Healthy	0.00165374	0.00204853
613	IgM pl	ME7_mod	Inflamed	0.00198214	0.00227072
614	IgM pl	ME8_mod	Healthy	0.0167255	0.00700071
615	IgM pl	ME8_mod	Inflamed	0.0157049	0.00823046
616	IgM pl	ME9_mod	Healthy	0.0263218	0.0161245
617	IgM pl	ME9_mod	Inflamed	0.0291335	0.0177393
618	IgM pl	ME10_mod	Healthy	0.221855	0.0712615
619	IgM pl	ME10_mod	Inflamed	0.180916	0.0799023
620	IgM pl	ME11_mod	Healthy	0.0226381	0.0125902
621	IgM pl	ME11_mod	Inflamed	0.0240199	0.0143734
622	IgM pl	ME12_mod	Healthy	0.0172495	0.0118875
623	IgM pl	ME12_mod	Inflamed	0.0167909	0.0122349
624	epithelial	ME0_mod	Healthy	0.0204972	0.0127044
625	epithelial	ME0_mod	Inflamed	0.0248001	0.0145948
626	epithelial	ME1_mod	Healthy	0.0307957	0.0206878
627	epithelial	ME1_mod	Inflamed	0.0372408	0.0232557
628	epithelial	ME2_mod	Healthy	0.0299943	0.0197824
629	epithelial	ME2_mod	Inflamed	0.0381518	0.0241503
630	epithelial	ME3_mod	Healthy	0.032149	0.0197226
631	epithelial	ME3_mod	Inflamed	0.0371715	0.0218509
632	epithelial	ME4_mod	Healthy	0.0257043	0.0140116
633	epithelial	ME4_mod	Inflamed	0.0298357	0.015402
634	epithelial	ME5_mod	Healthy	0.0142148	0.00836162
635	epithelial	ME5_mod	Inflamed	0.0173193	0.00966646
636	epithelial	ME6_mod	Healthy	0.0330927	0.0233721
637	epithelial	ME6_mod	Inflamed	0.0410337	0.0262694
638	epithelial	ME7_mod	Healthy	0.0047462	0.0040044
639	epithelial	ME7_mod	Inflamed	0.00567037	0.00477293
640	epithelial	ME8_mod	Healthy	0.0307064	0.0192372
641	epithelial	ME8_mod	Inflamed	0.0356114	0.0209437
642	epithelial	ME9_mod	Healthy	0.0771332	0.0508402
643	epithelial	ME9_mod	Inflamed	0.0942428	0.0578637
644	epithelial	ME10_mod	Healthy	0.341383	0.140428
645	epithelial	ME10_mod	Inflamed	0.316231	0.140537
646	epithelial	ME11_mod	Healthy	0.0531512	0.0358737
647	epithelial	ME11_mod	Inflamed	0.0671608	0.0449034
648	epithelial	ME12_mod	Healthy	0.0262318	0.0202897
649	epithelial	ME12_mod	Inflamed	0.031978	0.0228006
650	endot lymp	ME0_mod	Healthy	0.0418887	0.0165872
651	endot lymp	ME0_mod	Inflamed	0.0371046	0.016083
652	endot lymp	ME1_mod	Healthy	0.0534915	0.0214705
653	endot lymp	ME1_mod	Inflamed	0.0468919	0.0214448
654	endot lymp	ME2_mod	Healthy	0.0616193	0.022667
655	endot lymp	ME2_mod	Inflamed	0.0532142	0.0229765
656	endot lymp	ME3_mod	Healthy	0.0626844	0.0252877
657	endot lymp	ME3_mod	Inflamed	0.0547344	0.0233923
658	endot lymp	ME4_mod	Healthy	0.0464048	0.0169389
659	endot lymp	ME4_mod	Inflamed	0.0402192	0.0169189
660	endot lymp	ME5_mod	Healthy	0.0409258	0.0186342
661	endot lymp	ME5_mod	Inflamed	0.0353178	0.0158958
662	endot lymp	ME6_mod	Healthy	0.0580493	0.0237612
663	endot lymp	ME6_mod	Inflamed	0.0512766	0.0226676
664	endot lymp	ME7_mod	Healthy	0.0286578	0.0129581
665	endot lymp	ME7_mod	Inflamed	0.0262356	0.0137318
666	endot lymp	ME8_mod	Healthy	0.0587091	0.0237227
667	endot lymp	ME8_mod	Inflamed	0.04994	0.0216819
668	endot lymp	ME9_mod	Healthy	0.124297	0.0453971
669	endot lymp	ME9_mod	Inflamed	0.110268	0.0426482
670	endot lymp	ME10_mod	Healthy	0.408215	0.0752427
671	endot lymp	ME10_mod	Inflamed	0.342745	0.0715334
672	endot lymp	ME11_mod	Healthy	0.102519	0.0411683
673	endot lymp	ME11_mod	Inflamed	0.0894344	0.0391667
674	endot lymp	ME12_mod	Healthy	0.0546143	0.0256634
675	endot lymp	ME12_mod	Inflamed	0.0462466	0.0274234
676	fol DC	ME0_mod	Healthy	0.0356778	0.0191647
677	fol DC	ME0_mod	Inflamed	0.0316751	0.0167876
678	fol DC	ME1_mod	Healthy	0.0409069	0.0228061
679	fol DC	ME1_mod	Inflamed	0.0365781	0.0204563
680	fol DC	ME2_mod	Healthy	0.0504625	0.0285127
681	fol DC	ME2_mod	Inflamed	0.0427923	0.0220896
682	fol DC	ME3_mod	Healthy	0.054462	0.0288286
683	fol DC	ME3_mod	Inflamed	0.047848	0.0245366
684	fol DC	ME4_mod	Healthy	0.0505174	0.025412
685	fol DC	ME4_mod	Inflamed	0.0445861	0.0250591
686	fol DC	ME5_mod	Healthy	0.0643136	0.0377067
687	fol DC	ME5_mod	Inflamed	0.0450445	0.023448
688	fol DC	ME6_mod	Healthy	0.0471005	0.0248749
689	fol DC	ME6_mod	Inflamed	0.0424031	0.023943
690	fol DC	ME7_mod	Healthy	0.0221588	0.0153851
691	fol DC	ME7_mod	Inflamed	0.0203199	0.0121347
692	fol DC	ME8_mod	Healthy	0.0517517	0.026636
693	fol DC	ME8_mod	Inflamed	0.0438172	0.0218199
694	fol DC	ME9_mod	Healthy	0.103359	0.0478898
695	fol DC	ME9_mod	Inflamed	0.0891393	0.0459238
696	fol DC	ME10_mod	Healthy	0.407519	0.109902
697	fol DC	ME10_mod	Inflamed	0.333844	0.100448
698	fol DC	ME11_mod	Healthy	0.086622	0.0435054
699	fol DC	ME11_mod	Inflamed	0.0748886	0.0393428
700	fol DC	ME12_mod	Healthy	0.0545329	0.0340005
701	fol DC	ME12_mod	Inflamed	0.0496296	0.030965
702	TA	ME0_mod	Healthy	0.0197163	0.0111584
703	TA	ME0_mod	Inflamed	0.0153362	0.00750611
704	TA	ME1_mod	Healthy	0.0283045	0.0171515
705	TA	ME1_mod	Inflamed	0.02095	0.0106707
706	TA	ME2_mod	Healthy	0.0291789	0.0177068
707	TA	ME2_mod	Inflamed	0.0240589	0.012525
708	TA	ME3_mod	Healthy	0.0314395	0.0172966
709	TA	ME3_mod	Inflamed	0.0237149	0.012013
710	TA	ME4_mod	Healthy	0.0225459	0.010762
711	TA	ME4_mod	Inflamed	0.0182686	0.00844173
712	TA	ME5_mod	Healthy	0.017921	0.0105951
713	TA	ME5_mod	Inflamed	0.0127977	0.006468
714	TA	ME6_mod	Healthy	0.0297233	0.0179037
715	TA	ME6_mod	Inflamed	0.0216974	0.0123775
716	TA	ME7_mod	Healthy	0.00551977	0.00425608
717	TA	ME7_mod	Inflamed	0.00402598	0.00327317
718	TA	ME8_mod	Healthy	0.0305987	0.0167126
719	TA	ME8_mod	Inflamed	0.0223737	0.0114374
720	TA	ME9_mod	Healthy	0.0523098	0.0295646
721	TA	ME9_mod	Inflamed	0.0481909	0.0249666
722	TA	ME10_mod	Healthy	0.251626	0.0785856
723	TA	ME10_mod	Inflamed	0.23342	0.0799235
724	TA	ME11_mod	Healthy	0.0407161	0.0252311
725	TA	ME11_mod	Inflamed	0.0364139	0.0218368
726	TA	ME12_mod	Healthy	0.0313325	0.0234175
727	TA	ME12_mod	Inflamed	0.0211165	0.0146311
728	IgG pl	ME0_mod	Healthy	0.0154285	0.00892009
729	IgG pl	ME0_mod	Inflamed	0.0148008	0.00846865
730	IgG pl	ME1_mod	Healthy	0.0155492	0.0107923
731	IgG pl	ME1_mod	Inflamed	0.0144822	0.00970522
732	IgG pl	ME2_mod	Healthy	0.0202802	0.0128287
733	IgG pl	ME2_mod	Inflamed	0.0192871	0.0133446
734	IgG pl	ME3_mod	Healthy	0.0263899	0.0143301
735	IgG pl	ME3_mod	Inflamed	0.0235382	0.0140875
736	IgG pl	ME4_mod	Healthy	0.0213249	0.0107721
737	IgG pl	ME4_mod	Inflamed	0.0197113	0.00972511
738	IgG pl	ME5_mod	Healthy	0.0231025	0.0152697
739	IgG pl	ME5_mod	Inflamed	0.01938	0.0133172
740	IgG pl	ME6_mod	Healthy	0.0186818	0.0122492
741	IgG pl	ME6_mod	Inflamed	0.0181935	0.0121215
742	IgG pl	ME7_mod	Healthy	0.0032772	0.00553742
743	IgG pl	ME7_mod	Inflamed	0.00286939	0.00390745
744	IgG pl	ME8_mod	Healthy	0.0215629	0.0133348
745	IgG pl	ME8_mod	Inflamed	0.0178463	0.0118535
746	IgG pl	ME9_mod	Healthy	0.0394765	0.0280272
747	IgG pl	ME9_mod	Inflamed	0.0369504	0.0284721
748	IgG pl	ME10_mod	Healthy	0.252033	0.0947054
749	IgG pl	ME10_mod	Inflamed	0.177298	0.0983003
750	IgG pl	ME11_mod	Healthy	0.0314758	0.0212543
751	IgG pl	ME11_mod	Inflamed	0.0294282	0.0240798
752	IgG pl	ME12_mod	Healthy	0.0229689	0.0179731
753	IgG pl	ME12_mod	Inflamed	0.0212788	0.0158823
754	mast	ME0_mod	Healthy	0.0194875	0.00789349
755	mast	ME0_mod	Inflamed	0.0184077	0.00869888
756	mast	ME1_mod	Healthy	0.020398	0.00957865
757	mast	ME1_mod	Inflamed	0.0185305	0.0100224
758	mast	ME2_mod	Healthy	0.0287715	0.0136562
759	mast	ME2_mod	Inflamed	0.0276292	0.0142084
760	mast	ME3_mod	Healthy	0.0294776	0.0139931
761	mast	ME3_mod	Inflamed	0.0286576	0.0146272
762	mast	ME4_mod	Healthy	0.0319814	0.0115591
763	mast	ME4_mod	Inflamed	0.0294773	0.011562
764	mast	ME5_mod	Healthy	0.0248711	0.0122072
765	mast	ME5_mod	Inflamed	0.0237021	0.0127479
766	mast	ME6_mod	Healthy	0.0255663	0.0121723
767	mast	ME6_mod	Inflamed	0.0235439	0.0127516
768	mast	ME7_mod	Healthy	0.00546137	0.00415912
769	mast	ME7_mod	Inflamed	0.00516438	0.004251
770	mast	ME8_mod	Healthy	0.0283743	0.0136893
771	mast	ME8_mod	Inflamed	0.0264691	0.0132183
772	mast	ME9_mod	Healthy	0.055386	0.0221815
773	mast	ME9_mod	Inflamed	0.0540862	0.0241859
774	mast	ME10_mod	Healthy	0.317689	0.0528733
775	mast	ME10_mod	Inflamed	0.31888	0.0603131
776	mast	ME11_mod	Healthy	0.0458657	0.0201759
777	mast	ME11_mod	Inflamed	0.0453394	0.021947
778	mast	ME12_mod	Healthy	0.0261559	0.0180443
779	mast	ME12_mod	Inflamed	0.024749	0.0174055
780	epith stem	ME0_mod	Healthy	0.0397064	0.0118416
781	epith stem	ME0_mod	Inflamed	0.0378124	0.00674214
782	epith stem	ME1_mod	Healthy	0.0558402	0.0131605
783	epith stem	ME1_mod	Inflamed	0.0538897	0.0105677
784	epith stem	ME2_mod	Healthy	0.0561063	0.0113939
785	epith stem	ME2_mod	Inflamed	0.0561021	0.0115301
786	epith stem	ME3_mod	Healthy	0.0639566	0.0194932
787	epith stem	ME3_mod	Inflamed	0.0575654	0.0111971
788	epith stem	ME4_mod	Healthy	0.0454104	0.00860747
789	epith stem	ME4_mod	Inflamed	0.0401556	0.0078981
790	epith stem	ME5_mod	Healthy	0.0225849	0.00986117
791	epith stem	ME5_mod	Inflamed	0.0226091	0.00576762
792	epith stem	ME6_mod	Healthy	0.0571531	0.0190626
793	epith stem	ME6_mod	Inflamed	0.0571697	0.0122766
794	epith stem	ME7_mod	Healthy	0.00851087	0.00679786
795	epith stem	ME7_mod	Inflamed	0.00796735	0.00487143
796	epith stem	ME8_mod	Healthy	0.0594691	0.0186742
797	epith stem	ME8_mod	Inflamed	0.0571664	0.0119274
798	epith stem	ME9_mod	Healthy	0.146406	0.0129185
799	epith stem	ME9_mod	Inflamed	0.150354	0.0269726
800	epith stem	ME10_mod	Healthy	0.534703	0.0207278
801	epith stem	ME10_mod	Inflamed	0.532606	0.0369574
802	epith stem	ME11_mod	Healthy	0.097562	0.017958
803	epith stem	ME11_mod	Inflamed	0.103302	0.0217831
804	epith stem	ME12_mod	Healthy	0.0510559	0.0115052
805	epith stem	ME12_mod	Inflamed	0.0469764	0.0185334
806	plas DC	ME0_mod	Healthy	0.04212	0.011134
807	plas DC	ME0_mod	Inflamed	0.0394296	0.0115715
808	plas DC	ME1_mod	Healthy	0.0484638	0.0128248
809	plas DC	ME1_mod	Inflamed	0.0452009	0.0139609
810	plas DC	ME2_mod	Healthy	0.0673728	0.0189132
811	plas DC	ME2_mod	Inflamed	0.0611464	0.0183611
812	plas DC	ME3_mod	Healthy	0.0673876	0.0180092
813	plas DC	ME3_mod	Inflamed	0.0653465	0.0196966
814	plas DC	ME4_mod	Healthy	0.0659366	0.0154597
815	plas DC	ME4_mod	Inflamed	0.0591496	0.016583
816	plas DC	ME5_mod	Healthy	0.0768713	0.02054
817	plas DC	ME5_mod	Inflamed	0.0716953	0.0204533
818	plas DC	ME6_mod	Healthy	0.0556143	0.0118575
819	plas DC	ME6_mod	Inflamed	0.0519353	0.0164132
820	plas DC	ME7_mod	Healthy	0.0140196	0.00651082
821	plas DC	ME7_mod	Inflamed	0.0141397	0.00584998
822	plas DC	ME8_mod	Healthy	0.0597664	0.0174378
823	plas DC	ME8_mod	Inflamed	0.0568834	0.0178264
824	plas DC	ME9_mod	Healthy	0.129204	0.0341502
825	plas DC	ME9_mod	Inflamed	0.113722	0.0281708
826	plas DC	ME10_mod	Healthy	0.453418	0.0902551
827	plas DC	ME10_mod	Inflamed	0.412094	0.0671663
828	plas DC	ME11_mod	Healthy	0.111375	0.0337488
829	plas DC	ME11_mod	Inflamed	0.0966341	0.0273581
830	plas DC	ME12_mod	Healthy	0.0531459	0.0219557
831	plas DC	ME12_mod	Inflamed	0.0498735	0.0234342

## Sheet: Smiley_Epith
	Cluster	Module	Inflammation	Mean	Std
0	Enteroendoc	ME0_mod	Healthy	0.101283	0.0381252
1	Enteroendoc	ME0_mod	Non-inflamed	0.116401	0.04113
2	Enteroendoc	ME0_mod	Inflamed	0.111657	0.0390276
3	Enteroendoc	ME1_mod	Healthy	0.61843	0.215644
4	Enteroendoc	ME1_mod	Non-inflamed	0.545008	0.197911
5	Enteroendoc	ME1_mod	Inflamed	0.556715	0.210374
6	Enteroendoc	ME2_mod	Healthy	0.110659	0.0437101
7	Enteroendoc	ME2_mod	Non-inflamed	0.106653	0.0402315
8	Enteroendoc	ME2_mod	Inflamed	0.105334	0.0352503
9	Enteroendoc	ME3_mod	Healthy	0.00673053	0.0282906
10	Enteroendoc	ME3_mod	Non-inflamed	0.00690179	0.0307093
11	Enteroendoc	ME3_mod	Inflamed	0.00606293	0.0207922
12	Enteroendoc	ME4_mod	Healthy	0.0214025	0.013868
13	Enteroendoc	ME4_mod	Non-inflamed	0.0360031	0.023626
14	Enteroendoc	ME4_mod	Inflamed	0.0323148	0.0177547
15	Enteroendoc	ME5_mod	Healthy	0.0933668	0.036359
16	Enteroendoc	ME5_mod	Non-inflamed	0.101917	0.0472278
17	Enteroendoc	ME5_mod	Inflamed	0.0981285	0.0413387
18	Enteroendoc	ME6_mod	Healthy	0.0240157	0.020277
19	Enteroendoc	ME6_mod	Non-inflamed	0.0327472	0.0369165
20	Enteroendoc	ME6_mod	Inflamed	0.0417421	0.0505657
21	Enteroendoc	ME7_mod	Healthy	0.0145726	0.0208831
22	Enteroendoc	ME7_mod	Non-inflamed	0.0242643	0.0246108
23	Enteroendoc	ME7_mod	Inflamed	0.027002	0.0307512
24	Enteroendoc	ME8_mod	Healthy	0.0316086	0.0278509
25	Enteroendoc	ME8_mod	Non-inflamed	0.0287245	0.0271275
26	Enteroendoc	ME8_mod	Inflamed	0.029336	0.025116
27	Enteroendoc	ME9_mod	Healthy	0.355365	0.159503
28	Enteroendoc	ME9_mod	Non-inflamed	0.267829	0.14374
29	Enteroendoc	ME9_mod	Inflamed	0.271916	0.159184
30	Enteroendoc	ME10_mod	Healthy	0.17601	0.111719
31	Enteroendoc	ME10_mod	Non-inflamed	0.207458	0.154536
32	Enteroendoc	ME10_mod	Inflamed	0.240724	0.196122
33	Enteroendoc	ME11_mod	Healthy	0.0848481	0.0455019
34	Enteroendoc	ME11_mod	Non-inflamed	0.0983484	0.0506818
35	Enteroendoc	ME11_mod	Inflamed	0.0986944	0.0448261
36	Enteroendoc	ME12_mod	Healthy	0.765126	0.258635
37	Enteroendoc	ME12_mod	Non-inflamed	0.60035	0.270232
38	Enteroendoc	ME12_mod	Inflamed	0.554198	0.229154
39	Enteroendoc	ME13_mod	Healthy	0.00916646	0.0321579
40	Enteroendoc	ME13_mod	Non-inflamed	0.0153375	0.0393943
41	Enteroendoc	ME13_mod	Inflamed	0.0185623	0.0381172
42	Best4+ Ent	ME0_mod	Healthy	0.0921155	0.0227533
43	Best4+ Ent	ME0_mod	Non-inflamed	0.0905383	0.0211895
44	Best4+ Ent	ME0_mod	Inflamed	0.0825656	0.0231306
45	Best4+ Ent	ME1_mod	Healthy	0.4858	0.241129
46	Best4+ Ent	ME1_mod	Non-inflamed	0.541216	0.232181
47	Best4+ Ent	ME1_mod	Inflamed	0.501225	0.235143
48	Best4+ Ent	ME2_mod	Healthy	0.187182	0.0994209
49	Best4+ Ent	ME2_mod	Non-inflamed	0.15958	0.0676367
50	Best4+ Ent	ME2_mod	Inflamed	0.144652	0.0633244
51	Best4+ Ent	ME3_mod	Healthy	0.00240922	0.0113923
52	Best4+ Ent	ME3_mod	Non-inflamed	0.00372805	0.0123741
53	Best4+ Ent	ME3_mod	Inflamed	0.00279724	0.00784897
54	Best4+ Ent	ME4_mod	Healthy	0.0123217	0.00676735
55	Best4+ Ent	ME4_mod	Non-inflamed	0.0140082	0.00588247
56	Best4+ Ent	ME4_mod	Inflamed	0.0127742	0.00560007
57	Best4+ Ent	ME5_mod	Healthy	0.0828538	0.0340873
58	Best4+ Ent	ME5_mod	Non-inflamed	0.107068	0.0384063
59	Best4+ Ent	ME5_mod	Inflamed	0.0914567	0.0345326
60	Best4+ Ent	ME6_mod	Healthy	0.0362451	0.0259764
61	Best4+ Ent	ME6_mod	Non-inflamed	0.0381111	0.025754
62	Best4+ Ent	ME6_mod	Inflamed	0.0419569	0.0279923
63	Best4+ Ent	ME7_mod	Healthy	0.0173484	0.0162212
64	Best4+ Ent	ME7_mod	Non-inflamed	0.0178042	0.0124902
65	Best4+ Ent	ME7_mod	Inflamed	0.0163381	0.011471
66	Best4+ Ent	ME8_mod	Healthy	0.0176816	0.0165963
67	Best4+ Ent	ME8_mod	Non-inflamed	0.0184539	0.013936
68	Best4+ Ent	ME8_mod	Inflamed	0.0151808	0.0120238
69	Best4+ Ent	ME9_mod	Healthy	0.760659	0.2965
70	Best4+ Ent	ME9_mod	Non-inflamed	0.700581	0.311791
71	Best4+ Ent	ME9_mod	Inflamed	0.622165	0.300164
72	Best4+ Ent	ME10_mod	Healthy	0.383342	0.338279
73	Best4+ Ent	ME10_mod	Non-inflamed	0.279754	0.236069
74	Best4+ Ent	ME10_mod	Inflamed	0.285056	0.24364
75	Best4+ Ent	ME11_mod	Healthy	0.0614205	0.0298697
76	Best4+ Ent	ME11_mod	Non-inflamed	0.0733254	0.031054
77	Best4+ Ent	ME11_mod	Inflamed	0.0667347	0.0265749
78	Best4+ Ent	ME12_mod	Healthy	0.952843	0.596341
79	Best4+ Ent	ME12_mod	Non-inflamed	0.712985	0.368997
80	Best4+ Ent	ME12_mod	Inflamed	0.62574	0.354513
81	Best4+ Ent	ME13_mod	Healthy	0.151961	0.217402
82	Best4+ Ent	ME13_mod	Non-inflamed	0.0724378	0.112143
83	Best4+ Ent	ME13_mod	Inflamed	0.0751375	0.121002
84	Secretory TA	ME0_mod	Healthy	0.0737871	0.00989763
85	Secretory TA	ME0_mod	Non-inflamed	0.0781203	0.0146611
86	Secretory TA	ME0_mod	Inflamed	0.083182	0.0144492
87	Secretory TA	ME1_mod	Healthy	0.776768	0.13611
88	Secretory TA	ME1_mod	Non-inflamed	0.739439	0.121548
89	Secretory TA	ME1_mod	Inflamed	0.758691	0.109978
90	Secretory TA	ME2_mod	Healthy	0.144635	0.0581391
91	Secretory TA	ME2_mod	Non-inflamed	0.136011	0.0445633
92	Secretory TA	ME2_mod	Inflamed	0.138911	0.039975
93	Secretory TA	ME3_mod	Healthy	0.00124296	0.0051347
94	Secretory TA	ME3_mod	Non-inflamed	0.00193758	0.00533432
95	Secretory TA	ME3_mod	Inflamed	0.00240668	0.00530657
96	Secretory TA	ME4_mod	Healthy	0.0116251	0.00382194
97	Secretory TA	ME4_mod	Non-inflamed	0.0143278	0.00425908
98	Secretory TA	ME4_mod	Inflamed	0.0157424	0.0052258
99	Secretory TA	ME5_mod	Healthy	0.0797508	0.0194121
100	Secretory TA	ME5_mod	Non-inflamed	0.0932711	0.0274334
101	Secretory TA	ME5_mod	Inflamed	0.103475	0.0273974
102	Secretory TA	ME6_mod	Healthy	0.0191866	0.0109888
103	Secretory TA	ME6_mod	Non-inflamed	0.0337251	0.028317
104	Secretory TA	ME6_mod	Inflamed	0.0518	0.0495065
105	Secretory TA	ME7_mod	Healthy	0.00857468	0.00577255
106	Secretory TA	ME7_mod	Non-inflamed	0.0121585	0.0100517
107	Secretory TA	ME7_mod	Inflamed	0.0168662	0.0140317
108	Secretory TA	ME8_mod	Healthy	0.0284391	0.0163242
109	Secretory TA	ME8_mod	Non-inflamed	0.0238047	0.0121475
110	Secretory TA	ME8_mod	Inflamed	0.026031	0.0136248
111	Secretory TA	ME9_mod	Healthy	0.421469	0.139945
112	Secretory TA	ME9_mod	Non-inflamed	0.421601	0.225493
113	Secretory TA	ME9_mod	Inflamed	0.472139	0.234907
114	Secretory TA	ME10_mod	Healthy	0.156748	0.0628439
115	Secretory TA	ME10_mod	Non-inflamed	0.176166	0.0905625
116	Secretory TA	ME10_mod	Inflamed	0.248	0.160143
117	Secretory TA	ME11_mod	Healthy	0.0669103	0.0191429
118	Secretory TA	ME11_mod	Non-inflamed	0.0708608	0.0188477
119	Secretory TA	ME11_mod	Inflamed	0.0741817	0.0188061
120	Secretory TA	ME12_mod	Healthy	0.835685	0.176778
121	Secretory TA	ME12_mod	Non-inflamed	0.662715	0.189117
122	Secretory TA	ME12_mod	Inflamed	0.651344	0.17803
123	Secretory TA	ME13_mod	Healthy	0.00637632	0.0102779
124	Secretory TA	ME13_mod	Non-inflamed	0.012474	0.0195293
125	Secretory TA	ME13_mod	Inflamed	0.0169981	0.0231981
126	Cycling TA	ME0_mod	Healthy	0.087461	0.0168761
127	Cycling TA	ME0_mod	Non-inflamed	0.0898416	0.0158798
128	Cycling TA	ME0_mod	Inflamed	0.0928351	0.0138751
129	Cycling TA	ME1_mod	Healthy	0.788594	0.147253
130	Cycling TA	ME1_mod	Non-inflamed	0.754287	0.134421
131	Cycling TA	ME1_mod	Inflamed	0.770037	0.128891
132	Cycling TA	ME2_mod	Healthy	0.109284	0.0372529
133	Cycling TA	ME2_mod	Non-inflamed	0.112373	0.0330123
134	Cycling TA	ME2_mod	Inflamed	0.116182	0.0338498
135	Cycling TA	ME3_mod	Healthy	0.00171098	0.0147552
136	Cycling TA	ME3_mod	Non-inflamed	0.00283298	0.0190223
137	Cycling TA	ME3_mod	Inflamed	0.00284133	0.00998193
138	Cycling TA	ME4_mod	Healthy	0.0132058	0.00583804
139	Cycling TA	ME4_mod	Non-inflamed	0.0152992	0.00566286
140	Cycling TA	ME4_mod	Inflamed	0.0160134	0.00529212
141	Cycling TA	ME5_mod	Healthy	0.114747	0.0393244
142	Cycling TA	ME5_mod	Non-inflamed	0.130996	0.038878
143	Cycling TA	ME5_mod	Inflamed	0.137785	0.0346795
144	Cycling TA	ME6_mod	Healthy	0.0269685	0.0308119
145	Cycling TA	ME6_mod	Non-inflamed	0.0537873	0.0506064
146	Cycling TA	ME6_mod	Inflamed	0.067361	0.0506563
147	Cycling TA	ME7_mod	Healthy	0.0111559	0.0276687
148	Cycling TA	ME7_mod	Non-inflamed	0.0116552	0.0194121
149	Cycling TA	ME7_mod	Inflamed	0.0133237	0.0138392
150	Cycling TA	ME8_mod	Healthy	0.139014	0.0979356
151	Cycling TA	ME8_mod	Non-inflamed	0.136396	0.0907186
152	Cycling TA	ME8_mod	Inflamed	0.135747	0.0816446
153	Cycling TA	ME9_mod	Healthy	0.41894	0.134338
154	Cycling TA	ME9_mod	Non-inflamed	0.416432	0.17567
155	Cycling TA	ME9_mod	Inflamed	0.446314	0.191214
156	Cycling TA	ME10_mod	Healthy	0.190259	0.121125
157	Cycling TA	ME10_mod	Non-inflamed	0.202758	0.122438
158	Cycling TA	ME10_mod	Inflamed	0.25925	0.153
159	Cycling TA	ME11_mod	Healthy	0.077449	0.0313404
160	Cycling TA	ME11_mod	Non-inflamed	0.0847347	0.0292471
161	Cycling TA	ME11_mod	Inflamed	0.0866401	0.0248211
162	Cycling TA	ME12_mod	Healthy	0.880467	0.194762
163	Cycling TA	ME12_mod	Non-inflamed	0.747021	0.201092
164	Cycling TA	ME12_mod	Inflamed	0.775295	0.188984
165	Cycling TA	ME13_mod	Healthy	0.00572616	0.0153758
166	Cycling TA	ME13_mod	Non-inflamed	0.0107547	0.0187645
167	Cycling TA	ME13_mod	Inflamed	0.0162667	0.0280698
168	Stem	ME0_mod	Healthy	0.079487	0.0119247
169	Stem	ME0_mod	Non-inflamed	0.0786625	0.0104591
170	Stem	ME0_mod	Inflamed	0.0821995	0.0119341
171	Stem	ME1_mod	Healthy	0.831417	0.13059
172	Stem	ME1_mod	Non-inflamed	0.795394	0.10084
173	Stem	ME1_mod	Inflamed	0.801657	0.110488
174	Stem	ME2_mod	Healthy	0.0827316	0.0155317
175	Stem	ME2_mod	Non-inflamed	0.0911185	0.0167142
176	Stem	ME2_mod	Inflamed	0.0940652	0.0179468
177	Stem	ME3_mod	Healthy	0.00176238	0.00605459
178	Stem	ME3_mod	Non-inflamed	0.00205142	0.00528785
179	Stem	ME3_mod	Inflamed	0.00161592	0.00414234
180	Stem	ME4_mod	Healthy	0.0152546	0.00440501
181	Stem	ME4_mod	Non-inflamed	0.0163025	0.00382579
182	Stem	ME4_mod	Inflamed	0.0170964	0.00530794
183	Stem	ME5_mod	Healthy	0.0911351	0.0240035
184	Stem	ME5_mod	Non-inflamed	0.093369	0.0228252
185	Stem	ME5_mod	Inflamed	0.100766	0.0233758
186	Stem	ME6_mod	Healthy	0.0288049	0.0258338
187	Stem	ME6_mod	Non-inflamed	0.0454315	0.0367468
188	Stem	ME6_mod	Inflamed	0.0621058	0.0407854
189	Stem	ME7_mod	Healthy	0.00682242	0.00562115
190	Stem	ME7_mod	Non-inflamed	0.00930801	0.00544934
191	Stem	ME7_mod	Inflamed	0.0104751	0.00636451
192	Stem	ME8_mod	Healthy	0.0273326	0.0138179
193	Stem	ME8_mod	Non-inflamed	0.0246407	0.0114808
194	Stem	ME8_mod	Inflamed	0.0262751	0.0137602
195	Stem	ME9_mod	Healthy	0.336592	0.0919987
196	Stem	ME9_mod	Non-inflamed	0.306905	0.0801225
197	Stem	ME9_mod	Inflamed	0.321549	0.124237
198	Stem	ME10_mod	Healthy	0.136865	0.0612546
199	Stem	ME10_mod	Non-inflamed	0.158739	0.0881233
200	Stem	ME10_mod	Inflamed	0.191978	0.123951
201	Stem	ME11_mod	Healthy	0.0719288	0.0210694
202	Stem	ME11_mod	Non-inflamed	0.0733622	0.0168141
203	Stem	ME11_mod	Inflamed	0.0772454	0.0212676
204	Stem	ME12_mod	Healthy	0.673825	0.151463
205	Stem	ME12_mod	Non-inflamed	0.57264	0.133634
206	Stem	ME12_mod	Inflamed	0.578025	0.132696
207	Stem	ME13_mod	Healthy	0.00480807	0.00927084
208	Stem	ME13_mod	Non-inflamed	0.006547	0.00905711
209	Stem	ME13_mod	Inflamed	0.00646091	0.00852807
210	Imt Ent 1	ME0_mod	Healthy	0.0918342	0.0355289
211	Imt Ent 1	ME0_mod	Non-inflamed	0.0840926	0.0372626
212	Imt Ent 1	ME0_mod	Inflamed	0.0775396	0.0327635
213	Imt Ent 1	ME1_mod	Healthy	0.226474	0.0997198
214	Imt Ent 1	ME1_mod	Non-inflamed	0.204534	0.105148
215	Imt Ent 1	ME1_mod	Inflamed	0.197503	0.10605
216	Imt Ent 1	ME2_mod	Healthy	0.194951	0.0789516
217	Imt Ent 1	ME2_mod	Non-inflamed	0.188868	0.0766691
218	Imt Ent 1	ME2_mod	Inflamed	0.170985	0.0696725
219	Imt Ent 1	ME3_mod	Healthy	0.00465324	0.0187507
220	Imt Ent 1	ME3_mod	Non-inflamed	0.004257	0.016538
221	Imt Ent 1	ME3_mod	Inflamed	0.00466033	0.0191775
222	Imt Ent 1	ME4_mod	Healthy	0.0123334	0.00740887
223	Imt Ent 1	ME4_mod	Non-inflamed	0.0129147	0.00886442
224	Imt Ent 1	ME4_mod	Inflamed	0.0131306	0.00879372
225	Imt Ent 1	ME5_mod	Healthy	0.0600606	0.0308424
226	Imt Ent 1	ME5_mod	Non-inflamed	0.0672965	0.0456049
227	Imt Ent 1	ME5_mod	Inflamed	0.0769132	0.0490558
228	Imt Ent 1	ME6_mod	Healthy	0.0224911	0.0188968
229	Imt Ent 1	ME6_mod	Non-inflamed	0.0210908	0.0229924
230	Imt Ent 1	ME6_mod	Inflamed	0.0278101	0.0289788
231	Imt Ent 1	ME7_mod	Healthy	0.0153375	0.016449
232	Imt Ent 1	ME7_mod	Non-inflamed	0.0160385	0.0202772
233	Imt Ent 1	ME7_mod	Inflamed	0.0136831	0.0165349
234	Imt Ent 1	ME8_mod	Healthy	0.008647	0.0113646
235	Imt Ent 1	ME8_mod	Non-inflamed	0.00750891	0.010577
236	Imt Ent 1	ME8_mod	Inflamed	0.00936896	0.0109834
237	Imt Ent 1	ME9_mod	Healthy	0.644324	0.297862
238	Imt Ent 1	ME9_mod	Non-inflamed	0.626821	0.345036
239	Imt Ent 1	ME9_mod	Inflamed	0.602992	0.339188
240	Imt Ent 1	ME10_mod	Healthy	0.552817	0.395469
241	Imt Ent 1	ME10_mod	Non-inflamed	0.459195	0.394568
242	Imt Ent 1	ME10_mod	Inflamed	0.458183	0.418828
243	Imt Ent 1	ME11_mod	Healthy	0.0512248	0.0347509
244	Imt Ent 1	ME11_mod	Non-inflamed	0.04969	0.0379587
245	Imt Ent 1	ME11_mod	Inflamed	0.0568749	0.0405389
246	Imt Ent 1	ME12_mod	Healthy	0.572513	0.264261
247	Imt Ent 1	ME12_mod	Non-inflamed	0.47233	0.277333
248	Imt Ent 1	ME12_mod	Inflamed	0.363153	0.226816
249	Imt Ent 1	ME13_mod	Healthy	0.0022041	0.0153454
250	Imt Ent 1	ME13_mod	Non-inflamed	0.00367721	0.0178119
251	Imt Ent 1	ME13_mod	Inflamed	0.0085284	0.0343808
252	TA 2	ME0_mod	Healthy	0.08936	0.0157567
253	TA 2	ME0_mod	Non-inflamed	0.0872335	0.0138243
254	TA 2	ME0_mod	Inflamed	0.0893419	0.0138466
255	TA 2	ME1_mod	Healthy	0.711055	0.141203
256	TA 2	ME1_mod	Non-inflamed	0.685546	0.129283
257	TA 2	ME1_mod	Inflamed	0.717499	0.130232
258	TA 2	ME2_mod	Healthy	0.116373	0.0337844
259	TA 2	ME2_mod	Non-inflamed	0.117489	0.0284139
260	TA 2	ME2_mod	Inflamed	0.119102	0.0283853
261	TA 2	ME3_mod	Healthy	0.00170315	0.0084116
262	TA 2	ME3_mod	Non-inflamed	0.00285427	0.0079776
263	TA 2	ME3_mod	Inflamed	0.00305077	0.00766233
264	TA 2	ME4_mod	Healthy	0.0118559	0.00442071
265	TA 2	ME4_mod	Non-inflamed	0.0139004	0.00410456
266	TA 2	ME4_mod	Inflamed	0.0142125	0.00444288
267	TA 2	ME5_mod	Healthy	0.097787	0.0292305
268	TA 2	ME5_mod	Non-inflamed	0.108155	0.0294664
269	TA 2	ME5_mod	Inflamed	0.114232	0.0313717
270	TA 2	ME6_mod	Healthy	0.0227319	0.016828
271	TA 2	ME6_mod	Non-inflamed	0.0361825	0.0363363
272	TA 2	ME6_mod	Inflamed	0.0554335	0.0472916
273	TA 2	ME7_mod	Healthy	0.00918599	0.00810819
274	TA 2	ME7_mod	Non-inflamed	0.00971138	0.00638546
275	TA 2	ME7_mod	Inflamed	0.0104947	0.00737498
276	TA 2	ME8_mod	Healthy	0.0246473	0.0151799
277	TA 2	ME8_mod	Non-inflamed	0.0232628	0.0125978
278	TA 2	ME8_mod	Inflamed	0.0253537	0.0145643
279	TA 2	ME9_mod	Healthy	0.59067	0.193464
280	TA 2	ME9_mod	Non-inflamed	0.494302	0.210974
281	TA 2	ME9_mod	Inflamed	0.521202	0.234346
282	TA 2	ME10_mod	Healthy	0.198105	0.0892537
283	TA 2	ME10_mod	Non-inflamed	0.19056	0.101945
284	TA 2	ME10_mod	Inflamed	0.246463	0.141996
285	TA 2	ME11_mod	Healthy	0.0700832	0.0233727
286	TA 2	ME11_mod	Non-inflamed	0.0761956	0.0211797
287	TA 2	ME11_mod	Inflamed	0.0771035	0.021355
288	TA 2	ME12_mod	Healthy	0.97544	0.183597
289	TA 2	ME12_mod	Non-inflamed	0.787809	0.19478
290	TA 2	ME12_mod	Inflamed	0.781033	0.180881
291	TA 2	ME13_mod	Healthy	0.00660499	0.0144864
292	TA 2	ME13_mod	Non-inflamed	0.0174404	0.0232551
293	TA 2	ME13_mod	Inflamed	0.023678	0.0391524
294	Enterocytes	ME0_mod	Healthy	0.114123	0.0219879
295	Enterocytes	ME0_mod	Non-inflamed	0.106399	0.0234569
296	Enterocytes	ME0_mod	Inflamed	0.110259	0.0214497
297	Enterocytes	ME1_mod	Healthy	0.25945	0.063889
298	Enterocytes	ME1_mod	Non-inflamed	0.256431	0.101447
299	Enterocytes	ME1_mod	Inflamed	0.321947	0.127377
300	Enterocytes	ME2_mod	Healthy	0.24967	0.056754
301	Enterocytes	ME2_mod	Non-inflamed	0.255629	0.0656363
302	Enterocytes	ME2_mod	Inflamed	0.23388	0.059071
303	Enterocytes	ME3_mod	Healthy	0.00436091	0.0115727
304	Enterocytes	ME3_mod	Non-inflamed	0.00524889	0.0137184
305	Enterocytes	ME3_mod	Inflamed	0.00419537	0.00976136
306	Enterocytes	ME4_mod	Healthy	0.0140883	0.00505873
307	Enterocytes	ME4_mod	Non-inflamed	0.0154508	0.00638085
308	Enterocytes	ME4_mod	Inflamed	0.0157424	0.00556499
309	Enterocytes	ME5_mod	Healthy	0.0705359	0.020831
310	Enterocytes	ME5_mod	Non-inflamed	0.0934188	0.0415034
311	Enterocytes	ME5_mod	Inflamed	0.130024	0.0532736
312	Enterocytes	ME6_mod	Healthy	0.02223	0.0117669
313	Enterocytes	ME6_mod	Non-inflamed	0.0299111	0.0231525
314	Enterocytes	ME6_mod	Inflamed	0.0470883	0.0352475
315	Enterocytes	ME7_mod	Healthy	0.0211137	0.0124982
316	Enterocytes	ME7_mod	Non-inflamed	0.0224589	0.0142077
317	Enterocytes	ME7_mod	Inflamed	0.0232157	0.0182876
318	Enterocytes	ME8_mod	Healthy	0.00817377	0.00661097
319	Enterocytes	ME8_mod	Non-inflamed	0.00814953	0.00753085
320	Enterocytes	ME8_mod	Inflamed	0.0107196	0.0102989
321	Enterocytes	ME9_mod	Healthy	0.857432	0.231971
322	Enterocytes	ME9_mod	Non-inflamed	0.829762	0.268293
323	Enterocytes	ME9_mod	Inflamed	0.955817	0.32222
324	Enterocytes	ME10_mod	Healthy	0.74573	0.430667
325	Enterocytes	ME10_mod	Non-inflamed	0.795289	0.479083
326	Enterocytes	ME10_mod	Inflamed	0.821256	0.40895
327	Enterocytes	ME11_mod	Healthy	0.056554	0.0221752
328	Enterocytes	ME11_mod	Non-inflamed	0.057936	0.0230433
329	Enterocytes	ME11_mod	Inflamed	0.067661	0.0234945
330	Enterocytes	ME12_mod	Healthy	0.685156	0.17484
331	Enterocytes	ME12_mod	Non-inflamed	0.577318	0.197056
332	Enterocytes	ME12_mod	Inflamed	0.539756	0.202234
333	Enterocytes	ME13_mod	Healthy	0.00180352	0.00840349
334	Enterocytes	ME13_mod	Non-inflamed	0.00454303	0.0135236
335	Enterocytes	ME13_mod	Inflamed	0.0228867	0.0474256
336	Imt Ent 2	ME0_mod	Healthy	0.106941	0.0240335
337	Imt Ent 2	ME0_mod	Non-inflamed	0.103126	0.0244636
338	Imt Ent 2	ME0_mod	Inflamed	0.10429	0.0228873
339	Imt Ent 2	ME1_mod	Healthy	0.367836	0.106545
340	Imt Ent 2	ME1_mod	Non-inflamed	0.393629	0.142157
341	Imt Ent 2	ME1_mod	Inflamed	0.398565	0.141788
342	Imt Ent 2	ME2_mod	Healthy	0.204984	0.0586674
343	Imt Ent 2	ME2_mod	Non-inflamed	0.19667	0.0622245
344	Imt Ent 2	ME2_mod	Inflamed	0.195737	0.0527132
345	Imt Ent 2	ME3_mod	Healthy	0.00382341	0.0123371
346	Imt Ent 2	ME3_mod	Non-inflamed	0.00453923	0.012334
347	Imt Ent 2	ME3_mod	Inflamed	0.00411874	0.0101305
348	Imt Ent 2	ME4_mod	Healthy	0.0129105	0.0055029
349	Imt Ent 2	ME4_mod	Non-inflamed	0.0141515	0.00588558
350	Imt Ent 2	ME4_mod	Inflamed	0.0143738	0.00564299
351	Imt Ent 2	ME5_mod	Healthy	0.0826013	0.0289856
352	Imt Ent 2	ME5_mod	Non-inflamed	0.100623	0.0346541
353	Imt Ent 2	ME5_mod	Inflamed	0.105447	0.0371847
354	Imt Ent 2	ME6_mod	Healthy	0.022441	0.0136616
355	Imt Ent 2	ME6_mod	Non-inflamed	0.0254251	0.0187755
356	Imt Ent 2	ME6_mod	Inflamed	0.033517	0.0232242
357	Imt Ent 2	ME7_mod	Healthy	0.0159391	0.0137715
358	Imt Ent 2	ME7_mod	Non-inflamed	0.0136024	0.010759
359	Imt Ent 2	ME7_mod	Inflamed	0.0136991	0.0100553
360	Imt Ent 2	ME8_mod	Healthy	0.0123612	0.0101969
361	Imt Ent 2	ME8_mod	Non-inflamed	0.0125496	0.00947096
362	Imt Ent 2	ME8_mod	Inflamed	0.0128622	0.0100839
363	Imt Ent 2	ME9_mod	Healthy	1.03382	0.321037
364	Imt Ent 2	ME9_mod	Non-inflamed	0.973868	0.368321
365	Imt Ent 2	ME9_mod	Inflamed	0.992694	0.340419
366	Imt Ent 2	ME10_mod	Healthy	0.340367	0.190103
367	Imt Ent 2	ME10_mod	Non-inflamed	0.292192	0.206308
368	Imt Ent 2	ME10_mod	Inflamed	0.353881	0.232421
369	Imt Ent 2	ME11_mod	Healthy	0.0593244	0.0265185
370	Imt Ent 2	ME11_mod	Non-inflamed	0.0682551	0.0292704
371	Imt Ent 2	ME11_mod	Inflamed	0.0687919	0.0277345
372	Imt Ent 2	ME12_mod	Healthy	0.962703	0.243595
373	Imt Ent 2	ME12_mod	Non-inflamed	0.81626	0.268816
374	Imt Ent 2	ME12_mod	Inflamed	0.785056	0.255803
375	Imt Ent 2	ME13_mod	Healthy	0.00410538	0.0129982
376	Imt Ent 2	ME13_mod	Non-inflamed	0.0240689	0.0393702
377	Imt Ent 2	ME13_mod	Inflamed	0.04958	0.0770229
378	M cells	ME0_mod	Healthy	0.0871764	0.0271511
379	M cells	ME0_mod	Non-inflamed	0.0836114	0.0221712
380	M cells	ME0_mod	Inflamed	0.10021	0.0174571
381	M cells	ME1_mod	Healthy	0.606187	0.217616
382	M cells	ME1_mod	Non-inflamed	0.504317	0.180179
383	M cells	ME1_mod	Inflamed	0.581874	0.179327
384	M cells	ME2_mod	Healthy	0.103828	0.0370753
385	M cells	ME2_mod	Non-inflamed	0.101658	0.0324104
386	M cells	ME2_mod	Inflamed	0.12461	0.0280327
387	M cells	ME3_mod	Healthy	0.000265217	0.000988451
388	M cells	ME3_mod	Non-inflamed	0.00236451	0.00867474
389	M cells	ME3_mod	Inflamed	0.00380848	0.0120574
390	M cells	ME4_mod	Healthy	0.0122441	0.00485757
391	M cells	ME4_mod	Non-inflamed	0.0166611	0.00711182
392	M cells	ME4_mod	Inflamed	0.020219	0.00653018
393	M cells	ME5_mod	Healthy	0.0999099	0.0616455
394	M cells	ME5_mod	Non-inflamed	0.101208	0.0308959
395	M cells	ME5_mod	Inflamed	0.13053	0.0355064
396	M cells	ME6_mod	Healthy	0.0450723	0.0409816
397	M cells	ME6_mod	Non-inflamed	0.0617756	0.0446733
398	M cells	ME6_mod	Inflamed	0.0809868	0.0683743
399	M cells	ME7_mod	Healthy	0.0261969	0.0194065
400	M cells	ME7_mod	Non-inflamed	0.0354422	0.0260809
401	M cells	ME7_mod	Inflamed	0.0468426	0.035182
402	M cells	ME8_mod	Healthy	0.0382126	0.0360831
403	M cells	ME8_mod	Non-inflamed	0.0184118	0.0126349
404	M cells	ME8_mod	Inflamed	0.0248924	0.0192936
405	M cells	ME9_mod	Healthy	0.586893	0.284995
406	M cells	ME9_mod	Non-inflamed	0.434672	0.19971
407	M cells	ME9_mod	Inflamed	0.545989	0.218171
408	M cells	ME10_mod	Healthy	0.327445	0.226186
409	M cells	ME10_mod	Non-inflamed	0.252484	0.142
410	M cells	ME10_mod	Inflamed	0.518374	0.303359
411	M cells	ME11_mod	Healthy	0.0667105	0.0341481
412	M cells	ME11_mod	Non-inflamed	0.0792975	0.0311982
413	M cells	ME11_mod	Inflamed	0.0907767	0.0306271
414	M cells	ME12_mod	Healthy	0.813721	0.324537
415	M cells	ME12_mod	Non-inflamed	0.599693	0.223512
416	M cells	ME12_mod	Inflamed	0.751326	0.278048
417	M cells	ME13_mod	Healthy	0.032293	0.0895929
418	M cells	ME13_mod	Non-inflamed	0.0975688	0.131985
419	M cells	ME13_mod	Inflamed	0.161179	0.225038
420	TA 1	ME0_mod	Healthy	0.0773783	0.0285794
421	TA 1	ME0_mod	Non-inflamed	0.0753516	0.030787
422	TA 1	ME0_mod	Inflamed	0.0742211	0.0324408
423	TA 1	ME1_mod	Healthy	0.538305	0.26168
424	TA 1	ME1_mod	Non-inflamed	0.565287	0.297836
425	TA 1	ME1_mod	Inflamed	0.51641	0.301619
426	TA 1	ME2_mod	Healthy	0.107765	0.0465139
427	TA 1	ME2_mod	Non-inflamed	0.0993579	0.0468225
428	TA 1	ME2_mod	Inflamed	0.103995	0.054426
429	TA 1	ME3_mod	Healthy	0.0025831	0.0208572
430	TA 1	ME3_mod	Non-inflamed	0.00358219	0.0245071
431	TA 1	ME3_mod	Inflamed	0.00391602	0.0242572
432	TA 1	ME4_mod	Healthy	0.0118518	0.0109709
433	TA 1	ME4_mod	Non-inflamed	0.0132544	0.0115164
434	TA 1	ME4_mod	Inflamed	0.0137435	0.0118834
435	TA 1	ME5_mod	Healthy	0.0896262	0.0532786
436	TA 1	ME5_mod	Non-inflamed	0.0985398	0.0601694
437	TA 1	ME5_mod	Inflamed	0.100692	0.0643376
438	TA 1	ME6_mod	Healthy	0.0231092	0.0314165
439	TA 1	ME6_mod	Non-inflamed	0.0544076	0.0724564
440	TA 1	ME6_mod	Inflamed	0.0587024	0.084419
441	TA 1	ME7_mod	Healthy	0.0100163	0.0190731
442	TA 1	ME7_mod	Non-inflamed	0.0114458	0.0209015
443	TA 1	ME7_mod	Inflamed	0.0144678	0.0310702
444	TA 1	ME8_mod	Healthy	0.0421748	0.0503961
445	TA 1	ME8_mod	Non-inflamed	0.0462198	0.0632857
446	TA 1	ME8_mod	Inflamed	0.0477725	0.0667778
447	TA 1	ME9_mod	Healthy	0.461408	0.228993
448	TA 1	ME9_mod	Non-inflamed	0.368949	0.241985
449	TA 1	ME9_mod	Inflamed	0.409741	0.31462
450	TA 1	ME10_mod	Healthy	0.181373	0.127992
451	TA 1	ME10_mod	Non-inflamed	0.185178	0.172728
452	TA 1	ME10_mod	Inflamed	0.230448	0.23736
453	TA 1	ME11_mod	Healthy	0.0648581	0.056846
454	TA 1	ME11_mod	Non-inflamed	0.068837	0.0569219
455	TA 1	ME11_mod	Inflamed	0.0693883	0.0574754
456	TA 1	ME12_mod	Healthy	0.701625	0.329779
457	TA 1	ME12_mod	Non-inflamed	0.60379	0.358454
458	TA 1	ME12_mod	Inflamed	0.548703	0.355093
459	TA 1	ME13_mod	Healthy	0.00524803	0.0295131
460	TA 1	ME13_mod	Non-inflamed	0.0126484	0.0458143
461	TA 1	ME13_mod	Inflamed	0.0191895	0.0620323
462	Imt Goblet	ME0_mod	Healthy	0.0706226	0.0194395
463	Imt Goblet	ME0_mod	Non-inflamed	0.0798522	0.0214186
464	Imt Goblet	ME0_mod	Inflamed	0.0814016	0.0200603
465	Imt Goblet	ME1_mod	Healthy	0.598924	0.178633
466	Imt Goblet	ME1_mod	Non-inflamed	0.61041	0.182069
467	Imt Goblet	ME1_mod	Inflamed	0.617883	0.201328
468	Imt Goblet	ME2_mod	Healthy	0.307178	0.15926
469	Imt Goblet	ME2_mod	Non-inflamed	0.249327	0.115126
470	Imt Goblet	ME2_mod	Inflamed	0.243897	0.110826
471	Imt Goblet	ME3_mod	Healthy	0.00167316	0.0123852
472	Imt Goblet	ME3_mod	Non-inflamed	0.00245376	0.0138593
473	Imt Goblet	ME3_mod	Inflamed	0.00240363	0.0124298
474	Imt Goblet	ME4_mod	Healthy	0.0107168	0.00702851
475	Imt Goblet	ME4_mod	Non-inflamed	0.0140268	0.00788976
476	Imt Goblet	ME4_mod	Inflamed	0.014261	0.0073895
477	Imt Goblet	ME5_mod	Healthy	0.0788967	0.0379408
478	Imt Goblet	ME5_mod	Non-inflamed	0.10069	0.0451553
479	Imt Goblet	ME5_mod	Inflamed	0.103318	0.039388
480	Imt Goblet	ME6_mod	Healthy	0.0175988	0.016
481	Imt Goblet	ME6_mod	Non-inflamed	0.0256989	0.0267385
482	Imt Goblet	ME6_mod	Inflamed	0.0290954	0.0252118
483	Imt Goblet	ME7_mod	Healthy	0.0152447	0.0167299
484	Imt Goblet	ME7_mod	Non-inflamed	0.0213095	0.0214431
485	Imt Goblet	ME7_mod	Inflamed	0.025127	0.0222334
486	Imt Goblet	ME8_mod	Healthy	0.0226994	0.0299995
487	Imt Goblet	ME8_mod	Non-inflamed	0.0220871	0.0261754
488	Imt Goblet	ME8_mod	Inflamed	0.0237098	0.027276
489	Imt Goblet	ME9_mod	Healthy	0.529459	0.24957
490	Imt Goblet	ME9_mod	Non-inflamed	0.615716	0.360825
491	Imt Goblet	ME9_mod	Inflamed	0.748277	0.442926
492	Imt Goblet	ME10_mod	Healthy	0.253094	0.155653
493	Imt Goblet	ME10_mod	Non-inflamed	0.240144	0.158477
494	Imt Goblet	ME10_mod	Inflamed	0.259458	0.174588
495	Imt Goblet	ME11_mod	Healthy	0.0569802	0.0344355
496	Imt Goblet	ME11_mod	Non-inflamed	0.0677617	0.0382003
497	Imt Goblet	ME11_mod	Inflamed	0.0704163	0.0334039
498	Imt Goblet	ME12_mod	Healthy	0.743467	0.230013
499	Imt Goblet	ME12_mod	Non-inflamed	0.585576	0.21232
500	Imt Goblet	ME12_mod	Inflamed	0.566055	0.197889
501	Imt Goblet	ME13_mod	Healthy	0.00726515	0.0253178
502	Imt Goblet	ME13_mod	Non-inflamed	0.0192941	0.0397984
503	Imt Goblet	ME13_mod	Inflamed	0.0247786	0.0428139
504	Tuft	ME0_mod	Healthy	0.0897149	0.0219524
505	Tuft	ME0_mod	Non-inflamed	0.0915476	0.0240477
506	Tuft	ME0_mod	Inflamed	0.0976699	0.0238863
507	Tuft	ME1_mod	Healthy	0.484689	0.162295
508	Tuft	ME1_mod	Non-inflamed	0.473249	0.164652
509	Tuft	ME1_mod	Inflamed	0.431039	0.148717
510	Tuft	ME2_mod	Healthy	0.114822	0.0461221
511	Tuft	ME2_mod	Non-inflamed	0.11847	0.0420093
512	Tuft	ME2_mod	Inflamed	0.130346	0.0385373
513	Tuft	ME3_mod	Healthy	0.00227106	0.0182479
514	Tuft	ME3_mod	Non-inflamed	0.00491355	0.0279363
515	Tuft	ME3_mod	Inflamed	0.00362256	0.0236956
516	Tuft	ME4_mod	Healthy	0.0186881	0.0116371
517	Tuft	ME4_mod	Non-inflamed	0.0229072	0.0153789
518	Tuft	ME4_mod	Inflamed	0.0262089	0.0160249
519	Tuft	ME5_mod	Healthy	0.085805	0.042764
520	Tuft	ME5_mod	Non-inflamed	0.0935952	0.0461574
521	Tuft	ME5_mod	Inflamed	0.0934042	0.0444761
522	Tuft	ME6_mod	Healthy	0.0964375	0.083188
523	Tuft	ME6_mod	Non-inflamed	0.0925863	0.0634395
524	Tuft	ME6_mod	Inflamed	0.101401	0.0650846
525	Tuft	ME7_mod	Healthy	0.0415827	0.0372344
526	Tuft	ME7_mod	Non-inflamed	0.0446397	0.0382269
527	Tuft	ME7_mod	Inflamed	0.053439	0.0396576
528	Tuft	ME8_mod	Healthy	0.0274754	0.0312262
529	Tuft	ME8_mod	Non-inflamed	0.029665	0.0301413
530	Tuft	ME8_mod	Inflamed	0.0281919	0.0275102
531	Tuft	ME9_mod	Healthy	0.404157	0.1609
532	Tuft	ME9_mod	Non-inflamed	0.387117	0.183879
533	Tuft	ME9_mod	Inflamed	0.372967	0.159894
534	Tuft	ME10_mod	Healthy	0.272941	0.216378
535	Tuft	ME10_mod	Non-inflamed	0.293683	0.21467
536	Tuft	ME10_mod	Inflamed	0.287052	0.178279
537	Tuft	ME11_mod	Healthy	0.0910737	0.0605916
538	Tuft	ME11_mod	Non-inflamed	0.0930361	0.0613769
539	Tuft	ME11_mod	Inflamed	0.116251	0.0807874
540	Tuft	ME12_mod	Healthy	0.741739	0.272465
541	Tuft	ME12_mod	Non-inflamed	0.667004	0.281161
542	Tuft	ME12_mod	Inflamed	0.636018	0.285743
543	Tuft	ME13_mod	Healthy	0.0253184	0.0689169
544	Tuft	ME13_mod	Non-inflamed	0.0358878	0.0718093
545	Tuft	ME13_mod	Inflamed	0.0486794	0.088084
546	Ent Prog	ME0_mod	Healthy	0.102894	0.0309369
547	Ent Prog	ME0_mod	Non-inflamed	0.103149	0.0329068
548	Ent Prog	ME0_mod	Inflamed	0.0992845	0.0335175
549	Ent Prog	ME1_mod	Healthy	0.487341	0.168834
550	Ent Prog	ME1_mod	Non-inflamed	0.496336	0.188978
551	Ent Prog	ME1_mod	Inflamed	0.475094	0.194347
552	Ent Prog	ME2_mod	Healthy	0.173108	0.0654537
553	Ent Prog	ME2_mod	Non-inflamed	0.169163	0.0655914
554	Ent Prog	ME2_mod	Inflamed	0.169127	0.0673965
555	Ent Prog	ME3_mod	Healthy	0.00222103	0.0181334
556	Ent Prog	ME3_mod	Non-inflamed	0.00323886	0.0231229
557	Ent Prog	ME3_mod	Inflamed	0.00336265	0.0234542
558	Ent Prog	ME4_mod	Healthy	0.011286	0.00901867
559	Ent Prog	ME4_mod	Non-inflamed	0.0124555	0.00984094
560	Ent Prog	ME4_mod	Inflamed	0.0114968	0.00896961
561	Ent Prog	ME5_mod	Healthy	0.0980822	0.0519563
562	Ent Prog	ME5_mod	Non-inflamed	0.111972	0.0598568
563	Ent Prog	ME5_mod	Inflamed	0.114497	0.0648818
564	Ent Prog	ME6_mod	Healthy	0.0199717	0.0223307
565	Ent Prog	ME6_mod	Non-inflamed	0.0265823	0.0330194
566	Ent Prog	ME6_mod	Inflamed	0.0323388	0.0344147
567	Ent Prog	ME7_mod	Healthy	0.0155328	0.021634
568	Ent Prog	ME7_mod	Non-inflamed	0.0122059	0.0186548
569	Ent Prog	ME7_mod	Inflamed	0.0123328	0.0196052
570	Ent Prog	ME8_mod	Healthy	0.0184684	0.0231074
571	Ent Prog	ME8_mod	Non-inflamed	0.0170684	0.0212626
572	Ent Prog	ME8_mod	Inflamed	0.0156712	0.0200986
573	Ent Prog	ME9_mod	Healthy	0.924287	0.389404
574	Ent Prog	ME9_mod	Non-inflamed	0.862968	0.442574
575	Ent Prog	ME9_mod	Inflamed	0.945852	0.458627
576	Ent Prog	ME10_mod	Healthy	0.268629	0.170247
577	Ent Prog	ME10_mod	Non-inflamed	0.262588	0.222219
578	Ent Prog	ME10_mod	Inflamed	0.328835	0.286421
579	Ent Prog	ME11_mod	Healthy	0.0618825	0.0491225
580	Ent Prog	ME11_mod	Non-inflamed	0.0697637	0.053191
581	Ent Prog	ME11_mod	Inflamed	0.0638659	0.0475229
582	Ent Prog	ME12_mod	Healthy	0.99043	0.319015
583	Ent Prog	ME12_mod	Non-inflamed	0.912376	0.362593
584	Ent Prog	ME12_mod	Inflamed	0.829712	0.356045
585	Ent Prog	ME13_mod	Healthy	0.00492968	0.0258209
586	Ent Prog	ME13_mod	Non-inflamed	0.0346366	0.0776714
587	Ent Prog	ME13_mod	Inflamed	0.0715409	0.146995
588	Goblet	ME0_mod	Healthy	0.0710609	0.0220064
589	Goblet	ME0_mod	Non-inflamed	0.0784805	0.0228464
590	Goblet	ME0_mod	Inflamed	0.0835047	0.0242336
591	Goblet	ME1_mod	Healthy	0.200956	0.0787275
592	Goblet	ME1_mod	Non-inflamed	0.266434	0.136584
593	Goblet	ME1_mod	Inflamed	0.271964	0.132903
594	Goblet	ME2_mod	Healthy	0.536452	0.256653
595	Goblet	ME2_mod	Non-inflamed	0.452499	0.219955
596	Goblet	ME2_mod	Inflamed	0.414177	0.18853
597	Goblet	ME3_mod	Healthy	0.00293504	0.0140288
598	Goblet	ME3_mod	Non-inflamed	0.00356514	0.01411
599	Goblet	ME3_mod	Inflamed	0.00466259	0.0193271
600	Goblet	ME4_mod	Healthy	0.0121465	0.00731973
601	Goblet	ME4_mod	Non-inflamed	0.0151348	0.0087915
602	Goblet	ME4_mod	Inflamed	0.0150116	0.00813167
603	Goblet	ME5_mod	Healthy	0.0575186	0.0288928
604	Goblet	ME5_mod	Non-inflamed	0.0822741	0.0401492
605	Goblet	ME5_mod	Inflamed	0.0877421	0.0390953
606	Goblet	ME6_mod	Healthy	0.019356	0.0155687
607	Goblet	ME6_mod	Non-inflamed	0.02239	0.0183694
608	Goblet	ME6_mod	Inflamed	0.0276346	0.0181649
609	Goblet	ME7_mod	Healthy	0.0175013	0.0158662
610	Goblet	ME7_mod	Non-inflamed	0.0220832	0.0215798
611	Goblet	ME7_mod	Inflamed	0.0221798	0.0208147
612	Goblet	ME8_mod	Healthy	0.0108803	0.0120826
613	Goblet	ME8_mod	Non-inflamed	0.0111941	0.0109458
614	Goblet	ME8_mod	Inflamed	0.0122621	0.0109532
615	Goblet	ME9_mod	Healthy	0.574028	0.223742
616	Goblet	ME9_mod	Non-inflamed	0.640483	0.299104
617	Goblet	ME9_mod	Inflamed	0.770812	0.39353
618	Goblet	ME10_mod	Healthy	0.578836	0.389419
619	Goblet	ME10_mod	Non-inflamed	0.422758	0.355129
620	Goblet	ME10_mod	Inflamed	0.449709	0.336872
621	Goblet	ME11_mod	Healthy	0.0522022	0.037141
622	Goblet	ME11_mod	Non-inflamed	0.0615797	0.038883
623	Goblet	ME11_mod	Inflamed	0.071533	0.0388247
624	Goblet	ME12_mod	Healthy	0.406958	0.188161
625	Goblet	ME12_mod	Non-inflamed	0.392047	0.2109
626	Goblet	ME12_mod	Inflamed	0.384264	0.189828
627	Goblet	ME13_mod	Healthy	0.00393302	0.015476
628	Goblet	ME13_mod	Non-inflamed	0.0125776	0.0311886
629	Goblet	ME13_mod	Inflamed	0.0148705	0.0263457

## Sheet: Smiley_Immune
	Cluster	Module	Inflammation	Mean	Std
0	Cyc Mono	ME0_mod	Healthy	0.0620818	0.00635151
1	Cyc Mono	ME0_mod	Non-inflamed	0.0635265	0.00634258
2	Cyc Mono	ME0_mod	Inflamed	0.0629816	0.00670538
3	Cyc Mono	ME1_mod	Healthy	0.424088	0.0614383
4	Cyc Mono	ME1_mod	Non-inflamed	0.388207	0.0519741
5	Cyc Mono	ME1_mod	Inflamed	0.417566	0.0568973
6	Cyc Mono	ME2_mod	Healthy	0.0665528	0.0116355
7	Cyc Mono	ME2_mod	Non-inflamed	0.0695056	0.013247
8	Cyc Mono	ME2_mod	Inflamed	0.0667075	0.0150555
9	Cyc Mono	ME3_mod	Healthy	0.000641354	0.00215363
10	Cyc Mono	ME3_mod	Non-inflamed	0.000761006	0.00224595
11	Cyc Mono	ME3_mod	Inflamed	0.00432578	0.0159388
12	Cyc Mono	ME4_mod	Healthy	0.00764644	0.00307786
13	Cyc Mono	ME4_mod	Non-inflamed	0.00910992	0.00305516
14	Cyc Mono	ME4_mod	Inflamed	0.00962763	0.00420752
15	Cyc Mono	ME5_mod	Healthy	0.0843806	0.0204632
16	Cyc Mono	ME5_mod	Non-inflamed	0.09012	0.0242914
17	Cyc Mono	ME5_mod	Inflamed	0.0946585	0.0214178
18	Cyc Mono	ME6_mod	Healthy	0.445149	0.174742
19	Cyc Mono	ME6_mod	Non-inflamed	0.428654	0.182189
20	Cyc Mono	ME6_mod	Inflamed	0.349251	0.171178
21	Cyc Mono	ME7_mod	Healthy	0.0641154	0.0204158
22	Cyc Mono	ME7_mod	Non-inflamed	0.0651392	0.01682
23	Cyc Mono	ME7_mod	Inflamed	0.0782201	0.032965
24	Cyc Mono	ME8_mod	Healthy	0.0970622	0.053819
25	Cyc Mono	ME8_mod	Non-inflamed	0.119464	0.0526546
26	Cyc Mono	ME8_mod	Inflamed	0.130857	0.0614726
27	Cyc Mono	ME9_mod	Healthy	0.0648559	0.0264321
28	Cyc Mono	ME9_mod	Non-inflamed	0.0574429	0.0251952
29	Cyc Mono	ME9_mod	Inflamed	0.0564507	0.023258
30	Cyc Mono	ME10_mod	Healthy	0.766244	0.269317
31	Cyc Mono	ME10_mod	Non-inflamed	0.699316	0.335435
32	Cyc Mono	ME10_mod	Inflamed	0.645151	0.240253
33	Cyc Mono	ME11_mod	Healthy	0.0521102	0.0198062
34	Cyc Mono	ME11_mod	Non-inflamed	0.0593388	0.0202348
35	Cyc Mono	ME11_mod	Inflamed	0.0574815	0.0192396
36	Cyc Mono	ME12_mod	Healthy	0.336773	0.0731936
37	Cyc Mono	ME12_mod	Non-inflamed	0.314577	0.0661702
38	Cyc Mono	ME12_mod	Inflamed	0.318096	0.0643444
39	Cyc Mono	ME13_mod	Healthy	0.00125459	0.0037883
40	Cyc Mono	ME13_mod	Non-inflamed	0.00151321	0.00313727
41	Cyc Mono	ME13_mod	Inflamed	0.00215678	0.004683
42	DC2	ME0_mod	Healthy	0.0622932	0.00678463
43	DC2	ME0_mod	Non-inflamed	0.0612208	0.00595292
44	DC2	ME0_mod	Inflamed	0.0591606	0.00657511
45	DC2	ME1_mod	Healthy	0.434717	0.0559668
46	DC2	ME1_mod	Non-inflamed	0.4381	0.0535539
47	DC2	ME1_mod	Inflamed	0.456909	0.053302
48	DC2	ME2_mod	Healthy	0.0616056	0.0132134
49	DC2	ME2_mod	Non-inflamed	0.0669737	0.0146793
50	DC2	ME2_mod	Inflamed	0.0636207	0.0140057
51	DC2	ME3_mod	Healthy	0.00125503	0.00473152
52	DC2	ME3_mod	Non-inflamed	0.00150786	0.00475739
53	DC2	ME3_mod	Inflamed	0.00142561	0.00506831
54	DC2	ME4_mod	Healthy	0.00655076	0.00326064
55	DC2	ME4_mod	Non-inflamed	0.00809532	0.00299656
56	DC2	ME4_mod	Inflamed	0.00779834	0.0030204
57	DC2	ME5_mod	Healthy	0.0755683	0.0180407
58	DC2	ME5_mod	Non-inflamed	0.0838183	0.0190011
59	DC2	ME5_mod	Inflamed	0.0822946	0.0194305
60	DC2	ME6_mod	Healthy	0.290196	0.112524
61	DC2	ME6_mod	Non-inflamed	0.275592	0.101684
62	DC2	ME6_mod	Inflamed	0.260346	0.0956471
63	DC2	ME7_mod	Healthy	0.0950138	0.0284312
64	DC2	ME7_mod	Non-inflamed	0.0984994	0.027832
65	DC2	ME7_mod	Inflamed	0.0987018	0.0328485
66	DC2	ME8_mod	Healthy	0.0156825	0.00965813
67	DC2	ME8_mod	Non-inflamed	0.0150975	0.00901039
68	DC2	ME8_mod	Inflamed	0.014453	0.00880122
69	DC2	ME9_mod	Healthy	0.0403451	0.0179402
70	DC2	ME9_mod	Non-inflamed	0.0436973	0.0164009
71	DC2	ME9_mod	Inflamed	0.0399176	0.0140852
72	DC2	ME10_mod	Healthy	0.872946	0.260336
73	DC2	ME10_mod	Non-inflamed	0.665353	0.209331
74	DC2	ME10_mod	Inflamed	0.623723	0.203131
75	DC2	ME11_mod	Healthy	0.0433008	0.0164212
76	DC2	ME11_mod	Non-inflamed	0.0519129	0.0166353
77	DC2	ME11_mod	Inflamed	0.0523619	0.0168995
78	DC2	ME12_mod	Healthy	0.251206	0.0525651
79	DC2	ME12_mod	Non-inflamed	0.260931	0.0484544
80	DC2	ME12_mod	Inflamed	0.274562	0.0534902
81	DC2	ME13_mod	Healthy	0.00146041	0.00623303
82	DC2	ME13_mod	Non-inflamed	0.00241349	0.00636576
83	DC2	ME13_mod	Inflamed	0.00195482	0.00585639
84	CD4+ Mem	ME0_mod	Healthy	0.0435292	0.00711523
85	CD4+ Mem	ME0_mod	Non-inflamed	0.0451812	0.00681914
86	CD4+ Mem	ME0_mod	Inflamed	0.0434866	0.00715372
87	CD4+ Mem	ME1_mod	Healthy	0.546161	0.0849591
88	CD4+ Mem	ME1_mod	Non-inflamed	0.541602	0.100401
89	CD4+ Mem	ME1_mod	Inflamed	0.554286	0.0949237
90	CD4+ Mem	ME2_mod	Healthy	0.0385506	0.014925
91	CD4+ Mem	ME2_mod	Non-inflamed	0.0401035	0.0132546
92	CD4+ Mem	ME2_mod	Inflamed	0.0382888	0.01298
93	CD4+ Mem	ME3_mod	Healthy	0.0027898	0.0125407
94	CD4+ Mem	ME3_mod	Non-inflamed	0.00225081	0.0116359
95	CD4+ Mem	ME3_mod	Inflamed	0.00256645	0.0144688
96	CD4+ Mem	ME4_mod	Healthy	0.0097828	0.00550803
97	CD4+ Mem	ME4_mod	Non-inflamed	0.0106249	0.00525941
98	CD4+ Mem	ME4_mod	Inflamed	0.0100645	0.00559382
99	CD4+ Mem	ME5_mod	Healthy	0.0580966	0.0232992
100	CD4+ Mem	ME5_mod	Non-inflamed	0.0597481	0.0202925
101	CD4+ Mem	ME5_mod	Inflamed	0.0568457	0.0226438
102	CD4+ Mem	ME6_mod	Healthy	0.068989	0.0324245
103	CD4+ Mem	ME6_mod	Non-inflamed	0.0685203	0.0269103
104	CD4+ Mem	ME6_mod	Inflamed	0.065494	0.0296495
105	CD4+ Mem	ME7_mod	Healthy	0.153676	0.0656852
106	CD4+ Mem	ME7_mod	Non-inflamed	0.152646	0.0538125
107	CD4+ Mem	ME7_mod	Inflamed	0.142748	0.0573931
108	CD4+ Mem	ME8_mod	Healthy	0.0143571	0.0131915
109	CD4+ Mem	ME8_mod	Non-inflamed	0.0154441	0.0133602
110	CD4+ Mem	ME8_mod	Inflamed	0.0150443	0.0142089
111	CD4+ Mem	ME9_mod	Healthy	0.0257662	0.0197792
112	CD4+ Mem	ME9_mod	Non-inflamed	0.027295	0.0180878
113	CD4+ Mem	ME9_mod	Inflamed	0.0267227	0.020063
114	CD4+ Mem	ME10_mod	Healthy	0.420442	0.223653
115	CD4+ Mem	ME10_mod	Non-inflamed	0.355438	0.164563
116	CD4+ Mem	ME10_mod	Inflamed	0.360508	0.186948
117	CD4+ Mem	ME11_mod	Healthy	0.0436465	0.0271983
118	CD4+ Mem	ME11_mod	Non-inflamed	0.0485319	0.0276248
119	CD4+ Mem	ME11_mod	Inflamed	0.0449339	0.0275549
120	CD4+ Mem	ME12_mod	Healthy	0.228187	0.0733323
121	CD4+ Mem	ME12_mod	Non-inflamed	0.219773	0.0647327
122	CD4+ Mem	ME12_mod	Inflamed	0.232496	0.0774549
123	CD4+ Mem	ME13_mod	Healthy	0.00516974	0.0216857
124	CD4+ Mem	ME13_mod	Non-inflamed	0.00680059	0.0185837
125	CD4+ Mem	ME13_mod	Inflamed	0.00541821	0.0178196
126	Cyc B	ME0_mod	Healthy	0.0441668	0.0148718
127	Cyc B	ME0_mod	Non-inflamed	0.0495593	0.0101476
128	Cyc B	ME0_mod	Inflamed	0.0545069	0.00874157
129	Cyc B	ME1_mod	Healthy	0.433383	0.182234
130	Cyc B	ME1_mod	Non-inflamed	0.498677	0.112876
131	Cyc B	ME1_mod	Inflamed	0.54269	0.086755
132	Cyc B	ME2_mod	Healthy	0.0327526	0.00982804
133	Cyc B	ME2_mod	Non-inflamed	0.0371163	0.0130839
134	Cyc B	ME2_mod	Inflamed	0.0403037	0.0111948
135	Cyc B	ME3_mod	Healthy	0.0576609	0.093291
136	Cyc B	ME3_mod	Non-inflamed	0.0302477	0.0745728
137	Cyc B	ME3_mod	Inflamed	0.0846458	0.0984818
138	Cyc B	ME4_mod	Healthy	0.00743691	0.0038139
139	Cyc B	ME4_mod	Non-inflamed	0.00769171	0.00586075
140	Cyc B	ME4_mod	Inflamed	0.00842092	0.00460117
141	Cyc B	ME5_mod	Healthy	0.0862987	0.0391375
142	Cyc B	ME5_mod	Non-inflamed	0.109983	0.035916
143	Cyc B	ME5_mod	Inflamed	0.116453	0.0324313
144	Cyc B	ME6_mod	Healthy	0.0504897	0.0346762
145	Cyc B	ME6_mod	Non-inflamed	0.0471375	0.0293586
146	Cyc B	ME6_mod	Inflamed	0.0687141	0.0305346
147	Cyc B	ME7_mod	Healthy	0.104386	0.0678845
148	Cyc B	ME7_mod	Non-inflamed	0.0899414	0.0713659
149	Cyc B	ME7_mod	Inflamed	0.156997	0.080653
150	Cyc B	ME8_mod	Healthy	0.1195	0.10082
151	Cyc B	ME8_mod	Non-inflamed	0.137927	0.0825461
152	Cyc B	ME8_mod	Inflamed	0.194203	0.087012
153	Cyc B	ME9_mod	Healthy	0.0306543	0.0176525
154	Cyc B	ME9_mod	Non-inflamed	0.0348116	0.0252706
155	Cyc B	ME9_mod	Inflamed	0.0381991	0.0210047
156	Cyc B	ME10_mod	Healthy	0.231027	0.106499
157	Cyc B	ME10_mod	Non-inflamed	0.23979	0.135172
158	Cyc B	ME10_mod	Inflamed	0.239749	0.141747
159	Cyc B	ME11_mod	Healthy	0.0364644	0.0203651
160	Cyc B	ME11_mod	Non-inflamed	0.045253	0.0206901
161	Cyc B	ME11_mod	Inflamed	0.0482995	0.0242686
162	Cyc B	ME12_mod	Healthy	0.284073	0.132666
163	Cyc B	ME12_mod	Non-inflamed	0.332888	0.099158
164	Cyc B	ME12_mod	Inflamed	0.377356	0.0997476
165	Cyc B	ME13_mod	Healthy	0.00257695	0.00621359
166	Cyc B	ME13_mod	Non-inflamed	0.00377441	0.00718519
167	Cyc B	ME13_mod	Inflamed	0.00239432	0.0112606
168	MT-hi	ME0_mod	Healthy	0.0513855	0.00930717
169	MT-hi	ME0_mod	Non-inflamed	0.0491459	0.0105754
170	MT-hi	ME0_mod	Inflamed	0.0538612	0.0109349
171	MT-hi	ME1_mod	Healthy	0.379981	0.102227
172	MT-hi	ME1_mod	Non-inflamed	0.337049	0.127438
173	MT-hi	ME1_mod	Inflamed	0.29397	0.117021
174	MT-hi	ME2_mod	Healthy	0.0519947	0.0154243
175	MT-hi	ME2_mod	Non-inflamed	0.048548	0.0179528
176	MT-hi	ME2_mod	Inflamed	0.0576696	0.0192709
177	MT-hi	ME3_mod	Healthy	0.0022003	0.0175774
178	MT-hi	ME3_mod	Non-inflamed	0.000308175	0.00331915
179	MT-hi	ME3_mod	Inflamed	0.00124978	0.0124978
180	MT-hi	ME4_mod	Healthy	0.00969484	0.00714302
181	MT-hi	ME4_mod	Non-inflamed	0.0127348	0.00853962
182	MT-hi	ME4_mod	Inflamed	0.0142437	0.00971953
183	MT-hi	ME5_mod	Healthy	0.0693651	0.0330039
184	MT-hi	ME5_mod	Non-inflamed	0.0660424	0.0313389
185	MT-hi	ME5_mod	Inflamed	0.0801294	0.0356921
186	MT-hi	ME6_mod	Healthy	0.0925302	0.0520876
187	MT-hi	ME6_mod	Non-inflamed	0.0876642	0.0517264
188	MT-hi	ME6_mod	Inflamed	0.0965252	0.0565062
189	MT-hi	ME7_mod	Healthy	0.203491	0.0828923
190	MT-hi	ME7_mod	Non-inflamed	0.204693	0.0921397
191	MT-hi	ME7_mod	Inflamed	0.244554	0.0972324
192	MT-hi	ME8_mod	Healthy	0.016446	0.017918
193	MT-hi	ME8_mod	Non-inflamed	0.0176959	0.0190085
194	MT-hi	ME8_mod	Inflamed	0.0270576	0.0361911
195	MT-hi	ME9_mod	Healthy	0.042115	0.0365586
196	MT-hi	ME9_mod	Non-inflamed	0.0386105	0.0272197
197	MT-hi	ME9_mod	Inflamed	0.049856	0.0343572
198	MT-hi	ME10_mod	Healthy	0.690125	0.289712
199	MT-hi	ME10_mod	Non-inflamed	0.467364	0.326292
200	MT-hi	ME10_mod	Inflamed	0.579062	0.363177
201	MT-hi	ME11_mod	Healthy	0.0536988	0.0390287
202	MT-hi	ME11_mod	Non-inflamed	0.0586481	0.0397193
203	MT-hi	ME11_mod	Inflamed	0.0678716	0.0462474
204	MT-hi	ME12_mod	Healthy	0.241707	0.0955738
205	MT-hi	ME12_mod	Non-inflamed	0.196698	0.0950189
206	MT-hi	ME12_mod	Inflamed	0.212454	0.117377
207	MT-hi	ME13_mod	Healthy	0.00835817	0.0298049
208	MT-hi	ME13_mod	Non-inflamed	0.011083	0.0330349
209	MT-hi	ME13_mod	Inflamed	0.0119401	0.0356365
210	DC1	ME0_mod	Healthy	0.0598924	0.00536844
211	DC1	ME0_mod	Non-inflamed	0.0594759	0.00585281
212	DC1	ME0_mod	Inflamed	0.0563232	0.00662992
213	DC1	ME1_mod	Healthy	0.445939	0.0539648
214	DC1	ME1_mod	Non-inflamed	0.442278	0.055919
215	DC1	ME1_mod	Inflamed	0.457848	0.0622625
216	DC1	ME2_mod	Healthy	0.0507148	0.0092503
217	DC1	ME2_mod	Non-inflamed	0.0541001	0.0114059
218	DC1	ME2_mod	Inflamed	0.0501796	0.00922445
219	DC1	ME3_mod	Healthy	0.00105578	0.00383191
220	DC1	ME3_mod	Non-inflamed	0.00193747	0.00427568
221	DC1	ME3_mod	Inflamed	0.00191771	0.00887389
222	DC1	ME4_mod	Healthy	0.00830828	0.00341639
223	DC1	ME4_mod	Non-inflamed	0.009455	0.00299604
224	DC1	ME4_mod	Inflamed	0.0092901	0.00320599
225	DC1	ME5_mod	Healthy	0.076088	0.0177768
226	DC1	ME5_mod	Non-inflamed	0.0811523	0.0220035
227	DC1	ME5_mod	Inflamed	0.0743222	0.01609
228	DC1	ME6_mod	Healthy	0.133833	0.0356397
229	DC1	ME6_mod	Non-inflamed	0.14265	0.0381016
230	DC1	ME6_mod	Inflamed	0.146436	0.0474306
231	DC1	ME7_mod	Healthy	0.0912095	0.0277865
232	DC1	ME7_mod	Non-inflamed	0.0835296	0.0217032
233	DC1	ME7_mod	Inflamed	0.0830612	0.0304885
234	DC1	ME8_mod	Healthy	0.0182222	0.0113832
235	DC1	ME8_mod	Non-inflamed	0.0217134	0.0223319
236	DC1	ME8_mod	Inflamed	0.0158023	0.0126073
237	DC1	ME9_mod	Healthy	0.0394974	0.0146064
238	DC1	ME9_mod	Non-inflamed	0.0416132	0.012409
239	DC1	ME9_mod	Inflamed	0.0373755	0.0130787
240	DC1	ME10_mod	Healthy	1.18133	0.371452
241	DC1	ME10_mod	Non-inflamed	0.90488	0.207453
242	DC1	ME10_mod	Inflamed	0.894529	0.327467
243	DC1	ME11_mod	Healthy	0.0353193	0.0142999
244	DC1	ME11_mod	Non-inflamed	0.042343	0.0148978
245	DC1	ME11_mod	Inflamed	0.0398226	0.0154076
246	DC1	ME12_mod	Healthy	0.237948	0.0500931
247	DC1	ME12_mod	Non-inflamed	0.240022	0.0467141
248	DC1	ME12_mod	Inflamed	0.24313	0.040998
249	DC1	ME13_mod	Healthy	0.00362563	0.0115103
250	DC1	ME13_mod	Non-inflamed	0.0028239	0.00468523
251	DC1	ME13_mod	Inflamed	0.00305396	0.00648463
252	CD4+ PD1+	ME0_mod	Healthy	0.049816	0.00594184
253	CD4+ PD1+	ME0_mod	Non-inflamed	0.0492506	0.00619276
254	CD4+ PD1+	ME0_mod	Inflamed	0.0528708	0.00645636
255	CD4+ PD1+	ME1_mod	Healthy	0.50845	0.0556833
256	CD4+ PD1+	ME1_mod	Non-inflamed	0.527921	0.0617056
257	CD4+ PD1+	ME1_mod	Inflamed	0.493014	0.0619201
258	CD4+ PD1+	ME2_mod	Healthy	0.0509833	0.0156636
259	CD4+ PD1+	ME2_mod	Non-inflamed	0.0458464	0.0115357
260	CD4+ PD1+	ME2_mod	Inflamed	0.0476145	0.0108147
261	CD4+ PD1+	ME3_mod	Healthy	0.000745221	0.00455944
262	CD4+ PD1+	ME3_mod	Non-inflamed	0.00157845	0.00633345
263	CD4+ PD1+	ME3_mod	Inflamed	0.00121634	0.00690684
264	CD4+ PD1+	ME4_mod	Healthy	0.0105097	0.0050848
265	CD4+ PD1+	ME4_mod	Non-inflamed	0.0116327	0.00468893
266	CD4+ PD1+	ME4_mod	Inflamed	0.0128489	0.00485791
267	CD4+ PD1+	ME5_mod	Healthy	0.0803801	0.0217751
268	CD4+ PD1+	ME5_mod	Non-inflamed	0.074616	0.0206388
269	CD4+ PD1+	ME5_mod	Inflamed	0.0850246	0.0263089
270	CD4+ PD1+	ME6_mod	Healthy	0.0965561	0.0324447
271	CD4+ PD1+	ME6_mod	Non-inflamed	0.0892774	0.0312375
272	CD4+ PD1+	ME6_mod	Inflamed	0.0948736	0.0323617
273	CD4+ PD1+	ME7_mod	Healthy	0.201218	0.0576349
274	CD4+ PD1+	ME7_mod	Non-inflamed	0.19884	0.0569193
275	CD4+ PD1+	ME7_mod	Inflamed	0.210563	0.068349
276	CD4+ PD1+	ME8_mod	Healthy	0.0202423	0.0130669
277	CD4+ PD1+	ME8_mod	Non-inflamed	0.0185645	0.0110583
278	CD4+ PD1+	ME8_mod	Inflamed	0.0182987	0.0108832
279	CD4+ PD1+	ME9_mod	Healthy	0.0349667	0.0237815
280	CD4+ PD1+	ME9_mod	Non-inflamed	0.0325616	0.0180003
281	CD4+ PD1+	ME9_mod	Inflamed	0.0446942	0.0234088
282	CD4+ PD1+	ME10_mod	Healthy	0.637666	0.210127
283	CD4+ PD1+	ME10_mod	Non-inflamed	0.463882	0.151158
284	CD4+ PD1+	ME10_mod	Inflamed	0.526903	0.193316
285	CD4+ PD1+	ME11_mod	Healthy	0.0519768	0.0254209
286	CD4+ PD1+	ME11_mod	Non-inflamed	0.0497247	0.019208
287	CD4+ PD1+	ME11_mod	Inflamed	0.0541826	0.0229973
288	CD4+ PD1+	ME12_mod	Healthy	0.299874	0.0821764
289	CD4+ PD1+	ME12_mod	Non-inflamed	0.282322	0.0555643
290	CD4+ PD1+	ME12_mod	Inflamed	0.310238	0.0745528
291	CD4+ PD1+	ME13_mod	Healthy	0.00307175	0.0138568
292	CD4+ PD1+	ME13_mod	Non-inflamed	0.00596745	0.0147402
293	CD4+ PD1+	ME13_mod	Inflamed	0.0055677	0.0152396
294	ILCs	ME0_mod	Healthy	0.0623804	0.00685855
295	ILCs	ME0_mod	Non-inflamed	0.0607764	0.00746133
296	ILCs	ME0_mod	Inflamed	0.0610574	0.00852872
297	ILCs	ME1_mod	Healthy	0.440456	0.0513417
298	ILCs	ME1_mod	Non-inflamed	0.419228	0.0578486
299	ILCs	ME1_mod	Inflamed	0.413169	0.0748213
300	ILCs	ME2_mod	Healthy	0.0710055	0.0189342
301	ILCs	ME2_mod	Non-inflamed	0.0689289	0.0151729
302	ILCs	ME2_mod	Inflamed	0.0656536	0.0166636
303	ILCs	ME3_mod	Healthy	0.00314706	0.0160703
304	ILCs	ME3_mod	Non-inflamed	0.00274923	0.0118501
305	ILCs	ME3_mod	Inflamed	0.00266334	0.0100292
306	ILCs	ME4_mod	Healthy	0.0114327	0.00548041
307	ILCs	ME4_mod	Non-inflamed	0.0126526	0.00545693
308	ILCs	ME4_mod	Inflamed	0.012541	0.00515562
309	ILCs	ME5_mod	Healthy	0.0862707	0.0241161
310	ILCs	ME5_mod	Non-inflamed	0.0795699	0.0236732
311	ILCs	ME5_mod	Inflamed	0.0804355	0.0228069
312	ILCs	ME6_mod	Healthy	0.135208	0.051959
313	ILCs	ME6_mod	Non-inflamed	0.113242	0.0367831
314	ILCs	ME6_mod	Inflamed	0.106751	0.0325682
315	ILCs	ME7_mod	Healthy	0.22878	0.0811692
316	ILCs	ME7_mod	Non-inflamed	0.184433	0.0741472
317	ILCs	ME7_mod	Inflamed	0.18352	0.076681
318	ILCs	ME8_mod	Healthy	0.0176527	0.0148409
319	ILCs	ME8_mod	Non-inflamed	0.0219421	0.0145094
320	ILCs	ME8_mod	Inflamed	0.0215711	0.0121866
321	ILCs	ME9_mod	Healthy	0.0460089	0.0264158
322	ILCs	ME9_mod	Non-inflamed	0.0484326	0.022588
323	ILCs	ME9_mod	Inflamed	0.0457056	0.0260431
324	ILCs	ME10_mod	Healthy	0.531791	0.190451
325	ILCs	ME10_mod	Non-inflamed	0.414326	0.126104
326	ILCs	ME10_mod	Inflamed	0.471466	0.195762
327	ILCs	ME11_mod	Healthy	0.0529807	0.0288748
328	ILCs	ME11_mod	Non-inflamed	0.0619211	0.0278576
329	ILCs	ME11_mod	Inflamed	0.0632288	0.0304181
330	ILCs	ME12_mod	Healthy	0.248833	0.067541
331	ILCs	ME12_mod	Non-inflamed	0.2221	0.0534035
332	ILCs	ME12_mod	Inflamed	0.228767	0.0591353
333	ILCs	ME13_mod	Healthy	0.0188192	0.0400309
334	ILCs	ME13_mod	Non-inflamed	0.0191647	0.0306901
335	ILCs	ME13_mod	Inflamed	0.0229605	0.0357578
336	Tregs	ME0_mod	Healthy	0.0523039	0.00644568
337	Tregs	ME0_mod	Non-inflamed	0.0549804	0.00697699
338	Tregs	ME0_mod	Inflamed	0.0549969	0.00807174
339	Tregs	ME1_mod	Healthy	0.468826	0.0627347
340	Tregs	ME1_mod	Non-inflamed	0.444536	0.0727106
341	Tregs	ME1_mod	Inflamed	0.446625	0.0778001
342	Tregs	ME2_mod	Healthy	0.0531864	0.0165792
343	Tregs	ME2_mod	Non-inflamed	0.0531281	0.0133048
344	Tregs	ME2_mod	Inflamed	0.0540319	0.0151129
345	Tregs	ME3_mod	Healthy	0.00151692	0.0101159
346	Tregs	ME3_mod	Non-inflamed	0.00253653	0.0122291
347	Tregs	ME3_mod	Inflamed	0.00240494	0.0112417
348	Tregs	ME4_mod	Healthy	0.0115783	0.00560319
349	Tregs	ME4_mod	Non-inflamed	0.0135484	0.00595024
350	Tregs	ME4_mod	Inflamed	0.0137618	0.00622525
351	Tregs	ME5_mod	Healthy	0.0760258	0.0249637
352	Tregs	ME5_mod	Non-inflamed	0.0828303	0.026341
353	Tregs	ME5_mod	Inflamed	0.0794281	0.0262772
354	Tregs	ME6_mod	Healthy	0.107463	0.052607
355	Tregs	ME6_mod	Non-inflamed	0.101831	0.0363673
356	Tregs	ME6_mod	Inflamed	0.102225	0.0383814
357	Tregs	ME7_mod	Healthy	0.20533	0.0724603
358	Tregs	ME7_mod	Non-inflamed	0.187984	0.0620037
359	Tregs	ME7_mod	Inflamed	0.191188	0.0697186
360	Tregs	ME8_mod	Healthy	0.0196834	0.0143782
361	Tregs	ME8_mod	Non-inflamed	0.0209827	0.0134447
362	Tregs	ME8_mod	Inflamed	0.0212256	0.0151673
363	Tregs	ME9_mod	Healthy	0.0333712	0.0210913
364	Tregs	ME9_mod	Non-inflamed	0.0377103	0.0207025
365	Tregs	ME9_mod	Inflamed	0.0385734	0.0217817
366	Tregs	ME10_mod	Healthy	0.732859	0.267886
367	Tregs	ME10_mod	Non-inflamed	0.597153	0.210942
368	Tregs	ME10_mod	Inflamed	0.61204	0.239558
369	Tregs	ME11_mod	Healthy	0.0494925	0.0273155
370	Tregs	ME11_mod	Non-inflamed	0.0595387	0.0278816
371	Tregs	ME11_mod	Inflamed	0.058878	0.0302343
372	Tregs	ME12_mod	Healthy	0.291459	0.0819588
373	Tregs	ME12_mod	Non-inflamed	0.278545	0.0741461
374	Tregs	ME12_mod	Inflamed	0.294041	0.0803975
375	Tregs	ME13_mod	Healthy	0.00697071	0.0205238
376	Tregs	ME13_mod	Non-inflamed	0.00657287	0.0173637
377	Tregs	ME13_mod	Inflamed	0.00594978	0.0176037
378	CD8+ LP	ME0_mod	Healthy	0.05225	0.00638642
379	CD8+ LP	ME0_mod	Non-inflamed	0.0521732	0.00659494
380	CD8+ LP	ME0_mod	Inflamed	0.0513781	0.00703254
381	CD8+ LP	ME1_mod	Healthy	0.438291	0.068572
382	CD8+ LP	ME1_mod	Non-inflamed	0.439101	0.0816593
383	CD8+ LP	ME1_mod	Inflamed	0.439858	0.0832862
384	CD8+ LP	ME2_mod	Healthy	0.0545218	0.0159762
385	CD8+ LP	ME2_mod	Non-inflamed	0.0510386	0.0147458
386	CD8+ LP	ME2_mod	Inflamed	0.0502994	0.0145516
387	CD8+ LP	ME3_mod	Healthy	0.00147084	0.0095401
388	CD8+ LP	ME3_mod	Non-inflamed	0.00197885	0.0116221
389	CD8+ LP	ME3_mod	Inflamed	0.00202989	0.0118221
390	CD8+ LP	ME4_mod	Healthy	0.00939796	0.00528738
391	CD8+ LP	ME4_mod	Non-inflamed	0.0109239	0.00534274
392	CD8+ LP	ME4_mod	Inflamed	0.0102646	0.00541523
393	CD8+ LP	ME5_mod	Healthy	0.0734935	0.0232428
394	CD8+ LP	ME5_mod	Non-inflamed	0.0734969	0.022245
395	CD8+ LP	ME5_mod	Inflamed	0.072053	0.0233577
396	CD8+ LP	ME6_mod	Healthy	0.134817	0.0882569
397	CD8+ LP	ME6_mod	Non-inflamed	0.112737	0.0711277
398	CD8+ LP	ME6_mod	Inflamed	0.105661	0.0693604
399	CD8+ LP	ME7_mod	Healthy	0.211256	0.0753906
400	CD8+ LP	ME7_mod	Non-inflamed	0.192532	0.0627405
401	CD8+ LP	ME7_mod	Inflamed	0.193332	0.0711081
402	CD8+ LP	ME8_mod	Healthy	0.018413	0.0146452
403	CD8+ LP	ME8_mod	Non-inflamed	0.0191395	0.0139412
404	CD8+ LP	ME8_mod	Inflamed	0.0196616	0.0161404
405	CD8+ LP	ME9_mod	Healthy	0.0308578	0.0199124
406	CD8+ LP	ME9_mod	Non-inflamed	0.0331188	0.0207171
407	CD8+ LP	ME9_mod	Inflamed	0.0316146	0.0202159
408	CD8+ LP	ME10_mod	Healthy	0.88015	0.276348
409	CD8+ LP	ME10_mod	Non-inflamed	0.694824	0.240494
410	CD8+ LP	ME10_mod	Inflamed	0.746086	0.27738
411	CD8+ LP	ME11_mod	Healthy	0.0487155	0.0281895
412	CD8+ LP	ME11_mod	Non-inflamed	0.055498	0.0278289
413	CD8+ LP	ME11_mod	Inflamed	0.0536311	0.0299483
414	CD8+ LP	ME12_mod	Healthy	0.256203	0.0740545
415	CD8+ LP	ME12_mod	Non-inflamed	0.241199	0.0699602
416	CD8+ LP	ME12_mod	Inflamed	0.249468	0.0798434
417	CD8+ LP	ME13_mod	Healthy	0.0080676	0.0242425
418	CD8+ LP	ME13_mod	Non-inflamed	0.0126098	0.0286917
419	CD8+ LP	ME13_mod	Inflamed	0.0121985	0.03058
420	CD69- Mast	ME0_mod	Healthy	0.0643466	0.00670963
421	CD69- Mast	ME0_mod	Non-inflamed	0.064681	0.00748801
422	CD69- Mast	ME0_mod	Inflamed	0.0640121	0.00688044
423	CD69- Mast	ME1_mod	Healthy	0.426882	0.0393107
424	CD69- Mast	ME1_mod	Non-inflamed	0.416863	0.046895
425	CD69- Mast	ME1_mod	Inflamed	0.397348	0.0546498
426	CD69- Mast	ME2_mod	Healthy	0.0651019	0.0139694
427	CD69- Mast	ME2_mod	Non-inflamed	0.0668667	0.0149953
428	CD69- Mast	ME2_mod	Inflamed	0.066367	0.0141751
429	CD69- Mast	ME3_mod	Healthy	0.00167336	0.00919767
430	CD69- Mast	ME3_mod	Non-inflamed	0.00187638	0.0136603
431	CD69- Mast	ME3_mod	Inflamed	0.00083742	0.00458674
432	CD69- Mast	ME4_mod	Healthy	0.0141896	0.00544555
433	CD69- Mast	ME4_mod	Non-inflamed	0.0112752	0.00544048
434	CD69- Mast	ME4_mod	Inflamed	0.0129523	0.00570346
435	CD69- Mast	ME5_mod	Healthy	0.090188	0.0164612
436	CD69- Mast	ME5_mod	Non-inflamed	0.0834949	0.0252149
437	CD69- Mast	ME5_mod	Inflamed	0.0880541	0.0285045
438	CD69- Mast	ME6_mod	Healthy	0.142642	0.0403539
439	CD69- Mast	ME6_mod	Non-inflamed	0.165688	0.0456494
440	CD69- Mast	ME6_mod	Inflamed	0.177531	0.0517248
441	CD69- Mast	ME7_mod	Healthy	0.0619731	0.0297012
442	CD69- Mast	ME7_mod	Non-inflamed	0.0691263	0.0251779
443	CD69- Mast	ME7_mod	Inflamed	0.0760858	0.0340913
444	CD69- Mast	ME8_mod	Healthy	0.0179952	0.0115879
445	CD69- Mast	ME8_mod	Non-inflamed	0.0146505	0.00941506
446	CD69- Mast	ME8_mod	Inflamed	0.0193579	0.0139511
447	CD69- Mast	ME9_mod	Healthy	0.0850933	0.0332869
448	CD69- Mast	ME9_mod	Non-inflamed	0.0704952	0.0288517
449	CD69- Mast	ME9_mod	Inflamed	0.068282	0.0363932
450	CD69- Mast	ME10_mod	Healthy	0.27542	0.132064
451	CD69- Mast	ME10_mod	Non-inflamed	0.353047	0.163996
452	CD69- Mast	ME10_mod	Inflamed	0.353168	0.157754
453	CD69- Mast	ME11_mod	Healthy	0.0560064	0.0243837
454	CD69- Mast	ME11_mod	Non-inflamed	0.0537417	0.0223233
455	CD69- Mast	ME11_mod	Inflamed	0.0587458	0.0238521
456	CD69- Mast	ME12_mod	Healthy	0.301519	0.0660387
457	CD69- Mast	ME12_mod	Non-inflamed	0.293393	0.0553411
458	CD69- Mast	ME12_mod	Inflamed	0.309075	0.0587111
459	CD69- Mast	ME13_mod	Healthy	0.00430987	0.0145625
460	CD69- Mast	ME13_mod	Non-inflamed	0.00635595	0.015188
461	CD69- Mast	ME13_mod	Inflamed	0.00560876	0.0231396
462	Plasma	ME0_mod	Healthy	0.0275086	0.0104565
463	Plasma	ME0_mod	Non-inflamed	0.0336941	0.0102172
464	Plasma	ME0_mod	Inflamed	0.0341159	0.00980992
465	Plasma	ME1_mod	Healthy	0.217932	0.100357
466	Plasma	ME1_mod	Non-inflamed	0.278098	0.104283
467	Plasma	ME1_mod	Inflamed	0.317524	0.125185
468	Plasma	ME2_mod	Healthy	0.025256	0.00998977
469	Plasma	ME2_mod	Non-inflamed	0.0320406	0.0132252
470	Plasma	ME2_mod	Inflamed	0.0339399	0.0143262
471	Plasma	ME3_mod	Healthy	0.00179948	0.00860573
472	Plasma	ME3_mod	Non-inflamed	0.00253826	0.0108761
473	Plasma	ME3_mod	Inflamed	0.00327797	0.018694
474	Plasma	ME4_mod	Healthy	0.00445795	0.00282904
475	Plasma	ME4_mod	Non-inflamed	0.00585797	0.00342147
476	Plasma	ME4_mod	Inflamed	0.0060254	0.0040452
477	Plasma	ME5_mod	Healthy	0.0436795	0.016711
478	Plasma	ME5_mod	Non-inflamed	0.0588129	0.0248192
479	Plasma	ME5_mod	Inflamed	0.0599404	0.0271564
480	Plasma	ME6_mod	Healthy	0.0251189	0.0179104
481	Plasma	ME6_mod	Non-inflamed	0.0313712	0.0285438
482	Plasma	ME6_mod	Inflamed	0.0338768	0.0319172
483	Plasma	ME7_mod	Healthy	0.0358184	0.0197965
484	Plasma	ME7_mod	Non-inflamed	0.0436644	0.028455
485	Plasma	ME7_mod	Inflamed	0.0480328	0.0344771
486	Plasma	ME8_mod	Healthy	0.00620583	0.00644069
487	Plasma	ME8_mod	Non-inflamed	0.00948758	0.012508
488	Plasma	ME8_mod	Inflamed	0.00956069	0.0131606
489	Plasma	ME9_mod	Healthy	0.017891	0.00981329
490	Plasma	ME9_mod	Non-inflamed	0.0241251	0.014366
491	Plasma	ME9_mod	Inflamed	0.0237026	0.0174755
492	Plasma	ME10_mod	Healthy	0.207444	0.0934491
493	Plasma	ME10_mod	Non-inflamed	0.192648	0.101144
494	Plasma	ME10_mod	Inflamed	0.205994	0.106243
495	Plasma	ME11_mod	Healthy	0.0185	0.0116435
496	Plasma	ME11_mod	Non-inflamed	0.0267267	0.016042
497	Plasma	ME11_mod	Inflamed	0.0285004	0.0197238
498	Plasma	ME12_mod	Healthy	0.125931	0.0512786
499	Plasma	ME12_mod	Non-inflamed	0.166136	0.0677949
500	Plasma	ME12_mod	Inflamed	0.196435	0.0876913
501	Plasma	ME13_mod	Healthy	0.00441315	0.00854983
502	Plasma	ME13_mod	Non-inflamed	0.00555527	0.0114087
503	Plasma	ME13_mod	Inflamed	0.00413415	0.0117117
504	CD4+ Fos-lo	ME0_mod	Healthy	0.0502469	0.00561995
505	CD4+ Fos-lo	ME0_mod	Non-inflamed	0.0490657	0.00596378
506	CD4+ Fos-lo	ME0_mod	Inflamed	0.0475754	0.00646733
507	CD4+ Fos-lo	ME1_mod	Healthy	0.519146	0.0537626
508	CD4+ Fos-lo	ME1_mod	Non-inflamed	0.507424	0.0762917
509	CD4+ Fos-lo	ME1_mod	Inflamed	0.517599	0.0823562
510	CD4+ Fos-lo	ME2_mod	Healthy	0.0482733	0.0120795
511	CD4+ Fos-lo	ME2_mod	Non-inflamed	0.0455861	0.0116838
512	CD4+ Fos-lo	ME2_mod	Inflamed	0.0424739	0.0120469
513	CD4+ Fos-lo	ME3_mod	Healthy	0.000884969	0.0065348
514	CD4+ Fos-lo	ME3_mod	Non-inflamed	0.0019034	0.00981524
515	CD4+ Fos-lo	ME3_mod	Inflamed	0.00179709	0.00945068
516	CD4+ Fos-lo	ME4_mod	Healthy	0.00953615	0.00489048
517	CD4+ Fos-lo	ME4_mod	Non-inflamed	0.0103394	0.00502057
518	CD4+ Fos-lo	ME4_mod	Inflamed	0.00987619	0.00492063
519	CD4+ Fos-lo	ME5_mod	Healthy	0.0679288	0.0201794
520	CD4+ Fos-lo	ME5_mod	Non-inflamed	0.0638719	0.0191098
521	CD4+ Fos-lo	ME5_mod	Inflamed	0.0610579	0.0198227
522	CD4+ Fos-lo	ME6_mod	Healthy	0.0864161	0.0309049
523	CD4+ Fos-lo	ME6_mod	Non-inflamed	0.0723324	0.0245995
524	CD4+ Fos-lo	ME6_mod	Inflamed	0.0694053	0.0259762
525	CD4+ Fos-lo	ME7_mod	Healthy	0.18681	0.0580208
526	CD4+ Fos-lo	ME7_mod	Non-inflamed	0.160322	0.0548725
527	CD4+ Fos-lo	ME7_mod	Inflamed	0.152771	0.0581408
528	CD4+ Fos-lo	ME8_mod	Healthy	0.0148269	0.0117903
529	CD4+ Fos-lo	ME8_mod	Non-inflamed	0.0152725	0.0106753
530	CD4+ Fos-lo	ME8_mod	Inflamed	0.0146769	0.0110847
531	CD4+ Fos-lo	ME9_mod	Healthy	0.0330118	0.019526
532	CD4+ Fos-lo	ME9_mod	Non-inflamed	0.0311869	0.0167925
533	CD4+ Fos-lo	ME9_mod	Inflamed	0.027567	0.0162799
534	CD4+ Fos-lo	ME10_mod	Healthy	0.608452	0.182429
535	CD4+ Fos-lo	ME10_mod	Non-inflamed	0.433433	0.151282
536	CD4+ Fos-lo	ME10_mod	Inflamed	0.450413	0.196201
537	CD4+ Fos-lo	ME11_mod	Healthy	0.0430814	0.0243281
538	CD4+ Fos-lo	ME11_mod	Non-inflamed	0.0503224	0.0261919
539	CD4+ Fos-lo	ME11_mod	Inflamed	0.0475676	0.0257683
540	CD4+ Fos-lo	ME12_mod	Healthy	0.25226	0.0643335
541	CD4+ Fos-lo	ME12_mod	Non-inflamed	0.219617	0.0574788
542	CD4+ Fos-lo	ME12_mod	Inflamed	0.214515	0.0605286
543	CD4+ Fos-lo	ME13_mod	Healthy	0.00786564	0.0212328
544	CD4+ Fos-lo	ME13_mod	Non-inflamed	0.00731922	0.0190256
545	CD4+ Fos-lo	ME13_mod	Inflamed	0.00735727	0.0179442
546	CD8+ IELs	ME0_mod	Healthy	0.0524263	0.00580518
547	CD8+ IELs	ME0_mod	Non-inflamed	0.0545048	0.00672269
548	CD8+ IELs	ME0_mod	Inflamed	0.0550862	0.00722522
549	CD8+ IELs	ME1_mod	Healthy	0.448717	0.0590239
550	CD8+ IELs	ME1_mod	Non-inflamed	0.419612	0.0690514
551	CD8+ IELs	ME1_mod	Inflamed	0.43135	0.0691767
552	CD8+ IELs	ME2_mod	Healthy	0.0506275	0.0120485
553	CD8+ IELs	ME2_mod	Non-inflamed	0.0523683	0.0124562
554	CD8+ IELs	ME2_mod	Inflamed	0.0527468	0.0129676
555	CD8+ IELs	ME3_mod	Healthy	0.00110266	0.00881699
556	CD8+ IELs	ME3_mod	Non-inflamed	0.00208918	0.0119786
557	CD8+ IELs	ME3_mod	Inflamed	0.00228805	0.011218
558	CD8+ IELs	ME4_mod	Healthy	0.00899189	0.00501364
559	CD8+ IELs	ME4_mod	Non-inflamed	0.0108355	0.00622758
560	CD8+ IELs	ME4_mod	Inflamed	0.0106228	0.00532627
561	CD8+ IELs	ME5_mod	Healthy	0.0801497	0.023188
562	CD8+ IELs	ME5_mod	Non-inflamed	0.0831372	0.0249098
563	CD8+ IELs	ME5_mod	Inflamed	0.0805802	0.0240645
564	CD8+ IELs	ME6_mod	Healthy	0.100366	0.0376912
565	CD8+ IELs	ME6_mod	Non-inflamed	0.112673	0.0524239
566	CD8+ IELs	ME6_mod	Inflamed	0.110751	0.0483381
567	CD8+ IELs	ME7_mod	Healthy	0.172912	0.0516105
568	CD8+ IELs	ME7_mod	Non-inflamed	0.176996	0.0560466
569	CD8+ IELs	ME7_mod	Inflamed	0.169349	0.0543933
570	CD8+ IELs	ME8_mod	Healthy	0.0210764	0.0187819
571	CD8+ IELs	ME8_mod	Non-inflamed	0.0228447	0.0192503
572	CD8+ IELs	ME8_mod	Inflamed	0.0233115	0.020125
573	CD8+ IELs	ME9_mod	Healthy	0.0501384	0.0315492
574	CD8+ IELs	ME9_mod	Non-inflamed	0.0484406	0.0287185
575	CD8+ IELs	ME9_mod	Inflamed	0.0395453	0.0242997
576	CD8+ IELs	ME10_mod	Healthy	0.865933	0.26377
577	CD8+ IELs	ME10_mod	Non-inflamed	0.727668	0.252911
578	CD8+ IELs	ME10_mod	Inflamed	0.713351	0.310225
579	CD8+ IELs	ME11_mod	Healthy	0.0506847	0.0286562
580	CD8+ IELs	ME11_mod	Non-inflamed	0.0574279	0.0290417
581	CD8+ IELs	ME11_mod	Inflamed	0.0572338	0.0289104
582	CD8+ IELs	ME12_mod	Healthy	0.290843	0.0739966
583	CD8+ IELs	ME12_mod	Non-inflamed	0.272902	0.0767587
584	CD8+ IELs	ME12_mod	Inflamed	0.277216	0.0815289
585	CD8+ IELs	ME13_mod	Healthy	0.0143643	0.0343585
586	CD8+ IELs	ME13_mod	Non-inflamed	0.0159854	0.0348238
587	CD8+ IELs	ME13_mod	Inflamed	0.0180026	0.0402404
588	Mϕ	ME0_mod	Healthy	0.0597771	0.00804215
589	Mϕ	ME0_mod	Non-inflamed	0.0599297	0.00833357
590	Mϕ	ME0_mod	Inflamed	0.0586511	0.0088089
591	Mϕ	ME1_mod	Healthy	0.439775	0.0824135
592	Mϕ	ME1_mod	Non-inflamed	0.407052	0.0784905
593	Mϕ	ME1_mod	Inflamed	0.416239	0.0771025
594	Mϕ	ME2_mod	Healthy	0.0643329	0.0183222
595	Mϕ	ME2_mod	Non-inflamed	0.0765306	0.0234209
596	Mϕ	ME2_mod	Inflamed	0.0808332	0.0289122
597	Mϕ	ME3_mod	Healthy	0.00164293	0.0103983
598	Mϕ	ME3_mod	Non-inflamed	0.00225246	0.0131674
599	Mϕ	ME3_mod	Inflamed	0.00232902	0.0128348
600	Mϕ	ME4_mod	Healthy	0.00907837	0.00549872
601	Mϕ	ME4_mod	Non-inflamed	0.00955224	0.00607022
602	Mϕ	ME4_mod	Inflamed	0.00929397	0.00591633
603	Mϕ	ME5_mod	Healthy	0.0717273	0.0266484
604	Mϕ	ME5_mod	Non-inflamed	0.0746537	0.027081
605	Mϕ	ME5_mod	Inflamed	0.0732574	0.0259734
606	Mϕ	ME6_mod	Healthy	0.386234	0.191546
607	Mϕ	ME6_mod	Non-inflamed	0.402608	0.171284
608	Mϕ	ME6_mod	Inflamed	0.42214	0.181863
609	Mϕ	ME7_mod	Healthy	0.0591053	0.0301529
610	Mϕ	ME7_mod	Non-inflamed	0.0740217	0.0346465
611	Mϕ	ME7_mod	Inflamed	0.0736454	0.0337507
612	Mϕ	ME8_mod	Healthy	0.0190682	0.0282703
613	Mϕ	ME8_mod	Non-inflamed	0.0149223	0.0197803
614	Mϕ	ME8_mod	Inflamed	0.014439	0.0197188
615	Mϕ	ME9_mod	Healthy	0.0684432	0.0392577
616	Mϕ	ME9_mod	Non-inflamed	0.0522207	0.0321
617	Mϕ	ME9_mod	Inflamed	0.048505	0.0320048
618	Mϕ	ME10_mod	Healthy	0.658019	0.349245
619	Mϕ	ME10_mod	Non-inflamed	0.48177	0.277275
620	Mϕ	ME10_mod	Inflamed	0.434016	0.265693
621	Mϕ	ME11_mod	Healthy	0.0503659	0.0285318
622	Mϕ	ME11_mod	Non-inflamed	0.0552493	0.0295688
623	Mϕ	ME11_mod	Inflamed	0.0546478	0.030061
624	Mϕ	ME12_mod	Healthy	0.314505	0.100478
625	Mϕ	ME12_mod	Non-inflamed	0.286185	0.0879037
626	Mϕ	ME12_mod	Inflamed	0.291879	0.0905621
627	Mϕ	ME13_mod	Healthy	0.00230708	0.0109761
628	Mϕ	ME13_mod	Non-inflamed	0.00188499	0.0102845
629	Mϕ	ME13_mod	Inflamed	0.00201369	0.0113425
630	CD69+ Mast	ME0_mod	Healthy	0.0638531	0.00915768
631	CD69+ Mast	ME0_mod	Non-inflamed	0.0632043	0.00933129
632	CD69+ Mast	ME0_mod	Inflamed	0.0615239	0.0109495
633	CD69+ Mast	ME1_mod	Healthy	0.401333	0.0543618
634	CD69+ Mast	ME1_mod	Non-inflamed	0.396638	0.0521451
635	CD69+ Mast	ME1_mod	Inflamed	0.398197	0.059656
636	CD69+ Mast	ME2_mod	Healthy	0.0728821	0.0215562
637	CD69+ Mast	ME2_mod	Non-inflamed	0.0721873	0.0206608
638	CD69+ Mast	ME2_mod	Inflamed	0.0698638	0.0217645
639	CD69+ Mast	ME3_mod	Healthy	0.00138737	0.0110923
640	CD69+ Mast	ME3_mod	Non-inflamed	0.00387202	0.0194587
641	CD69+ Mast	ME3_mod	Inflamed	0.00475011	0.0222636
642	CD69+ Mast	ME4_mod	Healthy	0.0111271	0.00764168
643	CD69+ Mast	ME4_mod	Non-inflamed	0.013448	0.00879107
644	CD69+ Mast	ME4_mod	Inflamed	0.0137516	0.00940259
645	CD69+ Mast	ME5_mod	Healthy	0.073514	0.0287741
646	CD69+ Mast	ME5_mod	Non-inflamed	0.0772186	0.0283877
647	CD69+ Mast	ME5_mod	Inflamed	0.0753203	0.0273941
648	CD69+ Mast	ME6_mod	Healthy	0.140384	0.0672572
649	CD69+ Mast	ME6_mod	Non-inflamed	0.123362	0.0509387
650	CD69+ Mast	ME6_mod	Inflamed	0.127768	0.0569049
651	CD69+ Mast	ME7_mod	Healthy	0.0895864	0.0565813
652	CD69+ Mast	ME7_mod	Non-inflamed	0.0848399	0.0560947
653	CD69+ Mast	ME7_mod	Inflamed	0.0798826	0.0531793
654	CD69+ Mast	ME8_mod	Healthy	0.0174776	0.0188928
655	CD69+ Mast	ME8_mod	Non-inflamed	0.0188663	0.0212462
656	CD69+ Mast	ME8_mod	Inflamed	0.0191252	0.0226767
657	CD69+ Mast	ME9_mod	Healthy	0.0599923	0.0364058
658	CD69+ Mast	ME9_mod	Non-inflamed	0.0507896	0.0302039
659	CD69+ Mast	ME9_mod	Inflamed	0.0444692	0.0296323
660	CD69+ Mast	ME10_mod	Healthy	0.339249	0.187171
661	CD69+ Mast	ME10_mod	Non-inflamed	0.301548	0.189229
662	CD69+ Mast	ME10_mod	Inflamed	0.334854	0.18704
663	CD69+ Mast	ME11_mod	Healthy	0.0479885	0.0322212
664	CD69+ Mast	ME11_mod	Non-inflamed	0.0533744	0.0335011
665	CD69+ Mast	ME11_mod	Inflamed	0.0528497	0.0320052
666	CD69+ Mast	ME12_mod	Healthy	0.249536	0.0815634
667	CD69+ Mast	ME12_mod	Non-inflamed	0.243996	0.0782396
668	CD69+ Mast	ME12_mod	Inflamed	0.253122	0.0807579
669	CD69+ Mast	ME13_mod	Healthy	0.00113264	0.0102804
670	CD69+ Mast	ME13_mod	Non-inflamed	0.00336902	0.0191704
671	CD69+ Mast	ME13_mod	Inflamed	0.00503228	0.0209151
672	Cyc T	ME0_mod	Healthy	0.053586	0.00557894
673	Cyc T	ME0_mod	Non-inflamed	0.0589658	0.00604295
674	Cyc T	ME0_mod	Inflamed	0.0577173	0.00656687
675	Cyc T	ME1_mod	Healthy	0.468437	0.0606957
676	Cyc T	ME1_mod	Non-inflamed	0.456142	0.0634669
677	Cyc T	ME1_mod	Inflamed	0.460251	0.0743912
678	Cyc T	ME2_mod	Healthy	0.0542837	0.0141486
679	Cyc T	ME2_mod	Non-inflamed	0.0569239	0.0110612
680	Cyc T	ME2_mod	Inflamed	0.0556703	0.0115808
681	Cyc T	ME3_mod	Healthy	0.000345521	0.00281451
682	Cyc T	ME3_mod	Non-inflamed	0.00122646	0.0074251
683	Cyc T	ME3_mod	Inflamed	0.00174794	0.00614699
684	Cyc T	ME4_mod	Healthy	0.00953656	0.00455679
685	Cyc T	ME4_mod	Non-inflamed	0.0114782	0.00436648
686	Cyc T	ME4_mod	Inflamed	0.0111299	0.00381605
687	Cyc T	ME5_mod	Healthy	0.090744	0.0272026
688	Cyc T	ME5_mod	Non-inflamed	0.113515	0.0311077
689	Cyc T	ME5_mod	Inflamed	0.11151	0.0245452
690	Cyc T	ME6_mod	Healthy	0.0976335	0.0387571
691	Cyc T	ME6_mod	Non-inflamed	0.103956	0.0337283
692	Cyc T	ME6_mod	Inflamed	0.104136	0.0384218
693	Cyc T	ME7_mod	Healthy	0.174176	0.0641669
694	Cyc T	ME7_mod	Non-inflamed	0.162369	0.0502665
695	Cyc T	ME7_mod	Inflamed	0.167668	0.0516402
696	Cyc T	ME8_mod	Healthy	0.0907436	0.0824202
697	Cyc T	ME8_mod	Non-inflamed	0.178408	0.0966256
698	Cyc T	ME8_mod	Inflamed	0.192798	0.093761
699	Cyc T	ME9_mod	Healthy	0.0382941	0.0201587
700	Cyc T	ME9_mod	Non-inflamed	0.0406091	0.0166999
701	Cyc T	ME9_mod	Inflamed	0.0397391	0.0170503
702	Cyc T	ME10_mod	Healthy	0.73455	0.257392
703	Cyc T	ME10_mod	Non-inflamed	0.557342	0.220157
704	Cyc T	ME10_mod	Inflamed	0.541947	0.245346
705	Cyc T	ME11_mod	Healthy	0.0497584	0.0276813
706	Cyc T	ME11_mod	Non-inflamed	0.0608478	0.0183269
707	Cyc T	ME11_mod	Inflamed	0.0573088	0.0194333
708	Cyc T	ME12_mod	Healthy	0.307824	0.0735126
709	Cyc T	ME12_mod	Non-inflamed	0.326097	0.0596361
710	Cyc T	ME12_mod	Inflamed	0.352654	0.0825247
711	Cyc T	ME13_mod	Healthy	0.00752048	0.0195739
712	Cyc T	ME13_mod	Non-inflamed	0.00935787	0.0139901
713	Cyc T	ME13_mod	Inflamed	0.00598463	0.0123056
714	CD4+ Fos-hi	ME0_mod	Healthy	0.0552793	0.00721514
715	CD4+ Fos-hi	ME0_mod	Non-inflamed	0.0532232	0.00710949
716	CD4+ Fos-hi	ME0_mod	Inflamed	0.0537177	0.00819806
717	CD4+ Fos-hi	ME1_mod	Healthy	0.462072	0.0658381
718	CD4+ Fos-hi	ME1_mod	Non-inflamed	0.467391	0.082783
719	CD4+ Fos-hi	ME1_mod	Inflamed	0.460501	0.0857164
720	CD4+ Fos-hi	ME2_mod	Healthy	0.0621238	0.0186109
721	CD4+ Fos-hi	ME2_mod	Non-inflamed	0.0557638	0.0159133
722	CD4+ Fos-hi	ME2_mod	Inflamed	0.0556	0.016872
723	CD4+ Fos-hi	ME3_mod	Healthy	0.00100866	0.0070486
724	CD4+ Fos-hi	ME3_mod	Non-inflamed	0.00191038	0.0116619
725	CD4+ Fos-hi	ME3_mod	Inflamed	0.00186603	0.0102021
726	CD4+ Fos-hi	ME4_mod	Healthy	0.0100798	0.00516815
727	CD4+ Fos-hi	ME4_mod	Non-inflamed	0.0109326	0.00500016
728	CD4+ Fos-hi	ME4_mod	Inflamed	0.0108006	0.00528628
729	CD4+ Fos-hi	ME5_mod	Healthy	0.0740535	0.0223866
730	CD4+ Fos-hi	ME5_mod	Non-inflamed	0.0704635	0.021465
731	CD4+ Fos-hi	ME5_mod	Inflamed	0.0693961	0.0215679
732	CD4+ Fos-hi	ME6_mod	Healthy	0.100589	0.0502057
733	CD4+ Fos-hi	ME6_mod	Non-inflamed	0.0865516	0.0363231
734	CD4+ Fos-hi	ME6_mod	Inflamed	0.0871789	0.0475523
735	CD4+ Fos-hi	ME7_mod	Healthy	0.21142	0.0758159
736	CD4+ Fos-hi	ME7_mod	Non-inflamed	0.184319	0.0662566
737	CD4+ Fos-hi	ME7_mod	Inflamed	0.178427	0.0667102
738	CD4+ Fos-hi	ME8_mod	Healthy	0.017263	0.0135065
739	CD4+ Fos-hi	ME8_mod	Non-inflamed	0.0177605	0.0120496
740	CD4+ Fos-hi	ME8_mod	Inflamed	0.0186145	0.0141488
741	CD4+ Fos-hi	ME9_mod	Healthy	0.0365235	0.0207351
742	CD4+ Fos-hi	ME9_mod	Non-inflamed	0.0354396	0.019746
743	CD4+ Fos-hi	ME9_mod	Inflamed	0.0325104	0.017862
744	CD4+ Fos-hi	ME10_mod	Healthy	0.667799	0.210128
745	CD4+ Fos-hi	ME10_mod	Non-inflamed	0.486936	0.164263
746	CD4+ Fos-hi	ME10_mod	Inflamed	0.49392	0.188298
747	CD4+ Fos-hi	ME11_mod	Healthy	0.0459807	0.0256127
748	CD4+ Fos-hi	ME11_mod	Non-inflamed	0.0508584	0.0254006
749	CD4+ Fos-hi	ME11_mod	Inflamed	0.0509461	0.0260077
750	CD4+ Fos-hi	ME12_mod	Healthy	0.237004	0.0617158
751	CD4+ Fos-hi	ME12_mod	Non-inflamed	0.222761	0.0633721
752	CD4+ Fos-hi	ME12_mod	Inflamed	0.216881	0.0639864
753	CD4+ Fos-hi	ME13_mod	Healthy	0.00806953	0.0214009
754	CD4+ Fos-hi	ME13_mod	Non-inflamed	0.00908028	0.0206078
755	CD4+ Fos-hi	ME13_mod	Inflamed	0.0096533	0.0209067
756	GC	ME0_mod	Healthy	0.0505046	0.0137738
757	GC	ME0_mod	Non-inflamed	0.0578403	0.0108911
758	GC	ME0_mod	Inflamed	0.0590785	0.00879129
759	GC	ME1_mod	Healthy	0.449946	0.130656
760	GC	ME1_mod	Non-inflamed	0.44413	0.0882036
761	GC	ME1_mod	Inflamed	0.476036	0.0826926
762	GC	ME2_mod	Healthy	0.0396035	0.0121969
763	GC	ME2_mod	Non-inflamed	0.0472817	0.0114834
764	GC	ME2_mod	Inflamed	0.0473482	0.0104478
765	GC	ME3_mod	Healthy	0.101994	0.117347
766	GC	ME3_mod	Non-inflamed	0.121472	0.10556
767	GC	ME3_mod	Inflamed	0.0965093	0.0871359
768	GC	ME4_mod	Healthy	0.0102577	0.00523428
769	GC	ME4_mod	Non-inflamed	0.0122636	0.00464964
770	GC	ME4_mod	Inflamed	0.0114456	0.00431564
771	GC	ME5_mod	Healthy	0.0827004	0.0345818
772	GC	ME5_mod	Non-inflamed	0.0923864	0.0254644
773	GC	ME5_mod	Inflamed	0.101865	0.0273794
774	GC	ME6_mod	Healthy	0.0897707	0.0459941
775	GC	ME6_mod	Non-inflamed	0.102901	0.0367274
776	GC	ME6_mod	Inflamed	0.109472	0.0337354
777	GC	ME7_mod	Healthy	0.254325	0.143022
778	GC	ME7_mod	Non-inflamed	0.338966	0.127717
779	GC	ME7_mod	Inflamed	0.329123	0.0992896
780	GC	ME8_mod	Healthy	0.0225959	0.0211506
781	GC	ME8_mod	Non-inflamed	0.0264	0.0179867
782	GC	ME8_mod	Inflamed	0.0256984	0.0156967
783	GC	ME9_mod	Healthy	0.03995	0.0254824
784	GC	ME9_mod	Non-inflamed	0.0465148	0.0191092
785	GC	ME9_mod	Inflamed	0.0455025	0.0175968
786	GC	ME10_mod	Healthy	0.421811	0.254925
787	GC	ME10_mod	Non-inflamed	0.516475	0.190286
788	GC	ME10_mod	Inflamed	0.528918	0.240638
789	GC	ME11_mod	Healthy	0.0409397	0.0238395
790	GC	ME11_mod	Non-inflamed	0.0519577	0.0213352
791	GC	ME11_mod	Inflamed	0.0497009	0.0206095
792	GC	ME12_mod	Healthy	0.3181	0.139611
793	GC	ME12_mod	Non-inflamed	0.309359	0.0941079
794	GC	ME12_mod	Inflamed	0.318098	0.0771876
795	GC	ME13_mod	Healthy	0.00102801	0.00363334
796	GC	ME13_mod	Non-inflamed	0.00196282	0.00687325
797	GC	ME13_mod	Inflamed	0.00139126	0.00648317
798	CD8+ IL17+	ME0_mod	Healthy	0.0557331	0.00532324
799	CD8+ IL17+	ME0_mod	Non-inflamed	0.0574021	0.00677818
800	CD8+ IL17+	ME0_mod	Inflamed	0.0602583	0.00673691
801	CD8+ IL17+	ME1_mod	Healthy	0.459119	0.0580456
802	CD8+ IL17+	ME1_mod	Non-inflamed	0.445171	0.0546534
803	CD8+ IL17+	ME1_mod	Inflamed	0.421487	0.0549573
804	CD8+ IL17+	ME2_mod	Healthy	0.056682	0.0119119
805	CD8+ IL17+	ME2_mod	Non-inflamed	0.0539723	0.0113149
806	CD8+ IL17+	ME2_mod	Inflamed	0.0572473	0.0112441
807	CD8+ IL17+	ME3_mod	Healthy	0	0
808	CD8+ IL17+	ME3_mod	Non-inflamed	0.000906813	0.00772623
809	CD8+ IL17+	ME3_mod	Inflamed	0.00165661	0.00929105
810	CD8+ IL17+	ME4_mod	Healthy	0.0109099	0.00469219
811	CD8+ IL17+	ME4_mod	Non-inflamed	0.0119617	0.00565607
812	CD8+ IL17+	ME4_mod	Inflamed	0.0144396	0.00600143
813	CD8+ IL17+	ME5_mod	Healthy	0.0850182	0.0255481
814	CD8+ IL17+	ME5_mod	Non-inflamed	0.0898383	0.0241064
815	CD8+ IL17+	ME5_mod	Inflamed	0.0910003	0.0241754
816	CD8+ IL17+	ME6_mod	Healthy	0.106213	0.0390075
817	CD8+ IL17+	ME6_mod	Non-inflamed	0.105143	0.0373634
818	CD8+ IL17+	ME6_mod	Inflamed	0.126961	0.0550414
819	CD8+ IL17+	ME7_mod	Healthy	0.230797	0.0749767
820	CD8+ IL17+	ME7_mod	Non-inflamed	0.224503	0.0732582
821	CD8+ IL17+	ME7_mod	Inflamed	0.248126	0.0726124
822	CD8+ IL17+	ME8_mod	Healthy	0.0186339	0.0126649
823	CD8+ IL17+	ME8_mod	Non-inflamed	0.0202589	0.0117276
824	CD8+ IL17+	ME8_mod	Inflamed	0.02121	0.0122684
825	CD8+ IL17+	ME9_mod	Healthy	0.042543	0.0221292
826	CD8+ IL17+	ME9_mod	Non-inflamed	0.0473906	0.0231433
827	CD8+ IL17+	ME9_mod	Inflamed	0.0480157	0.0192675
828	CD8+ IL17+	ME10_mod	Healthy	0.790729	0.199053
829	CD8+ IL17+	ME10_mod	Non-inflamed	0.668359	0.180834
830	CD8+ IL17+	ME10_mod	Inflamed	0.793377	0.247152
831	CD8+ IL17+	ME11_mod	Healthy	0.0508916	0.0243266
832	CD8+ IL17+	ME11_mod	Non-inflamed	0.0580457	0.0225483
833	CD8+ IL17+	ME11_mod	Inflamed	0.0623014	0.0254191
834	CD8+ IL17+	ME12_mod	Healthy	0.277011	0.0701845
835	CD8+ IL17+	ME12_mod	Non-inflamed	0.298492	0.0643113
836	CD8+ IL17+	ME12_mod	Inflamed	0.299407	0.0634871
837	CD8+ IL17+	ME13_mod	Healthy	0.00939664	0.0217327
838	CD8+ IL17+	ME13_mod	Non-inflamed	0.0139292	0.024041
839	CD8+ IL17+	ME13_mod	Inflamed	0.0134216	0.0241293
840	Inf Mono	ME0_mod	Healthy	0.0610031	0.00682264
841	Inf Mono	ME0_mod	Non-inflamed	0.0601052	0.00660579
842	Inf Mono	ME0_mod	Inflamed	0.0598067	0.00863083
843	Inf Mono	ME1_mod	Healthy	0.45472	0.0647808
844	Inf Mono	ME1_mod	Non-inflamed	0.405031	0.0602763
845	Inf Mono	ME1_mod	Inflamed	0.41845	0.0496927
846	Inf Mono	ME2_mod	Healthy	0.0712863	0.0182202
847	Inf Mono	ME2_mod	Non-inflamed	0.0894138	0.0246427
848	Inf Mono	ME2_mod	Inflamed	0.096802	0.0286208
849	Inf Mono	ME3_mod	Healthy	0.00108085	0.006362
850	Inf Mono	ME3_mod	Non-inflamed	0.00229243	0.0101825
851	Inf Mono	ME3_mod	Inflamed	0.00241306	0.011182
852	Inf Mono	ME4_mod	Healthy	0.00600112	0.00360204
853	Inf Mono	ME4_mod	Non-inflamed	0.00744076	0.00345667
854	Inf Mono	ME4_mod	Inflamed	0.00728331	0.00390084
855	Inf Mono	ME5_mod	Healthy	0.0690895	0.0232451
856	Inf Mono	ME5_mod	Non-inflamed	0.0797436	0.0241539
857	Inf Mono	ME5_mod	Inflamed	0.0732607	0.0206554
858	Inf Mono	ME6_mod	Healthy	0.374804	0.130852
859	Inf Mono	ME6_mod	Non-inflamed	0.428685	0.134819
860	Inf Mono	ME6_mod	Inflamed	0.476429	0.154662
861	Inf Mono	ME7_mod	Healthy	0.0747284	0.0298063
862	Inf Mono	ME7_mod	Non-inflamed	0.0872401	0.0304765
863	Inf Mono	ME7_mod	Inflamed	0.0787656	0.0298325
864	Inf Mono	ME8_mod	Healthy	0.0125767	0.0173224
865	Inf Mono	ME8_mod	Non-inflamed	0.0108455	0.00814484
866	Inf Mono	ME8_mod	Inflamed	0.0110159	0.00874554
867	Inf Mono	ME9_mod	Healthy	0.0386325	0.0216792
868	Inf Mono	ME9_mod	Non-inflamed	0.0389762	0.0183798
869	Inf Mono	ME9_mod	Inflamed	0.038455	0.0210595
870	Inf Mono	ME10_mod	Healthy	0.653517	0.282611
871	Inf Mono	ME10_mod	Non-inflamed	0.453566	0.218935
872	Inf Mono	ME10_mod	Inflamed	0.397283	0.169372
873	Inf Mono	ME11_mod	Healthy	0.044754	0.02198
874	Inf Mono	ME11_mod	Non-inflamed	0.055711	0.0232495
875	Inf Mono	ME11_mod	Inflamed	0.0490977	0.022215
876	Inf Mono	ME12_mod	Healthy	0.297673	0.0719311
877	Inf Mono	ME12_mod	Non-inflamed	0.275259	0.0685282
878	Inf Mono	ME12_mod	Inflamed	0.287161	0.0660866
879	Inf Mono	ME13_mod	Healthy	0.000554661	0.00472953
880	Inf Mono	ME13_mod	Non-inflamed	0.00121236	0.00790012
881	Inf Mono	ME13_mod	Inflamed	0.00138317	0.00732977
882	Follic	ME0_mod	Healthy	0.0429933	0.00766163
883	Follic	ME0_mod	Non-inflamed	0.0466103	0.00650919
884	Follic	ME0_mod	Inflamed	0.0454986	0.00763695
885	Follic	ME1_mod	Healthy	0.535724	0.0943674
886	Follic	ME1_mod	Non-inflamed	0.514296	0.0779383
887	Follic	ME1_mod	Inflamed	0.530056	0.078591
888	Follic	ME2_mod	Healthy	0.0357214	0.0130789
889	Follic	ME2_mod	Non-inflamed	0.0399361	0.0124208
890	Follic	ME2_mod	Inflamed	0.0390773	0.0132264
891	Follic	ME3_mod	Healthy	0.0195185	0.0540018
892	Follic	ME3_mod	Non-inflamed	0.044672	0.079114
893	Follic	ME3_mod	Inflamed	0.0366817	0.0665931
894	Follic	ME4_mod	Healthy	0.0072825	0.00403478
895	Follic	ME4_mod	Non-inflamed	0.00788982	0.00401621
896	Follic	ME4_mod	Inflamed	0.00787097	0.00436613
897	Follic	ME5_mod	Healthy	0.056309	0.0210373
898	Follic	ME5_mod	Non-inflamed	0.0610124	0.0196356
899	Follic	ME5_mod	Inflamed	0.0603612	0.0238613
900	Follic	ME6_mod	Healthy	0.064901	0.029785
901	Follic	ME6_mod	Non-inflamed	0.0737751	0.0271818
902	Follic	ME6_mod	Inflamed	0.0727492	0.0319601
903	Follic	ME7_mod	Healthy	0.193251	0.082327
904	Follic	ME7_mod	Non-inflamed	0.227255	0.0743804
905	Follic	ME7_mod	Inflamed	0.223528	0.0857945
906	Follic	ME8_mod	Healthy	0.0152494	0.0120808
907	Follic	ME8_mod	Non-inflamed	0.015958	0.0117651
908	Follic	ME8_mod	Inflamed	0.0157952	0.0133214
909	Follic	ME9_mod	Healthy	0.0259537	0.0170134
910	Follic	ME9_mod	Non-inflamed	0.0287211	0.0165318
911	Follic	ME9_mod	Inflamed	0.0294191	0.0184994
912	Follic	ME10_mod	Healthy	0.50409	0.260254
913	Follic	ME10_mod	Non-inflamed	0.536047	0.154438
914	Follic	ME10_mod	Inflamed	0.517512	0.194149
915	Follic	ME11_mod	Healthy	0.0392526	0.0225688
916	Follic	ME11_mod	Non-inflamed	0.0466843	0.0234921
917	Follic	ME11_mod	Inflamed	0.0439204	0.0240007
918	Follic	ME12_mod	Healthy	0.203864	0.0631184
919	Follic	ME12_mod	Non-inflamed	0.194706	0.0551782
920	Follic	ME12_mod	Inflamed	0.214717	0.0709561
921	Follic	ME13_mod	Healthy	0.00258385	0.0109123
922	Follic	ME13_mod	Non-inflamed	0.00346979	0.01286
923	Follic	ME13_mod	Inflamed	0.00332963	0.0130398
924	NKs	ME0_mod	Healthy	0.0580042	0.00606993
925	NKs	ME0_mod	Non-inflamed	0.0584516	0.00597555
926	NKs	ME0_mod	Inflamed	0.0574314	0.00588791
927	NKs	ME1_mod	Healthy	0.407166	0.057961
928	NKs	ME1_mod	Non-inflamed	0.391982	0.0532557
929	NKs	ME1_mod	Inflamed	0.400175	0.0574338
930	NKs	ME2_mod	Healthy	0.0625565	0.0173798
931	NKs	ME2_mod	Non-inflamed	0.0562307	0.0115941
932	NKs	ME2_mod	Inflamed	0.0568248	0.0132043
933	NKs	ME3_mod	Healthy	0.00130284	0.0132177
934	NKs	ME3_mod	Non-inflamed	0.00481017	0.0189888
935	NKs	ME3_mod	Inflamed	0.00329586	0.015794
936	NKs	ME4_mod	Healthy	0.00994171	0.00548517
937	NKs	ME4_mod	Non-inflamed	0.0118146	0.00493783
938	NKs	ME4_mod	Inflamed	0.0114775	0.00518745
939	NKs	ME5_mod	Healthy	0.0851065	0.0258964
940	NKs	ME5_mod	Non-inflamed	0.0906592	0.0245102
941	NKs	ME5_mod	Inflamed	0.0891626	0.0250307
942	NKs	ME6_mod	Healthy	0.213896	0.114452
943	NKs	ME6_mod	Non-inflamed	0.185391	0.0626278
944	NKs	ME6_mod	Inflamed	0.173626	0.068773
945	NKs	ME7_mod	Healthy	0.207986	0.0715752
946	NKs	ME7_mod	Non-inflamed	0.193807	0.0515202
947	NKs	ME7_mod	Inflamed	0.183443	0.0551067
948	NKs	ME8_mod	Healthy	0.0196454	0.0173144
949	NKs	ME8_mod	Non-inflamed	0.0185923	0.0123698
950	NKs	ME8_mod	Inflamed	0.0175379	0.0121767
951	NKs	ME9_mod	Healthy	0.0333481	0.0235889
952	NKs	ME9_mod	Non-inflamed	0.034545	0.017493
953	NKs	ME9_mod	Inflamed	0.0349214	0.0185415
954	NKs	ME10_mod	Healthy	0.81097	0.266684
955	NKs	ME10_mod	Non-inflamed	0.759719	0.22348
956	NKs	ME10_mod	Inflamed	0.77866	0.24996
957	NKs	ME11_mod	Healthy	0.0526446	0.0289279
958	NKs	ME11_mod	Non-inflamed	0.0611451	0.0251434
959	NKs	ME11_mod	Inflamed	0.0589173	0.0263236
960	NKs	ME12_mod	Healthy	0.2809	0.0804424
961	NKs	ME12_mod	Non-inflamed	0.273138	0.0609429
962	NKs	ME12_mod	Inflamed	0.286184	0.0668255
963	NKs	ME13_mod	Healthy	0.037033	0.060566
964	NKs	ME13_mod	Non-inflamed	0.0652463	0.069355
965	NKs	ME13_mod	Inflamed	0.057077	0.07307

## Sheet: Smiley_Stromal
	Cluster	Module	Inflammation	Mean	Std
0	WNT5B+ 2	ME0_mod	Healthy	0.0852676	0.0652689
1	WNT5B+ 2	ME0_mod	Non-inflamed	0.0902857	0.067608
2	WNT5B+ 2	ME0_mod	Inflamed	0.087869	0.0901099
3	WNT5B+ 2	ME1_mod	Healthy	0.385303	0.291532
4	WNT5B+ 2	ME1_mod	Non-inflamed	0.394204	0.307492
5	WNT5B+ 2	ME1_mod	Inflamed	0.387368	0.345742
6	WNT5B+ 2	ME2_mod	Healthy	0.107748	0.079239
7	WNT5B+ 2	ME2_mod	Non-inflamed	0.13502	0.113693
8	WNT5B+ 2	ME2_mod	Inflamed	0.127713	0.12891
9	WNT5B+ 2	ME3_mod	Healthy	0.0039886	0.0143821
10	WNT5B+ 2	ME3_mod	Non-inflamed	0.00425228	0.0147886
11	WNT5B+ 2	ME3_mod	Inflamed	0.00536398	0.0164581
12	WNT5B+ 2	ME4_mod	Healthy	0.0589033	0.0439124
13	WNT5B+ 2	ME4_mod	Non-inflamed	0.0666687	0.048839
14	WNT5B+ 2	ME4_mod	Inflamed	0.0649631	0.0755172
15	WNT5B+ 2	ME5_mod	Healthy	0.0889675	0.0729557
16	WNT5B+ 2	ME5_mod	Non-inflamed	0.0961482	0.077784
17	WNT5B+ 2	ME5_mod	Inflamed	0.0885057	0.0903928
18	WNT5B+ 2	ME6_mod	Healthy	0.0751049	0.0610598
19	WNT5B+ 2	ME6_mod	Non-inflamed	0.0743898	0.0680092
20	WNT5B+ 2	ME6_mod	Inflamed	0.0700104	0.0735729
21	WNT5B+ 2	ME7_mod	Healthy	0.0300763	0.030202
22	WNT5B+ 2	ME7_mod	Non-inflamed	0.0259277	0.027792
23	WNT5B+ 2	ME7_mod	Inflamed	0.0273351	0.0359035
24	WNT5B+ 2	ME8_mod	Healthy	0.0201661	0.0191659
25	WNT5B+ 2	ME8_mod	Non-inflamed	0.0204801	0.0186756
26	WNT5B+ 2	ME8_mod	Inflamed	0.0244524	0.0497293
27	WNT5B+ 2	ME9_mod	Healthy	0.0532841	0.0456
28	WNT5B+ 2	ME9_mod	Non-inflamed	0.0562202	0.0486109
29	WNT5B+ 2	ME9_mod	Inflamed	0.0552349	0.05475
30	WNT5B+ 2	ME10_mod	Healthy	0.520649	0.420931
31	WNT5B+ 2	ME10_mod	Non-inflamed	0.40358	0.36457
32	WNT5B+ 2	ME10_mod	Inflamed	0.376271	0.412918
33	WNT5B+ 2	ME11_mod	Healthy	0.0757671	0.0635111
34	WNT5B+ 2	ME11_mod	Non-inflamed	0.0841234	0.0706338
35	WNT5B+ 2	ME11_mod	Inflamed	0.0854213	0.0999019
36	WNT5B+ 2	ME12_mod	Healthy	0.342188	0.249419
37	WNT5B+ 2	ME12_mod	Non-inflamed	0.322149	0.243889
38	WNT5B+ 2	ME12_mod	Inflamed	0.318292	0.278567
39	WNT5B+ 2	ME13_mod	Healthy	0.00484331	0.0178354
40	WNT5B+ 2	ME13_mod	Non-inflamed	0.00593607	0.01787
41	WNT5B+ 2	ME13_mod	Inflamed	0.00651341	0.0191072
42	Myofib	ME0_mod	Healthy	0.0962952	0.114784
43	Myofib	ME0_mod	Non-inflamed	0.115392	0.106775
44	Myofib	ME0_mod	Inflamed	0.12253	0.114983
45	Myofib	ME1_mod	Healthy	0.407898	0.514128
46	Myofib	ME1_mod	Non-inflamed	0.512734	0.503007
47	Myofib	ME1_mod	Inflamed	0.574735	0.529164
48	Myofib	ME2_mod	Healthy	0.120557	0.139931
49	Myofib	ME2_mod	Non-inflamed	0.153653	0.153342
50	Myofib	ME2_mod	Inflamed	0.1671	0.168286
51	Myofib	ME3_mod	Healthy	0.00430187	0.0142234
52	Myofib	ME3_mod	Non-inflamed	0.00442968	0.0141342
53	Myofib	ME3_mod	Inflamed	0.00631144	0.018438
54	Myofib	ME4_mod	Healthy	0.0782164	0.0977935
55	Myofib	ME4_mod	Non-inflamed	0.107459	0.103492
56	Myofib	ME4_mod	Inflamed	0.108847	0.106707
57	Myofib	ME5_mod	Healthy	0.0963364	0.119832
58	Myofib	ME5_mod	Non-inflamed	0.121358	0.116361
59	Myofib	ME5_mod	Inflamed	0.119268	0.12853
60	Myofib	ME6_mod	Healthy	0.0640118	0.0914246
61	Myofib	ME6_mod	Non-inflamed	0.0744941	0.0834586
62	Myofib	ME6_mod	Inflamed	0.0910858	0.0994385
63	Myofib	ME7_mod	Healthy	0.0205487	0.0316131
64	Myofib	ME7_mod	Non-inflamed	0.0241267	0.0331454
65	Myofib	ME7_mod	Inflamed	0.0289375	0.048957
66	Myofib	ME8_mod	Healthy	0.0216369	0.0311288
67	Myofib	ME8_mod	Non-inflamed	0.0268184	0.0321738
68	Myofib	ME8_mod	Inflamed	0.0410871	0.179246
69	Myofib	ME9_mod	Healthy	0.0528889	0.068993
70	Myofib	ME9_mod	Non-inflamed	0.064441	0.0705438
71	Myofib	ME9_mod	Inflamed	0.0660989	0.0693953
72	Myofib	ME10_mod	Healthy	0.427483	0.574526
73	Myofib	ME10_mod	Non-inflamed	0.464688	0.527278
74	Myofib	ME10_mod	Inflamed	0.493887	0.60611
75	Myofib	ME11_mod	Healthy	0.0846756	0.109838
76	Myofib	ME11_mod	Non-inflamed	0.112351	0.117277
77	Myofib	ME11_mod	Inflamed	0.111289	0.112546
78	Myofib	ME12_mod	Healthy	0.380191	0.402932
79	Myofib	ME12_mod	Non-inflamed	0.416884	0.363833
80	Myofib	ME12_mod	Inflamed	0.439244	0.416328
81	Myofib	ME13_mod	Healthy	0.00503933	0.0157086
82	Myofib	ME13_mod	Non-inflamed	0.00701366	0.0229821
83	Myofib	ME13_mod	Inflamed	0.00915996	0.0228446
84	Glia	ME0_mod	Healthy	0.0573791	0.0419388
85	Glia	ME0_mod	Non-inflamed	0.0831117	0.0909499
86	Glia	ME0_mod	Inflamed	0.10274	0.0810614
87	Glia	ME1_mod	Healthy	0.177574	0.15352
88	Glia	ME1_mod	Non-inflamed	0.26196	0.323064
89	Glia	ME1_mod	Inflamed	0.317716	0.261145
90	Glia	ME2_mod	Healthy	0.100024	0.0668741
91	Glia	ME2_mod	Non-inflamed	0.132512	0.134771
92	Glia	ME2_mod	Inflamed	0.166938	0.140407
93	Glia	ME3_mod	Healthy	0.00432256	0.014861
94	Glia	ME3_mod	Non-inflamed	0.00856285	0.0223126
95	Glia	ME3_mod	Inflamed	0.0101073	0.0205965
96	Glia	ME4_mod	Healthy	0.0636972	0.0474633
97	Glia	ME4_mod	Non-inflamed	0.10089	0.154121
98	Glia	ME4_mod	Inflamed	0.112608	0.0951655
99	Glia	ME5_mod	Healthy	0.0599245	0.0507125
100	Glia	ME5_mod	Non-inflamed	0.0907181	0.107827
101	Glia	ME5_mod	Inflamed	0.107773	0.0870186
102	Glia	ME6_mod	Healthy	0.0441327	0.0394382
103	Glia	ME6_mod	Non-inflamed	0.0544203	0.057593
104	Glia	ME6_mod	Inflamed	0.0648065	0.0567968
105	Glia	ME7_mod	Healthy	0.0134403	0.0166029
106	Glia	ME7_mod	Non-inflamed	0.024241	0.0270057
107	Glia	ME7_mod	Inflamed	0.0277804	0.0262434
108	Glia	ME8_mod	Healthy	0.0138621	0.0135304
109	Glia	ME8_mod	Non-inflamed	0.0217961	0.0288271
110	Glia	ME8_mod	Inflamed	0.0256165	0.0242023
111	Glia	ME9_mod	Healthy	0.0598658	0.0437947
112	Glia	ME9_mod	Non-inflamed	0.0766051	0.0758445
113	Glia	ME9_mod	Inflamed	0.0949742	0.0877927
114	Glia	ME10_mod	Healthy	0.320243	0.392555
115	Glia	ME10_mod	Non-inflamed	0.298954	0.37946
116	Glia	ME10_mod	Inflamed	0.52869	0.471649
117	Glia	ME11_mod	Healthy	0.0457471	0.0441164
118	Glia	ME11_mod	Non-inflamed	0.0739696	0.0911525
119	Glia	ME11_mod	Inflamed	0.0936676	0.08314
120	Glia	ME12_mod	Healthy	0.18026	0.133051
121	Glia	ME12_mod	Non-inflamed	0.257118	0.404123
122	Glia	ME12_mod	Inflamed	0.310955	0.261111
123	Glia	ME13_mod	Healthy	0.00269274	0.0105376
124	Glia	ME13_mod	Non-inflamed	0.00776836	0.0206417
125	Glia	ME13_mod	Inflamed	0.00783828	0.0209576
126	RSPO3+	ME0_mod	Healthy	0.111983	0.058216
127	RSPO3+	ME0_mod	Non-inflamed	0.105701	0.0622191
128	RSPO3+	ME0_mod	Inflamed	0.17717	0.180549
129	RSPO3+	ME1_mod	Healthy	0.449591	0.22724
130	RSPO3+	ME1_mod	Non-inflamed	0.489943	0.240853
131	RSPO3+	ME1_mod	Inflamed	0.708396	0.709424
132	RSPO3+	ME2_mod	Healthy	0.163948	0.0903258
133	RSPO3+	ME2_mod	Non-inflamed	0.134569	0.0945746
134	RSPO3+	ME2_mod	Inflamed	0.208851	0.209864
135	RSPO3+	ME3_mod	Healthy	0.00890985	0.0231396
136	RSPO3+	ME3_mod	Non-inflamed	0.00549769	0.0149839
137	RSPO3+	ME3_mod	Inflamed	0.00706215	0.0175631
138	RSPO3+	ME4_mod	Healthy	0.0604401	0.0331141
139	RSPO3+	ME4_mod	Non-inflamed	0.0694888	0.0401905
140	RSPO3+	ME4_mod	Inflamed	0.121765	0.129896
141	RSPO3+	ME5_mod	Healthy	0.0877973	0.0490637
142	RSPO3+	ME5_mod	Non-inflamed	0.0959251	0.0598534
143	RSPO3+	ME5_mod	Inflamed	0.153516	0.130946
144	RSPO3+	ME6_mod	Healthy	0.110692	0.065326
145	RSPO3+	ME6_mod	Non-inflamed	0.0918245	0.06103
146	RSPO3+	ME6_mod	Inflamed	0.130354	0.13608
147	RSPO3+	ME7_mod	Healthy	0.0192343	0.0155429
148	RSPO3+	ME7_mod	Non-inflamed	0.0178331	0.0151328
149	RSPO3+	ME7_mod	Inflamed	0.0297022	0.0331709
150	RSPO3+	ME8_mod	Healthy	0.0242376	0.0162924
151	RSPO3+	ME8_mod	Non-inflamed	0.0272209	0.0192736
152	RSPO3+	ME8_mod	Inflamed	0.0442917	0.0481041
153	RSPO3+	ME9_mod	Healthy	0.0611157	0.0385061
154	RSPO3+	ME9_mod	Non-inflamed	0.0620094	0.0424563
155	RSPO3+	ME9_mod	Inflamed	0.112104	0.121864
156	RSPO3+	ME10_mod	Healthy	0.330713	0.248209
157	RSPO3+	ME10_mod	Non-inflamed	0.248474	0.169954
158	RSPO3+	ME10_mod	Inflamed	0.365049	0.286098
159	RSPO3+	ME11_mod	Healthy	0.092032	0.0624934
160	RSPO3+	ME11_mod	Non-inflamed	0.0964229	0.0622564
161	RSPO3+	ME11_mod	Inflamed	0.181197	0.19745
162	RSPO3+	ME12_mod	Healthy	0.331976	0.174176
163	RSPO3+	ME12_mod	Non-inflamed	0.32484	0.177806
164	RSPO3+	ME12_mod	Inflamed	0.484819	0.429823
165	RSPO3+	ME13_mod	Healthy	0.0172956	0.0608163
166	RSPO3+	ME13_mod	Non-inflamed	0.0124421	0.0261116
167	RSPO3+	ME13_mod	Inflamed	0.0183616	0.0312104
168	WNT2B+ Fos-lo 1	ME0_mod	Healthy	0.146121	0.0786589
169	WNT2B+ Fos-lo 1	ME0_mod	Non-inflamed	0.147037	0.0798008
170	WNT2B+ Fos-lo 1	ME0_mod	Inflamed	0.129186	0.097286
171	WNT2B+ Fos-lo 1	ME1_mod	Healthy	0.676206	0.388816
172	WNT2B+ Fos-lo 1	ME1_mod	Non-inflamed	0.629241	0.317075
173	WNT2B+ Fos-lo 1	ME1_mod	Inflamed	0.580833	0.379856
174	WNT2B+ Fos-lo 1	ME2_mod	Healthy	0.190115	0.103206
175	WNT2B+ Fos-lo 1	ME2_mod	Non-inflamed	0.174664	0.103096
176	WNT2B+ Fos-lo 1	ME2_mod	Inflamed	0.161703	0.120582
177	WNT2B+ Fos-lo 1	ME3_mod	Healthy	0.00910832	0.0218362
178	WNT2B+ Fos-lo 1	ME3_mod	Non-inflamed	0.0104234	0.0216497
179	WNT2B+ Fos-lo 1	ME3_mod	Inflamed	0.0103494	0.0235866
180	WNT2B+ Fos-lo 1	ME4_mod	Healthy	0.0750341	0.0422675
181	WNT2B+ Fos-lo 1	ME4_mod	Non-inflamed	0.0971826	0.0549779
182	WNT2B+ Fos-lo 1	ME4_mod	Inflamed	0.0850645	0.0711154
183	WNT2B+ Fos-lo 1	ME5_mod	Healthy	0.121709	0.0747645
184	WNT2B+ Fos-lo 1	ME5_mod	Non-inflamed	0.133246	0.076666
185	WNT2B+ Fos-lo 1	ME5_mod	Inflamed	0.112713	0.0885586
186	WNT2B+ Fos-lo 1	ME6_mod	Healthy	0.157713	0.0961454
187	WNT2B+ Fos-lo 1	ME6_mod	Non-inflamed	0.117663	0.0809298
188	WNT2B+ Fos-lo 1	ME6_mod	Inflamed	0.107476	0.0896046
189	WNT2B+ Fos-lo 1	ME7_mod	Healthy	0.0319517	0.0280783
190	WNT2B+ Fos-lo 1	ME7_mod	Non-inflamed	0.0258811	0.0190525
191	WNT2B+ Fos-lo 1	ME7_mod	Inflamed	0.0233972	0.0235762
192	WNT2B+ Fos-lo 1	ME8_mod	Healthy	0.0304978	0.0225564
193	WNT2B+ Fos-lo 1	ME8_mod	Non-inflamed	0.0326673	0.0243966
194	WNT2B+ Fos-lo 1	ME8_mod	Inflamed	0.0312072	0.0374235
195	WNT2B+ Fos-lo 1	ME9_mod	Healthy	0.0753637	0.0454988
196	WNT2B+ Fos-lo 1	ME9_mod	Non-inflamed	0.0811625	0.0494778
197	WNT2B+ Fos-lo 1	ME9_mod	Inflamed	0.0724	0.0603995
198	WNT2B+ Fos-lo 1	ME10_mod	Healthy	0.606275	0.41519
199	WNT2B+ Fos-lo 1	ME10_mod	Non-inflamed	0.425514	0.285795
200	WNT2B+ Fos-lo 1	ME10_mod	Inflamed	0.424596	0.406363
201	WNT2B+ Fos-lo 1	ME11_mod	Healthy	0.116857	0.0731852
202	WNT2B+ Fos-lo 1	ME11_mod	Non-inflamed	0.131916	0.084736
203	WNT2B+ Fos-lo 1	ME11_mod	Inflamed	0.126072	0.102607
204	WNT2B+ Fos-lo 1	ME12_mod	Healthy	0.488228	0.256284
205	WNT2B+ Fos-lo 1	ME12_mod	Non-inflamed	0.438301	0.218133
206	WNT2B+ Fos-lo 1	ME12_mod	Inflamed	0.392378	0.266268
207	WNT2B+ Fos-lo 1	ME13_mod	Healthy	0.00757171	0.0197046
208	WNT2B+ Fos-lo 1	ME13_mod	Non-inflamed	0.0119626	0.0312888
209	WNT2B+ Fos-lo 1	ME13_mod	Inflamed	0.0111271	0.0264434
210	WNT2B+ Fos-lo 2	ME0_mod	Healthy	0.0452858	0.0255154
211	WNT2B+ Fos-lo 2	ME0_mod	Non-inflamed	0.041887	0.0258778
212	WNT2B+ Fos-lo 2	ME0_mod	Inflamed	0.0430891	0.032034
213	WNT2B+ Fos-lo 2	ME1_mod	Healthy	0.239079	0.146517
214	WNT2B+ Fos-lo 2	ME1_mod	Non-inflamed	0.21272	0.127916
215	WNT2B+ Fos-lo 2	ME1_mod	Inflamed	0.226658	0.181606
216	WNT2B+ Fos-lo 2	ME2_mod	Healthy	0.0621014	0.034765
217	WNT2B+ Fos-lo 2	ME2_mod	Non-inflamed	0.0532527	0.0362083
218	WNT2B+ Fos-lo 2	ME2_mod	Inflamed	0.0575748	0.0440092
219	WNT2B+ Fos-lo 2	ME3_mod	Healthy	0.00169956	0.00904103
220	WNT2B+ Fos-lo 2	ME3_mod	Non-inflamed	0.00265411	0.0108579
221	WNT2B+ Fos-lo 2	ME3_mod	Inflamed	0.00333156	0.0114699
222	WNT2B+ Fos-lo 2	ME4_mod	Healthy	0.0236556	0.0145991
223	WNT2B+ Fos-lo 2	ME4_mod	Non-inflamed	0.029904	0.0186368
224	WNT2B+ Fos-lo 2	ME4_mod	Inflamed	0.0294677	0.0233785
225	WNT2B+ Fos-lo 2	ME5_mod	Healthy	0.0338211	0.0225225
226	WNT2B+ Fos-lo 2	ME5_mod	Non-inflamed	0.0383916	0.0297578
227	WNT2B+ Fos-lo 2	ME5_mod	Inflamed	0.0370438	0.0287499
228	WNT2B+ Fos-lo 2	ME6_mod	Healthy	0.0512201	0.0351142
229	WNT2B+ Fos-lo 2	ME6_mod	Non-inflamed	0.033543	0.026373
230	WNT2B+ Fos-lo 2	ME6_mod	Inflamed	0.0349632	0.0304415
231	WNT2B+ Fos-lo 2	ME7_mod	Healthy	0.009779	0.0111535
232	WNT2B+ Fos-lo 2	ME7_mod	Non-inflamed	0.00787006	0.00785025
233	WNT2B+ Fos-lo 2	ME7_mod	Inflamed	0.00955348	0.0145389
234	WNT2B+ Fos-lo 2	ME8_mod	Healthy	0.0094712	0.00935588
235	WNT2B+ Fos-lo 2	ME8_mod	Non-inflamed	0.0101286	0.011038
236	WNT2B+ Fos-lo 2	ME8_mod	Inflamed	0.0106308	0.0126806
237	WNT2B+ Fos-lo 2	ME9_mod	Healthy	0.0250787	0.018903
238	WNT2B+ Fos-lo 2	ME9_mod	Non-inflamed	0.0258264	0.020614
239	WNT2B+ Fos-lo 2	ME9_mod	Inflamed	0.025511	0.023199
240	WNT2B+ Fos-lo 2	ME10_mod	Healthy	0.171392	0.129294
241	WNT2B+ Fos-lo 2	ME10_mod	Non-inflamed	0.123241	0.0971755
242	WNT2B+ Fos-lo 2	ME10_mod	Inflamed	0.13075	0.126728
243	WNT2B+ Fos-lo 2	ME11_mod	Healthy	0.0393222	0.0290917
244	WNT2B+ Fos-lo 2	ME11_mod	Non-inflamed	0.042382	0.0327894
245	WNT2B+ Fos-lo 2	ME11_mod	Inflamed	0.0455814	0.0385236
246	WNT2B+ Fos-lo 2	ME12_mod	Healthy	0.18439	0.105781
247	WNT2B+ Fos-lo 2	ME12_mod	Non-inflamed	0.148197	0.0956056
248	WNT2B+ Fos-lo 2	ME12_mod	Inflamed	0.157453	0.121641
249	WNT2B+ Fos-lo 2	ME13_mod	Healthy	0.00252193	0.0112383
250	WNT2B+ Fos-lo 2	ME13_mod	Non-inflamed	0.00348174	0.0130812
251	WNT2B+ Fos-lo 2	ME13_mod	Inflamed	0.00710732	0.0258522
252	Inf Fib	ME0_mod	Healthy	0.141212	0.0475714
253	Inf Fib	ME0_mod	Non-inflamed	0.23797	0.169432
254	Inf Fib	ME0_mod	Inflamed	0.31252	0.187499
255	Inf Fib	ME1_mod	Healthy	0.665169	0.218157
256	Inf Fib	ME1_mod	Non-inflamed	1.09223	0.745839
257	Inf Fib	ME1_mod	Inflamed	1.46967	0.880635
258	Inf Fib	ME2_mod	Healthy	0.20557	0.063695
259	Inf Fib	ME2_mod	Non-inflamed	0.398886	0.337926
260	Inf Fib	ME2_mod	Inflamed	0.536597	0.347173
261	Inf Fib	ME3_mod	Healthy	0.00625	0.0152645
262	Inf Fib	ME3_mod	Non-inflamed	0.0161015	0.0307147
263	Inf Fib	ME3_mod	Inflamed	0.0147523	0.0271998
264	Inf Fib	ME4_mod	Healthy	0.070844	0.0291469
265	Inf Fib	ME4_mod	Non-inflamed	0.123079	0.0851724
266	Inf Fib	ME4_mod	Inflamed	0.175054	0.103675
267	Inf Fib	ME5_mod	Healthy	0.130029	0.0581245
268	Inf Fib	ME5_mod	Non-inflamed	0.255648	0.214602
269	Inf Fib	ME5_mod	Inflamed	0.348363	0.23585
270	Inf Fib	ME6_mod	Healthy	0.155682	0.051381
271	Inf Fib	ME6_mod	Non-inflamed	0.224342	0.163985
272	Inf Fib	ME6_mod	Inflamed	0.237153	0.166788
273	Inf Fib	ME7_mod	Healthy	0.031068	0.0191214
274	Inf Fib	ME7_mod	Non-inflamed	0.0511093	0.0625412
275	Inf Fib	ME7_mod	Inflamed	0.0645016	0.0695994
276	Inf Fib	ME8_mod	Healthy	0.0301887	0.0151036
277	Inf Fib	ME8_mod	Non-inflamed	0.0505463	0.0893245
278	Inf Fib	ME8_mod	Inflamed	0.0652402	0.0840973
279	Inf Fib	ME9_mod	Healthy	0.0766304	0.0265606
280	Inf Fib	ME9_mod	Non-inflamed	0.123736	0.101589
281	Inf Fib	ME9_mod	Inflamed	0.184634	0.117932
282	Inf Fib	ME10_mod	Healthy	1.02765	0.89882
283	Inf Fib	ME10_mod	Non-inflamed	1.07671	0.903443
284	Inf Fib	ME10_mod	Inflamed	1.11651	0.755359
285	Inf Fib	ME11_mod	Healthy	0.110432	0.0508857
286	Inf Fib	ME11_mod	Non-inflamed	0.196219	0.141497
287	Inf Fib	ME11_mod	Inflamed	0.284655	0.178816
288	Inf Fib	ME12_mod	Healthy	0.504676	0.17265
289	Inf Fib	ME12_mod	Non-inflamed	0.742796	0.517536
290	Inf Fib	ME12_mod	Inflamed	1.09811	0.646543
291	Inf Fib	ME13_mod	Healthy	0.00625	0.02039
292	Inf Fib	ME13_mod	Non-inflamed	0.0437747	0.147229
293	Inf Fib	ME13_mod	Inflamed	0.090978	0.141664
294	Microvasc	ME0_mod	Healthy	0.161774	0.103543
295	Microvasc	ME0_mod	Non-inflamed	0.189166	0.117869
296	Microvasc	ME0_mod	Inflamed	0.175959	0.115533
297	Microvasc	ME1_mod	Healthy	0.643584	0.460502
298	Microvasc	ME1_mod	Non-inflamed	0.717596	0.496515
299	Microvasc	ME1_mod	Inflamed	0.693631	0.432953
300	Microvasc	ME2_mod	Healthy	0.26098	0.165627
301	Microvasc	ME2_mod	Non-inflamed	0.292385	0.196649
302	Microvasc	ME2_mod	Inflamed	0.267851	0.170088
303	Microvasc	ME3_mod	Healthy	0.00751582	0.0208291
304	Microvasc	ME3_mod	Non-inflamed	0.00568182	0.0148744
305	Microvasc	ME3_mod	Inflamed	0.00885827	0.0193805
306	Microvasc	ME4_mod	Healthy	0.0880694	0.0569483
307	Microvasc	ME4_mod	Non-inflamed	0.11141	0.0762766
308	Microvasc	ME4_mod	Inflamed	0.113337	0.103317
309	Microvasc	ME5_mod	Healthy	0.185545	0.129642
310	Microvasc	ME5_mod	Non-inflamed	0.217712	0.153412
311	Microvasc	ME5_mod	Inflamed	0.197778	0.135822
312	Microvasc	ME6_mod	Healthy	0.0935702	0.066301
313	Microvasc	ME6_mod	Non-inflamed	0.106715	0.0714479
314	Microvasc	ME6_mod	Inflamed	0.101002	0.0641392
315	Microvasc	ME7_mod	Healthy	0.0820788	0.058876
316	Microvasc	ME7_mod	Non-inflamed	0.090556	0.0626145
317	Microvasc	ME7_mod	Inflamed	0.0806896	0.0602254
318	Microvasc	ME8_mod	Healthy	0.0357058	0.0268883
319	Microvasc	ME8_mod	Non-inflamed	0.0415738	0.0306316
320	Microvasc	ME8_mod	Inflamed	0.0450156	0.0410648
321	Microvasc	ME9_mod	Healthy	0.116211	0.0825582
322	Microvasc	ME9_mod	Non-inflamed	0.153211	0.109274
323	Microvasc	ME9_mod	Inflamed	0.135228	0.0916848
324	Microvasc	ME10_mod	Healthy	1.33928	0.822256
325	Microvasc	ME10_mod	Non-inflamed	1.22775	0.782649
326	Microvasc	ME10_mod	Inflamed	1.14125	0.70973
327	Microvasc	ME11_mod	Healthy	0.141517	0.0990761
328	Microvasc	ME11_mod	Non-inflamed	0.177992	0.134654
329	Microvasc	ME11_mod	Inflamed	0.180026	0.151509
330	Microvasc	ME12_mod	Healthy	0.576018	0.355101
331	Microvasc	ME12_mod	Non-inflamed	0.629922	0.380694
332	Microvasc	ME12_mod	Inflamed	0.600181	0.345587
333	Microvasc	ME13_mod	Healthy	0.00672468	0.0188937
334	Microvasc	ME13_mod	Non-inflamed	0.0212121	0.0391133
335	Microvasc	ME13_mod	Inflamed	0.0206693	0.0385308
336	WNT2B+ Fos-hi	ME0_mod	Healthy	0.143554	0.0788026
337	WNT2B+ Fos-hi	ME0_mod	Non-inflamed	0.144462	0.0867325
338	WNT2B+ Fos-hi	ME0_mod	Inflamed	0.148886	0.118386
339	WNT2B+ Fos-hi	ME1_mod	Healthy	0.589694	0.369585
340	WNT2B+ Fos-hi	ME1_mod	Non-inflamed	0.617254	0.355431
341	WNT2B+ Fos-hi	ME1_mod	Inflamed	0.710677	0.487844
342	WNT2B+ Fos-hi	ME2_mod	Healthy	0.196922	0.109651
343	WNT2B+ Fos-hi	ME2_mod	Non-inflamed	0.191689	0.126407
344	WNT2B+ Fos-hi	ME2_mod	Inflamed	0.203246	0.155838
345	WNT2B+ Fos-hi	ME3_mod	Healthy	0.00750986	0.0193694
346	WNT2B+ Fos-hi	ME3_mod	Non-inflamed	0.00849321	0.0195422
347	WNT2B+ Fos-hi	ME3_mod	Inflamed	0.009067	0.023754
348	WNT2B+ Fos-hi	ME4_mod	Healthy	0.0722885	0.0423325
349	WNT2B+ Fos-hi	ME4_mod	Non-inflamed	0.0871007	0.0545001
350	WNT2B+ Fos-hi	ME4_mod	Inflamed	0.0894132	0.0791495
351	WNT2B+ Fos-hi	ME5_mod	Healthy	0.114935	0.0717445
352	WNT2B+ Fos-hi	ME5_mod	Non-inflamed	0.128926	0.0806983
353	WNT2B+ Fos-hi	ME5_mod	Inflamed	0.12685	0.103243
354	WNT2B+ Fos-hi	ME6_mod	Healthy	0.160473	0.101571
355	WNT2B+ Fos-hi	ME6_mod	Non-inflamed	0.122275	0.0950507
356	WNT2B+ Fos-hi	ME6_mod	Inflamed	0.132853	0.10992
357	WNT2B+ Fos-hi	ME7_mod	Healthy	0.0272007	0.0231896
358	WNT2B+ Fos-hi	ME7_mod	Non-inflamed	0.024138	0.0195433
359	WNT2B+ Fos-hi	ME7_mod	Inflamed	0.0278481	0.0275529
360	WNT2B+ Fos-hi	ME8_mod	Healthy	0.0286695	0.0211746
361	WNT2B+ Fos-hi	ME8_mod	Non-inflamed	0.0310535	0.0237002
362	WNT2B+ Fos-hi	ME8_mod	Inflamed	0.0376026	0.0684817
363	WNT2B+ Fos-hi	ME9_mod	Healthy	0.0776754	0.0492991
364	WNT2B+ Fos-hi	ME9_mod	Non-inflamed	0.0845421	0.0523863
365	WNT2B+ Fos-hi	ME9_mod	Inflamed	0.0822846	0.0728545
366	WNT2B+ Fos-hi	ME10_mod	Healthy	0.548734	0.374863
367	WNT2B+ Fos-hi	ME10_mod	Non-inflamed	0.437482	0.293876
368	WNT2B+ Fos-hi	ME10_mod	Inflamed	0.510791	0.459291
369	WNT2B+ Fos-hi	ME11_mod	Healthy	0.105546	0.0692777
370	WNT2B+ Fos-hi	ME11_mod	Non-inflamed	0.12351	0.0870984
371	WNT2B+ Fos-hi	ME11_mod	Inflamed	0.131594	0.117927
372	WNT2B+ Fos-hi	ME12_mod	Healthy	0.42039	0.244289
373	WNT2B+ Fos-hi	ME12_mod	Non-inflamed	0.409529	0.229869
374	WNT2B+ Fos-hi	ME12_mod	Inflamed	0.450238	0.320669
375	WNT2B+ Fos-hi	ME13_mod	Healthy	0.00727789	0.0187619
376	WNT2B+ Fos-hi	ME13_mod	Non-inflamed	0.0105166	0.0230633
377	WNT2B+ Fos-hi	ME13_mod	Inflamed	0.0104167	0.0257022
378	Endot	ME0_mod	Healthy	0.0765343	0.0746568
379	Endot	ME0_mod	Non-inflamed	0.107974	0.11375
380	Endot	ME0_mod	Inflamed	0.105387	0.123315
381	Endot	ME1_mod	Healthy	0.295377	0.305998
382	Endot	ME1_mod	Non-inflamed	0.486528	0.531235
383	Endot	ME1_mod	Inflamed	0.504163	0.570918
384	Endot	ME2_mod	Healthy	0.115803	0.105791
385	Endot	ME2_mod	Non-inflamed	0.160101	0.174997
386	Endot	ME2_mod	Inflamed	0.159523	0.194194
387	Endot	ME3_mod	Healthy	0.00281532	0.0142717
388	Endot	ME3_mod	Non-inflamed	0.00455533	0.0151159
389	Endot	ME3_mod	Inflamed	0.0053876	0.0170116
390	Endot	ME4_mod	Healthy	0.0415255	0.047779
391	Endot	ME4_mod	Non-inflamed	0.0641913	0.0688666
392	Endot	ME4_mod	Inflamed	0.0691489	0.088184
393	Endot	ME5_mod	Healthy	0.0873071	0.0896729
394	Endot	ME5_mod	Non-inflamed	0.14088	0.15976
395	Endot	ME5_mod	Inflamed	0.132336	0.161485
396	Endot	ME6_mod	Healthy	0.0510852	0.0529297
397	Endot	ME6_mod	Non-inflamed	0.0719431	0.0829098
398	Endot	ME6_mod	Inflamed	0.0705032	0.0907698
399	Endot	ME7_mod	Healthy	0.0513207	0.0537929
400	Endot	ME7_mod	Non-inflamed	0.0591288	0.067596
401	Endot	ME7_mod	Inflamed	0.056103	0.0686286
402	Endot	ME8_mod	Healthy	0.0176356	0.0212913
403	Endot	ME8_mod	Non-inflamed	0.0262344	0.03071
404	Endot	ME8_mod	Inflamed	0.033484	0.0759057
405	Endot	ME9_mod	Healthy	0.0645074	0.0592535
406	Endot	ME9_mod	Non-inflamed	0.104362	0.115517
407	Endot	ME9_mod	Inflamed	0.098271	0.126964
408	Endot	ME10_mod	Healthy	0.737015	0.658596
409	Endot	ME10_mod	Non-inflamed	0.726695	0.803043
410	Endot	ME10_mod	Inflamed	0.591381	0.666877
411	Endot	ME11_mod	Healthy	0.0670005	0.0720053
412	Endot	ME11_mod	Non-inflamed	0.108917	0.120806
413	Endot	ME11_mod	Inflamed	0.12178	0.150218
414	Endot	ME12_mod	Healthy	0.26374	0.255732
415	Endot	ME12_mod	Non-inflamed	0.381548	0.403548
416	Endot	ME12_mod	Inflamed	0.39834	0.483445
417	Endot	ME13_mod	Healthy	0.00957207	0.0305768
418	Endot	ME13_mod	Non-inflamed	0.019893	0.0419739
419	Endot	ME13_mod	Inflamed	0.0162791	0.0370221
420	Post-cap Ven	ME0_mod	Healthy	0.135421	0.120621
421	Post-cap Ven	ME0_mod	Non-inflamed	0.181324	0.167873
422	Post-cap Ven	ME0_mod	Inflamed	0.192604	0.172262
423	Post-cap Ven	ME1_mod	Healthy	0.677997	0.612089
424	Post-cap Ven	ME1_mod	Non-inflamed	1.00525	0.910185
425	Post-cap Ven	ME1_mod	Inflamed	1.1101	1.00246
426	Post-cap Ven	ME2_mod	Healthy	0.21527	0.202539
427	Post-cap Ven	ME2_mod	Non-inflamed	0.282697	0.267578
428	Post-cap Ven	ME2_mod	Inflamed	0.32822	0.302856
429	Post-cap Ven	ME3_mod	Healthy	0.0057971	0.0173028
430	Post-cap Ven	ME3_mod	Non-inflamed	0.00648489	0.0186473
431	Post-cap Ven	ME3_mod	Inflamed	0.00898286	0.0238844
432	Post-cap Ven	ME4_mod	Healthy	0.0648245	0.0628587
433	Post-cap Ven	ME4_mod	Non-inflamed	0.0926217	0.0902718
434	Post-cap Ven	ME4_mod	Inflamed	0.107022	0.101458
435	Post-cap Ven	ME5_mod	Healthy	0.164235	0.15168
436	Post-cap Ven	ME5_mod	Non-inflamed	0.237558	0.224036
437	Post-cap Ven	ME5_mod	Inflamed	0.246569	0.22497
438	Post-cap Ven	ME6_mod	Healthy	0.106812	0.116048
439	Post-cap Ven	ME6_mod	Non-inflamed	0.130442	0.141108
440	Post-cap Ven	ME6_mod	Inflamed	0.148251	0.143006
441	Post-cap Ven	ME7_mod	Healthy	0.0831293	0.0803139
442	Post-cap Ven	ME7_mod	Non-inflamed	0.0897999	0.0898368
443	Post-cap Ven	ME7_mod	Inflamed	0.0913837	0.0900957
444	Post-cap Ven	ME8_mod	Healthy	0.041154	0.0420632
445	Post-cap Ven	ME8_mod	Non-inflamed	0.0540314	0.113032
446	Post-cap Ven	ME8_mod	Inflamed	0.0714275	0.154293
447	Post-cap Ven	ME9_mod	Healthy	0.123236	0.133177
448	Post-cap Ven	ME9_mod	Non-inflamed	0.181066	0.176626
449	Post-cap Ven	ME9_mod	Inflamed	0.188721	0.18453
450	Post-cap Ven	ME10_mod	Healthy	1.31746	1.18214
451	Post-cap Ven	ME10_mod	Non-inflamed	1.22321	1.0955
452	Post-cap Ven	ME10_mod	Inflamed	1.00248	0.927086
453	Post-cap Ven	ME11_mod	Healthy	0.127453	0.123803
454	Post-cap Ven	ME11_mod	Non-inflamed	0.179988	0.170654
455	Post-cap Ven	ME11_mod	Inflamed	0.215368	0.202416
456	Post-cap Ven	ME12_mod	Healthy	0.500177	0.430824
457	Post-cap Ven	ME12_mod	Non-inflamed	0.688699	0.616334
458	Post-cap Ven	ME12_mod	Inflamed	0.83628	0.782541
459	Post-cap Ven	ME13_mod	Healthy	0.0119565	0.0250757
460	Post-cap Ven	ME13_mod	Non-inflamed	0.0350286	0.0855693
461	Post-cap Ven	ME13_mod	Inflamed	0.020626	0.0433357
462	Pericytes	ME0_mod	Healthy	0.0481124	0.030344
463	Pericytes	ME0_mod	Non-inflamed	0.0764863	0.0634011
464	Pericytes	ME0_mod	Inflamed	0.0843881	0.0966624
465	Pericytes	ME1_mod	Healthy	0.191264	0.113054
466	Pericytes	ME1_mod	Non-inflamed	0.31336	0.269082
467	Pericytes	ME1_mod	Inflamed	0.367731	0.423407
468	Pericytes	ME2_mod	Healthy	0.0957218	0.0663158
469	Pericytes	ME2_mod	Non-inflamed	0.139014	0.139196
470	Pericytes	ME2_mod	Inflamed	0.155566	0.178422
471	Pericytes	ME3_mod	Healthy	0.00101626	0.00646695
472	Pericytes	ME3_mod	Non-inflamed	0.00408221	0.0124076
473	Pericytes	ME3_mod	Inflamed	0.00347222	0.0126225
474	Pericytes	ME4_mod	Healthy	0.0508234	0.0342871
475	Pericytes	ME4_mod	Non-inflamed	0.0752791	0.0581927
476	Pericytes	ME4_mod	Inflamed	0.0809663	0.0837004
477	Pericytes	ME5_mod	Healthy	0.0513036	0.0353992
478	Pericytes	ME5_mod	Non-inflamed	0.0906532	0.0847733
479	Pericytes	ME5_mod	Inflamed	0.0956476	0.111992
480	Pericytes	ME6_mod	Healthy	0.0322616	0.0297132
481	Pericytes	ME6_mod	Non-inflamed	0.0415387	0.0399146
482	Pericytes	ME6_mod	Inflamed	0.0454775	0.0617016
483	Pericytes	ME7_mod	Healthy	0.0172863	0.0146149
484	Pericytes	ME7_mod	Non-inflamed	0.0257314	0.0298204
485	Pericytes	ME7_mod	Inflamed	0.0286849	0.0349906
486	Pericytes	ME8_mod	Healthy	0.0123102	0.0115959
487	Pericytes	ME8_mod	Non-inflamed	0.0182624	0.0171445
488	Pericytes	ME8_mod	Inflamed	0.0298742	0.0693495
489	Pericytes	ME9_mod	Healthy	0.0347959	0.0253603
490	Pericytes	ME9_mod	Non-inflamed	0.0517039	0.0471887
491	Pericytes	ME9_mod	Inflamed	0.0596454	0.0652986
492	Pericytes	ME10_mod	Healthy	0.391722	0.302606
493	Pericytes	ME10_mod	Non-inflamed	0.381782	0.382059
494	Pericytes	ME10_mod	Inflamed	0.421258	0.451012
495	Pericytes	ME11_mod	Healthy	0.0472013	0.0324524
496	Pericytes	ME11_mod	Non-inflamed	0.0758555	0.0657571
497	Pericytes	ME11_mod	Inflamed	0.0815711	0.0943688
498	Pericytes	ME12_mod	Healthy	0.217319	0.130752
499	Pericytes	ME12_mod	Non-inflamed	0.28935	0.237664
500	Pericytes	ME12_mod	Inflamed	0.341854	0.376461
501	Pericytes	ME13_mod	Healthy	0.00101626	0.00646695
502	Pericytes	ME13_mod	Non-inflamed	0.00717905	0.0222621
503	Pericytes	ME13_mod	Inflamed	0.00757576	0.0288149
504	WNT5B+ 1	ME0_mod	Healthy	0.0946411	0.0630042
505	WNT5B+ 1	ME0_mod	Non-inflamed	0.128358	0.098615
506	WNT5B+ 1	ME0_mod	Inflamed	0.111264	0.087279
507	WNT5B+ 1	ME1_mod	Healthy	0.392479	0.299143
508	WNT5B+ 1	ME1_mod	Non-inflamed	0.534158	0.416528
509	WNT5B+ 1	ME1_mod	Inflamed	0.506651	0.397696
510	WNT5B+ 1	ME2_mod	Healthy	0.130479	0.0836944
511	WNT5B+ 1	ME2_mod	Non-inflamed	0.19703	0.149626
512	WNT5B+ 1	ME2_mod	Inflamed	0.171458	0.135564
513	WNT5B+ 1	ME3_mod	Healthy	0.00351247	0.0136174
514	WNT5B+ 1	ME3_mod	Non-inflamed	0.00574713	0.0172238
515	WNT5B+ 1	ME3_mod	Inflamed	0.00762911	0.0380802
516	WNT5B+ 1	ME4_mod	Healthy	0.0676941	0.0477161
517	WNT5B+ 1	ME4_mod	Non-inflamed	0.0923343	0.0836614
518	WNT5B+ 1	ME4_mod	Inflamed	0.075552	0.0591066
519	WNT5B+ 1	ME5_mod	Healthy	0.0950062	0.0643527
520	WNT5B+ 1	ME5_mod	Non-inflamed	0.129773	0.100478
521	WNT5B+ 1	ME5_mod	Inflamed	0.107326	0.0972619
522	WNT5B+ 1	ME6_mod	Healthy	0.0855111	0.0636748
523	WNT5B+ 1	ME6_mod	Non-inflamed	0.103853	0.0839416
524	WNT5B+ 1	ME6_mod	Inflamed	0.0967093	0.088695
525	WNT5B+ 1	ME7_mod	Healthy	0.0260008	0.0219166
526	WNT5B+ 1	ME7_mod	Non-inflamed	0.0348315	0.0324763
527	WNT5B+ 1	ME7_mod	Inflamed	0.0348215	0.0664102
528	WNT5B+ 1	ME8_mod	Healthy	0.0217856	0.0179695
529	WNT5B+ 1	ME8_mod	Non-inflamed	0.0270413	0.0261343
530	WNT5B+ 1	ME8_mod	Inflamed	0.0364005	0.146017
531	WNT5B+ 1	ME9_mod	Healthy	0.0680694	0.0484267
532	WNT5B+ 1	ME9_mod	Non-inflamed	0.0848482	0.0743671
533	WNT5B+ 1	ME9_mod	Inflamed	0.0687385	0.0542581
534	WNT5B+ 1	ME10_mod	Healthy	0.476203	0.335014
535	WNT5B+ 1	ME10_mod	Non-inflamed	0.502438	0.354598
536	WNT5B+ 1	ME10_mod	Inflamed	0.471799	0.411706
537	WNT5B+ 1	ME11_mod	Healthy	0.0782118	0.0654336
538	WNT5B+ 1	ME11_mod	Non-inflamed	0.107293	0.0987349
539	WNT5B+ 1	ME11_mod	Inflamed	0.0944777	0.0790705
540	WNT5B+ 1	ME12_mod	Healthy	0.31804	0.223405
541	WNT5B+ 1	ME12_mod	Non-inflamed	0.400697	0.293116
542	WNT5B+ 1	ME12_mod	Inflamed	0.373554	0.291362
543	WNT5B+ 1	ME13_mod	Healthy	0.00636635	0.0176883
544	WNT5B+ 1	ME13_mod	Non-inflamed	0.0080819	0.022839
545	WNT5B+ 1	ME13_mod	Inflamed	0.00839202	0.0221409
